# Supplementary material for: The E3 ubiquitin ligase RNF115 regulates phagosome maturation and host response to bacterial infection
Source: EMBO J. 2022 Oct 25;41(23):e108970. doi: 10.15252/embj.2021108970 (PMC9713710; doi:10.15252/embj.2021108970)
Supplement: Supplementary file 2 — Dataset EV1 [file EMBJ-41-e108970-s002.xlsx]

## Sheet: legend
Dataset EV1: Proteomics list of phagosomal proteins from Interferon-gamma activated macrophages
Bilkei-Gorzo et al 2022
worksheets:
all proteins:	the whole data set
regulated:	only significantly regulated proteins
unique resting:	proteins uniquely identified in resting (control) macrophage phagosomes
unique IFN-g:	proteins uniquely identified in IFN-gamma activated macrophage phagosomes
Ubiquitin system prot:	Proteins of the qubiquitin system identified in this dataset.
Uniprot Acc	Uniprot Accession
protein name	protein nameession
Fasta.headers	Fasta headers of proteins
logFC	log 2 fold-change
AveExpr	log2 Intensity
P.Value	t-test p-value
adj.P.Val	adjusted t-test p-value
Total.peptides	number of peptides identified
Unique.peptides	number of unique peptides identified
LOG2.IFN_01	Log2 Intensity of IFN replicate 1
LOG2.IFN_02	Log2 Intensity of IFN replicate 2
LOG2.IFN_03	Log2 Intensity of IFN replicate 3
LOG2.Rest_01	Log2 Intensity of Resting replicate 1
LOG2.Rest_02	Log2 Intensity of Resting replicate 2
LOG2.Rest_03	Log2 Intensity of Resting replicate 3

## Sheet: all proteins
Uniprot ID	Uniprot Acc	protein name	Fasta.headers	logFC	AveExpr	P.Value	adj.P.Val	Total.peptides	Unique.peptides	LOG2.IFN_01	LOG2.IFN_02	LOG2.IFN_03	LOG2.Rest_01	LOG2.Rest_02	LOG2.Rest_03
P20152	VIME_MOUSE	Vimentin	sp|P20152|VIME_MOUSE Vimentin OS=Mus musculus OX=10090 GN=Vim PE=1 SV=3	-0.744005	34.2116	0.155389	0.271584	78;6;6;6;5;3;3;3;3;2;1;1;1;1;1;1;1;1;1;1;1;1;1;1;1;1;1;1;1;1	73;4;4;4;2;0;0;0;0;0;0;0;0;0;0;0;0;0;0;0;0;0;0;0;0;0;0;0;0;0	32.7454	34.3029	34.4706	34.0986	34.6835	34.9688
P16858	G3P_MOUSE	Glyceraldehyde-3-phosphate dehydrogenase	sp|P16858|G3P_MOUSE Glyceraldehyde-3-phosphate dehydrogenase OS=Mus musculus OX=10090 GN=Gapdh PE=1 SV=2	0.969003	33.0795	0.0226263	0.0682078	36	33	33.2133	33.7917	33.687	33.2621	32.388	32.1349
Q61656	DDX5_MOUSE	Probable ATP-dependent RNA helicase DDX5	sp|Q61656|DDX5_MOUSE Probable ATP-dependent RNA helicase DDX5 OS=Mus musculus OX=10090 GN=Ddx5 PE=1 SV=2	-0.95375	32.8034	0.0240714	0.0714361	63	54	32.0617	32.184	32.7338	32.9158	32.9993	33.9257
Q62167	DDX3X_MOUSE	ATP-dependent RNA helicase DDX3X	sp|Q62167|DDX3X_MOUSE ATP-dependent RNA helicase DDX3X OS=Mus musculus OX=10090 GN=Ddx3x PE=1 SV=3;sp|P16381|DDX3L_MOUSE Putative ATP-dependent RNA helicase Pl10 OS=Mus musculus OX=10090 GN=D1Pas1 PE=1 SV=1	-0.423429	32.5925	0.144871	0.258429	64;44;2	23;5;0	32.3718	32.433	32.3376	32.6596	32.5408	33.2123
P63017	HSP7C_MOUSE	Heat shock cognate 71 kDa protein	sp|P63017|HSP7C_MOUSE Heat shock cognate 71 kDa protein OS=Mus musculus OX=10090 GN=Hspa8 PE=1 SV=1	0.657806	32.2009	0.0183525	0.0593174	50	36	32.5362	32.5856	32.4678	31.9867	31.7785	31.8509
P10126	EF1A1_MOUSE	Elongation factor 1-alpha 1	sp|P10126|EF1A1_MOUSE Elongation factor 1-alpha 1 OS=Mus musculus OX=10090 GN=Eef1a1 PE=1 SV=3	0.0502765	32.0878	0.888772	0.922363	32;15	32;15	31.6664	32.2265	32.4459	32.1828	32.5334	31.4717
P60710	ACTB_MOUSE	Actin, cytoplasmic 1	sp|P60710|ACTB_MOUSE Actin, cytoplasmic 1 OS=Mus musculus OX=10090 GN=Actb PE=1 SV=1	0.847011	32.0369	0.00978733	0.0396926	28	1	32.2767	32.497	32.6076	31.4978	31.4219	31.9206
Q6ZWY9	H2B1C_MOUSE	Histone H2B type 1-C/E/G	sp|Q6ZWY9|H2B1C_MOUSE Histone H2B type 1-C/E/G OS=Mus musculus OX=10090 GN=Hist1h2bc PE=1 SV=3;sp|Q64525|H2B2B_MOUSE Histone H2B type 2-B OS=Mus musculus OX=10090 GN=Hist2h2bb PE=1 SV=3;sp|Q64478|H2B1H_MOUSE Histone H2B type 1-H OS=Mus musculus OX=10090 GN	0.020102	32.0284	0.946262	0.965195	18;18;18;18	1;1;1;1	32.0397	32.2462	31.8294	32.3468	32.1646	31.5436
P48036	ANXA5_MOUSE	Annexin A5	sp|P48036|ANXA5_MOUSE Annexin A5 OS=Mus musculus OX=10090 GN=Anxa5 PE=1 SV=1	0.85995	31.9546	0.0101572	0.0404362	34	34	32.5108	32.1888	32.4543	31.6711	31.1809	31.7221
P52480	KPYM_MOUSE	Pyruvate kinase PKM	sp|P52480|KPYM_MOUSE Pyruvate kinase PKM OS=Mus musculus OX=10090 GN=Pkm PE=1 SV=4	-0.102159	31.8397	0.766788	0.838939	51;1	5;0	32.4917	31.3646	31.5095	31.9292	31.7591	31.984
P07356	ANXA2_MOUSE	Annexin A2	sp|P07356|ANXA2_MOUSE Annexin A2 OS=Mus musculus OX=10090 GN=Anxa2 PE=1 SV=2	0.718479	31.7149	0.0355619	0.0948102	38	38	32.299	31.8902	32.0332	31.4935	30.8962	31.6773
Q64523	H2A2C_MOUSE	Histone H2A type 2-C	sp|Q64523|H2A2C_MOUSE Histone H2A type 2-C OS=Mus musculus OX=10090 GN=Hist2h2ac PE=1 SV=3;sp|Q6GSS7|H2A2A_MOUSE Histone H2A type 2-A OS=Mus musculus OX=10090 GN=Hist2h2aa1 PE=1 SV=3	0.654093	31.5029	0.149424	0.26461	11;11;5	3;3;1	31.4354	31.9957	32.0586	32.0815	30.8506	30.5954
P62806	H4_MOUSE	Histone H4	sp|P62806|H4_MOUSE Histone H4 OS=Mus musculus OX=10090 GN=Hist1h4a PE=1 SV=2	1.0038	31.4007	0.0118212	0.0451049	18	18	32.2224	31.7113	31.7741	31.4472	30.5828	30.6664
Q9QXS1-2	PLEC_MOUSE	Isoform PLEC-1 of Plectin	sp|Q9QXS1-2|PLEC_MOUSE Isoform PLEC-1 of Plectin OS=Mus musculus OX=10090 GN=Plec;sp|Q9QXS1|PLEC_MOUSE Plectin OS=Mus musculus OX=10090 GN=Plec PE=1 SV=3;sp|Q9QXS1-15|PLEC_MOUSE Isoform PLEC-1H of Plectin OS=Mus musculus OX=10090 GN=Plec;sp|Q9QXS1-10|PLEC_	-0.563412	31.3457	0.0364675	0.0965238	291;291;283;283;283;283;283;283;283;283;283;283;283;283;283	8;8;0;0;0;0;0;0;0;0;0;0;0;0;0	30.9329	31.2069	31.0522	31.6204	31.6338	31.6281
P50516	VATA_MOUSE	V-type proton ATPase catalytic subunit A	sp|P50516|VATA_MOUSE V-type proton ATPase catalytic subunit A OS=Mus musculus OX=10090 GN=Atp6v1a PE=1 SV=2;sp|P50516-2|VATA_MOUSE Isoform 2 of V-type proton ATPase catalytic subunit A OS=Mus musculus OX=10090 GN=Atp6v1a	0.258954	31.1782	0.309512	0.441002	48;41	48;41	31.5108	31.3015	31.1107	31.1893	30.9329	31.0239
P51150	RAB7A_MOUSE	Ras-related protein Rab-7a	sp|P51150|RAB7A_MOUSE Ras-related protein Rab-7a OS=Mus musculus OX=10090 GN=Rab7a PE=1 SV=2	0.965523	30.9858	0.0135321	0.0485804	26	26	31.7954	31.372	31.2384	30.6888	29.9843	30.8361
P48678	LMNA_MOUSE	Prelamin-A/C	sp|P48678|LMNA_MOUSE Prelamin-A/C OS=Mus musculus OX=10090 GN=Lmna PE=1 SV=2;sp|P48678-2|LMNA_MOUSE Isoform C of Prelamin-A/C OS=Mus musculus OX=10090 GN=Lmna;sp|P48678-3|LMNA_MOUSE Isoform C2 of Prelamin-A/C OS=Mus musculus OX=10090 GN=Lmna	-1.05716	30.9349	0.012983	0.047618	60;56;44	58;54;42	30.0169	30.6963	30.5059	31.5353	31.9473	30.9079
P62814	VATB2_MOUSE	V-type proton ATPase subunit B, brain isoform	sp|P62814|VATB2_MOUSE V-type proton ATPase subunit B, brain isoform OS=Mus musculus OX=10090 GN=Atp6v1b2 PE=1 SV=1	-0.12861	30.9235	0.616507	0.722208	40	40	31.1042	30.8391	30.6343	30.9152	30.8771	31.1711
P54116	STOM_MOUSE	Erythrocyte band 7 integral membrane protein	sp|P54116|STOM_MOUSE Erythrocyte band 7 integral membrane protein OS=Mus musculus OX=10090 GN=Stom PE=1 SV=3	-0.114768	30.8615	0.757918	0.83337	20	20	31.1871	30.8262	30.3992	31.4374	30.2752	31.0441
Q9CQW9	IFM3_MOUSE	Interferon-induced transmembrane protein 3	sp|Q9CQW9|IFM3_MOUSE Interferon-induced transmembrane protein 3 OS=Mus musculus OX=10090 GN=Ifitm3 PE=1 SV=1	0.789983	30.7331	0.0198285	0.0631341	6	5	31.4403	30.7749	31.169	30.244	30.1633	30.607
Q8VDN2	AT1A1_MOUSE	Sodium/potassium-transporting ATPase subunit alpha-1	sp|Q8VDN2|AT1A1_MOUSE Sodium/potassium-transporting ATPase subunit alpha-1 OS=Mus musculus OX=10090 GN=Atp1a1 PE=1 SV=1	1.00582	30.6603	0.00321678	0.0197305	56;3	39;0	31.0816	31.2018	31.2064	30.4607	29.975	30.0366
Q69ZN7	MYOF_MOUSE	Myoferlin	sp|Q69ZN7|MYOF_MOUSE Myoferlin OS=Mus musculus OX=10090 GN=Myof PE=1 SV=2;sp|Q69ZN7-4|MYOF_MOUSE Isoform 4 of Myoferlin OS=Mus musculus OX=10090 GN=Myof	0.259165	30.5351	0.292664	0.423779	122;109;48;13;1;1;1;1	122;109;48;13;1;1;1;1	30.4699	30.7553	30.7689	30.4303	30.3371	30.449
P20029	BIP_MOUSE	Endoplasmic reticulum chaperone BiP	sp|P20029|BIP_MOUSE Endoplasmic reticulum chaperone BiP OS=Mus musculus OX=10090 GN=Hspa5 PE=1 SV=3	-0.483554	30.481	0.0761428	0.160867	47	45	30.0738	30.3849	30.2588	30.8264	30.8211	30.5207
Q8VDD5	MYH9_MOUSE	Myosin-9	sp|Q8VDD5|MYH9_MOUSE Myosin-9 OS=Mus musculus OX=10090 GN=Myh9 PE=1 SV=4	-1.13921	30.3748	0.0470876	0.116255	159;17;1;1;1;1;1;1	148;13;0;0;0;0;0;0	29.8924	29.8087	29.7146	31.4269	31.7005	29.7058
P11152	LIPL_MOUSE	Lipoprotein lipase	sp|P11152|LIPL_MOUSE Lipoprotein lipase OS=Mus musculus OX=10090 GN=Lpl PE=1 SV=3	0.638667	30.3308	0.0621645	0.139708	22	22	31.1078	30.4124	30.4301	29.7987	29.8846	30.351
P62984	RL40_MOUSE	Ubiquitin-60S ribosomal protein L40	sp|P62984|RL40_MOUSE Ubiquitin-60S ribosomal protein L40 OS=Mus musculus OX=10090 GN=Uba52 PE=1 SV=2;sp|P62983|RS27A_MOUSE Ubiquitin-40S ribosomal protein S27a OS=Mus musculus OX=10090 GN=Rps27a PE=1 SV=2;sp|P0CG49|UBB_MOUSE Polyubiquitin-B OS=Mus musculus	0.537952	30.3266	0.0857408	0.175964	12;10;10;10	12;10;10;10	30.9869	30.2687	30.5311	30.2281	29.8337	30.1111
Q61792	LASP1_MOUSE	LIM and SH3 domain protein 1	sp|Q61792|LASP1_MOUSE LIM and SH3 domain protein 1 OS=Mus musculus OX=10090 GN=Lasp1 PE=1 SV=1	-0.130714	30.2329	0.749714	0.827135	24;2	24;2	29.4106	30.4583	30.6337	30.0508	30.8581	29.9858
P10107	ANXA1_MOUSE	Annexin A1	sp|P10107|ANXA1_MOUSE Annexin A1 OS=Mus musculus OX=10090 GN=Anxa1 PE=1 SV=2	0.514522	30.1359	0.0999868	0.197155	38	38	30.0057	30.4894	30.6844	29.9943	29.6017	30.04
Q3V0B4	CFA65_MOUSE	Cilia- and flagella-associated protein 65	sp|Q3V0B4|CFA65_MOUSE Cilia- and flagella-associated protein 65 OS=Mus musculus OX=10090 GN=Cfap65 PE=1 SV=1	-0.143913	30.0535	0.582016	0.695041	1	1	29.6439	30.0716	30.2292	30.0813	30.1671	30.128
P97429	ANXA4_MOUSE	Annexin A4	sp|P97429|ANXA4_MOUSE Annexin A4 OS=Mus musculus OX=10090 GN=Anxa4 PE=1 SV=4	1.80654	30.0202	0.00143488	0.0124725	31	30	30.9837	30.9434	30.8432	29.5359	28.2135	29.6013
Q9ERK4	XPO2_MOUSE	Exportin-2	sp|Q9ERK4|XPO2_MOUSE Exportin-2 OS=Mus musculus OX=10090 GN=Cse1l PE=1 SV=1	-0.491023	30.0068	0.312024	0.44372	7	7	28.9353	30.8274	29.521	30.3389	30.4184	29.9995
Q9JKP5	MBNL1_MOUSE	Muscleblind-like protein 1	sp|Q9JKP5|MBNL1_MOUSE Muscleblind-like protein 1 OS=Mus musculus OX=10090 GN=Mbnl1 PE=1 SV=1	0.823458	29.9646	0.108025	0.208117	19;4	8;2	31.1499	29.5446	30.4345	29.868	28.8744	29.9163
Q91ZX7	LRP1_MOUSE	Prolow-density lipoprotein receptor-related protein 1	sp|Q91ZX7|LRP1_MOUSE Prolow-density lipoprotein receptor-related protein 1 OS=Mus musculus OX=10090 GN=Lrp1 PE=1 SV=1	-0.465621	29.9092	0.0821493	0.17075	143;1;1	143;1;1	29.6295	29.7199	29.6798	30.3099	29.908	30.2082
Q60875-5	ARHG2_MOUSE	Isoform 5 of Rho guanine nucleotide exchange factor 2	sp|Q60875-5|ARHG2_MOUSE Isoform 5 of Rho guanine nucleotide exchange factor 2 OS=Mus musculus OX=10090 GN=Arhgef2;sp|Q60875-4|ARHG2_MOUSE Isoform 4 of Rho guanine nucleotide exchange factor 2 OS=Mus musculus OX=10090 GN=Arhgef2;sp|Q60875|ARHG2_MOUSE Rho gu	-0.0822858	29.8885	0.764477	0.83733	61;61;61;37;34	61;61;61;37;34	29.5326	29.8432	30.1663	30.0846	29.7058	29.9985
Q03265	ATPA_MOUSE	ATP synthase subunit alpha, mitochondrial	sp|Q03265|ATPA_MOUSE ATP synthase subunit alpha, mitochondrial OS=Mus musculus OX=10090 GN=Atp5f1a PE=1 SV=1	-0.900479	29.8731	0.0455466	0.113541	29	29	29.3069	29.546	29.4156	30.5543	30.9519	29.4638
Q01514	GBP1_MOUSE	Guanylate-binding protein 1	sp|Q01514|GBP1_MOUSE Guanylate-binding protein 1 OS=Mus musculus OX=10090 GN=Gbp1 PE=1 SV=1	NA	29.8562	NA	NA	29	22	30.1184	29.7439	29.7062	NA	NA	NA
P17182	ENOA_MOUSE	Alpha-enolase	sp|P17182|ENOA_MOUSE Alpha-enolase OS=Mus musculus OX=10090 GN=Eno1 PE=1 SV=3	1.00213	29.8238	0.00416386	0.0228662	29;3	26;1	30.3877	30.1756	30.4113	29.2269	29.0819	29.6594
P08752	GNAI2_MOUSE	Guanine nucleotide-binding protein G(i) subunit alpha-2	sp|P08752|GNAI2_MOUSE Guanine nucleotide-binding protein G(i) subunit alpha-2 OS=Mus musculus OX=10090 GN=Gnai2 PE=1 SV=5	0.85531	29.8145	0.00994235	0.0400694	24;10	18;4	30.5318	29.9331	30.2617	29.3112	29.2954	29.5541
Q80X50-2	UBP2L_MOUSE	Isoform 2 of Ubiquitin-associated protein 2-like	sp|Q80X50-2|UBP2L_MOUSE Isoform 2 of Ubiquitin-associated protein 2-like OS=Mus musculus OX=10090 GN=Ubap2l	-1.55788	29.779	0.000779031	0.00897566	34	3	28.4413	29.147	29.412	30.4264	30.613	30.6345
Q64213	SF01_MOUSE	Splicing factor 1	sp|Q64213|SF01_MOUSE Splicing factor 1 OS=Mus musculus OX=10090 GN=Sf1 PE=1 SV=6;sp|Q64213-2|SF01_MOUSE Isoform CW17E of Splicing factor 1 OS=Mus musculus OX=10090 GN=Sf1;sp|Q64213-3|SF01_MOUSE Isoform 3 of Splicing factor 1 OS=Mus musculus OX=10090 GN=Sf1	-0.935689	29.7704	0.0384548	0.100427	26;25;25	26;25;25	30.1177	28.9598	28.83	30.5006	29.9004	30.3137
Q99K48	NONO_MOUSE	Non-POU domain-containing octamer-binding protein	sp|Q99K48|NONO_MOUSE Non-POU domain-containing octamer-binding protein OS=Mus musculus OX=10090 GN=Nono PE=1 SV=3	-1.314	29.7478	0.00741107	0.0331917	34;10	33;9	29.6953	28.8315	28.7455	29.8131	30.5504	30.8508
P68372	TBB4B_MOUSE	Tubulin beta-4B chain	sp|P68372|TBB4B_MOUSE Tubulin beta-4B chain OS=Mus musculus OX=10090 GN=Tubb4b PE=1 SV=1	0.426695	29.744	0.277558	0.40855	30	2	30.6803	29.5436	29.648	29.783	29.7099	29.099
Q08857	CD36_MOUSE	Platelet glycoprotein 4	sp|Q08857|CD36_MOUSE Platelet glycoprotein 4 OS=Mus musculus OX=10090 GN=Cd36 PE=1 SV=2	3.95064	29.72	4.64446e-07	0.000272908	16	16	31.6511	31.5781	31.8567	28.147	27.3309	27.756
P56480	ATPB_MOUSE	ATP synthase subunit beta, mitochondrial	sp|P56480|ATPB_MOUSE ATP synthase subunit beta, mitochondrial OS=Mus musculus OX=10090 GN=Atp5f1b PE=1 SV=2	-0.832933	29.7034	0.0588637	0.135005	24	24	29.239	29.303	29.3189	30.4257	30.6911	29.2428
Q9Z0E6	GBP2_MOUSE	Guanylate-binding protein 2	sp|Q9Z0E6|GBP2_MOUSE Guanylate-binding protein 2 OS=Mus musculus OX=10090 GN=Gbp2 PE=1 SV=1	NA	29.6449	NA	NA	22	15	29.6732	29.4577	29.8037	NA	NA	NA
Q9CW46	RAVR1_MOUSE	Ribonucleoprotein PTB-binding 1	sp|Q9CW46|RAVR1_MOUSE Ribonucleoprotein PTB-binding 1 OS=Mus musculus OX=10090 GN=Raver1 PE=1 SV=2	-1.39587	29.6182	0.0310301	0.0861038	47;18	47;18	30.1287	28.1579	28.4741	30.2569	29.7408	30.9506
Q9WUK2	IF4H_MOUSE	Eukaryotic translation initiation factor 4H	sp|Q9WUK2|IF4H_MOUSE Eukaryotic translation initiation factor 4H OS=Mus musculus OX=10090 GN=Eif4h PE=1 SV=3;sp|Q9WUK2-2|IF4H_MOUSE Isoform Short of Eukaryotic translation initiation factor 4H OS=Mus musculus OX=10090 GN=Eif4h	-1.24056	29.6148	0.00430656	0.0232586	13;12	13;12	28.4069	29.0975	29.4791	30.0652	30.2087	30.4312
Q68FD5	CLH1_MOUSE	Clathrin heavy chain 1	sp|Q68FD5|CLH1_MOUSE Clathrin heavy chain 1 OS=Mus musculus OX=10090 GN=Cltc PE=1 SV=3	0.532917	29.6105	0.142017	0.255896	81	81	30.4182	29.5707	29.642	29.6988	28.9346	29.3987
P62962	PROF1_MOUSE	Profilin-1	sp|P62962|PROF1_MOUSE Profilin-1 OS=Mus musculus OX=10090 GN=Pfn1 PE=1 SV=2	1.3278	29.5819	0.00641137	0.0306485	18	8	30.1306	30.2971	30.3098	29.7183	28.3125	28.7233
P18760	COF1_MOUSE	Cofilin-1	sp|P18760|COF1_MOUSE Cofilin-1 OS=Mus musculus OX=10090 GN=Cfl1 PE=1 SV=3	1.92116	29.5725	0.000200129	0.00384299	20	18	29.9757	30.7411	30.8826	28.4484	28.5698	28.8177
P17897	LYZ1_MOUSE	Lysozyme C-1	sp|P17897|LYZ1_MOUSE Lysozyme C-1 OS=Mus musculus OX=10090 GN=Lyz1 PE=1 SV=1	-1.11464	29.5465	0.00951859	0.0391574	9	5	29.3736	28.9805	28.6135	30.1489	29.5941	30.5686
Q6NXI6	RPRD2_MOUSE	Regulation of nuclear pre-mRNA domain-containing protein 2	sp|Q6NXI6|RPRD2_MOUSE Regulation of nuclear pre-mRNA domain-containing protein 2 OS=Mus musculus OX=10090 GN=Rprd2 PE=1 SV=1;sp|Q6NXI6-2|RPRD2_MOUSE Isoform 2 of Regulation of nuclear pre-mRNA domain-containing protein 2 OS=Mus musculus OX=10090 GN=Rprd2	-0.302034	29.5307	0.302664	0.434969	61;60	61;60	29.8061	29.2765	29.0565	29.7962	29.5165	29.7324
P63254	CRIP1_MOUSE	Cysteine-rich protein 1	sp|P63254|CRIP1_MOUSE Cysteine-rich protein 1 OS=Mus musculus OX=10090 GN=Crip1 PE=1 SV=2	0.0969795	29.526	0.897599	0.928318	9	8	27.7023	30.1065	30.9148	29.5473	28.9888	29.8965
P51863	VA0D1_MOUSE	V-type proton ATPase subunit d 1	sp|P51863|VA0D1_MOUSE V-type proton ATPase subunit d 1 OS=Mus musculus OX=10090 GN=Atp6v0d1 PE=1 SV=2	-0.300947	29.4867	0.297113	0.428741	19	19	29.637	29.2323	29.1394	29.5726	29.3827	29.9562
P11499	HS90B_MOUSE	Heat shock protein HSP 90-beta	sp|P11499|HS90B_MOUSE Heat shock protein HSP 90-beta OS=Mus musculus OX=10090 GN=Hsp90ab1 PE=1 SV=3	0.573249	29.427	0.0411068	0.105755	44	30	29.9564	29.5367	29.6477	29.0768	29.1938	29.1504
P26039	TLN1_MOUSE	Talin-1	sp|P26039|TLN1_MOUSE Talin-1 OS=Mus musculus OX=10090 GN=Tln1 PE=1 SV=2	0.666088	29.3986	0.0169363	0.0559718	103;12	103;12	29.6643	29.8013	29.7295	29.1247	29.1014	28.9706
Q62351	TFR1_MOUSE	Transferrin receptor protein 1	sp|Q62351|TFR1_MOUSE Transferrin receptor protein 1 OS=Mus musculus OX=10090 GN=Tfrc PE=1 SV=1	-0.39228	29.3914	0.131135	0.241011	35	35	29.2079	29.1593	29.2185	29.817	29.4331	29.5125
Q99JY0	ECHB_MOUSE	Trifunctional enzyme subunit beta, mitochondrial	sp|Q99JY0|ECHB_MOUSE Trifunctional enzyme subunit beta, mitochondrial OS=Mus musculus OX=10090 GN=Hadhb PE=1 SV=1	-0.137935	29.3805	0.677932	0.768724	32	32	28.7243	29.5588	29.6516	29.6499	29.5665	29.1321
P50518	VATE1_MOUSE	V-type proton ATPase subunit E 1	sp|P50518|VATE1_MOUSE V-type proton ATPase subunit E 1 OS=Mus musculus OX=10090 GN=Atp6v1e1 PE=1 SV=2	0.15233	29.3755	0.544454	0.660449	22;7	22;7	29.7135	29.2871	29.3544	29.4039	29.2054	29.2887
Q9QUR7	PIN1_MOUSE	Peptidyl-prolyl cis-trans isomerase NIMA-interacting 1	sp|Q9QUR7|PIN1_MOUSE Peptidyl-prolyl cis-trans isomerase NIMA-interacting 1 OS=Mus musculus OX=10090 GN=Pin1 PE=1 SV=1	-1.12209	29.3346	0.00313878	0.0194963	14	14	28.3726	28.8062	29.1417	29.7692	29.9246	29.9929
Q61093	CY24B_MOUSE	Cytochrome b-245 heavy chain	sp|Q61093|CY24B_MOUSE Cytochrome b-245 heavy chain OS=Mus musculus OX=10090 GN=Cybb PE=1 SV=1	0.550652	29.3184	0.0540563	0.127054	28	28	29.5811	29.8257	29.3744	29.0733	28.8743	29.1817
P24452	CAPG_MOUSE	Macrophage-capping protein	sp|P24452|CAPG_MOUSE Macrophage-capping protein OS=Mus musculus OX=10090 GN=Capg PE=1 SV=2	-0.288967	29.3177	0.45908	0.585406	13	13	28.6717	29.4307	29.4173	29.5395	30.0283	28.8188
P17742	PPIA_MOUSE	Peptidyl-prolyl cis-trans isomerase A	sp|P17742|PPIA_MOUSE Peptidyl-prolyl cis-trans isomerase A OS=Mus musculus OX=10090 GN=Ppia PE=1 SV=2	0.779661	29.2577	0.0818319	0.170391	17	17	29.2642	29.7322	29.9461	29.6749	28.6879	28.2407
P27773	PDIA3_MOUSE	Protein disulfide-isomerase A3	sp|P27773|PDIA3_MOUSE Protein disulfide-isomerase A3 OS=Mus musculus OX=10090 GN=Pdia3 PE=1 SV=2	-0.40843	29.2369	0.11461	0.217804	29	29	29.1277	29.0587	28.9117	29.6139	29.3695	29.3399
Q9JJI8	RL38_MOUSE	60S ribosomal protein L38	sp|Q9JJI8|RL38_MOUSE 60S ribosomal protein L38 OS=Mus musculus OX=10090 GN=Rpl38 PE=1 SV=3	-0.290701	29.1697	0.481973	0.604942	9	9	28.1993	29.3565	29.5172	29.4181	28.8872	29.6398
Q8BTM8	FLNA_MOUSE	Filamin-A	sp|Q8BTM8|FLNA_MOUSE Filamin-A OS=Mus musculus OX=10090 GN=Flna PE=1 SV=5	-0.162426	29.1513	0.498885	0.621634	94;4	90;3	28.9327	29.0912	29.1864	29.1006	29.2954	29.3016
P09405	NUCL_MOUSE	Nucleolin	sp|P09405|NUCL_MOUSE Nucleolin OS=Mus musculus OX=10090 GN=Ncl PE=1 SV=2	0.677977	29.1073	0.0684865	0.148919	35	35	30.0691	29.2057	29.0641	29.0011	28.7708	28.533
O70404	VAMP8_MOUSE	Vesicle-associated membrane protein 8	sp|O70404|VAMP8_MOUSE Vesicle-associated membrane protein 8 OS=Mus musculus OX=10090 GN=Vamp8 PE=1 SV=1	-0.626807	29.0684	0.0474348	0.116916	8	8	28.9532	28.6921	28.6198	29.2109	29.1528	29.7818
P08103	HCK_MOUSE	Tyrosine-protein kinase HCK	sp|P08103|HCK_MOUSE Tyrosine-protein kinase HCK OS=Mus musculus OX=10090 GN=Hck PE=1 SV=4;sp|P08103-2|HCK_MOUSE Isoform 2 of Tyrosine-protein kinase HCK OS=Mus musculus OX=10090 GN=Hck	1.32972	29.0483	0.00135963	0.0120683	35;34	33;32	29.4849	29.7266	29.928	27.9686	28.479	28.7027
P54822	PUR8_MOUSE	Adenylosuccinate lyase	sp|P54822|PUR8_MOUSE Adenylosuccinate lyase OS=Mus musculus OX=10090 GN=Adsl PE=1 SV=2	-0.713968	29.0027	0.0267427	0.0772567	27	27	28.3538	28.7278	28.8556	29.568	29.4505	29.0606
Q91V41	RAB14_MOUSE	Ras-related protein Rab-14	sp|Q91V41|RAB14_MOUSE Ras-related protein Rab-14 OS=Mus musculus OX=10090 GN=Rab14 PE=1 SV=3	-0.199629	28.991	0.42112	0.550378	27	27	28.8405	29.035	28.7982	29.127	28.8988	29.2467
P99024	TBB5_MOUSE	Tubulin beta-5 chain	sp|P99024|TBB5_MOUSE Tubulin beta-5 chain OS=Mus musculus OX=10090 GN=Tubb5 PE=1 SV=1	-0.160814	28.9624	0.617358	0.722419	29	4	29.319	28.3954	28.9315	28.9784	29.355	28.795
P20491	FCERG_MOUSE	High affinity immunoglobulin epsilon receptor subunit gamma	sp|P20491|FCERG_MOUSE High affinity immunoglobulin epsilon receptor subunit gamma OS=Mus musculus OX=10090 GN=Fcer1g PE=1 SV=1	0.764854	28.9159	0.0427681	0.108508	4	4	28.8098	29.341	29.7441	28.1794	28.5657	28.8553
Q99JI6	RAP1B_MOUSE	Ras-related protein Rap-1b	sp|Q99JI6|RAP1B_MOUSE Ras-related protein Rap-1b OS=Mus musculus OX=10090 GN=Rap1b PE=1 SV=2	1.12259	28.8959	0.0042419	0.0230673	18	5	29.2629	29.5013	29.6075	28.7964	27.9547	28.2528
Q8C181-4	MBNL2_MOUSE	Isoform 4 of Muscleblind-like protein 2	sp|Q8C181-4|MBNL2_MOUSE Isoform 4 of Muscleblind-like protein 2 OS=Mus musculus OX=10090 GN=Mbnl2;sp|Q8C181|MBNL2_MOUSE Muscleblind-like protein 2 OS=Mus musculus OX=10090 GN=Mbnl2 PE=2 SV=2	0.1034	28.8959	0.769314	0.840552	20;18	5;3	29.2786	28.7761	28.7881	28.8543	28.2558	29.4224
P97315	CSRP1_MOUSE	Cysteine and glycine-rich protein 1	sp|P97315|CSRP1_MOUSE Cysteine and glycine-rich protein 1 OS=Mus musculus OX=10090 GN=Csrp1 PE=1 SV=3	0.523688	28.8809	0.119793	0.225178	16	16	28.6189	29.3171	29.4923	28.3765	28.8332	28.6475
P01900	HA12_MOUSE	H-2 class I histocompatibility antigen, D-D alpha chain	sp|P01900|HA12_MOUSE H-2 class I histocompatibility antigen, D-D alpha chain OS=Mus musculus OX=10090 GN=H2-D1 PE=1 SV=1;sp|P01895-2|HA1Y_MOUSE Isoform 2 of H-2 class I histocompatibility antigen, alpha chain OS=Mus musculus OX=10090 GN=H2-D1;sp|P01895|HA1	2.07009	28.8615	0.000189658	0.00377555	19;14;14;4	9;6;6;1	29.6809	30.2093	29.7996	28.3399	27.286	27.8536
P11438	LAMP1_MOUSE	Lysosome-associated membrane glycoprotein 1	sp|P11438|LAMP1_MOUSE Lysosome-associated membrane glycoprotein 1 OS=Mus musculus OX=10090 GN=Lamp1 PE=1 SV=2	0.977534	28.8568	0.0483716	0.117939	9	9	29.6473	29.5033	28.8861	28.5688	27.486	29.0493
Q6PFD9	NUP98_MOUSE	Nuclear pore complex protein Nup98-Nup96	sp|Q6PFD9|NUP98_MOUSE Nuclear pore complex protein Nup98-Nup96 OS=Mus musculus OX=10090 GN=Nup98 PE=1 SV=2	-0.439201	28.8523	0.226055	0.351873	32	32	27.9749	29.0166	28.9066	29.2943	29.148	28.7734
O35737	HNRH1_MOUSE	Heterogeneous nuclear ribonucleoprotein H	sp|O35737|HNRH1_MOUSE Heterogeneous nuclear ribonucleoprotein H OS=Mus musculus OX=10090 GN=Hnrnph1 PE=1 SV=3	-0.435351	28.7905	0.143005	0.257129	20	12	28.2662	28.7147	28.7378	29.2996	28.9891	28.736
P63038	CH60_MOUSE	60 kDa heat shock protein, mitochondrial	sp|P63038|CH60_MOUSE 60 kDa heat shock protein, mitochondrial OS=Mus musculus OX=10090 GN=Hspd1 PE=1 SV=1	-0.248031	28.7887	0.455131	0.581634	34;14	34;14	28.7388	28.7707	28.4845	29.273	29.1803	28.2848
Q9CQ22	LTOR1_MOUSE	Ragulator complex protein LAMTOR1	sp|Q9CQ22|LTOR1_MOUSE Ragulator complex protein LAMTOR1 OS=Mus musculus OX=10090 GN=Lamtor1 PE=1 SV=1	-1.17374	28.7237	0.00282134	0.0182982	10	10	28.5537	27.8995	27.9573	29.2123	29.1393	29.58
Q62095	DDX3Y_MOUSE	ATP-dependent RNA helicase DDX3Y	sp|Q62095|DDX3Y_MOUSE ATP-dependent RNA helicase DDX3Y OS=Mus musculus OX=10090 GN=Ddx3y PE=1 SV=2	-0.907173	28.6695	0.01689	0.0559446	56	15	28.227	28.16	28.2609	29.4552	28.5226	29.3915
Q9QXZ0	MACF1_MOUSE	Microtubule-actin cross-linking factor 1	sp|Q9QXZ0|MACF1_MOUSE Microtubule-actin cross-linking factor 1 OS=Mus musculus OX=10090 GN=Macf1 PE=1 SV=2;sp|Q9QXZ0-2|MACF1_MOUSE Isoform 2 of Microtubule-actin cross-linking factor 1 OS=Mus musculus OX=10090 GN=Macf1;sp|Q9QXZ0-4|MACF1_MOUSE Isoform 4 of	-0.767983	28.6655	0.0124864	0.046378	170;135;134	35;0;0	28.1252	28.2539	28.4654	28.8648	29.2344	29.0493
P31996-2	CD68_MOUSE	Isoform Short of Macrosialin	sp|P31996-2|CD68_MOUSE Isoform Short of Macrosialin OS=Mus musculus OX=10090 GN=Cd68;sp|P31996|CD68_MOUSE Macrosialin OS=Mus musculus OX=10090 GN=Cd68 PE=1 SV=1	1.72055	28.6583	0.0110135	0.0429234	5;5	5;5	30.2431	29.2718	29.0407	28.5895	26.6652	28.1393
O88569	ROA2_MOUSE	Heterogeneous nuclear ribonucleoproteins A2/B1	sp|O88569|ROA2_MOUSE Heterogeneous nuclear ribonucleoproteins A2/B1 OS=Mus musculus OX=10090 GN=Hnrnpa2b1 PE=1 SV=2;sp|O88569-2|ROA2_MOUSE Isoform 2 of Heterogeneous nuclear ribonucleoproteins A2/B1 OS=Mus musculus OX=10090 GN=Hnrnpa2b1;sp|O88569-3|ROA2_MO	-0.210265	28.6518	0.545647	0.66135	25;24;23	24;23;22	28.4083	28.6753	28.5563	28.1902	28.676	29.4044
P06800-6	PTPRC_MOUSE	Isoform 3 of Receptor-type tyrosine-protein phosphatase C	sp|P06800-6|PTPRC_MOUSE Isoform 3 of Receptor-type tyrosine-protein phosphatase C OS=Mus musculus OX=10090 GN=Ptprc;sp|P06800-5|PTPRC_MOUSE Isoform 2 of Receptor-type tyrosine-protein phosphatase C OS=Mus musculus OX=10090 GN=Ptprc;sp|P06800|PTPRC_MOUSE Re	2.41976	28.6489	1.1389e-05	0.000984147	42;42;42	42;42;42	29.6552	29.8261	30.0951	27.733	27.2429	27.3412
O70439	STX7_MOUSE	Syntaxin-7	sp|O70439|STX7_MOUSE Syntaxin-7 OS=Mus musculus OX=10090 GN=Stx7 PE=1 SV=3	0.547777	28.6338	0.0552786	0.129101	11	11	29.0866	28.7777	28.8587	28.3907	28.1213	28.5676
Q9DBR1-2	XRN2_MOUSE	Isoform 2 of 5-3 exoribonuclease 2	sp|Q9DBR1-2|XRN2_MOUSE Isoform 2 of 5-3 exoribonuclease 2 OS=Mus musculus OX=10090 GN=Xrn2;sp|Q9DBR1|XRN2_MOUSE 5-3 exoribonuclease 2 OS=Mus musculus OX=10090 GN=Xrn2 PE=1 SV=1	-0.96089	28.6336	0.0337909	0.0918386	40;40	40;40	27.4113	28.2621	28.7861	28.8473	29.0212	29.4736
P0DP28	CALM3_MOUSE	Calmodulin-3	sp|P0DP28|CALM3_MOUSE Calmodulin-3 OS=Mus musculus OX=10090 GN=Calm3 PE=1 SV=1;sp|P0DP27|CALM2_MOUSE Calmodulin-2 OS=Mus musculus OX=10090 GN=Calm2 PE=1 SV=1;sp|P0DP26|CALM1_MOUSE Calmodulin-1 OS=Mus musculus OX=10090 GN=Calm1 PE=1 SV=1;sp|Q9D6P8|CALL3_MOU	0.850883	28.6334	0.0101034	0.0403863	11;11;11;6;1	11;11;11;6;1	29.083	29.321	28.7725	28.4196	28.1072	28.097
Q6ZWU9	RS27_MOUSE	40S ribosomal protein S27	sp|Q6ZWU9|RS27_MOUSE 40S ribosomal protein S27 OS=Mus musculus OX=10090 GN=Rps27 PE=1 SV=3	-1.46696	28.5941	0.00144445	0.0125186	8	3	27.3522	27.9311	28.2985	29.0289	29.36	29.5938
P01902	HA1D_MOUSE	H-2 class I histocompatibility antigen, K-D alpha chain	sp|P01902|HA1D_MOUSE H-2 class I histocompatibility antigen, K-D alpha chain OS=Mus musculus OX=10090 GN=H2-K1 PE=1 SV=1	1.98534	28.5588	4.42902e-05	0.00213319	21;1	14;0	29.4105	29.4705	29.7735	27.6492	27.2794	27.7699
A1L314	MPEG1_MOUSE	Macrophage-expressed gene 1 protein	sp|A1L314|MPEG1_MOUSE Macrophage-expressed gene 1 protein OS=Mus musculus OX=10090 GN=Mpeg1 PE=1 SV=1	2.44148	28.549	8.03771e-06	0.000825474	19	19	29.8695	29.5085	29.9311	27.4953	27.126	27.3634
P01942	HBA_MOUSE	Hemoglobin subunit alpha	sp|P01942|HBA_MOUSE Hemoglobin subunit alpha OS=Mus musculus OX=10090 GN=Hba PE=1 SV=2	1.29439	28.5476	0.411861	0.542622	5	3	31.3889	27.7457	27.4789	27.5768	NA	NA
Q61462	CY24A_MOUSE	Cytochrome b-245 light chain	sp|Q61462|CY24A_MOUSE Cytochrome b-245 light chain OS=Mus musculus OX=10090 GN=Cyba PE=1 SV=3;sp|Q61462-2|CY24A_MOUSE Isoform 2 of Cytochrome b-245 light chain OS=Mus musculus OX=10090 GN=Cyba	0.553298	28.5343	0.0984038	0.194425	6;4	6;4	28.5019	29.1477	28.7831	28.5404	27.8268	28.4056
P51881	ADT2_MOUSE	ADP/ATP translocase 2	sp|P51881|ADT2_MOUSE ADP/ATP translocase 2 OS=Mus musculus OX=10090 GN=Slc25a5 PE=1 SV=3	0.8941	28.5181	0.0794328	0.166339	18	11	28.9379	29.0352	28.9224	29.0795	27.9807	27.1531
P18572-2	BASI_MOUSE	Isoform 2 of Basigin	sp|P18572-2|BASI_MOUSE Isoform 2 of Basigin OS=Mus musculus OX=10090 GN=Bsg;sp|P18572|BASI_MOUSE Basigin OS=Mus musculus OX=10090 GN=Bsg PE=1 SV=2	0.991725	28.5042	0.00309369	0.0194679	12;12	12;12	28.797	28.9464	29.2569	28.0419	27.9293	28.054
P29351	PTN6_MOUSE	Tyrosine-protein phosphatase non-receptor type 6	sp|P29351|PTN6_MOUSE Tyrosine-protein phosphatase non-receptor type 6 OS=Mus musculus OX=10090 GN=Ptpn6 PE=1 SV=2;sp|P29351-2|PTN6_MOUSE Isoform 2 of Tyrosine-protein phosphatase non-receptor type 6 OS=Mus musculus OX=10090 GN=Ptpn6;sp|P29351-3|PTN6_MOUSE	0.28238	28.4941	0.277851	0.408564	34;34;29	34;34;29	28.6544	28.6068	28.6446	28.2144	28.6537	28.1906
P55258	RAB8A_MOUSE	Ras-related protein Rab-8A	sp|P55258|RAB8A_MOUSE Ras-related protein Rab-8A OS=Mus musculus OX=10090 GN=Rab8a PE=1 SV=2	0.0990542	28.4921	0.759717	0.834098	14;1;1	9;0;0	27.9989	29.0788	28.5472	28.3181	28.5872	28.4224
P10810	CD14_MOUSE	Monocyte differentiation antigen CD14	sp|P10810|CD14_MOUSE Monocyte differentiation antigen CD14 OS=Mus musculus OX=10090 GN=Cd14 PE=1 SV=1	1.69382	28.4864	0.000235512	0.00427135	12	12	29.4399	29.1854	29.3748	28.0814	27.4817	27.3555
Q9CR51	VATG1_MOUSE	V-type proton ATPase subunit G 1	sp|Q9CR51|VATG1_MOUSE V-type proton ATPase subunit G 1 OS=Mus musculus OX=10090 GN=Atp6v1g1 PE=1 SV=3	-1.24333	28.46	0.00910311	0.0378823	9	9	27.0856	28.4376	27.9918	28.9466	28.9337	29.3646
Q8BVE3	VATH_MOUSE	V-type proton ATPase subunit H	sp|Q8BVE3|VATH_MOUSE V-type proton ATPase subunit H OS=Mus musculus OX=10090 GN=Atp6v1h PE=1 SV=1	0.61372	28.456	0.0478083	0.117425	24	24	28.8538	28.8132	28.6214	28.4845	27.7939	28.1689
P14733	LMNB1_MOUSE	Lamin-B1	sp|P14733|LMNB1_MOUSE Lamin-B1 OS=Mus musculus OX=10090 GN=Lmnb1 PE=1 SV=3	-0.53452	28.4488	0.0854438	0.175671	48	42	28.1599	28.1692	28.2157	28.8511	29.0379	28.2593
P30204	MSRE_MOUSE	Macrophage scavenger receptor types I and II	sp|P30204|MSRE_MOUSE Macrophage scavenger receptor types I and II OS=Mus musculus OX=10090 GN=Msr1 PE=1 SV=3;sp|P30204-2|MSRE_MOUSE Isoform II of Macrophage scavenger receptor types I and II OS=Mus musculus OX=10090 GN=Msr1	0.659358	28.442	0.0361186	0.0958595	16;9	16;9	28.505	29.0932	28.7168	28.354	28.019	27.9639
Q8R081	HNRPL_MOUSE	Heterogeneous nuclear ribonucleoprotein L	sp|Q8R081|HNRPL_MOUSE Heterogeneous nuclear ribonucleoprotein L OS=Mus musculus OX=10090 GN=Hnrnpl PE=1 SV=2	-0.481616	28.4225	0.0742329	0.157357	27	27	28.41	28.1431	27.9921	28.6763	28.6132	28.7006
Q05144	RAC2_MOUSE	Ras-related C3 botulinum toxin substrate 2	sp|Q05144|RAC2_MOUSE Ras-related C3 botulinum toxin substrate 2 OS=Mus musculus OX=10090 GN=Rac2 PE=1 SV=1	0.29243	28.3999	0.314645	0.446367	13	7	28.2887	28.4069	28.9427	28.4562	28.263	28.0418
P14824	ANXA6_MOUSE	Annexin A6	sp|P14824|ANXA6_MOUSE Annexin A6 OS=Mus musculus OX=10090 GN=Anxa6 PE=1 SV=3	0.331108	28.3989	0.367803	0.498467	41	40	28.8795	28.3484	28.4654	28.2762	27.6033	28.8206
P70460	VASP_MOUSE	Vasodilator-stimulated phosphoprotein	sp|P70460|VASP_MOUSE Vasodilator-stimulated phosphoprotein OS=Mus musculus OX=10090 GN=Vasp PE=1 SV=4	0.051237	28.3982	0.87175	0.911135	18	18	28.0536	28.5127	28.7052	27.9024	28.5048	28.7105
Q8BG05-2	ROA3_MOUSE	Isoform 2 of Heterogeneous nuclear ribonucleoprotein A3	sp|Q8BG05-2|ROA3_MOUSE Isoform 2 of Heterogeneous nuclear ribonucleoprotein A3 OS=Mus musculus OX=10090 GN=Hnrnpa3	0.678627	28.3862	0.0649661	0.14362	26	2	28.7263	28.8199	28.6304	27.7216	27.7163	28.7028
Q9JLV1	BAG3_MOUSE	BAG family molecular chaperone regulator 3	sp|Q9JLV1|BAG3_MOUSE BAG family molecular chaperone regulator 3 OS=Mus musculus OX=10090 GN=Bag3 PE=1 SV=2	-1.92703	28.3842	6.1686e-05	0.00233225	37	37	27.161	27.4482	27.6529	29.3363	29.587	29.1198
Q62448	IF4G2_MOUSE	Eukaryotic translation initiation factor 4 gamma 2	sp|Q62448|IF4G2_MOUSE Eukaryotic translation initiation factor 4 gamma 2 OS=Mus musculus OX=10090 GN=Eif4g2 PE=1 SV=2;sp|Q62448-2|IF4G2_MOUSE Isoform 2 of Eukaryotic translation initiation factor 4 gamma 2 OS=Mus musculus OX=10090 GN=Eif4g2	-0.636668	28.3747	0.069977	0.151171	32;28	32;28	28.1718	27.9104	28.087	28.6457	28.2046	29.2289
P24668	MPRD_MOUSE	Cation-dependent mannose-6-phosphate receptor	sp|P24668|MPRD_MOUSE Cation-dependent mannose-6-phosphate receptor OS=Mus musculus OX=10090 GN=M6pr PE=1 SV=1	2.14028	28.3723	0.00106134	0.0108006	14	14	29.6321	29.2423	29.4529	26.2501	27.8717	27.7846
Q5SXY1	CYTSB_MOUSE	Cytospin-B	sp|Q5SXY1|CYTSB_MOUSE Cytospin-B OS=Mus musculus OX=10090 GN=Specc1 PE=1 SV=2;sp|Q5SXY1-2|CYTSB_MOUSE Isoform 2 of Cytospin-B OS=Mus musculus OX=10090 GN=Specc1	-1.48441	28.3613	0.000705177	0.00859215	50;43;1	6;6;0	27.1738	27.7332	27.9503	28.8813	29.2295	29.1998
Q8BL66	EEA1_MOUSE	Early endosome antigen 1	sp|Q8BL66|EEA1_MOUSE Early endosome antigen 1 OS=Mus musculus OX=10090 GN=Eea1 PE=1 SV=2	0.884947	28.3362	0.00490935	0.0258489	76	76	28.8501	28.6142	28.8716	28.0444	27.8127	27.824
Q9WVK4	EHD1_MOUSE	EH domain-containing protein 1	sp|Q9WVK4|EHD1_MOUSE EH domain-containing protein 1 OS=Mus musculus OX=10090 GN=Ehd1 PE=1 SV=1	0.367816	28.3243	0.402543	0.532707	29	23	28.727	28.4612	28.3363	29.0477	28.0327	27.3408
P61979-2	HNRPK_MOUSE	Isoform 2 of Heterogeneous nuclear ribonucleoprotein K	sp|P61979-2|HNRPK_MOUSE Isoform 2 of Heterogeneous nuclear ribonucleoprotein K OS=Mus musculus OX=10090 GN=Hnrnpk;sp|P61979|HNRPK_MOUSE Heterogeneous nuclear ribonucleoprotein K OS=Mus musculus OX=10090 GN=Hnrnpk PE=1 SV=1;sp|P61979-3|HNRPK_MOUSE Isoform 3	-0.222484	28.3146	0.362492	0.494397	24;23;22	24;23;22	28.1941	28.0332	28.3828	28.4389	28.4644	28.3742
P62492	RB11A_MOUSE	Ras-related protein Rab-11A	sp|P62492|RB11A_MOUSE Ras-related protein Rab-11A OS=Mus musculus OX=10090 GN=Rab11a PE=1 SV=3;sp|P46638|RB11B_MOUSE Ras-related protein Rab-11B OS=Mus musculus OX=10090 GN=Rab11b PE=1 SV=3	0.600701	28.3067	0.0561825	0.130279	10;10;1	10;10;1	28.5276	28.5509	28.7427	28.0099	27.628	28.3812
P10852	4F2_MOUSE	4F2 cell-surface antigen heavy chain	sp|P10852|4F2_MOUSE 4F2 cell-surface antigen heavy chain OS=Mus musculus OX=10090 GN=Slc3a2 PE=1 SV=1;sp|P10852-2|4F2_MOUSE Isoform 2 of 4F2 cell-surface antigen heavy chain OS=Mus musculus OX=10090 GN=Slc3a2	1.4523	28.299	0.000349795	0.00538062	22;20	22;20	29.1541	28.8364	29.085	27.8365	27.3592	27.5229
Q60766-2	IRGM1_MOUSE	Isoform 2 of Immunity-related GTPase family M protein 1	sp|Q60766-2|IRGM1_MOUSE Isoform 2 of Immunity-related GTPase family M protein 1 OS=Mus musculus OX=10090 GN=Irgm1	3.61298	28.297	3.37589e-06	0.000619899	18	2	30.6118	29.8582	29.8404	26.9593	26.1321	26.3801
P68134	ACTS_MOUSE	Actin, alpha skeletal muscle	sp|P68134|ACTS_MOUSE Actin, alpha skeletal muscle OS=Mus musculus OX=10090 GN=Acta1 PE=1 SV=1;sp|P68033|ACTC_MOUSE Actin, alpha cardiac muscle 1 OS=Mus musculus OX=10090 GN=Actc1 PE=1 SV=1;sp|P63268|ACTH_MOUSE Actin, gamma-enteric smooth muscle OS=Mus musc	1.0537	28.2914	0.04454	0.111654	16;16;13;13	3;3;1;1	29.6697	28.0526	28.7326	28.1036	27.1688	28.0213
P60843	IF4A1_MOUSE	Eukaryotic initiation factor 4A-I	sp|P60843|IF4A1_MOUSE Eukaryotic initiation factor 4A-I OS=Mus musculus OX=10090 GN=Eif4a1 PE=1 SV=1	-0.540986	28.2895	0.0557023	0.129473	15;6;6	14;5;5	28.0624	28.0291	27.9655	28.6798	28.7354	28.2648
Q921H8	THIKA_MOUSE	3-ketoacyl-CoA thiolase A, peroxisomal	sp|Q921H8|THIKA_MOUSE 3-ketoacyl-CoA thiolase A, peroxisomal OS=Mus musculus OX=10090 GN=Acaa1a PE=1 SV=1;sp|Q8VCH0|THIKB_MOUSE 3-ketoacyl-CoA thiolase B, peroxisomal OS=Mus musculus OX=10090 GN=Acaa1b PE=1 SV=1	-0.636649	28.2751	0.0352604	0.0941774	23;12	23;12	27.7991	27.8702	28.2012	28.735	28.7185	28.3269
P35278	RAB5C_MOUSE	Ras-related protein Rab-5C	sp|P35278|RAB5C_MOUSE Ras-related protein Rab-5C OS=Mus musculus OX=10090 GN=Rab5c PE=1 SV=2	2.22799	28.2428	2.20045e-05	0.00143665	14	11	29.4708	29.2728	29.3269	27.509	26.9005	26.9771
P84228	H32_MOUSE	Histone H3.2	sp|P84228|H32_MOUSE Histone H3.2 OS=Mus musculus OX=10090 GN=Hist1h3b PE=1 SV=2;sp|P68433|H31_MOUSE Histone H3.1 OS=Mus musculus OX=10090 GN=Hist1h3a PE=1 SV=2;sp|P84244|H33_MOUSE Histone H3.3 OS=Mus musculus OX=10090 GN=H3f3a PE=1 SV=2;sp|P02301|H3C_MOUSE	0.106862	28.2426	0.811513	0.86957	5;5;4;4	5;5;4;4	28.5851	28.4409	27.862	28.8511	28.4842	27.2321
O35740-3	CITE2_MOUSE	Isoform 3 of Cbp/p300-interacting transactivator 2	sp|O35740-3|CITE2_MOUSE Isoform 3 of Cbp/p300-interacting transactivator 2 OS=Mus musculus OX=10090 GN=Cited2;sp|O35740-2|CITE2_MOUSE Isoform 2 of Cbp/p300-interacting transactivator 2 OS=Mus musculus OX=10090 GN=Cited2;sp|O35740-4|CITE2_MOUSE Isoform 4 of	-0.654328	28.2359	0.277435	0.40855	4;4;4;4	4;4;4;4	29.2425	27.4666	27.017	28.9486	27.9665	28.774
Q60605-2	MYL6_MOUSE	Isoform Smooth muscle of Myosin light polypeptide 6	sp|Q60605-2|MYL6_MOUSE Isoform Smooth muscle of Myosin light polypeptide 6 OS=Mus musculus OX=10090 GN=Myl6;sp|Q60605|MYL6_MOUSE Myosin light polypeptide 6 OS=Mus musculus OX=10090 GN=Myl6 PE=1 SV=3	-1.48615	28.2323	0.00538564	0.0275891	10;9;1	10;9;1	27.514	27.3493	27.6043	29.35	29.5332	28.043
Q9JKF1	IQGA1_MOUSE	Ras GTPase-activating-like protein IQGAP1	sp|Q9JKF1|IQGA1_MOUSE Ras GTPase-activating-like protein IQGAP1 OS=Mus musculus OX=10090 GN=Iqgap1 PE=1 SV=2	0.413288	28.2251	0.137578	0.249664	57	57	28.4406	28.4704	28.3843	28.0755	28.2891	27.6909
Q8BX70	VP13C_MOUSE	Vacuolar protein sorting-associated protein 13C	sp|Q8BX70|VP13C_MOUSE Vacuolar protein sorting-associated protein 13C OS=Mus musculus OX=10090 GN=Vps13c PE=1 SV=2;sp|Q8BX70-3|VP13C_MOUSE Isoform 3 of Vacuolar protein sorting-associated protein 13C OS=Mus musculus OX=10090 GN=Vps13c;sp|Q8BX70-2|VP13C_MOU	-0.0219981	28.2237	0.931955	0.954701	91;89;85;1;1	91;89;85;1;1	28.5518	28.0608	28.0256	28.2535	28.1733	28.2773
Q91YQ5	RPN1_MOUSE	Dolichyl-diphosphooligosaccharide--protein glycosyltransferase subunit 1	sp|Q91YQ5|RPN1_MOUSE Dolichyl-diphosphooligosaccharide--protein glycosyltransferase subunit 1 OS=Mus musculus OX=10090 GN=Rpn1 PE=1 SV=1	-0.708278	28.2222	0.0282852	0.0803694	33	33	27.7036	27.9702	27.9304	28.8439	28.7048	28.1802
Q3UHD6-2	SNX27_MOUSE	Isoform 2 of Sorting nexin-27	sp|Q3UHD6-2|SNX27_MOUSE Isoform 2 of Sorting nexin-27 OS=Mus musculus OX=10090 GN=Snx27;sp|Q3UHD6|SNX27_MOUSE Sorting nexin-27 OS=Mus musculus OX=10090 GN=Snx27 PE=1 SV=2	0.706234	28.215	0.0320722	0.0881703	28;28;1	28;28;1	28.6914	28.3824	28.6307	27.917	27.4615	28.2073
P38647	GRP75_MOUSE	Stress-70 protein, mitochondrial	sp|P38647|GRP75_MOUSE Stress-70 protein, mitochondrial OS=Mus musculus OX=10090 GN=Hspa9 PE=1 SV=3	-0.0686899	28.2135	0.798777	0.86248	34	34	28.2444	28.1994	28.0937	28.5233	28.3576	27.8627
P62821	RAB1A_MOUSE	Ras-related protein Rab-1A	sp|P62821|RAB1A_MOUSE Ras-related protein Rab-1A OS=Mus musculus OX=10090 GN=Rab1A PE=1 SV=3	0.0404756	28.1916	0.879941	0.916111	14	9	28.4238	28.3179	27.8939	28.3244	27.9384	28.2514
O89053	COR1A_MOUSE	Coronin-1A	sp|O89053|COR1A_MOUSE Coronin-1A OS=Mus musculus OX=10090 GN=Coro1a PE=1 SV=5	-1.03702	28.1857	0.0023743	0.0165869	22	22	27.8898	27.4579	27.654	28.6483	28.8341	28.6303
Q8C129	LCAP_MOUSE	Leucyl-cystinyl aminopeptidase	sp|Q8C129|LCAP_MOUSE Leucyl-cystinyl aminopeptidase OS=Mus musculus OX=10090 GN=Lnpep PE=1 SV=1	1.81252	28.1814	9.81255e-05	0.00271974	28	28	29.2592	28.9439	29.0601	27.4174	26.9255	27.4827
Q61210-5	ARHG1_MOUSE	Isoform 5 of Rho guanine nucleotide exchange factor 1	sp|Q61210-5|ARHG1_MOUSE Isoform 5 of Rho guanine nucleotide exchange factor 1 OS=Mus musculus OX=10090 GN=Arhgef1	-0.732802	28.169	0.0148436	0.0516951	41	7	27.6727	27.7482	27.987	28.5301	28.3679	28.7084
P58252	EF2_MOUSE	Elongation factor 2	sp|P58252|EF2_MOUSE Elongation factor 2 OS=Mus musculus OX=10090 GN=Eef2 PE=1 SV=2	0.173509	28.159	0.496359	0.619237	31	30	28.0992	28.2115	28.4266	28.2118	28.1719	27.833
P18242	CATD_MOUSE	Cathepsin D	sp|P18242|CATD_MOUSE Cathepsin D OS=Mus musculus OX=10090 GN=Ctsd PE=1 SV=1	0.401679	28.1525	0.287389	0.418616	19	19	28.9092	28.3252	27.8258	28.4399	27.745	27.6701
P60766	CDC42_MOUSE	Cell division control protein 42 homolog	sp|P60766|CDC42_MOUSE Cell division control protein 42 homolog OS=Mus musculus OX=10090 GN=Cdc42 PE=1 SV=2;sp|P60766-1|CDC42_MOUSE Isoform 1 of Cell division control protein 42 homolog OS=Mus musculus OX=10090 GN=Cdc42	-0.505463	28.1364	0.20337	0.32673	12;7	11;6	27.7922	28.6155	27.2433	28.5192	28.1224	28.5258
P57746	VATD_MOUSE	V-type proton ATPase subunit D	sp|P57746|VATD_MOUSE V-type proton ATPase subunit D OS=Mus musculus OX=10090 GN=Atp6v1d PE=1 SV=1	0.015634	28.1096	0.950656	0.968456	15	15	28.3079	28.0552	27.9892	28.3451	27.9346	28.0258
P35700	PRDX1_MOUSE	Peroxiredoxin-1	sp|P35700|PRDX1_MOUSE Peroxiredoxin-1 OS=Mus musculus OX=10090 GN=Prdx1 PE=1 SV=1	2.55431	28.1048	1.58292e-05	0.00124971	17	16	28.9103	29.5726	29.663	26.9315	26.6074	26.9442
P09411	PGK1_MOUSE	Phosphoglycerate kinase 1	sp|P09411|PGK1_MOUSE Phosphoglycerate kinase 1 OS=Mus musculus OX=10090 GN=Pgk1 PE=1 SV=4	1.75798	28.0969	5.87772e-05	0.0023025	28	22	29.0809	28.843	29.0038	27.3835	27.0527	27.2175
Q9CQW2	ARL8B_MOUSE	ADP-ribosylation factor-like protein 8B	sp|Q9CQW2|ARL8B_MOUSE ADP-ribosylation factor-like protein 8B OS=Mus musculus OX=10090 GN=Arl8b PE=1 SV=1	0.737391	28.0879	0.083794	0.173005	15	8	28.9419	28.372	28.0559	27.5176	27.2366	28.4035
P35279-2	RAB6A_MOUSE	Isoform 2 of Ras-related protein Rab-6A	sp|P35279-2|RAB6A_MOUSE Isoform 2 of Ras-related protein Rab-6A OS=Mus musculus OX=10090 GN=Rab6a;sp|P35279|RAB6A_MOUSE Ras-related protein Rab-6A OS=Mus musculus OX=10090 GN=Rab6a PE=1 SV=4;sp|P61294|RAB6B_MOUSE Ras-related protein Rab-6B OS=Mus musculus	0.560963	28.0861	0.0378525	0.0993838	9;8;6	8;7;5	28.5323	28.2849	28.2825	27.8515	27.7839	27.7814
P80318	TCPG_MOUSE	T-complex protein 1 subunit gamma	sp|P80318|TCPG_MOUSE T-complex protein 1 subunit gamma OS=Mus musculus OX=10090 GN=Cct3 PE=1 SV=1	-0.721073	28.0688	0.0172953	0.056902	30	30	27.8483	27.5006	27.7758	28.4757	28.5865	28.2257
Q07113	MPRI_MOUSE	Cation-independent mannose-6-phosphate receptor	sp|Q07113|MPRI_MOUSE Cation-independent mannose-6-phosphate receptor OS=Mus musculus OX=10090 GN=Igf2r PE=1 SV=1	-0.338049	28.0486	0.202614	0.32618	60	60	27.9615	27.7843	27.8931	28.2597	27.946	28.4473
Q60930	VDAC2_MOUSE	Voltage-dependent anion-selective channel protein 2	sp|Q60930|VDAC2_MOUSE Voltage-dependent anion-selective channel protein 2 OS=Mus musculus OX=10090 GN=Vdac2 PE=1 SV=2	-0.322579	28.0301	0.345558	0.477926	17	17	27.8169	27.8658	27.9238	28.3671	28.6692	27.538
P84096	RHOG_MOUSE	Rho-related GTP-binding protein RhoG	sp|P84096|RHOG_MOUSE Rho-related GTP-binding protein RhoG OS=Mus musculus OX=10090 GN=Rhog PE=1 SV=1	1.4112	27.9882	0.000834111	0.00931794	12;1;1;1	11;0;0;0	28.9906	28.4856	28.6052	27.5878	26.9444	27.3157
B2RXS4	PLXB2_MOUSE	Plexin-B2	sp|B2RXS4|PLXB2_MOUSE Plexin-B2 OS=Mus musculus OX=10090 GN=Plxnb2 PE=1 SV=1	0.717304	27.986	0.0122007	0.0457215	45	45	28.2772	28.3327	28.4241	27.5555	27.59	27.7366
Q91W59-3	RBMS1_MOUSE	Isoform 3 of RNA-binding motif, single-stranded-interacting protein 1	sp|Q91W59-3|RBMS1_MOUSE Isoform 3 of RNA-binding motif, single-stranded-interacting protein 1 OS=Mus musculus OX=10090 GN=Rbms1	-0.549638	27.9745	0.0524213	0.125113	15	1	27.5972	27.7925	27.7093	28.0181	28.4988	28.231
Q61937	NPM_MOUSE	Nucleophosmin	sp|Q61937|NPM_MOUSE Nucleophosmin OS=Mus musculus OX=10090 GN=Npm1 PE=1 SV=1	0.795305	27.9687	0.026514	0.0767469	14	14	28.831	28.3014	27.9666	27.8151	27.5293	27.3688
Q8C2Q3	RBM14_MOUSE	RNA-binding protein 14	sp|Q8C2Q3|RBM14_MOUSE RNA-binding protein 14 OS=Mus musculus OX=10090 GN=Rbm14 PE=1 SV=1;sp|Q8C2Q3-2|RBM14_MOUSE Isoform 2 of RNA-binding protein 14 OS=Mus musculus OX=10090 GN=Rbm14	-1.01708	27.9678	0.0140311	0.0497868	24;18	24;18	27.4983	27.2475	27.6318	28.0791	28.2168	29.133
P62874	GBB1_MOUSE	Guanine nucleotide-binding protein G(I)/G(S)/G(T) subunit beta-1	sp|P62874|GBB1_MOUSE Guanine nucleotide-binding protein G(I)/G(S)/G(T) subunit beta-1 OS=Mus musculus OX=10090 GN=Gnb1 PE=1 SV=3	1.42888	27.9658	0.00222784	0.0157654	19;2	10;0	29.1157	28.5078	28.4174	27.6892	26.7552	27.3098
Q9D0E1-2	HNRPM_MOUSE	Isoform 2 of Heterogeneous nuclear ribonucleoprotein M	sp|Q9D0E1-2|HNRPM_MOUSE Isoform 2 of Heterogeneous nuclear ribonucleoprotein M OS=Mus musculus OX=10090 GN=Hnrnpm;sp|Q9D0E1|HNRPM_MOUSE Heterogeneous nuclear ribonucleoprotein M OS=Mus musculus OX=10090 GN=Hnrnpm PE=1 SV=3	-0.288001	27.9595	0.244262	0.372557	33;33	33;33	27.8506	27.7671	27.8288	27.9243	28.1329	28.2532
P62082	RS7_MOUSE	40S ribosomal protein S7	sp|P62082|RS7_MOUSE 40S ribosomal protein S7 OS=Mus musculus OX=10090 GN=Rps7 PE=2 SV=1	-0.090891	27.9474	0.734035	0.81504	12	12	27.6547	28.0439	28.0073	27.7829	28.2916	27.904
Q61753	SERA_MOUSE	D-3-phosphoglycerate dehydrogenase	sp|Q61753|SERA_MOUSE D-3-phosphoglycerate dehydrogenase OS=Mus musculus OX=10090 GN=Phgdh PE=1 SV=3	0.217807	27.9248	0.470588	0.595686	20	20	28.4371	27.8142	27.8497	28.1354	27.525	27.7872
P35564	CALX_MOUSE	Calnexin	sp|P35564|CALX_MOUSE Calnexin OS=Mus musculus OX=10090 GN=Canx PE=1 SV=1	1.04014	27.9232	0.00767404	0.0341611	29	29	28.6893	28.5512	28.0894	27.8426	27.2511	27.1158
P08113	ENPL_MOUSE	Endoplasmin	sp|P08113|ENPL_MOUSE Endoplasmin OS=Mus musculus OX=10090 GN=Hsp90b1 PE=1 SV=2	0.100381	27.9133	0.721871	0.805272	34	33	28.1429	27.9321	27.8153	28.1943	27.4682	27.9267
P05064	ALDOA_MOUSE	Fructose-bisphosphate aldolase A	sp|P05064|ALDOA_MOUSE Fructose-bisphosphate aldolase A OS=Mus musculus OX=10090 GN=Aldoa PE=1 SV=2	1.94692	27.9019	3.6235e-05	0.00190104	25	23	29.0968	28.6403	28.8889	26.9558	26.7935	27.0359
Q9WVA4	TAGL2_MOUSE	Transgelin-2	sp|Q9WVA4|TAGL2_MOUSE Transgelin-2 OS=Mus musculus OX=10090 GN=Tagln2 PE=1 SV=4	0.292099	27.8999	0.481472	0.604773	13	10	27.9055	28.1331	28.0992	27.9858	28.424	26.8516
Q8BG26	RUSC1_MOUSE	RUN and SH3 domain-containing protein 1	sp|Q8BG26|RUSC1_MOUSE RUN and SH3 domain-containing protein 1 OS=Mus musculus OX=10090 GN=Rusc1 PE=1 SV=2;sp|Q8BG26-3|RUSC1_MOUSE Isoform 3 of RUN and SH3 domain-containing protein 1 OS=Mus musculus OX=10090 GN=Rusc1;sp|Q8BG26-2|RUSC1_MOUSE Isoform 2 of RU	-0.891965	27.8742	0.0568261	0.131066	3;3;2	3;3;2	27.8854	26.7021	27.6972	28.3672	27.7482	28.8452
Q9Z1G3	VATC1_MOUSE	V-type proton ATPase subunit C 1	sp|Q9Z1G3|VATC1_MOUSE V-type proton ATPase subunit C 1 OS=Mus musculus OX=10090 GN=Atp6v1c1 PE=1 SV=4	-0.0796951	27.8538	0.775283	0.844303	17;1;1;1	17;1;1;1	28.108	27.6786	27.6554	27.6629	27.7863	28.2318
P56959	FUS_MOUSE	RNA-binding protein FUS	sp|P56959|FUS_MOUSE RNA-binding protein FUS OS=Mus musculus OX=10090 GN=Fus PE=1 SV=1	-1.01386	27.8354	0.0538531	0.126863	16	16	26.4198	27.5257	28.0399	27.7444	28.5563	28.7263
P40124	CAP1_MOUSE	Adenylyl cyclase-associated protein 1	sp|P40124|CAP1_MOUSE Adenylyl cyclase-associated protein 1 OS=Mus musculus OX=10090 GN=Cap1 PE=1 SV=4	0.658818	27.8338	0.0183045	0.0592277	21	21	28.2259	28.0481	28.2158	27.5802	27.4349	27.4982
O08573-3	LEG9_MOUSE	Isoform 3 of Galectin-9	sp|O08573-3|LEG9_MOUSE Isoform 3 of Galectin-9 OS=Mus musculus OX=10090 GN=Lgals9;sp|O08573-2|LEG9_MOUSE Isoform 2 of Galectin-9 OS=Mus musculus OX=10090 GN=Lgals9;sp|O08573|LEG9_MOUSE Galectin-9 OS=Mus musculus OX=10090 GN=Lgals9 PE=1 SV=1	1.16371	27.8321	0.00403056	0.0223918	17;17;17	17;17;17	27.8535	28.71	28.6783	27.2364	27.3313	27.1829
P54987	IRG1_MOUSE	Cis-aconitate decarboxylase	sp|P54987|IRG1_MOUSE Cis-aconitate decarboxylase OS=Mus musculus OX=10090 GN=Acod1 PE=1 SV=2	NA	27.8252	NA	NA	19	19	27.7294	27.9789	27.7672	NA	NA	NA
P25911-2	LYN_MOUSE	Isoform 2 of Tyrosine-protein kinase Lyn	sp|P25911-2|LYN_MOUSE Isoform 2 of Tyrosine-protein kinase Lyn OS=Mus musculus OX=10090 GN=Lyn	1.73827	27.817	9.33144e-05	0.00261103	28	1	28.4908	28.7543	28.8133	26.9676	26.7146	27.1613
Q8K482	EMIL2_MOUSE	EMILIN-2	sp|Q8K482|EMIL2_MOUSE EMILIN-2 OS=Mus musculus OX=10090 GN=Emilin2 PE=1 SV=1	-0.827936	27.7971	0.0564023	0.130582	32	32	28.0764	27.1899	26.8832	28.0005	27.9329	28.6999
Q60932-2	VDAC1_MOUSE	Isoform Mt-VDAC1 of Voltage-dependent anion-selective channel protein 1	sp|Q60932-2|VDAC1_MOUSE Isoform Mt-VDAC1 of Voltage-dependent anion-selective channel protein 1 OS=Mus musculus OX=10090 GN=Vdac1;sp|Q60932|VDAC1_MOUSE Voltage-dependent anion-selective channel protein 1 OS=Mus musculus OX=10090 GN=Vdac1 PE=1 SV=3	0.0753772	27.7967	0.826769	0.880089	19;18	19;18	27.8137	27.7862	27.9031	28.2813	27.9256	27.07
Q501J6	DDX17_MOUSE	Probable ATP-dependent RNA helicase DDX17	sp|Q501J6|DDX17_MOUSE Probable ATP-dependent RNA helicase DDX17 OS=Mus musculus OX=10090 GN=Ddx17 PE=1 SV=1;sp|Q501J6-2|DDX17_MOUSE Isoform 2 of Probable ATP-dependent RNA helicase DDX17 OS=Mus musculus OX=10090 GN=Ddx17	-0.6582	27.7795	0.0415488	0.106317	31;24	22;16	27.3581	27.3484	27.6447	27.7173	28.1604	28.4481
P09103	PDIA1_MOUSE	Protein disulfide-isomerase	sp|P09103|PDIA1_MOUSE Protein disulfide-isomerase OS=Mus musculus OX=10090 GN=P4hb PE=1 SV=2	-0.36823	27.7633	0.174001	0.29397	26	26	27.851	27.5091	27.3775	27.8611	27.8612	28.1199
O35609	SCAM3_MOUSE	Secretory carrier-associated membrane protein 3	sp|O35609|SCAM3_MOUSE Secretory carrier-associated membrane protein 3 OS=Mus musculus OX=10090 GN=Scamp3 PE=1 SV=3	-0.511411	27.7451	0.0573473	0.131939	11	11	27.6765	27.4332	27.3585	28.0269	27.9037	28.0718
P15379-2	CD44_MOUSE	Isoform 13 of CD44 antigen	sp|P15379-2|CD44_MOUSE Isoform 13 of CD44 antigen OS=Mus musculus OX=10090 GN=Cd44;sp|P15379-3|CD44_MOUSE Isoform 12 of CD44 antigen OS=Mus musculus OX=10090 GN=Cd44;sp|P15379-6|CD44_MOUSE Isoform 7 of CD44 antigen OS=Mus musculus OX=10090 GN=Cd44;sp|P1537	0.410427	27.7074	0.106802	0.206166	12;12;12;12;12;12;12;12;12;12;12;3;3	12;12;12;12;12;12;12;12;12;12;12;3;3	27.9016	27.8052	28.031	27.4518	27.4462	27.6086
Q9QZL0	RIPK3_MOUSE	Receptor-interacting serine/threonine-protein kinase 3	sp|Q9QZL0|RIPK3_MOUSE Receptor-interacting serine/threonine-protein kinase 3 OS=Mus musculus OX=10090 GN=Ripk3 PE=1 SV=2	0.470057	27.7061	0.144768	0.258407	12	12	27.6398	27.8088	28.3748	27.5398	27.7159	27.1576
P01887	B2MG_MOUSE	Beta-2-microglobulin	sp|P01887|B2MG_MOUSE Beta-2-microglobulin OS=Mus musculus OX=10090 GN=B2m PE=1 SV=2	2.13898	27.7016	0.000191148	0.00377555	4	4	28.8318	28.524	28.9575	27.0702	25.958	26.8681
P01897	HA1L_MOUSE	H-2 class I histocompatibility antigen, L-D alpha chain	sp|P01897|HA1L_MOUSE H-2 class I histocompatibility antigen, L-D alpha chain OS=Mus musculus OX=10090 GN=H2-L PE=1 SV=2	2.36428	27.6711	1.78652e-05	0.00124971	14	3	28.8267	28.8288	28.9042	26.4757	26.1142	26.8769
Q3TLH4-5	PRC2C_MOUSE	Isoform 5 of Protein PRRC2C	sp|Q3TLH4-5|PRC2C_MOUSE Isoform 5 of Protein PRRC2C OS=Mus musculus OX=10090 GN=Prrc2c;sp|Q3TLH4|PRC2C_MOUSE Protein PRRC2C OS=Mus musculus OX=10090 GN=Prrc2c PE=1 SV=3	-0.324397	27.67	0.20276	0.326237	50;49	48;47	27.3449	27.5051	27.6734	27.7546	27.7627	27.9792
Q6NZB0	DNJC8_MOUSE	DnaJ homolog subfamily C member 8	sp|Q6NZB0|DNJC8_MOUSE DnaJ homolog subfamily C member 8 OS=Mus musculus OX=10090 GN=Dnajc8 PE=1 SV=2	1.42937	27.6581	0.00180356	0.014082	16	16	27.9795	28.8165	28.3222	27.353	26.6054	26.8717
Q91ZP6-2	NFIP2_MOUSE	Isoform 2 of NEDD4 family-interacting protein 2	sp|Q91ZP6-2|NFIP2_MOUSE Isoform 2 of NEDD4 family-interacting protein 2 OS=Mus musculus OX=10090 GN=Ndfip2;sp|Q91ZP6|NFIP2_MOUSE NEDD4 family-interacting protein 2 (Fragment) OS=Mus musculus OX=10090 GN=Ndfip2 PE=1 SV=2	-1.6524	27.65	0.0150307	0.0520757	2;2	2;2	25.4641	27.4227	27.5847	28.149	28.4658	28.8139
Q99LF4	RTCB_MOUSE	tRNA-splicing ligase RtcB homolog	sp|Q99LF4|RTCB_MOUSE tRNA-splicing ligase RtcB homolog OS=Mus musculus OX=10090 GN=Rtcb PE=1 SV=1	-0.342166	27.6459	0.25178	0.379842	23	23	27.2991	27.4825	27.6427	27.8654	27.4073	28.1781
Q9DCN2-2	NB5R3_MOUSE	Isoform 2 of NADH-cytochrome b5 reductase 3	sp|Q9DCN2-2|NB5R3_MOUSE Isoform 2 of NADH-cytochrome b5 reductase 3 OS=Mus musculus OX=10090 GN=Cyb5r3;sp|Q9DCN2|NB5R3_MOUSE NADH-cytochrome b5 reductase 3 OS=Mus musculus OX=10090 GN=Cyb5r3 PE=1 SV=3	1.6111	27.6401	0.000209654	0.00399976	18;18	18;18	28.452	28.2444	28.6404	27.1329	26.747	26.6237
P14211	CALR_MOUSE	Calreticulin	sp|P14211|CALR_MOUSE Calreticulin OS=Mus musculus OX=10090 GN=Calr PE=1 SV=1	-0.530676	27.6378	0.0707769	0.152227	16	16	27.7428	27.2301	27.1443	27.9172	27.9531	27.839
P29341	PABP1_MOUSE	Polyadenylate-binding protein 1	sp|P29341|PABP1_MOUSE Polyadenylate-binding protein 1 OS=Mus musculus OX=10090 GN=Pabpc1 PE=1 SV=2	-0.197547	27.636	0.433188	0.561902	32	32	27.5279	27.4745	27.6092	27.7443	27.4972	27.9628
O08992	SDCB1_MOUSE	Syntenin-1	sp|O08992|SDCB1_MOUSE Syntenin-1 OS=Mus musculus OX=10090 GN=Sdcbp PE=1 SV=1	0.698925	27.6208	0.0657664	0.144811	11	11	27.7887	27.9398	28.1822	27.6428	26.6041	27.567
P11835	ITB2_MOUSE	Integrin beta-2	sp|P11835|ITB2_MOUSE Integrin beta-2 OS=Mus musculus OX=10090 GN=Itgb2 PE=1 SV=2	1.0157	27.6186	0.00301603	0.019241	29	29	27.8497	28.1703	28.3594	27.2097	27.0751	27.0474
P26041	MOES_MOUSE	Moesin	sp|P26041|MOES_MOUSE Moesin OS=Mus musculus OX=10090 GN=Msn PE=1 SV=3	0.398958	27.613	0.170193	0.290319	33	26	27.8952	27.703	27.8393	27.1999	27.2121	27.8286
Q60787	LCP2_MOUSE	Lymphocyte cytosolic protein 2	sp|Q60787|LCP2_MOUSE Lymphocyte cytosolic protein 2 OS=Mus musculus OX=10090 GN=Lcp2 PE=1 SV=2	-0.249032	27.5993	0.406746	0.536846	22	22	27.184	27.8077	27.4327	28.0898	27.6181	27.4636
Q9JIW9	RALB_MOUSE	Ras-related protein Ral-B	sp|Q9JIW9|RALB_MOUSE Ras-related protein Ral-B OS=Mus musculus OX=10090 GN=Ralb PE=1 SV=1	0.197923	27.5986	0.457894	0.584147	16	8	27.439	27.7698	27.884	27.4735	27.2918	27.7337
G5E829	AT2B1_MOUSE	Plasma membrane calcium-transporting ATPase 1	sp|G5E829|AT2B1_MOUSE Plasma membrane calcium-transporting ATPase 1 OS=Mus musculus OX=10090 GN=Atp2b1 PE=1 SV=1	0.314625	27.5733	0.246014	0.374146	34;9	22;2	27.3998	27.7828	28.0093	27.3843	27.4417	27.4221
Q8C9E8	CAHM6_MOUSE	Calcium homeostasis modulator protein 6	sp|Q8C9E8|CAHM6_MOUSE Calcium homeostasis modulator protein 6 OS=Mus musculus OX=10090 GN=Calhm6 PE=2 SV=1	NA	27.5691	NA	NA	6	6	28.2898	27.2902	27.1273	NA	NA	NA
Q9DBG3	AP2B1_MOUSE	AP-2 complex subunit beta	sp|Q9DBG3|AP2B1_MOUSE AP-2 complex subunit beta OS=Mus musculus OX=10090 GN=Ap2b1 PE=1 SV=1;sp|Q9DBG3-2|AP2B1_MOUSE Isoform 2 of AP-2 complex subunit beta OS=Mus musculus OX=10090 GN=Ap2b1	0.168542	27.5657	0.531037	0.648882	29;29	16;16	27.9258	27.4999	27.5242	27.3158	27.3734	27.7551
Q8VCW4	UN93B_MOUSE	Protein unc-93 homolog B1	sp|Q8VCW4|UN93B_MOUSE Protein unc-93 homolog B1 OS=Mus musculus OX=10090 GN=Unc93b1 PE=1 SV=2	2.10752	27.5519	0.000459604	0.00654776	14;6	14;6	29.0348	28.4688	28.3132	26.9891	25.7492	26.756
Q8BFZ3	ACTBL_MOUSE	Beta-actin-like protein 2	sp|Q8BFZ3|ACTBL_MOUSE Beta-actin-like protein 2 OS=Mus musculus OX=10090 GN=Actbl2 PE=1 SV=1	-1.62715	27.5426	0.345194	0.477711	9	2	23.3473	26.6476	30.1921	29.5456	29.5607	25.9622
O88653	LTOR3_MOUSE	Ragulator complex protein LAMTOR3	sp|O88653|LTOR3_MOUSE Ragulator complex protein LAMTOR3 OS=Mus musculus OX=10090 GN=Lamtor3 PE=1 SV=1	-0.170727	27.5303	0.608357	0.715227	7	7	28.0597	27.1434	27.1318	27.855	27.6058	27.3863
P26443	DHE3_MOUSE	Glutamate dehydrogenase 1, mitochondrial	sp|P26443|DHE3_MOUSE Glutamate dehydrogenase 1, mitochondrial OS=Mus musculus OX=10090 GN=Glud1 PE=1 SV=1	-0.350149	27.526	0.364602	0.496156	28	28	27.122	27.8009	27.13	28.3425	27.6371	27.1237
O55143	AT2A2_MOUSE	Sarcoplasmic/endoplasmic reticulum calcium ATPase 2	sp|O55143|AT2A2_MOUSE Sarcoplasmic/endoplasmic reticulum calcium ATPase 2 OS=Mus musculus OX=10090 GN=Atp2a2 PE=1 SV=2;sp|O55143-2|AT2A2_MOUSE Isoform 2 of Sarcoplasmic/endoplasmic reticulum calcium ATPase 2 OS=Mus musculus OX=10090 GN=Atp2a2	-1.0779	27.5236	0.0025042	0.0169916	35;32;6;4;4;4	35;32;6;4;4;4	26.8888	26.9929	27.0721	28.2037	28.2596	27.7242
P63242	IF5A1_MOUSE	Eukaryotic translation initiation factor 5A-1	sp|P63242|IF5A1_MOUSE Eukaryotic translation initiation factor 5A-1 OS=Mus musculus OX=10090 GN=Eif5a PE=1 SV=2;sp|Q8BGY2|IF5A2_MOUSE Eukaryotic translation initiation factor 5A-2 OS=Mus musculus OX=10090 GN=Eif5a2 PE=1 SV=3	0.468459	27.5196	0.224355	0.350241	16;8	16;8	27.1524	27.9746	28.1345	27.7216	26.8049	27.3296
Q9EQP2	EHD4_MOUSE	EH domain-containing protein 4	sp|Q9EQP2|EHD4_MOUSE EH domain-containing protein 4 OS=Mus musculus OX=10090 GN=Ehd4 PE=1 SV=1	1.27055	27.5023	0.00853791	0.0363542	23	21	28.0333	28.0931	28.2862	27.7058	26.377	26.5182
Q3U7R1	ESYT1_MOUSE	Extended synaptotagmin-1	sp|Q3U7R1|ESYT1_MOUSE Extended synaptotagmin-1 OS=Mus musculus OX=10090 GN=Esyt1 PE=1 SV=2;sp|Q3U7R1-2|ESYT1_MOUSE Isoform 2 of Extended synaptotagmin-1 OS=Mus musculus OX=10090 GN=Esyt1	1.5596	27.4987	0.000169089	0.00359988	31;22	31;22	28.2081	28.2708	28.3568	26.9882	26.6245	26.5442
P53994	RAB2A_MOUSE	Ras-related protein Rab-2A	sp|P53994|RAB2A_MOUSE Ras-related protein Rab-2A OS=Mus musculus OX=10090 GN=Rab2a PE=1 SV=1	0.8419	27.4979	0.0252931	0.0737946	15;7	15;7	28.2969	27.8067	27.6531	27.3233	26.5876	27.32
P17047-3	LAMP2_MOUSE	Isoform LAMP-2C of Lysosome-associated membrane glycoprotein 2	sp|P17047-3|LAMP2_MOUSE Isoform LAMP-2C of Lysosome-associated membrane glycoprotein 2 OS=Mus musculus OX=10090 GN=Lamp2;sp|P17047|LAMP2_MOUSE Lysosome-associated membrane glycoprotein 2 OS=Mus musculus OX=10090 GN=Lamp2 PE=1 SV=2;sp|P17047-2|LAMP2_MOUSE I	2.40683	27.4801	0.00130603	0.0118681	10;9;9	10;9;9	29.1652	28.1121	28.7732	26.9134	25.1267	26.7899
P62908	RS3_MOUSE	40S ribosomal protein S3	sp|P62908|RS3_MOUSE 40S ribosomal protein S3 OS=Mus musculus OX=10090 GN=Rps3 PE=1 SV=1	0.804585	27.4612	0.00891489	0.0372574	18	18	27.8225	27.9676	27.8005	27.2453	26.8448	27.0867
Q07076	ANXA7_MOUSE	Annexin A7	sp|Q07076|ANXA7_MOUSE Annexin A7 OS=Mus musculus OX=10090 GN=Anxa7 PE=1 SV=2	-0.019751	27.4581	0.95866	0.972564	18	18	27.6604	27.4288	27.2555	26.9657	27.1559	28.2824
P14148	RL7_MOUSE	60S ribosomal protein L7	sp|P14148|RL7_MOUSE 60S ribosomal protein L7 OS=Mus musculus OX=10090 GN=Rpl7 PE=1 SV=2	-0.884906	27.4566	0.0060767	0.0298551	17	17	26.9348	26.8859	27.2216	28.0431	27.9539	27.7
Q2TBE6	P4K2A_MOUSE	Phosphatidylinositol 4-kinase type 2-alpha	sp|Q2TBE6|P4K2A_MOUSE Phosphatidylinositol 4-kinase type 2-alpha OS=Mus musculus OX=10090 GN=Pi4k2a PE=1 SV=1	0.360144	27.4553	0.200235	0.322705	25	25	27.8252	27.5379	27.543	27.4935	26.9333	27.399
P51410	RL9_MOUSE	60S ribosomal protein L9	sp|P51410|RL9_MOUSE 60S ribosomal protein L9 OS=Mus musculus OX=10090 GN=Rpl9 PE=2 SV=2	-0.796275	27.4553	0.0112454	0.0435297	13	13	26.7975	27.0497	27.3242	27.8633	27.9193	27.7776
P62830	RL23_MOUSE	60S ribosomal protein L23	sp|P62830|RL23_MOUSE 60S ribosomal protein L23 OS=Mus musculus OX=10090 GN=Rpl23 PE=1 SV=1	0.83238	27.4482	0.0593852	0.135672	11	11	27.7545	27.6544	28.1842	27.7323	26.2911	27.0726
Q8VIJ6	SFPQ_MOUSE	Splicing factor, proline- and glutamine-rich	sp|Q8VIJ6|SFPQ_MOUSE Splicing factor, proline- and glutamine-rich OS=Mus musculus OX=10090 GN=Sfpq PE=1 SV=1	-0.491959	27.4465	0.166277	0.286188	28	27	27.6138	27.0358	26.952	27.1637	27.8454	28.0685
P97370	AT1B3_MOUSE	Sodium/potassium-transporting ATPase subunit beta-3	sp|P97370|AT1B3_MOUSE Sodium/potassium-transporting ATPase subunit beta-3 OS=Mus musculus OX=10090 GN=Atp1b3 PE=1 SV=1	2.50524	27.4388	3.18238e-05	0.00174109	20	20	28.7563	28.7171	28.6008	26.7647	25.7305	26.0632
P62259	1433E_MOUSE	14-3-3 protein epsilon	sp|P62259|1433E_MOUSE 14-3-3 protein epsilon OS=Mus musculus OX=10090 GN=Ywhae PE=1 SV=1	0.46077	27.4334	0.118143	0.222788	17	15	27.8346	27.451	27.7057	27.027	27.0202	27.5618
Q8QZY9	SF3B4_MOUSE	Splicing factor 3B subunit 4	sp|Q8QZY9|SF3B4_MOUSE Splicing factor 3B subunit 4 OS=Mus musculus OX=10090 GN=Sf3b4 PE=1 SV=1	0.46393	27.4311	0.271343	0.401327	7	7	28.1356	27.445	27.4087	27.9529	26.5647	27.0798
Q9WU81	G6PT3_MOUSE	Glucose-6-phosphate exchanger SLC37A2	sp|Q9WU81|G6PT3_MOUSE Glucose-6-phosphate exchanger SLC37A2 OS=Mus musculus OX=10090 GN=Slc37a2 PE=1 SV=1;sp|Q9WU81-2|G6PT3_MOUSE Isoform 2 of Glucose-6-phosphate exchanger SLC37A2 OS=Mus musculus OX=10090 GN=Slc37a2	0.585197	27.4257	0.144113	0.257876	6;6	6;6	28.4475	27.6037	27.1036	27.3742	27.1168	26.9082
P11928	OAS1A_MOUSE	2-5-oligoadenylate synthase 1A	sp|P11928|OAS1A_MOUSE 2-5-oligoadenylate synthase 1A OS=Mus musculus OX=10090 GN=Oas1a PE=1 SV=2	0.462587	27.4249	0.126157	0.235034	14	14	27.6533	27.4061	27.9091	27.4096	27.3346	26.8365
Q80U93	NU214_MOUSE	Nuclear pore complex protein Nup214	sp|Q80U93|NU214_MOUSE Nuclear pore complex protein Nup214 OS=Mus musculus OX=10090 GN=Nup214 PE=1 SV=2	-1.05734	27.4151	0.00347137	0.0205202	41	41	26.7633	26.9755	26.9204	28.2535	27.9911	27.5867
Q61033	LAP2A_MOUSE	Lamina-associated polypeptide 2, isoforms alpha/zeta	sp|Q61033|LAP2A_MOUSE Lamina-associated polypeptide 2, isoforms alpha/zeta OS=Mus musculus OX=10090 GN=Tmpo PE=1 SV=4	-0.510563	27.4131	0.0642417	0.143095	24	13	27.068	27.1105	27.2948	27.5965	27.9002	27.5083
Q9D1J3	SARNP_MOUSE	SAP domain-containing ribonucleoprotein	sp|Q9D1J3|SARNP_MOUSE SAP domain-containing ribonucleoprotein OS=Mus musculus OX=10090 GN=Sarnp PE=1 SV=3	-1.32049	27.413	0.00717061	0.0325614	11	11	25.9742	26.9998	27.2842	27.7872	28.066	28.3664
Q80UK7	SAS6_MOUSE	Spindle assembly abnormal protein 6 homolog	sp|Q80UK7|SAS6_MOUSE Spindle assembly abnormal protein 6 homolog OS=Mus musculus OX=10090 GN=Sass6 PE=2 SV=2;sp|Q80UK7-2|SAS6_MOUSE Isoform 2 of Spindle assembly abnormal protein 6 homolog OS=Mus musculus OX=10090 GN=Sass6	0.108907	27.404	0.792478	0.856938	32;31	32;31	26.7023	28.0587	27.6143	27.0723	27.8879	27.0883
Q924H2	MED15_MOUSE	Mediator of RNA polymerase II transcription subunit 15	sp|Q924H2|MED15_MOUSE Mediator of RNA polymerase II transcription subunit 15 OS=Mus musculus OX=10090 GN=Med15 PE=1 SV=3	-0.382671	27.393	0.21541	0.340621	16	16	26.7532	27.3037	27.5482	27.8126	27.5037	27.4367
P67778	PHB_MOUSE	Prohibitin	sp|P67778|PHB_MOUSE Prohibitin OS=Mus musculus OX=10090 GN=Phb PE=1 SV=1	-0.617621	27.381	0.133385	0.244165	14	14	26.9427	27.3288	26.9453	28.1033	28.0964	26.8699
Q99KI0	ACON_MOUSE	Aconitate hydratase, mitochondrial	sp|Q99KI0|ACON_MOUSE Aconitate hydratase, mitochondrial OS=Mus musculus OX=10090 GN=Aco2 PE=1 SV=1	1.12841	27.3725	0.0189411	0.0607522	25	25	27.107	28.4418	28.2615	26.8939	27.0842	26.447
Q9WV32	ARC1B_MOUSE	Actin-related protein 2/3 complex subunit 1B	sp|Q9WV32|ARC1B_MOUSE Actin-related protein 2/3 complex subunit 1B OS=Mus musculus OX=10090 GN=Arpc1b PE=1 SV=4	-0.0832346	27.3703	0.735163	0.815675	21;1	21;1	27.1087	27.3455	27.5319	27.3551	27.5166	27.3639
P17751	TPIS_MOUSE	Triosephosphate isomerase	sp|P17751|TPIS_MOUSE Triosephosphate isomerase OS=Mus musculus OX=10090 GN=Tpi1 PE=1 SV=4	1.24606	27.3558	0.00121879	0.0114038	15	15	27.8549	28.1819	27.8998	26.6893	26.4649	27.0443
P49312	ROA1_MOUSE	Heterogeneous nuclear ribonucleoprotein A1	sp|P49312|ROA1_MOUSE Heterogeneous nuclear ribonucleoprotein A1 OS=Mus musculus OX=10090 GN=Hnrnpa1 PE=1 SV=2;sp|P49312-2|ROA1_MOUSE Isoform Short of Heterogeneous nuclear ribonucleoprotein A1 OS=Mus musculus OX=10090 GN=Hnrnpa1	0.223959	27.3555	0.506657	0.628349	21;19	20;18	27.3698	27.6326	27.4002	26.8159	27.0228	27.8919
P62897	CYC_MOUSE	Cytochrome c, somatic	sp|P62897|CYC_MOUSE Cytochrome c, somatic OS=Mus musculus OX=10090 GN=Cycs PE=1 SV=2	-0.87378	27.3394	0.0490907	0.119376	12	7	26.6767	26.9094	27.1213	27.0765	27.7091	28.5431
Q99P91	GPNMB_MOUSE	Transmembrane glycoprotein NMB	sp|Q99P91|GPNMB_MOUSE Transmembrane glycoprotein NMB OS=Mus musculus OX=10090 GN=Gpnmb PE=1 SV=2	-0.279303	27.3347	0.486094	0.608238	13	13	27.0212	27.5219	27.0423	28.1457	26.7008	27.5767
Q8C570	RAE1L_MOUSE	mRNA export factor	sp|Q8C570|RAE1L_MOUSE mRNA export factor OS=Mus musculus OX=10090 GN=Rae1 PE=1 SV=1	-0.302709	27.3157	0.309093	0.440618	22	22	26.7655	27.4565	27.2712	27.4013	27.7331	27.2669
O35129	PHB2_MOUSE	Prohibitin-2	sp|O35129|PHB2_MOUSE Prohibitin-2 OS=Mus musculus OX=10090 GN=Phb2 PE=1 SV=1	-0.611543	27.3051	0.139305	0.251863	14	14	26.8104	27.1626	27.0251	28.1414	27.9148	26.7766
P01921	HB2D_MOUSE	H-2 class II histocompatibility antigen, A-D beta chain	sp|P01921|HB2D_MOUSE H-2 class II histocompatibility antigen, A-D beta chain OS=Mus musculus OX=10090 GN=H2-Ab1 PE=1 SV=1;sp|P14483|HB2A_MOUSE H-2 class II histocompatibility antigen, A beta chain OS=Mus musculus OX=10090 GN=H2-Ab1 PE=1 SV=1	NA	27.2978	NA	NA	9;5	2;0	27.5829	27.0793	27.2311	NA	NA	NA
P63024	VAMP3_MOUSE	Vesicle-associated membrane protein 3	sp|P63024|VAMP3_MOUSE Vesicle-associated membrane protein 3 OS=Mus musculus OX=10090 GN=Vamp3 PE=1 SV=1	0.496351	27.2934	0.0639191	0.142593	6;1;1	3;0;0	27.6642	27.3834	27.577	27.0324	26.9265	27.1766
P26151	FCGR1_MOUSE	High affinity immunoglobulin gamma Fc receptor I	sp|P26151|FCGR1_MOUSE High affinity immunoglobulin gamma Fc receptor I OS=Mus musculus OX=10090 GN=Fcgr1 PE=1 SV=1	4.07487	27.2889	1.30155e-07	0.000127465	21	21	29.0811	29.4579	29.4399	25.4602	25.1537	25.1403
Q6NZJ6	IF4G1_MOUSE	Eukaryotic translation initiation factor 4 gamma 1	sp|Q6NZJ6|IF4G1_MOUSE Eukaryotic translation initiation factor 4 gamma 1 OS=Mus musculus OX=10090 GN=Eif4g1 PE=1 SV=1;sp|Q6NZJ6-2|IF4G1_MOUSE Isoform 2 of Eukaryotic translation initiation factor 4 gamma 1 OS=Mus musculus OX=10090 GN=Eif4g1	-0.50269	27.2888	0.0888928	0.180613	33;31	31;29	26.7394	27.2681	27.1049	27.4775	27.7889	27.3541
Q9DCD0	6PGD_MOUSE	6-phosphogluconate dehydrogenase, decarboxylating	sp|Q9DCD0|6PGD_MOUSE 6-phosphogluconate dehydrogenase, decarboxylating OS=Mus musculus OX=10090 GN=Pgd PE=1 SV=3	0.00604544	27.2857	0.983875	0.988371	15	15	27.329	27.4661	27.0711	27.477	27.5797	26.7914
P99027	RLA2_MOUSE	60S acidic ribosomal protein P2	sp|P99027|RLA2_MOUSE 60S acidic ribosomal protein P2 OS=Mus musculus OX=10090 GN=Rplp2 PE=1 SV=3	2.57366	27.2811	0.000793416	0.00907025	11	11	28.6525	28.6183	28.4331	27.2731	25.2979	25.412
O35114	SCRB2_MOUSE	Lysosome membrane protein 2	sp|O35114|SCRB2_MOUSE Lysosome membrane protein 2 OS=Mus musculus OX=10090 GN=Scarb2 PE=1 SV=3	0.400258	27.2691	0.246276	0.3743	11	11	27.9882	27.0886	27.3308	26.965	26.7831	27.4588
P63082	VATL_MOUSE	V-type proton ATPase 16 kDa proteolipid subunit	sp|P63082|VATL_MOUSE V-type proton ATPase 16 kDa proteolipid subunit OS=Mus musculus OX=10090 GN=Atp6v0c PE=1 SV=1	2.25526	27.2675	0.0164742	0.0551897	3	3	29.9316	26.605	28.6489	26.8455	25.8381	25.7361
P32020	NLTP_MOUSE	Non-specific lipid-transfer protein	sp|P32020|NLTP_MOUSE Non-specific lipid-transfer protein OS=Mus musculus OX=10090 GN=Scp2 PE=1 SV=3;sp|P32020-2|NLTP_MOUSE Isoform SCP2 of Non-specific lipid-transfer protein OS=Mus musculus OX=10090 GN=Scp2	1.23588	27.2661	0.0602995	0.137121	19;15	19;15	26.7854	28.4028	28.4639	27.0853	27.2341	25.6251
Q9D1L9	LTOR5_MOUSE	Ragulator complex protein LAMTOR5	sp|Q9D1L9|LTOR5_MOUSE Ragulator complex protein LAMTOR5 OS=Mus musculus OX=10090 GN=Lamtor5 PE=1 SV=1	-0.86445	27.2608	0.0307118	0.0856897	5	5	27.2165	26.3761	26.8932	28.0235	27.1766	27.8791
P16110	LEG3_MOUSE	Galectin-3	sp|P16110|LEG3_MOUSE Galectin-3 OS=Mus musculus OX=10090 GN=Lgals3 PE=1 SV=3	1.88321	27.2571	0.000688587	0.00842945	11	11	28.1133	27.8817	28.6011	26.3064	25.7216	26.9185
Q9Z0M5	LICH_MOUSE	Lysosomal acid lipase/cholesteryl ester hydrolase	sp|Q9Z0M5|LICH_MOUSE Lysosomal acid lipase/cholesteryl ester hydrolase OS=Mus musculus OX=10090 GN=Lipa PE=1 SV=2	0.756073	27.2293	0.0518035	0.124073	9	9	28.1981	27.5422	27.0816	26.873	26.5709	27.1098
Q9JHH5	CXL11_MOUSE	C-X-C motif chemokine 11	sp|Q9JHH5|CXL11_MOUSE C-X-C motif chemokine 11 OS=Mus musculus OX=10090 GN=Cxcl11 PE=3 SV=1	NA	27.2244	NA	NA	5	5	27.9946	26.8899	26.7887	NA	NA	NA
P39689	CDN1A_MOUSE	Cyclin-dependent kinase inhibitor 1	sp|P39689|CDN1A_MOUSE Cyclin-dependent kinase inhibitor 1 OS=Mus musculus OX=10090 GN=Cdkn1a PE=1 SV=4	-0.48911	27.2164	0.0969428	0.192575	7	7	27.0319	26.8125	27.0711	27.523	27.1093	27.7506
Q9QUI0	RHOA_MOUSE	Transforming protein RhoA	sp|Q9QUI0|RHOA_MOUSE Transforming protein RhoA OS=Mus musculus OX=10090 GN=Rhoa PE=1 SV=1	0.308825	27.2134	0.266775	0.397129	9;2	2;0	27.3578	27.6611	27.0845	27.2728	26.9141	26.99
E9Q555	RN213_MOUSE	E3 ubiquitin-protein ligase RNF213	sp|E9Q555|RN213_MOUSE E3 ubiquitin-protein ligase RNF213 OS=Mus musculus OX=10090 GN=Rnf213 PE=1 SV=2	2.37792	27.2112	0.000332295	0.00527721	89	89	28.6377	28.3448	28.2178	26.6415	26.3298	25.0952
O70492	SNX3_MOUSE	Sorting nexin-3	sp|O70492|SNX3_MOUSE Sorting nexin-3 OS=Mus musculus OX=10090 GN=Snx3 PE=1 SV=3	1.11179	27.2104	0.00210327	0.0150591	15	13	27.8963	27.8038	27.5987	26.5115	26.4854	26.9665
Q8R4R6	NUP35_MOUSE	Nucleoporin NUP35	sp|Q8R4R6|NUP35_MOUSE Nucleoporin NUP35 OS=Mus musculus OX=10090 GN=Nup35 PE=1 SV=2	-0.646089	27.2034	0.167038	0.287025	16	16	26.1927	27.1127	27.3357	27.5441	28.1952	26.84
Q99P72	RTN4_MOUSE	Reticulon-4	sp|Q99P72|RTN4_MOUSE Reticulon-4 OS=Mus musculus OX=10090 GN=Rtn4 PE=1 SV=2;sp|Q99P72-3|RTN4_MOUSE Isoform 2 of Reticulon-4 OS=Mus musculus OX=10090 GN=Rtn4	1.05107	27.2024	0.0243873	0.0720825	25;19;5	25;19;5	28.0348	27.5985	27.5506	26.7612	27.3625	25.9069
O35375-5	NRP2_MOUSE	Isoform B0 of Neuropilin-2	sp|O35375-5|NRP2_MOUSE Isoform B0 of Neuropilin-2 OS=Mus musculus OX=10090 GN=Nrp2;sp|O35375-6|NRP2_MOUSE Isoform B5 of Neuropilin-2 OS=Mus musculus OX=10090 GN=Nrp2	0.792508	27.1985	0.00780781	0.0345472	27;27	2;2	27.4736	27.5659	27.7448	26.75	26.8001	26.8567
P97449	AMPN_MOUSE	Aminopeptidase N	sp|P97449|AMPN_MOUSE Aminopeptidase N OS=Mus musculus OX=10090 GN=Anpep PE=1 SV=4	2.38646	27.1869	9.91121e-06	0.000939327	22	22	28.0835	28.4469	28.6099	26.0316	25.8442	26.1051
Q91VR5	DDX1_MOUSE	ATP-dependent RNA helicase DDX1	sp|Q91VR5|DDX1_MOUSE ATP-dependent RNA helicase DDX1 OS=Mus musculus OX=10090 GN=Ddx1 PE=1 SV=1	0.298997	27.1845	0.330202	0.46307	32	32	27.131	27.3608	27.5101	27.2101	26.5474	27.3475
Q62293	TGTP1_MOUSE	T-cell-specific guanine nucleotide triphosphate-binding protein 1	sp|Q62293|TGTP1_MOUSE T-cell-specific guanine nucleotide triphosphate-binding protein 1 OS=Mus musculus OX=10090 GN=Tgtp1 PE=1 SV=1;sp|Q3T9E4|TGTP2_MOUSE T-cell-specific guanine nucleotide triphosphate-binding protein 2 OS=Mus musculus OX=10090 GN=Tgtp2 PE	NA	27.1762	NA	NA	16;16	16;16	27.2304	27.1437	27.1545	NA	NA	NA
Q8C5L3	CNOT2_MOUSE	CCR4-NOT transcription complex subunit 2	sp|Q8C5L3|CNOT2_MOUSE CCR4-NOT transcription complex subunit 2 OS=Mus musculus OX=10090 GN=Cnot2 PE=1 SV=2;sp|Q8C5L3-2|CNOT2_MOUSE Isoform 2 of CCR4-NOT transcription complex subunit 2 OS=Mus musculus OX=10090 GN=Cnot2;sp|Q8C5L3-3|CNOT2_MOUSE Isoform 3 of	-0.529587	27.1755	0.222834	0.349512	22;20;18	22;20;18	26.0325	27.3035	27.396	27.5124	27.7447	27.0636
P05555	ITAM_MOUSE	Integrin alpha-M	sp|P05555|ITAM_MOUSE Integrin alpha-M OS=Mus musculus OX=10090 GN=Itgam PE=1 SV=2;sp|P05555-2|ITAM_MOUSE Isoform 2 of Integrin alpha-M OS=Mus musculus OX=10090 GN=Itgam	0.527266	27.1712	0.128749	0.238352	28;26	28;26	27.0746	27.5918	27.638	27.1713	26.3804	27.1709
Q6ZWY3	RS27L_MOUSE	40S ribosomal protein S27-like	sp|Q6ZWY3|RS27L_MOUSE 40S ribosomal protein S27-like OS=Mus musculus OX=10090 GN=Rps27l PE=1 SV=3	-0.331693	27.1693	0.207624	0.331702	8	3	26.8407	27.213	26.9565	27.4275	27.1324	27.4454
P56395	CYB5_MOUSE	Cytochrome b5	sp|P56395|CYB5_MOUSE Cytochrome b5 OS=Mus musculus OX=10090 GN=Cyb5a PE=1 SV=2	-0.8711	27.1683	0.0237764	0.0709186	6	6	26.4457	26.823	26.9295	27.5716	28.1209	27.119
P15864	H12_MOUSE	Histone H1.2	sp|P15864|H12_MOUSE Histone H1.2 OS=Mus musculus OX=10090 GN=Hist1h1c PE=1 SV=2	0.0199142	27.1567	0.975394	0.98367	9;3	3;0	28.497	26.1733	26.8297	26.7206	26.6141	28.1054
Q91VX2	UBAP2_MOUSE	Ubiquitin-associated protein 2	sp|Q91VX2|UBAP2_MOUSE Ubiquitin-associated protein 2 OS=Mus musculus OX=10090 GN=Ubap2 PE=1 SV=1	-1.79674	27.1511	0.000152242	0.00352194	21	21	25.8229	26.3394	26.5959	27.9724	28.0162	28.1598
P51912	AAAT_MOUSE	Neutral amino acid transporter B(0)	sp|P51912|AAAT_MOUSE Neutral amino acid transporter B(0) OS=Mus musculus OX=10090 GN=Slc1a5 PE=1 SV=2	0.153313	27.1361	0.587713	0.699119	9	9	27.3725	26.9989	27.2668	27.1171	26.6835	27.3777
Q8VEM8	MPCP_MOUSE	Phosphate carrier protein, mitochondrial	sp|Q8VEM8|MPCP_MOUSE Phosphate carrier protein, mitochondrial OS=Mus musculus OX=10090 GN=Slc25a3 PE=1 SV=1	0.74649	27.1353	0.0560363	0.130043	12	12	27.4203	27.6524	27.4529	27.2518	26.9699	26.0644
P84091	AP2M1_MOUSE	AP-2 complex subunit mu	sp|P84091|AP2M1_MOUSE AP-2 complex subunit mu OS=Mus musculus OX=10090 GN=Ap2m1 PE=1 SV=1	0.068255	27.1252	0.78392	0.850501	22	22	27.2277	27.0633	27.1871	27.3599	26.9836	26.9298
Q8BVW3	TRI14_MOUSE	Tripartite motif-containing protein 14	sp|Q8BVW3|TRI14_MOUSE Tripartite motif-containing protein 14 OS=Mus musculus OX=10090 GN=Trim14 PE=1 SV=2;sp|Q8BVW3-2|TRI14_MOUSE Isoform 2 of Tripartite motif-containing protein 14 OS=Mus musculus OX=10090 GN=Trim14;sp|Q8BVW3-3|TRI14_MOUSE Isoform 3 of Tr	0.812325	27.1208	0.0135423	0.0485804	18;12;10	18;12;10	27.2892	27.5874	27.7042	26.4118	26.7914	26.9407
Q8K1B8	URP2_MOUSE	Fermitin family homolog 3	sp|Q8K1B8|URP2_MOUSE Fermitin family homolog 3 OS=Mus musculus OX=10090 GN=Fermt3 PE=1 SV=1	-0.284302	27.1165	0.242747	0.370681	20	20	27.0596	26.9488	26.9146	27.1644	27.3872	27.2243
Q9JIK5	DDX21_MOUSE	Nucleolar RNA helicase 2	sp|Q9JIK5|DDX21_MOUSE Nucleolar RNA helicase 2 OS=Mus musculus OX=10090 GN=Ddx21 PE=1 SV=3	-0.0924311	27.1116	0.79096	0.855746	40	40	27.5715	26.7314	26.8933	27.4608	27.3806	26.632
Q9R1P4	PSA1_MOUSE	Proteasome subunit alpha type-1	sp|Q9R1P4|PSA1_MOUSE Proteasome subunit alpha type-1 OS=Mus musculus OX=10090 GN=Psma1 PE=1 SV=1	-0.614069	27.085	0.0449395	0.112464	17	17	26.4119	26.857	27.0651	27.345	27.5063	27.3248
Q8CCF0	PRP31_MOUSE	U4/U6 small nuclear ribonucleoprotein Prp31	sp|Q8CCF0|PRP31_MOUSE U4/U6 small nuclear ribonucleoprotein Prp31 OS=Mus musculus OX=10090 GN=Prpf31 PE=1 SV=3;sp|Q8CCF0-2|PRP31_MOUSE Isoform 2 of U4/U6 small nuclear ribonucleoprotein Prp31 OS=Mus musculus OX=10090 GN=Prpf31	-1.59118	27.0648	0.000384412	0.00579181	19;18	19;18	25.8896	26.3314	26.5868	27.7673	27.6935	28.1205
P80317	TCPZ_MOUSE	T-complex protein 1 subunit zeta	sp|P80317|TCPZ_MOUSE T-complex protein 1 subunit zeta OS=Mus musculus OX=10090 GN=Cct6a PE=1 SV=3	0.171593	27.062	0.482224	0.604942	21;5	21;5	27.2977	27.051	27.0948	27.1412	26.9371	26.8504
Q61490	CD166_MOUSE	CD166 antigen	sp|Q61490|CD166_MOUSE CD166 antigen OS=Mus musculus OX=10090 GN=Alcam PE=1 SV=3	0.632799	27.049	0.0286819	0.0812607	22	22	27.3907	27.5545	27.1511	26.7758	26.8307	26.5914
P60867	RS20_MOUSE	40S ribosomal protein S20	sp|P60867|RS20_MOUSE 40S ribosomal protein S20 OS=Mus musculus OX=10090 GN=Rps20 PE=1 SV=1	0.346332	27.0433	0.326708	0.459486	5	5	27.7505	26.6559	27.2428	27.1856	26.6099	26.8148
P06151	LDHA_MOUSE	L-lactate dehydrogenase A chain	sp|P06151|LDHA_MOUSE L-lactate dehydrogenase A chain OS=Mus musculus OX=10090 GN=Ldha PE=1 SV=3	2.09815	27.0408	8.71511e-05	0.00250763	17;2	16;1	28.2342	27.7361	28.2994	25.7189	25.8276	26.4287
P97351	RS3A_MOUSE	40S ribosomal protein S3a	sp|P97351|RS3A_MOUSE 40S ribosomal protein S3a OS=Mus musculus OX=10090 GN=Rps3a PE=1 SV=3	-0.187289	27.0378	0.480517	0.603831	19	19	27.1552	27.0519	26.6255	27.302	27.0439	27.0485
Q7TQH0-2	ATX2L_MOUSE	Isoform 2 of Ataxin-2-like protein	sp|Q7TQH0-2|ATX2L_MOUSE Isoform 2 of Ataxin-2-like protein OS=Mus musculus OX=10090 GN=Atxn2l;sp|Q7TQH0-3|ATX2L_MOUSE Isoform 3 of Ataxin-2-like protein OS=Mus musculus OX=10090 GN=Atxn2l	-0.377791	27.0372	0.150169	0.265439	26;25	2;1	26.919	26.9728	26.6531	27.2708	27.0515	27.3559
P14206	RSSA_MOUSE	40S ribosomal protein SA	sp|P14206|RSSA_MOUSE 40S ribosomal protein SA OS=Mus musculus OX=10090 GN=Rpsa PE=1 SV=4	0.310047	27.0371	0.31608	0.448187	15	15	27.6076	26.8663	27.1024	26.817	27.1945	26.6346
Q64433	CH10_MOUSE	10 kDa heat shock protein, mitochondrial	sp|Q64433|CH10_MOUSE 10 kDa heat shock protein, mitochondrial OS=Mus musculus OX=10090 GN=Hspe1 PE=1 SV=2	-0.298449	27.0337	0.309733	0.441103	8	8	26.8945	26.8874	26.8715	27.4496	27.3958	26.7033
Q9JL26	FMNL1_MOUSE	Formin-like protein 1	sp|Q9JL26|FMNL1_MOUSE Formin-like protein 1 OS=Mus musculus OX=10090 GN=Fmnl1 PE=1 SV=1;sp|Q9JL26-2|FMNL1_MOUSE Isoform 2 of Formin-like protein 1 OS=Mus musculus OX=10090 GN=Fmnl1	0.33034	27.0323	0.171155	0.291056	32;27;1;1	29;25;0;0	27.1938	27.194	27.2046	26.9147	26.7991	26.8876
P16675	PPGB_MOUSE	Lysosomal protective protein	sp|P16675|PPGB_MOUSE Lysosomal protective protein OS=Mus musculus OX=10090 GN=Ctsa PE=1 SV=1	0.0310287	27.0303	0.957464	0.971686	10	10	27.8258	26.983	26.3287	27.2229	25.8738	27.9478
P61226	RAP2B_MOUSE	Ras-related protein Rap-2b	sp|P61226|RAP2B_MOUSE Ras-related protein Rap-2b OS=Mus musculus OX=10090 GN=Rap2b PE=1 SV=1	1.30838	27.0286	0.000713576	0.00859215	14	10	27.8826	27.5261	27.6397	26.5578	26.1079	26.4575
P97377-2	CDK2_MOUSE	Isoform CDK2-alpha of Cyclin-dependent kinase 2	sp|P97377-2|CDK2_MOUSE Isoform CDK2-alpha of Cyclin-dependent kinase 2 OS=Mus musculus OX=10090 GN=Cdk2;sp|P97377|CDK2_MOUSE Cyclin-dependent kinase 2 OS=Mus musculus OX=10090 GN=Cdk2 PE=1 SV=2	1.27865	27.0185	0.00140902	0.0123573	12;12;1	9;9;0	27.4765	27.4981	27.9987	26.6613	26.1271	26.349
O70496	CLCN7_MOUSE	H(+)/Cl(-) exchange transporter 7	sp|O70496|CLCN7_MOUSE H(+)/Cl(-) exchange transporter 7 OS=Mus musculus OX=10090 GN=Clcn7 PE=1 SV=1	0.407861	27.0147	0.204627	0.328162	19	19	27.7155	26.9038	27.0364	26.6075	26.7552	27.0695
Q8BT07	CEP55_MOUSE	Centrosomal protein of 55 kDa	sp|Q8BT07|CEP55_MOUSE Centrosomal protein of 55 kDa OS=Mus musculus OX=10090 GN=Cep55 PE=1 SV=2;sp|Q8BT07-2|CEP55_MOUSE Isoform 2 of Centrosomal protein of 55 kDa OS=Mus musculus OX=10090 GN=Cep55	-0.7021	27.0113	0.034295	0.0927796	28;25	28;25	26.6775	26.7624	26.541	27.4888	26.907	27.6913
Q9DBG6	RPN2_MOUSE	Dolichyl-diphosphooligosaccharide--protein glycosyltransferase subunit 2	sp|Q9DBG6|RPN2_MOUSE Dolichyl-diphosphooligosaccharide--protein glycosyltransferase subunit 2 OS=Mus musculus OX=10090 GN=Rpn2 PE=1 SV=1	-0.00631561	27.0092	0.984334	0.988371	17	17	26.7704	27.1072	27.1405	27.4985	27.0626	26.4759
O09000	NCOA3_MOUSE	Nuclear receptor coactivator 3	sp|O09000|NCOA3_MOUSE Nuclear receptor coactivator 3 OS=Mus musculus OX=10090 GN=Ncoa3 PE=1 SV=2	-0.627981	27.0088	0.0313998	0.0867852	31	31	26.4284	26.7854	26.8706	27.2426	27.4483	27.2775
Q8CI51	PDLI5_MOUSE	PDZ and LIM domain protein 5	sp|Q8CI51|PDLI5_MOUSE PDZ and LIM domain protein 5 OS=Mus musculus OX=10090 GN=Pdlim5 PE=1 SV=4;sp|Q8CI51-2|PDLI5_MOUSE Isoform 2 of PDZ and LIM domain protein 5 OS=Mus musculus OX=10090 GN=Pdlim5	0.3284	27.0028	0.382068	0.513503	21;13;8	21;13;8	26.5065	27.3549	27.6397	26.6185	27.267	26.6305
Q9ERN0	SCAM2_MOUSE	Secretory carrier-associated membrane protein 2	sp|Q9ERN0|SCAM2_MOUSE Secretory carrier-associated membrane protein 2 OS=Mus musculus OX=10090 GN=Scamp2 PE=1 SV=1	0.434413	26.9954	0.107419	0.20722	2	2	27.4307	27.0798	27.1274	26.9365	26.6217	26.7764
Q8BHS3	RBM22_MOUSE	Pre-mRNA-splicing factor RBM22	sp|Q8BHS3|RBM22_MOUSE Pre-mRNA-splicing factor RBM22 OS=Mus musculus OX=10090 GN=Rbm22 PE=1 SV=1	-0.953044	26.9941	0.0027409	0.0180555	17	17	26.5602	26.3974	26.5951	27.3987	27.442	27.5712
Q9JJF9	SPP2A_MOUSE	Signal peptide peptidase-like 2A	sp|Q9JJF9|SPP2A_MOUSE Signal peptide peptidase-like 2A OS=Mus musculus OX=10090 GN=Sppl2a PE=1 SV=2	0.947086	26.9823	0.00992149	0.0400403	9	9	27.846	27.1259	27.3955	26.7586	26.2309	26.5367
Q91XV3	BASP1_MOUSE	Brain acid soluble protein 1	sp|Q91XV3|BASP1_MOUSE Brain acid soluble protein 1 OS=Mus musculus OX=10090 GN=Basp1 PE=1 SV=3	2.9381	26.9763	9.45714e-07	0.000347314	16	16	28.3698	28.5103	28.4558	25.3498	25.5669	25.605
P35293	RAB18_MOUSE	Ras-related protein Rab-18	sp|P35293|RAB18_MOUSE Ras-related protein Rab-18 OS=Mus musculus OX=10090 GN=Rab18 PE=1 SV=2	1.04517	26.9691	0.00183089	0.014082	14	14	27.4173	27.3877	27.6701	26.3258	26.4936	26.5203
Q9QWT9	KIFC1_MOUSE	Kinesin-like protein KIFC1	sp|Q9QWT9|KIFC1_MOUSE Kinesin-like protein KIFC1 OS=Mus musculus OX=10090 GN=Kifc1 PE=1 SV=2;sp|Q9QWT9-2|KIFC1_MOUSE Isoform 2 of Kinesin-like protein KIFC1 OS=Mus musculus OX=10090 GN=Kifc1;sp|Q9QWT9-3|KIFC1_MOUSE Isoform 3 of Kinesin-like protein KIFC1 O	-1.59363	26.9656	0.00127064	0.0117765	30;27;25	30;27;25	25.6169	26.3077	26.5818	27.382	27.772	28.1331
Q9JHU4	DYHC1_MOUSE	Cytoplasmic dynein 1 heavy chain 1	sp|Q9JHU4|DYHC1_MOUSE Cytoplasmic dynein 1 heavy chain 1 OS=Mus musculus OX=10090 GN=Dync1h1 PE=1 SV=2	0.612212	26.9509	0.0881214	0.17917	74	74	27.4756	27.1851	27.1104	26.8118	27.0757	26.047
P97855	G3BP1_MOUSE	Ras GTPase-activating protein-binding protein 1	sp|P97855|G3BP1_MOUSE Ras GTPase-activating protein-binding protein 1 OS=Mus musculus OX=10090 GN=G3bp1 PE=1 SV=1	-1.56238	26.9497	0.00226834	0.0159818	12	11	25.4222	26.4461	26.6371	27.4405	27.9703	27.7818
Q8R1G6	PDLI2_MOUSE	PDZ and LIM domain protein 2	sp|Q8R1G6|PDLI2_MOUSE PDZ and LIM domain protein 2 OS=Mus musculus OX=10090 GN=Pdlim2 PE=1 SV=1	-1.04775	26.9465	0.0175756	0.0575022	13	13	26.0522	26.3047	26.911	27.7442	27.8097	26.8573
Q8K2K6-3	AGFG1_MOUSE	Isoform 3 of Arf-GAP domain and FG repeat-containing protein 1	sp|Q8K2K6-3|AGFG1_MOUSE Isoform 3 of Arf-GAP domain and FG repeat-containing protein 1 OS=Mus musculus OX=10090 GN=Agfg1;sp|Q8K2K6-1|AGFG1_MOUSE Isoform 1 of Arf-GAP domain and FG repeat-containing protein 1 OS=Mus musculus OX=10090 GN=Agfg1;sp|Q8K2K6|AGFG	0.381904	26.9446	0.178516	0.299019	10;10;10;7	10;10;10;7	26.8547	27.1672	27.3847	26.9408	26.8119	26.5082
Q9D7P6	ISCU_MOUSE	Iron-sulfur cluster assembly enzyme ISCU, mitochondrial	sp|Q9D7P6|ISCU_MOUSE Iron-sulfur cluster assembly enzyme ISCU, mitochondrial OS=Mus musculus OX=10090 GN=Iscu PE=1 SV=1	-1.56832	26.9423	0.00129423	0.0118395	4	4	25.7551	25.8871	26.8322	27.6183	27.91	27.6511
Q8BQ30	PPR18_MOUSE	Phostensin	sp|Q8BQ30|PPR18_MOUSE Phostensin OS=Mus musculus OX=10090 GN=Ppp1r18 PE=1 SV=1;sp|Q8BQ30-2|PPR18_MOUSE Isoform 2 of Phostensin OS=Mus musculus OX=10090 GN=Ppp1r18	-1.09613	26.9315	0.0344441	0.0928409	21;19	21;19	25.3696	26.6842	27.0965	27.251	27.695	27.4927
Q61542	STAR3_MOUSE	StAR-related lipid transfer protein 3	sp|Q61542|STAR3_MOUSE StAR-related lipid transfer protein 3 OS=Mus musculus OX=10090 GN=Stard3 PE=1 SV=1	0.397383	26.9271	0.172813	0.293144	14	14	27.4893	27.005	26.883	26.9006	26.5139	26.7706
Q8R2U0-2	SEH1_MOUSE	Isoform 2 of Nucleoporin SEH1	sp|Q8R2U0-2|SEH1_MOUSE Isoform 2 of Nucleoporin SEH1 OS=Mus musculus OX=10090 GN=Seh1l;sp|Q8R2U0|SEH1_MOUSE Nucleoporin SEH1 OS=Mus musculus OX=10090 GN=Seh1l PE=2 SV=1	-0.900022	26.9262	0.0145244	0.0511042	21;21	21;21	26.0129	26.6055	26.8102	27.5527	27.4759	27.1001
Q8BFU3	RN214_MOUSE	RING finger protein 214	sp|Q8BFU3|RN214_MOUSE RING finger protein 214 OS=Mus musculus OX=10090 GN=Rnf214 PE=1 SV=1;sp|Q8BFU3-4|RN214_MOUSE Isoform 4 of RING finger protein 214 OS=Mus musculus OX=10090 GN=Rnf214;sp|Q8BFU3-3|RN214_MOUSE Isoform 3 of RING finger protein 214 OS=Mus m	0.303067	26.9211	0.386366	0.517385	29;27;26;22	8;7;7;1	26.4824	27.2949	27.4406	26.8231	27.0793	26.4063
P13864	DNMT1_MOUSE	DNA (cytosine-5)-methyltransferase 1	sp|P13864|DNMT1_MOUSE DNA (cytosine-5)-methyltransferase 1 OS=Mus musculus OX=10090 GN=Dnmt1 PE=1 SV=5;sp|P13864-2|DNMT1_MOUSE Isoform 2 of DNA (cytosine-5)-methyltransferase 1 OS=Mus musculus OX=10090 GN=Dnmt1	-1.59836	26.9192	0.000810031	0.00911828	44;41	44;41	25.6952	26.2186	26.4463	27.2665	27.9381	27.9505
P08249	MDHM_MOUSE	Malate dehydrogenase, mitochondrial	sp|P08249|MDHM_MOUSE Malate dehydrogenase, mitochondrial OS=Mus musculus OX=10090 GN=Mdh2 PE=1 SV=3	0.771283	26.9144	0.0140753	0.0498832	20	20	27.5469	27.209	27.1441	26.6826	26.5958	26.3078
Q91VI7	RINI_MOUSE	Ribonuclease inhibitor	sp|Q91VI7|RINI_MOUSE Ribonuclease inhibitor OS=Mus musculus OX=10090 GN=Rnh1 PE=1 SV=1	0.875101	26.9081	0.00708457	0.0323206	16	16	27.4208	27.1432	27.4729	26.4313	26.7021	26.2781
Q9D1K2	VATF_MOUSE	V-type proton ATPase subunit F	sp|Q9D1K2|VATF_MOUSE V-type proton ATPase subunit F OS=Mus musculus OX=10090 GN=Atp6v1f PE=1 SV=2	0.305312	26.8975	0.550472	0.666923	8	8	28.0593	26.5922	26.4989	26.0712	27.3706	26.7927
P08905	LYZ2_MOUSE	Lysozyme C-2	sp|P08905|LYZ2_MOUSE Lysozyme C-2 OS=Mus musculus OX=10090 GN=Lyz2 PE=1 SV=2	-1.31875	26.8952	0.0659145	0.144953	7	3	27.4408	26.5797	24.687	27.5552	27.2212	27.8873
Q810B6	ANFY1_MOUSE	Rabankyrin-5	sp|Q810B6|ANFY1_MOUSE Rabankyrin-5 OS=Mus musculus OX=10090 GN=Ankfy1 PE=1 SV=2	2.6243	26.8919	3.23551e-06	0.000619899	29;12	29;12	28.3957	28.0082	28.2083	25.6798	25.4376	25.6219
Q810A7	DDX42_MOUSE	ATP-dependent RNA helicase DDX42	sp|Q810A7|DDX42_MOUSE ATP-dependent RNA helicase DDX42 OS=Mus musculus OX=10090 GN=Ddx42 PE=1 SV=3;sp|Q810A7-2|DDX42_MOUSE Isoform 2 of ATP-dependent RNA helicase DDX42 OS=Mus musculus OX=10090 GN=Ddx42	-1.78713	26.8896	0.00135373	0.0120523	30;27	30;27	26.7535	25.9708	25.2639	27.6031	27.8212	27.9254
Q9CSU0-2	RPR1B_MOUSE	Isoform 2 of Regulation of nuclear pre-mRNA domain-containing protein 1B	sp|Q9CSU0-2|RPR1B_MOUSE Isoform 2 of Regulation of nuclear pre-mRNA domain-containing protein 1B OS=Mus musculus OX=10090 GN=Rprd1b;sp|Q9CSU0|RPR1B_MOUSE Regulation of nuclear pre-mRNA domain-containing protein 1B OS=Mus musculus OX=10090 GN=Rprd1b PE=1 SV	-0.618084	26.8804	0.0277495	0.0793848	15;15;13;5	15;15;13;5	26.6081	26.5502	26.5559	27.1951	27.0014	27.3719
Q9DB05	SNAA_MOUSE	Alpha-soluble NSF attachment protein	sp|Q9DB05|SNAA_MOUSE Alpha-soluble NSF attachment protein OS=Mus musculus OX=10090 GN=Napa PE=1 SV=1	0.730279	26.8803	0.0235116	0.0704869	19;3	19;3	27.53	27.1333	27.0731	26.718	26.2147	26.6127
P32921-2	SYWC_MOUSE	Isoform 2 of Tryptophan--tRNA ligase, cytoplasmic	sp|P32921-2|SYWC_MOUSE Isoform 2 of Tryptophan--tRNA ligase, cytoplasmic OS=Mus musculus OX=10090 GN=Wars;sp|P32921|SYWC_MOUSE Tryptophan--tRNA ligase, cytoplasmic OS=Mus musculus OX=10090 GN=Wars PE=1 SV=2	1.34427	26.8771	0.00158896	0.013149	18;18	18;18	27.4336	27.6391	27.5749	26.5092	26.4359	25.6697
Q78PY7	SND1_MOUSE	Staphylococcal nuclease domain-containing protein 1	sp|Q78PY7|SND1_MOUSE Staphylococcal nuclease domain-containing protein 1 OS=Mus musculus OX=10090 GN=Snd1 PE=1 SV=1	-0.334928	26.8769	0.304643	0.43618	31	31	26.891	26.5295	26.7077	27.5888	26.9365	26.6077
P21855	CD72_MOUSE	B-cell differentiation antigen CD72	sp|P21855|CD72_MOUSE B-cell differentiation antigen CD72 OS=Mus musculus OX=10090 GN=Cd72 PE=1 SV=2	1.22968	26.8766	0.000665563	0.00819042	14	14	27.3946	27.3679	27.7119	26.247	26.2733	26.2651
Q9D1G1	RAB1B_MOUSE	Ras-related protein Rab-1B	sp|Q9D1G1|RAB1B_MOUSE Ras-related protein Rab-1B OS=Mus musculus OX=10090 GN=Rab1b PE=1 SV=1	1.8246	26.8635	0.000774787	0.00896191	12	7	27.7941	27.5866	27.9466	26.6836	25.3925	25.7774
Q9CQX4	PAF15_MOUSE	PCNA-associated factor	sp|Q9CQX4|PAF15_MOUSE PCNA-associated factor OS=Mus musculus OX=10090 GN=Pclaf PE=1 SV=1	-2.16714	26.8588	0.000783693	0.0089941	13	13	24.8034	26.3365	26.1857	27.7764	27.7869	28.2636
P61027	RAB10_MOUSE	Ras-related protein Rab-10	sp|P61027|RAB10_MOUSE Ras-related protein Rab-10 OS=Mus musculus OX=10090 GN=Rab10 PE=1 SV=1	1.76778	26.8538	7.09925e-05	0.00233225	14	12	27.5155	27.9735	27.7242	26.0782	25.9684	25.8632
Q99MR3	S12A9_MOUSE	Solute carrier family 12 member 9	sp|Q99MR3|S12A9_MOUSE Solute carrier family 12 member 9 OS=Mus musculus OX=10090 GN=Slc12a9 PE=1 SV=2	1.64453	26.8531	0.000413924	0.00613866	20	20	28.0197	27.297	27.7093	26.3265	25.7314	26.0345
P06869	UROK_MOUSE	Urokinase-type plasminogen activator	sp|P06869|UROK_MOUSE Urokinase-type plasminogen activator OS=Mus musculus OX=10090 GN=Plau PE=1 SV=1	1.9692	26.8463	0.000113779	0.0029137	23	23	28.3371	27.5092	27.6465	25.7124	25.9264	25.9465
B2RY56	RBM25_MOUSE	RNA-binding protein 25	sp|B2RY56|RBM25_MOUSE RNA-binding protein 25 OS=Mus musculus OX=10090 GN=Rbm25 PE=1 SV=2	0.0649413	26.8457	0.796374	0.860517	22	22	26.6617	26.9639	27.009	26.5988	26.9043	26.9367
Q9CZE3	RAB32_MOUSE	Ras-related protein Rab-32	sp|Q9CZE3|RAB32_MOUSE Ras-related protein Rab-32 OS=Mus musculus OX=10090 GN=Rab32 PE=1 SV=3	-0.376686	26.8425	0.23472	0.361619	13;2	12;1	26.4757	26.8541	26.6326	27.1173	26.5457	27.4294
P11983	TCPA_MOUSE	T-complex protein 1 subunit alpha	sp|P11983|TCPA_MOUSE T-complex protein 1 subunit alpha OS=Mus musculus OX=10090 GN=Tcp1 PE=1 SV=3;sp|P11983-2|TCPA_MOUSE Isoform 2 of T-complex protein 1 subunit alpha OS=Mus musculus OX=10090 GN=Tcp1	-0.166098	26.8382	0.544261	0.660449	25;21	25;21	26.8838	26.5931	26.7886	27.2862	26.828	26.6495
Q00651	ITA4_MOUSE	Integrin alpha-4	sp|Q00651|ITA4_MOUSE Integrin alpha-4 OS=Mus musculus OX=10090 GN=Itga4 PE=1 SV=1	-0.417821	26.8339	0.117206	0.221419	15	15	26.5766	26.6355	26.6629	26.8816	26.9375	27.3093
P19096	FAS_MOUSE	Fatty acid synthase	sp|P19096|FAS_MOUSE Fatty acid synthase OS=Mus musculus OX=10090 GN=Fasn PE=1 SV=2	-0.59097	26.8196	0.0731864	0.15577	53	53	26.889	26.2631	26.4202	27.1822	27.4075	26.7554
P42932	TCPQ_MOUSE	T-complex protein 1 subunit theta	sp|P42932|TCPQ_MOUSE T-complex protein 1 subunit theta OS=Mus musculus OX=10090 GN=Cct8 PE=1 SV=3	-0.236496	26.8192	0.338888	0.471204	25	25	26.9004	26.638	26.5646	26.9973	26.979	26.8361
P80315	TCPD_MOUSE	T-complex protein 1 subunit delta	sp|P80315|TCPD_MOUSE T-complex protein 1 subunit delta OS=Mus musculus OX=10090 GN=Cct4 PE=1 SV=3	-0.008107	26.8181	0.975635	0.98367	22	22	27.0664	26.6443	26.7314	27.0031	26.9295	26.5338
Q99PL5	RRBP1_MOUSE	Ribosome-binding protein 1	sp|Q99PL5|RRBP1_MOUSE Ribosome-binding protein 1 OS=Mus musculus OX=10090 GN=Rrbp1 PE=1 SV=2	0.0211935	26.8176	0.946469	0.965195	41;11;11;11;11;11;11;11;9;9;8;8	41;11;11;11;11;11;11;11;9;9;8;8	27.1466	26.7547	26.5833	27.2259	26.8582	26.3369
Q9R1C7	PR40A_MOUSE	Pre-mRNA-processing factor 40 homolog A	sp|Q9R1C7|PR40A_MOUSE Pre-mRNA-processing factor 40 homolog A OS=Mus musculus OX=10090 GN=Prpf40a PE=1 SV=1;sp|Q9R1C7-2|PR40A_MOUSE Isoform 2 of Pre-mRNA-processing factor 40 homolog A OS=Mus musculus OX=10090 GN=Prpf40a	-0.402451	26.797	0.113162	0.215609	20;16	20;16	26.5497	26.5716	26.6661	26.8422	27.0672	27.0854
Q8CFB4	GBP5_MOUSE	Guanylate-binding protein 5	sp|Q8CFB4|GBP5_MOUSE Guanylate-binding protein 5 OS=Mus musculus OX=10090 GN=Gbp5 PE=1 SV=2;sp|Q8CFB4-2|GBP5_MOUSE Isoform 2 of Guanylate-binding protein 5 OS=Mus musculus OX=10090 GN=Gbp5	12.0011	26.7959	4.03337e-07	0.000272908	38;30	38;30	33.2065	32.464	32.7188	21.9709	21.8907	18.5244
P97797-2	SHPS1_MOUSE	Isoform 2 of Tyrosine-protein phosphatase non-receptor type substrate 1	sp|P97797-2|SHPS1_MOUSE Isoform 2 of Tyrosine-protein phosphatase non-receptor type substrate 1 OS=Mus musculus OX=10090 GN=Sirpa;sp|P97797|SHPS1_MOUSE Tyrosine-protein phosphatase non-receptor type substrate 1 OS=Mus musculus OX=10090 GN=Sirpa PE=1 SV=1;s	-0.53581	26.7936	0.0462802	0.11467	9;8;6	9;8;6	26.4613	26.4988	26.6171	26.8997	27.1224	27.1626
P21956-2	MFGM_MOUSE	Isoform 2 of Lactadherin	sp|P21956-2|MFGM_MOUSE Isoform 2 of Lactadherin OS=Mus musculus OX=10090 GN=Mfge8;sp|P21956|MFGM_MOUSE Lactadherin OS=Mus musculus OX=10090 GN=Mfge8 PE=1 SV=3	-1.36433	26.7775	0.00350133	0.0205202	14;14	14;14	26.4339	25.9591	25.8931	27.6727	26.8184	27.888
Q61696	HS71A_MOUSE	Heat shock 70 kDa protein 1A	sp|Q61696|HS71A_MOUSE Heat shock 70 kDa protein 1A OS=Mus musculus OX=10090 GN=Hspa1a PE=1 SV=2;sp|P17879|HS71B_MOUSE Heat shock 70 kDa protein 1B OS=Mus musculus OX=10090 GN=Hspa1b PE=1 SV=3	-0.0737881	26.7719	0.76297	0.836988	17;17	7;7	26.5708	26.8107	26.8236	26.8521	26.6195	26.9548
Q09014	NCF1_MOUSE	Neutrophil cytosol factor 1	sp|Q09014|NCF1_MOUSE Neutrophil cytosol factor 1 OS=Mus musculus OX=10090 GN=Ncf1 PE=1 SV=3	-0.0792644	26.7677	0.848998	0.897251	19	19	25.8754	26.9852	27.3235	27.0441	26.9942	26.3837
Q9QZ85	IIGP1_MOUSE	Interferon-inducible GTPase 1	sp|Q9QZ85|IIGP1_MOUSE Interferon-inducible GTPase 1 OS=Mus musculus OX=10090 GN=Iigp1 PE=1 SV=2	5.50476	26.761	0.00246169	0.0169009	23	23	30.023	27.152	27.2367	22.6325	NA	NA
O09044	SNP23_MOUSE	Synaptosomal-associated protein 23	sp|O09044|SNP23_MOUSE Synaptosomal-associated protein 23 OS=Mus musculus OX=10090 GN=Snap23 PE=1 SV=1	1.13035	26.7601	0.00182313	0.014082	14;1	14;1	27.1914	27.2113	27.5732	26.0032	26.4217	26.1599
P61965	WDR5_MOUSE	WD repeat-containing protein 5	sp|P61965|WDR5_MOUSE WD repeat-containing protein 5 OS=Mus musculus OX=10090 GN=Wdr5 PE=1 SV=1	0.0909054	26.7505	0.710476	0.795798	15	15	26.5558	26.9798	26.8523	26.7336	26.7285	26.6531
P46460	NSF_MOUSE	Vesicle-fusing ATPase	sp|P46460|NSF_MOUSE Vesicle-fusing ATPase OS=Mus musculus OX=10090 GN=Nsf PE=1 SV=2	0.349327	26.7413	0.159927	0.278356	29	28	26.9769	26.8525	26.9184	26.4539	26.7021	26.5438
Q5SSZ5	TENS3_MOUSE	Tensin-3	sp|Q5SSZ5|TENS3_MOUSE Tensin-3 OS=Mus musculus OX=10090 GN=Tns3 PE=1 SV=1	-0.188697	26.7247	0.469228	0.59484	34;9;2;2;2;2	34;9;2;2;2;2	26.6628	26.428	26.8005	26.7612	26.6291	27.067
P58242	ASM3B_MOUSE	Acid sphingomyelinase-like phosphodiesterase 3b	sp|P58242|ASM3B_MOUSE Acid sphingomyelinase-like phosphodiesterase 3b OS=Mus musculus OX=10090 GN=Smpdl3b PE=1 SV=1	0.164857	26.7198	0.579824	0.693484	10	10	27.1004	26.562	26.7442	26.863	26.2145	26.8345
P50580	PA2G4_MOUSE	Proliferation-associated protein 2G4	sp|P50580|PA2G4_MOUSE Proliferation-associated protein 2G4 OS=Mus musculus OX=10090 GN=Pa2g4 PE=1 SV=3;sp|P50580-2|PA2G4_MOUSE Isoform 2 of Proliferation-associated protein 2G4 OS=Mus musculus OX=10090 GN=Pa2g4	0.0674586	26.7166	0.813344	0.870848	20;17	20;17	27.1192	26.5063	26.6255	26.5437	26.9902	26.5147
P17809	GTR1_MOUSE	Solute carrier family 2, facilitated glucose transporter member 1	sp|P17809|GTR1_MOUSE Solute carrier family 2, facilitated glucose transporter member 1 OS=Mus musculus OX=10090 GN=Slc2a1 PE=1 SV=4	1.45068	26.7142	0.00388034	0.0220279	7	7	27.1249	27.6615	27.5321	25.216	26.4186	26.3318
Q3THE2	ML12B_MOUSE	Myosin regulatory light chain 12B	sp|Q3THE2|ML12B_MOUSE Myosin regulatory light chain 12B OS=Mus musculus OX=10090 GN=Myl12b PE=1 SV=2	-0.578834	26.7129	0.209532	0.334024	8;3	8;3	26.5412	26.3762	26.3531	27.5916	27.4493	25.9662
P17439	GLCM_MOUSE	Glucosylceramidase	sp|P17439|GLCM_MOUSE Glucosylceramidase OS=Mus musculus OX=10090 GN=Gba PE=1 SV=1	1.13333	26.7062	0.0320925	0.0881703	17	17	28.1649	26.8266	26.8271	26.5882	25.5249	26.3055
Q62465	VAT1_MOUSE	Synaptic vesicle membrane protein VAT-1 homolog	sp|Q62465|VAT1_MOUSE Synaptic vesicle membrane protein VAT-1 homolog OS=Mus musculus OX=10090 GN=Vat1 PE=1 SV=3	2.37298	26.7017	8.59309e-05	0.00250763	18	18	27.709	27.7574	28.198	25.6533	24.897	25.9952
Q9D6T0	NOSIP_MOUSE	Nitric oxide synthase-interacting protein	sp|Q9D6T0|NOSIP_MOUSE Nitric oxide synthase-interacting protein OS=Mus musculus OX=10090 GN=Nosip PE=1 SV=1;sp|Q9D6T0-2|NOSIP_MOUSE Isoform 2 of Nitric oxide synthase-interacting protein OS=Mus musculus OX=10090 GN=Nosip	-1.30901	26.6997	0.00831645	0.0358499	20;17	20;17	25.6586	25.9506	26.5265	26.8452	27.1575	28.06
Q8R2Q8	BST2_MOUSE	Bone marrow stromal antigen 2	sp|Q8R2Q8|BST2_MOUSE Bone marrow stromal antigen 2 OS=Mus musculus OX=10090 GN=Bst2 PE=1 SV=1	1.9012	26.6972	0.000235818	0.00427135	7	7	27.5336	27.9384	27.4715	26.1776	25.8229	25.2394
P62264	RS14_MOUSE	40S ribosomal protein S14	sp|P62264|RS14_MOUSE 40S ribosomal protein S14 OS=Mus musculus OX=10090 GN=Rps14 PE=1 SV=3	-0.426419	26.6942	0.116043	0.219817	7	7	26.3428	26.5052	26.5951	26.9693	26.6558	27.0973
Q9R0P3	ESTD_MOUSE	S-formylglutathione hydrolase	sp|Q9R0P3|ESTD_MOUSE S-formylglutathione hydrolase OS=Mus musculus OX=10090 GN=Esd PE=1 SV=1	0.494189	26.6772	0.136471	0.248422	16	16	26.944	26.8102	27.0188	26.7335	26.7	25.8569
P0DOV2	IFI4_MOUSE	Interferon-activable protein 204	sp|P0DOV2|IFI4_MOUSE Interferon-activable protein 204 OS=Mus musculus OX=10090 GN=Ifi204 PE=1 SV=1	1.8238	26.6767	0.000557528	0.00734536	22	12	27.7756	27.5632	27.427	26.0317	26.1914	25.0712
Q9EQU3	TLR9_MOUSE	Toll-like receptor 9	sp|Q9EQU3|TLR9_MOUSE Toll-like receptor 9 OS=Mus musculus OX=10090 GN=Tlr9 PE=1 SV=3	3.82973	26.675	6.54706e-06	0.000794515	32	32	29.0723	28.7001	27.9972	24.2947	24.6222	25.3635
O88878	ZFAN5_MOUSE	AN1-type zinc finger protein 5	sp|O88878|ZFAN5_MOUSE AN1-type zinc finger protein 5 OS=Mus musculus OX=10090 GN=Zfand5 PE=1 SV=1	-0.15377	26.67	0.65336	0.748371	15	14	26.0268	26.5297	27.2229	26.768	26.8614	26.6113
Q99JX7	NXF1_MOUSE	Nuclear RNA export factor 1	sp|Q99JX7|NXF1_MOUSE Nuclear RNA export factor 1 OS=Mus musculus OX=10090 GN=Nxf1 PE=1 SV=3	-0.230267	26.6662	0.56169	0.674947	24	24	25.894	26.6418	27.1173	26.471	26.553	27.3199
Q8QZT1	THIL_MOUSE	Acetyl-CoA acetyltransferase, mitochondrial	sp|Q8QZT1|THIL_MOUSE Acetyl-CoA acetyltransferase, mitochondrial OS=Mus musculus OX=10090 GN=Acat1 PE=1 SV=1	0.0568353	26.6525	0.887614	0.921487	20	20	26.1363	27.0372	26.8693	26.9122	27.0727	25.8874
Q99020	ROAA_MOUSE	Heterogeneous nuclear ribonucleoprotein A/B	sp|Q99020|ROAA_MOUSE Heterogeneous nuclear ribonucleoprotein A/B OS=Mus musculus OX=10090 GN=Hnrnpab PE=1 SV=1	-0.279536	26.6454	0.332069	0.465024	8	8	26.5923	26.5689	26.3558	26.3592	27.0699	26.9266
P61028	RAB8B_MOUSE	Ras-related protein Rab-8B	sp|P61028|RAB8B_MOUSE Ras-related protein Rab-8B OS=Mus musculus OX=10090 GN=Rab8b PE=1 SV=1	-0.454496	26.6438	0.198238	0.321071	12;1	7;1	25.9754	27.0834	26.1908	26.8092	26.816	26.9879
Q01853	TERA_MOUSE	Transitional endoplasmic reticulum ATPase	sp|Q01853|TERA_MOUSE Transitional endoplasmic reticulum ATPase OS=Mus musculus OX=10090 GN=Vcp PE=1 SV=4	0.271275	26.6401	0.285927	0.417315	22	22	26.9406	26.5723	26.8143	26.5679	26.5945	26.3509
P70280	VAMP7_MOUSE	Vesicle-associated membrane protein 7	sp|P70280|VAMP7_MOUSE Vesicle-associated membrane protein 7 OS=Mus musculus OX=10090 GN=Vamp7 PE=1 SV=1	-0.151011	26.6377	0.591841	0.701423	14	14	26.4092	26.6613	26.616	26.9485	26.2841	26.9069
Q9ER00	STX12_MOUSE	Syntaxin-12	sp|Q9ER00|STX12_MOUSE Syntaxin-12 OS=Mus musculus OX=10090 GN=Stx12 PE=1 SV=1	1.71525	26.6342	0.000120585	0.00300235	19	19	27.6445	27.2885	27.5424	25.784	25.5211	26.0245
Q8BJ05	ZC3HE_MOUSE	Zinc finger CCCH domain-containing protein 14	sp|Q8BJ05|ZC3HE_MOUSE Zinc finger CCCH domain-containing protein 14 OS=Mus musculus OX=10090 GN=Zc3h14 PE=1 SV=1;sp|Q8BJ05-2|ZC3HE_MOUSE Isoform 2 of Zinc finger CCCH domain-containing protein 14 OS=Mus musculus OX=10090 GN=Zc3h14	-0.918184	26.6307	0.170801	0.290738	27;25	2;0	27.5553	25.6204	25.3392	27.0425	26.3656	27.8613
Q9D8E6	RL4_MOUSE	60S ribosomal protein L4	sp|Q9D8E6|RL4_MOUSE 60S ribosomal protein L4 OS=Mus musculus OX=10090 GN=Rpl4 PE=1 SV=3	0.205055	26.61	0.578709	0.692565	21	20	26.8768	26.3719	26.8888	27.2197	26.2682	26.0344
O88384	VTI1B_MOUSE	Vesicle transport through interaction with t-SNAREs homolog 1B	sp|O88384|VTI1B_MOUSE Vesicle transport through interaction with t-SNAREs homolog 1B OS=Mus musculus OX=10090 GN=Vti1b PE=1 SV=1	0.797434	26.6058	0.047761	0.117425	8	8	27.2653	26.9619	26.7863	26.8943	25.728	25.9988
Q8BGB5	LIMD2_MOUSE	LIM domain-containing protein 2	sp|Q8BGB5|LIMD2_MOUSE LIM domain-containing protein 2 OS=Mus musculus OX=10090 GN=Limd2 PE=1 SV=1	-0.403385	26.603	0.399745	0.529748	10	9	27.3953	26.2235	25.5851	26.9233	26.3919	27.0989
Q8VC04	T106A_MOUSE	Transmembrane protein 106A	sp|Q8VC04|T106A_MOUSE Transmembrane protein 106A OS=Mus musculus OX=10090 GN=Tmem106a PE=2 SV=1	0.853068	26.601	0.0159968	0.0543336	6	6	27.3824	26.9858	26.7145	26.2709	26.4031	25.8494
Q9CSN1	SNW1_MOUSE	SNW domain-containing protein 1	sp|Q9CSN1|SNW1_MOUSE SNW domain-containing protein 1 OS=Mus musculus OX=10090 GN=Snw1 PE=1 SV=3	-1.58105	26.5986	0.000488415	0.00676869	20	20	25.4757	25.9362	26.0123	27.2017	27.1755	27.7902
O88531	PPT1_MOUSE	Palmitoyl-protein thioesterase 1	sp|O88531|PPT1_MOUSE Palmitoyl-protein thioesterase 1 OS=Mus musculus OX=10090 GN=Ppt1 PE=1 SV=2	1.91481	26.5973	0.000415791	0.00613866	11	11	28.0064	27.3863	27.2714	26.1824	25.2027	25.5346
P17426-2	AP2A1_MOUSE	Isoform B of AP-2 complex subunit alpha-1	sp|P17426-2|AP2A1_MOUSE Isoform B of AP-2 complex subunit alpha-1 OS=Mus musculus OX=10090 GN=Ap2a1;sp|P17426|AP2A1_MOUSE AP-2 complex subunit alpha-1 OS=Mus musculus OX=10090 GN=Ap2a1 PE=1 SV=1	-0.209872	26.5953	0.496878	0.619621	32;32	26;26	26.5673	26.6509	26.2529	26.7969	26.2145	27.0893
Q60749	KHDR1_MOUSE	KH domain-containing, RNA-binding, signal transduction-associated protein 1	sp|Q60749|KHDR1_MOUSE KH domain-containing, RNA-binding, signal transduction-associated protein 1 OS=Mus musculus OX=10090 GN=Khdrbs1 PE=1 SV=2	-0.803889	26.586	0.0153142	0.0526853	10;2;2;1	10;2;2;1	25.7905	26.3175	26.4443	27.1152	26.9535	26.8953
P40142	TKT_MOUSE	Transketolase	sp|P40142|TKT_MOUSE Transketolase OS=Mus musculus OX=10090 GN=Tkt PE=1 SV=1	0.101937	26.5755	0.701043	0.787595	18	18	26.9014	26.3559	26.6221	26.3233	26.6962	26.5542
P80314	TCPB_MOUSE	T-complex protein 1 subunit beta	sp|P80314|TCPB_MOUSE T-complex protein 1 subunit beta OS=Mus musculus OX=10090 GN=Cct2 PE=1 SV=4	0.000755944	26.5734	0.997701	0.999061	23	23	26.7548	26.3074	26.6591	26.8248	26.4155	26.4788
P06795	MDR1B_MOUSE	Multidrug resistance protein 1B	sp|P06795|MDR1B_MOUSE Multidrug resistance protein 1B OS=Mus musculus OX=10090 GN=Abcb1b PE=1 SV=1;sp|P21447|MDR1A_MOUSE Multidrug resistance protein 1A OS=Mus musculus OX=10090 GN=Abcb1a PE=1 SV=3	-0.0562456	26.573	0.827681	0.880742	28;14	19;6	26.6355	26.467	26.532	26.8943	26.3164	26.5925
P97384	ANX11_MOUSE	Annexin A11	sp|P97384|ANX11_MOUSE Annexin A11 OS=Mus musculus OX=10090 GN=Anxa11 PE=1 SV=2	0.255138	26.5703	0.470878	0.595737	19	19	27.3015	26.4102	26.382	26.2183	26.2442	26.8658
Q9WUU7	CATZ_MOUSE	Cathepsin Z	sp|Q9WUU7|CATZ_MOUSE Cathepsin Z OS=Mus musculus OX=10090 GN=Ctsz PE=1 SV=1	0.0953509	26.5611	0.881455	0.917037	10	10	27.5155	26.1719	26.1389	25.901	25.7337	27.9055
P0DOV1	IFI5B_MOUSE	Interferon-activable protein 205-B	sp|P0DOV1|IFI5B_MOUSE Interferon-activable protein 205-B OS=Mus musculus OX=10090 GN=Mnda PE=1 SV=1;sp|P0DOV1-2|IFI5B_MOUSE Isoform 2 of Interferon-activable protein 205-B OS=Mus musculus OX=10090 GN=Mnda	NA	26.5606	NA	NA	17;15	2;2	26.8025	26.5839	26.2953	NA	NA	NA
P35979	RL12_MOUSE	60S ribosomal protein L12	sp|P35979|RL12_MOUSE 60S ribosomal protein L12 OS=Mus musculus OX=10090 GN=Rpl12 PE=1 SV=2	-0.585017	26.5517	0.0935093	0.186891	8	8	26.4583	25.9982	26.3212	27.3121	26.8785	26.3421
Q8BFR5	EFTU_MOUSE	Elongation factor Tu, mitochondrial	sp|Q8BFR5|EFTU_MOUSE Elongation factor Tu, mitochondrial OS=Mus musculus OX=10090 GN=Tufm PE=1 SV=1;sp|Q8BFR5-2|EFTU_MOUSE Isoform 2 of Elongation factor Tu, mitochondrial OS=Mus musculus OX=10090 GN=Tufm	-0.0573484	26.551	0.878491	0.915575	14;12	14;12	26.2707	26.7406	26.5556	27.2135	26.6668	25.8587
P07901	HS90A_MOUSE	Heat shock protein HSP 90-alpha	sp|P07901|HS90A_MOUSE Heat shock protein HSP 90-alpha OS=Mus musculus OX=10090 GN=Hsp90aa1 PE=1 SV=4	0.562424	26.5467	0.0515147	0.123753	31	18	26.9628	26.637	26.884	26.0453	26.5013	26.2499
P62827	RAN_MOUSE	GTP-binding nuclear protein Ran	sp|P62827|RAN_MOUSE GTP-binding nuclear protein Ran OS=Mus musculus OX=10090 GN=Ran PE=1 SV=3	0.454074	26.5346	0.150247	0.265439	10;4	10;4	27.0872	26.6469	26.5509	26.1186	26.0838	26.7204
Q9DC51	GNAI3_MOUSE	Guanine nucleotide-binding protein G(k) subunit alpha	sp|Q9DC51|GNAI3_MOUSE Guanine nucleotide-binding protein G(k) subunit alpha OS=Mus musculus OX=10090 GN=Gnai3 PE=1 SV=3	0.727891	26.5334	0.0132627	0.0480873	16;4;3;2;2;2	10;0;0;0;0;0	26.8326	26.7944	27.0651	26.0613	26.153	26.294
Q8R5M8-4	CADM1_MOUSE	Isoform 4 of Cell adhesion molecule 1	sp|Q8R5M8-4|CADM1_MOUSE Isoform 4 of Cell adhesion molecule 1 OS=Mus musculus OX=10090 GN=Cadm1;sp|Q8R5M8-3|CADM1_MOUSE Isoform 3 of Cell adhesion molecule 1 OS=Mus musculus OX=10090 GN=Cadm1;sp|Q8R5M8-2|CADM1_MOUSE Isoform 2 of Cell adhesion molecule 1 OS	0.812149	26.5296	0.00685667	0.0316516	12;12;12;12;9;9;8	12;12;12;12;9;9;8	26.9364	26.9858	26.8847	26.028	26.2823	26.0602
P13597-2	ICAM1_MOUSE	Isoform 2 of Intercellular adhesion molecule 1	sp|P13597-2|ICAM1_MOUSE Isoform 2 of Intercellular adhesion molecule 1 OS=Mus musculus OX=10090 GN=Icam1;sp|P13597|ICAM1_MOUSE Intercellular adhesion molecule 1 OS=Mus musculus OX=10090 GN=Icam1 PE=1 SV=1	2.35966	26.5272	5.27759e-06	0.00076321	13;13	13;13	27.7436	27.5773	27.8001	25.4525	25.3494	25.2401
Q8QZY1	EIF3L_MOUSE	Eukaryotic translation initiation factor 3 subunit L	sp|Q8QZY1|EIF3L_MOUSE Eukaryotic translation initiation factor 3 subunit L OS=Mus musculus OX=10090 GN=Eif3l PE=1 SV=1	-0.1599	26.5234	0.642143	0.73997	8	8	26.7653	26.1521	26.4128	26.0725	26.5918	27.1456
P63101	1433Z_MOUSE	14-3-3 protein zeta/delta	sp|P63101|1433Z_MOUSE 14-3-3 protein zeta/delta OS=Mus musculus OX=10090 GN=Ywhaz PE=1 SV=1	0.358592	26.5225	0.183314	0.30479	12	8	26.8192	26.5995	26.6867	26.1979	26.1877	26.644
Q4QRL3-2	CC88B_MOUSE	Isoform 2 of Coiled-coil domain-containing protein 88B	sp|Q4QRL3-2|CC88B_MOUSE Isoform 2 of Coiled-coil domain-containing protein 88B OS=Mus musculus OX=10090 GN=Ccdc88b;sp|Q4QRL3|CC88B_MOUSE Coiled-coil domain-containing protein 88B OS=Mus musculus OX=10090 GN=Ccdc88b PE=1 SV=2	-0.117678	26.5215	0.689421	0.777849	43;43	43;43	26.1368	26.5359	26.7154	26.2164	26.6373	26.8875
P32883-2	RASK_MOUSE	Isoform 2B of GTPase KRas	sp|P32883-2|RASK_MOUSE Isoform 2B of GTPase KRas OS=Mus musculus OX=10090 GN=Kras;sp|P32883|RASK_MOUSE GTPase KRas OS=Mus musculus OX=10090 GN=Kras PE=1 SV=1	0.261682	26.5151	0.401707	0.532107	9;9	4;4	26.6505	26.5174	26.7698	26.5231	25.8516	26.7779
P21107-2	TPM3_MOUSE	Isoform 2 of Tropomyosin alpha-3 chain	sp|P21107-2|TPM3_MOUSE Isoform 2 of Tropomyosin alpha-3 chain OS=Mus musculus OX=10090 GN=Tpm3	0.530521	26.5139	0.173931	0.29397	21;5;5;5	11;0;0;0	26.9525	26.6274	26.7575	26.0959	25.6583	26.9916
Q8K2B3	SDHA_MOUSE	Succinate dehydrogenase [ubiquinone] flavoprotein subunit, mitochondrial	sp|Q8K2B3|SDHA_MOUSE Succinate dehydrogenase [ubiquinone] flavoprotein subunit, mitochondrial OS=Mus musculus OX=10090 GN=Sdha PE=1 SV=1	-0.47419	26.5134	0.19731	0.320451	21	21	25.9625	26.5806	26.2859	27.0099	27.1345	26.1072
Q9ES28-4	ARHG7_MOUSE	Isoform D of Rho guanine nucleotide exchange factor 7	sp|Q9ES28-4|ARHG7_MOUSE Isoform D of Rho guanine nucleotide exchange factor 7 OS=Mus musculus OX=10090 GN=Arhgef7;sp|Q9ES28-2|ARHG7_MOUSE Isoform A of Rho guanine nucleotide exchange factor 7 OS=Mus musculus OX=10090 GN=Arhgef7;sp|Q9ES28-7|ARHG7_MOUSE Isof	-1.20987	26.5084	0.000802276	0.00910072	26;26;26;26;25;20;20	1;1;1;1;1;1;1	25.9328	25.9619	25.8157	27.332	26.9459	27.062
P80316	TCPE_MOUSE	T-complex protein 1 subunit epsilon	sp|P80316|TCPE_MOUSE T-complex protein 1 subunit epsilon OS=Mus musculus OX=10090 GN=Cct5 PE=1 SV=1	-0.559326	26.5013	0.0498231	0.120577	20	20	26.4823	26.203	25.9795	26.7046	26.8668	26.7714
P14869	RLA0_MOUSE	60S acidic ribosomal protein P0	sp|P14869|RLA0_MOUSE 60S acidic ribosomal protein P0 OS=Mus musculus OX=10090 GN=Rplp0 PE=1 SV=3	0.578283	26.4906	0.0782355	0.164418	10	10	27.2505	26.7464	26.3422	26.3037	26.1574	26.1432
Q62192	CD180_MOUSE	CD180 antigen	sp|Q62192|CD180_MOUSE CD180 antigen OS=Mus musculus OX=10090 GN=Cd180 PE=1 SV=2	2.86983	26.4884	3.13598e-05	0.00174109	18	18	28.3351	27.8404	27.5945	25.607	24.4738	25.0797
Q9DC29	ABCB6_MOUSE	ATP-binding cassette sub-family B member 6, mitochondrial	sp|Q9DC29|ABCB6_MOUSE ATP-binding cassette sub-family B member 6, mitochondrial OS=Mus musculus OX=10090 GN=Abcb6 PE=1 SV=1	-1.45907	26.4852	0.000566832	0.00739303	11	10	26.1826	25.5196	25.5648	27.1902	27.3394	27.1146
Q62523	ZYX_MOUSE	Zyxin	sp|Q62523|ZYX_MOUSE Zyxin OS=Mus musculus OX=10090 GN=Zyx PE=1 SV=2	2.47069	26.4759	0.00406481	0.0224904	22	22	26.7589	28.087	28.2879	25.4355	26.333	23.9532
P19783	COX41_MOUSE	Cytochrome c oxidase subunit 4 isoform 1, mitochondrial	sp|P19783|COX41_MOUSE Cytochrome c oxidase subunit 4 isoform 1, mitochondrial OS=Mus musculus OX=10090 GN=Cox4i1 PE=1 SV=2	-0.956625	26.4758	0.0767592	0.161894	8	8	26.1019	26.2351	25.6557	27.42	27.6329	25.8096
Q9R1Q7	PLP2_MOUSE	Proteolipid protein 2	sp|Q9R1Q7|PLP2_MOUSE Proteolipid protein 2 OS=Mus musculus OX=10090 GN=Plp2 PE=1 SV=1	-2.42873	26.4693	0.167362	0.28721	2	2	27.5324	20.7777	27.4546	27.8313	26.8723	28.3473
Q8K4Q8	COL12_MOUSE	Collectin-12	sp|Q8K4Q8|COL12_MOUSE Collectin-12 OS=Mus musculus OX=10090 GN=Colec12 PE=1 SV=1	-1.61392	26.4577	0.000357944	0.00544891	19	19	25.226	25.8406	25.8857	27.4828	27.0636	27.2477
Q8R0G7	SPNS1_MOUSE	Protein spinster homolog 1	sp|Q8R0G7|SPNS1_MOUSE Protein spinster homolog 1 OS=Mus musculus OX=10090 GN=Spns1 PE=2 SV=1	0.0266657	26.4549	0.940031	0.960296	6	6	27.1533	26.2419	26.0093	26.6411	26.1455	26.538
Q8BMS1	ECHA_MOUSE	Trifunctional enzyme subunit alpha, mitochondrial	sp|Q8BMS1|ECHA_MOUSE Trifunctional enzyme subunit alpha, mitochondrial OS=Mus musculus OX=10090 GN=Hadha PE=1 SV=1	0.0496446	26.4528	0.862336	0.904514	24	24	26.1694	26.5922	26.6711	26.7044	26.5117	26.0677
P04441-2	HG2A_MOUSE	Isoform Short of H-2 class II histocompatibility antigen gamma chain	sp|P04441-2|HG2A_MOUSE Isoform Short of H-2 class II histocompatibility antigen gamma chain OS=Mus musculus OX=10090 GN=Cd74;sp|P04441|HG2A_MOUSE H-2 class II histocompatibility antigen gamma chain OS=Mus musculus OX=10090 GN=Cd74 PE=1 SV=3	3.25995	26.4475	3.6035e-06	0.000622769	12;10	12;10	28.393	27.7892	28.0501	25.1699	24.913	24.3695
Q99MI1	RB6I2_MOUSE	ELKS/Rab6-interacting/CAST family member 1	sp|Q99MI1|RB6I2_MOUSE ELKS/Rab6-interacting/CAST family member 1 OS=Mus musculus OX=10090 GN=Erc1 PE=1 SV=1;sp|Q99MI1-2|RB6I2_MOUSE Isoform 2 of ELKS/Rab6-interacting/CAST family member 1 OS=Mus musculus OX=10090 GN=Erc1	-0.715238	26.4453	0.0202667	0.0639829	35;31;11;3;3;3;1	35;31;11;3;3;3;1	25.9195	26.3046	26.0389	26.6497	26.7024	27.0566
P34022	RANG_MOUSE	Ran-specific GTPase-activating protein	sp|P34022|RANG_MOUSE Ran-specific GTPase-activating protein OS=Mus musculus OX=10090 GN=Ranbp1 PE=1 SV=2	0.691052	26.4445	0.0344872	0.092872	8	8	27.212	26.5591	26.5989	26.0604	25.9459	26.2905
Q64282	IFIT1_MOUSE	Interferon-induced protein with tetratricopeptide repeats 1	sp|Q64282|IFIT1_MOUSE Interferon-induced protein with tetratricopeptide repeats 1 OS=Mus musculus OX=10090 GN=Ifit1 PE=1 SV=2	NA	26.4428	NA	NA	14	14	26.1053	26.5684	26.6546	NA	NA	NA
Q3UU41	SCIMP_MOUSE	SLP adapter and CSK-interacting membrane protein	sp|Q3UU41|SCIMP_MOUSE SLP adapter and CSK-interacting membrane protein OS=Mus musculus OX=10090 GN=Scimp PE=1 SV=1	NA	26.442	NA	NA	5	5	26.1847	26.4878	26.6536	NA	NA	NA
P97379	G3BP2_MOUSE	Ras GTPase-activating protein-binding protein 2	sp|P97379|G3BP2_MOUSE Ras GTPase-activating protein-binding protein 2 OS=Mus musculus OX=10090 GN=G3bp2 PE=1 SV=2;sp|P97379-2|G3BP2_MOUSE Isoform B of Ras GTPase-activating protein-binding protein 2 OS=Mus musculus OX=10090 GN=G3bp2	-0.772637	26.4362	0.199342	0.321794	15;14	14;13	24.6638	26.6136	26.8722	26.4469	27.1944	26.8261
P57776	EF1D_MOUSE	Elongation factor 1-delta	sp|P57776|EF1D_MOUSE Elongation factor 1-delta OS=Mus musculus OX=10090 GN=Eef1d PE=1 SV=3;sp|P57776-3|EF1D_MOUSE Isoform 3 of Elongation factor 1-delta OS=Mus musculus OX=10090 GN=Eef1d	0.160271	26.4361	0.565184	0.678868	13;12	2;2	26.8923	26.1991	26.4574	26.4459	26.1807	26.4414
Q61233	PLSL_MOUSE	Plastin-2	sp|Q61233|PLSL_MOUSE Plastin-2 OS=Mus musculus OX=10090 GN=Lcp1 PE=1 SV=4	0.807493	26.4336	0.00701317	0.0321446	22	19	26.8135	26.79	26.9084	25.8895	26.0541	26.1458
Q61881	MCM7_MOUSE	DNA replication licensing factor MCM7	sp|Q61881|MCM7_MOUSE DNA replication licensing factor MCM7 OS=Mus musculus OX=10090 GN=Mcm7 PE=1 SV=1	-0.502429	26.4273	0.148767	0.263776	16	16	25.9945	26.4318	26.1019	27.085	26.8527	26.0978
Q01320	TOP2A_MOUSE	DNA topoisomerase 2-alpha	sp|Q01320|TOP2A_MOUSE DNA topoisomerase 2-alpha OS=Mus musculus OX=10090 GN=Top2a PE=1 SV=2	-0.567463	26.4236	0.121749	0.227979	40	31	26.4237	26.0656	25.9304	26.8274	27.1919	26.1028
Q9D8N0	EF1G_MOUSE	Elongation factor 1-gamma	sp|Q9D8N0|EF1G_MOUSE Elongation factor 1-gamma OS=Mus musculus OX=10090 GN=Eef1g PE=1 SV=3	0.14967	26.4214	0.561247	0.674691	15	15	26.7474	26.2253	26.5159	26.2186	26.4356	26.3854
Q9WUM4	COR1C_MOUSE	Coronin-1C	sp|Q9WUM4|COR1C_MOUSE Coronin-1C OS=Mus musculus OX=10090 GN=Coro1c PE=1 SV=2	-1.367	26.4165	0.00116916	0.0111889	22;1;1;1;1	22;1;1;1;1	25.7181	25.9246	25.5563	27.1566	27.4689	26.6744
P00405	COX2_MOUSE	Cytochrome c oxidase subunit 2	sp|P00405|COX2_MOUSE Cytochrome c oxidase subunit 2 OS=Mus musculus OX=10090 GN=Mtco2 PE=1 SV=1	-0.306303	26.4082	0.482033	0.604942	6	6	26.2572	26.2455	26.2623	27.2974	26.7987	25.5878
Q9JHS3	LTOR2_MOUSE	Ragulator complex protein LAMTOR2	sp|Q9JHS3|LTOR2_MOUSE Ragulator complex protein LAMTOR2 OS=Mus musculus OX=10090 GN=Lamtor2 PE=1 SV=1	0.114158	26.403	0.812834	0.870618	8	8	26.8742	25.6784	26.8277	27.1231	26.3298	25.585
Q9WV54	ASAH1_MOUSE	Acid ceramidase	sp|Q9WV54|ASAH1_MOUSE Acid ceramidase OS=Mus musculus OX=10090 GN=Asah1 PE=1 SV=1	0.355513	26.395	0.423737	0.551953	14	14	27.2302	26.2763	26.2117	26.7229	25.427	26.5019
O88342	WDR1_MOUSE	WD repeat-containing protein 1	sp|O88342|WDR1_MOUSE WD repeat-containing protein 1 OS=Mus musculus OX=10090 GN=Wdr1 PE=1 SV=3	0.685518	26.3894	0.0240555	0.0714361	20	20	26.4636	26.8974	26.8356	25.9675	25.9267	26.2458
Q9WU78	PDC6I_MOUSE	Programmed cell death 6-interacting protein	sp|Q9WU78|PDC6I_MOUSE Programmed cell death 6-interacting protein OS=Mus musculus OX=10090 GN=Pdcd6ip PE=1 SV=3;sp|Q9WU78-3|PDC6I_MOUSE Isoform 3 of Programmed cell death 6-interacting protein OS=Mus musculus OX=10090 GN=Pdcd6ip	-0.0806786	26.383	0.748034	0.826523	25;24;4	25;24;4	26.5168	26.195	26.3162	26.3513	26.265	26.6538
Q60865	CAPR1_MOUSE	Caprin-1	sp|Q60865|CAPR1_MOUSE Caprin-1 OS=Mus musculus OX=10090 GN=Caprin1 PE=1 SV=2	1.19493	26.3799	0.00193817	0.0144527	15	15	26.772	26.8767	27.2834	26.0809	25.5597	25.7067
Q9Z1G4	VPP1_MOUSE	V-type proton ATPase 116 kDa subunit a isoform 1	sp|Q9Z1G4|VPP1_MOUSE V-type proton ATPase 116 kDa subunit a isoform 1 OS=Mus musculus OX=10090 GN=Atp6v0a1 PE=1 SV=3	1.10765	26.3744	0.00109611	0.0109294	19	2	26.9813	26.8299	26.9736	25.9419	25.7914	25.7285
Q8CFE6	S38A2_MOUSE	Sodium-coupled neutral amino acid transporter 2	sp|Q8CFE6|S38A2_MOUSE Sodium-coupled neutral amino acid transporter 2 OS=Mus musculus OX=10090 GN=Slc38a2 PE=1 SV=1	-0.582878	26.3668	0.0414141	0.106243	3	3	26.0775	25.8318	26.3169	26.6901	26.5761	26.7086
P58681	TLR7_MOUSE	Toll-like receptor 7	sp|P58681|TLR7_MOUSE Toll-like receptor 7 OS=Mus musculus OX=10090 GN=Tlr7 PE=1 SV=1	-0.155122	26.3607	0.558426	0.673119	18	18	26.6039	26.059	26.1865	26.5643	26.2737	26.4767
P61082	UBC12_MOUSE	NEDD8-conjugating enzyme Ubc12	sp|P61082|UBC12_MOUSE NEDD8-conjugating enzyme Ubc12 OS=Mus musculus OX=10090 GN=Ube2m PE=1 SV=1	0.194167	26.3605	0.469312	0.59484	8	8	26.7115	26.4647	26.1966	26.4484	26.2998	26.0421
Q921E2	RAB31_MOUSE	Ras-related protein Rab-31	sp|Q921E2|RAB31_MOUSE Ras-related protein Rab-31 OS=Mus musculus OX=10090 GN=Rab31 PE=1 SV=1	1.12838	26.3594	0.00585387	0.0293492	11	9	27.0627	26.6882	27.0198	25.9261	25.2527	26.2067
Q9CXW4	RL11_MOUSE	60S ribosomal protein L11	sp|Q9CXW4|RL11_MOUSE 60S ribosomal protein L11 OS=Mus musculus OX=10090 GN=Rpl11 PE=1 SV=4	-0.484864	26.3571	0.188405	0.309755	9	9	26.6252	26.1747	25.5441	26.9597	26.2865	26.5523
Q91YW3	DNJC3_MOUSE	DnaJ homolog subfamily C member 3	sp|Q91YW3|DNJC3_MOUSE DnaJ homolog subfamily C member 3 OS=Mus musculus OX=10090 GN=Dnajc3 PE=1 SV=1	0.458409	26.3569	0.0823341	0.17075	21	21	26.6309	26.4609	26.6664	26.075	26.0073	26.3008
P60335	PCBP1_MOUSE	Poly(rC)-binding protein 1	sp|P60335|PCBP1_MOUSE Poly(rC)-binding protein 1 OS=Mus musculus OX=10090 GN=Pcbp1 PE=1 SV=1	-0.5987	26.3557	0.034439	0.0928409	14	11	26.0779	26.0855	26.0056	26.7094	26.4149	26.8409
O70370	CATS_MOUSE	Cathepsin S	sp|O70370|CATS_MOUSE Cathepsin S OS=Mus musculus OX=10090 GN=Ctss PE=1 SV=2	0.569575	26.3535	0.259897	0.388787	10	10	27.3687	26.0182	26.5279	25.9935	25.3295	26.8831
P09055	ITB1_MOUSE	Integrin beta-1	sp|P09055|ITB1_MOUSE Integrin beta-1 OS=Mus musculus OX=10090 GN=Itgb1 PE=1 SV=1;sp|P09055-2|ITB1_MOUSE Isoform 2 of Integrin beta-1 OS=Mus musculus OX=10090 GN=Itgb1	0.365145	26.3532	0.199653	0.32212	17;15	17;15	26.5178	26.4968	26.5926	25.768	26.3149	26.4288
Q8BWT1	THIM_MOUSE	3-ketoacyl-CoA thiolase, mitochondrial	sp|Q8BWT1|THIM_MOUSE 3-ketoacyl-CoA thiolase, mitochondrial OS=Mus musculus OX=10090 GN=Acaa2 PE=1 SV=3	-0.0340289	26.3437	0.939064	0.959642	21	21	25.4752	26.7169	26.7882	26.8184	26.5233	25.7406
P14131	RS16_MOUSE	40S ribosomal protein S16	sp|P14131|RS16_MOUSE 40S ribosomal protein S16 OS=Mus musculus OX=10090 GN=Rps16 PE=1 SV=4	-0.403402	26.3353	0.139781	0.252568	10	10	26.2677	25.8439	26.2891	26.6683	26.5361	26.4064
P49769	PSN1_MOUSE	Presenilin-1	sp|P49769|PSN1_MOUSE Presenilin-1 OS=Mus musculus OX=10090 GN=Psen1 PE=1 SV=1;sp|P49769-2|PSN1_MOUSE Isoform 2 of Presenilin-1 OS=Mus musculus OX=10090 GN=Psen1	0.236119	26.3299	0.374669	0.505872	11;7	10;7	26.5273	26.3755	26.4409	26.2556	25.8941	26.4857
P62900	RL31_MOUSE	60S ribosomal protein L31	sp|P62900|RL31_MOUSE 60S ribosomal protein L31 OS=Mus musculus OX=10090 GN=Rpl31 PE=1 SV=1	-1.56622	26.3283	0.000162242	0.00358409	7	7	25.4114	25.7241	25.5001	27.2045	27.2319	26.8978
P30999	CTND1_MOUSE	Catenin delta-1	sp|P30999|CTND1_MOUSE Catenin delta-1 OS=Mus musculus OX=10090 GN=Ctnnd1 PE=1 SV=2;sp|P30999-2|CTND1_MOUSE Isoform 2 of Catenin delta-1 OS=Mus musculus OX=10090 GN=Ctnnd1;sp|P30999-3|CTND1_MOUSE Isoform 3 of Catenin delta-1 OS=Mus musculus OX=10090 GN=Ctnn	-0.84058	26.3226	0.00681397	0.0316263	22;21;21	22;21;21	26.0482	25.6722	25.9866	26.689	26.7971	26.7427
F6ZDS4	TPR_MOUSE	Nucleoprotein TPR	sp|F6ZDS4|TPR_MOUSE Nucleoprotein TPR OS=Mus musculus OX=10090 GN=Tpr PE=1 SV=1	-0.851725	26.3226	0.00783507	0.0345637	50	50	25.7625	25.9534	25.9741	26.4954	26.7747	26.9752
Q8K021	SCAM1_MOUSE	Secretory carrier-associated membrane protein 1	sp|Q8K021|SCAM1_MOUSE Secretory carrier-associated membrane protein 1 OS=Mus musculus OX=10090 GN=Scamp1 PE=1 SV=1	-0.4404	26.3196	0.0972456	0.192889	9	9	26.2737	25.9194	26.1052	26.4985	26.4446	26.6764
Q8BMB3	IF4E2_MOUSE	Eukaryotic translation initiation factor 4E type 2	sp|Q8BMB3|IF4E2_MOUSE Eukaryotic translation initiation factor 4E type 2 OS=Mus musculus OX=10090 GN=Eif4e2 PE=1 SV=1	0.746789	26.3193	0.0142524	0.0503287	12	12	26.8858	26.5053	26.687	25.9875	26.0856	25.7646
Q9CQX8	RT36_MOUSE	28S ribosomal protein S36, mitochondrial	sp|Q9CQX8|RT36_MOUSE 28S ribosomal protein S36, mitochondrial OS=Mus musculus OX=10090 GN=Mrps36 PE=1 SV=1	-1.54915	26.3186	0.00318993	0.0196478	4	4	24.7556	25.7643	26.1121	27.2068	27.3114	26.7613
Q8VEH3	ARL8A_MOUSE	ADP-ribosylation factor-like protein 8A	sp|Q8VEH3|ARL8A_MOUSE ADP-ribosylation factor-like protein 8A OS=Mus musculus OX=10090 GN=Arl8a PE=1 SV=1	-0.803103	26.3116	0.198703	0.321359	12	5	27.333	25.3954	25.0017	26.8713	26.2253	27.0427
O88983	STX8_MOUSE	Syntaxin-8	sp|O88983|STX8_MOUSE Syntaxin-8 OS=Mus musculus OX=10090 GN=Stx8 PE=1 SV=1	-0.0736698	26.3085	0.816055	0.871993	11	11	26.807	26.0863	25.9216	26.316	26.11	26.6099
P97789-2	XRN1_MOUSE	Isoform 2 of 5-3 exoribonuclease 1	sp|P97789-2|XRN1_MOUSE Isoform 2 of 5-3 exoribonuclease 1 OS=Mus musculus OX=10090 GN=Xrn1;sp|P97789|XRN1_MOUSE 5-3 exoribonuclease 1 OS=Mus musculus OX=10090 GN=Xrn1 PE=1 SV=1;sp|P97789-3|XRN1_MOUSE Isoform 3 of 5-3 exoribonuclease 1 OS=Mus musculus	-0.554357	26.3068	0.0567628	0.131066	28;28;27	28;28;27	25.8595	26.0736	26.1559	26.6632	26.2938	26.7951
O70194	EIF3D_MOUSE	Eukaryotic translation initiation factor 3 subunit D	sp|O70194|EIF3D_MOUSE Eukaryotic translation initiation factor 3 subunit D OS=Mus musculus OX=10090 GN=Eif3d PE=1 SV=2	-0.205692	26.3042	0.410712	0.541351	16	16	26.3301	26.0463	26.2276	26.6101	26.3202	26.2908
P70333	HNRH2_MOUSE	Heterogeneous nuclear ribonucleoprotein H2	sp|P70333|HNRH2_MOUSE Heterogeneous nuclear ribonucleoprotein H2 OS=Mus musculus OX=10090 GN=Hnrnph2 PE=1 SV=1	0.381331	26.3002	0.290696	0.421553	16	9	25.9584	26.6891	26.8252	26.5217	26.1559	25.6511
Q61029	LAP2B_MOUSE	Lamina-associated polypeptide 2, isoforms beta/delta/epsilon/gamma	sp|Q61029|LAP2B_MOUSE Lamina-associated polypeptide 2, isoforms beta/delta/epsilon/gamma OS=Mus musculus OX=10090 GN=Tmpo PE=1 SV=4;sp|Q61029-2|LAP2B_MOUSE Isoform Delta of Lamina-associated polypeptide 2, isoforms beta/delta/epsilon/gamma OS=Mus musculus	-0.960905	26.2967	0.00920863	0.0381836	23;17;15;11	4;0;0;0	25.734	25.9098	25.8051	26.6262	27.2739	26.4315
Q9WV55	VAPA_MOUSE	Vesicle-associated membrane protein-associated protein A	sp|Q9WV55|VAPA_MOUSE Vesicle-associated membrane protein-associated protein A OS=Mus musculus OX=10090 GN=Vapa PE=1 SV=2	-0.838193	26.2936	0.0128804	0.047422	15	14	25.7027	26.0257	25.8951	27.0984	26.5218	26.518
P62702	RS4X_MOUSE	40S ribosomal protein S4, X isoform	sp|P62702|RS4X_MOUSE 40S ribosomal protein S4, X isoform OS=Mus musculus OX=10090 GN=Rps4x PE=1 SV=2	0.251187	26.2924	0.38281	0.514029	12	12	26.0931	26.5839	26.577	26.4009	26.255	25.8446
P27601	GNA13_MOUSE	Guanine nucleotide-binding protein subunit alpha-13	sp|P27601|GNA13_MOUSE Guanine nucleotide-binding protein subunit alpha-13 OS=Mus musculus OX=10090 GN=Gna13 PE=1 SV=1	1.40002	26.2902	0.000570777	0.00739303	13	12	27.1187	26.8407	27.0112	25.2492	25.6663	25.8551
Q91ZW3	SMCA5_MOUSE	SWI/SNF-related matrix-associated actin-dependent regulator of chromatin subfamily A member 5	sp|Q91ZW3|SMCA5_MOUSE SWI/SNF-related matrix-associated actin-dependent regulator of chromatin subfamily A member 5 OS=Mus musculus OX=10090 GN=Smarca5 PE=1 SV=1	-0.26134	26.2879	0.388198	0.518893	30;6;6	30;6;6	25.9551	26.1236	26.393	26.5272	26.7574	25.9712
Q05512-3	MARK2_MOUSE	Isoform 3 of Serine/threonine-protein kinase MARK2	sp|Q05512-3|MARK2_MOUSE Isoform 3 of Serine/threonine-protein kinase MARK2 OS=Mus musculus OX=10090 GN=Mark2;sp|Q05512-4|MARK2_MOUSE Isoform 4 of Serine/threonine-protein kinase MARK2 OS=Mus musculus OX=10090 GN=Mark2;sp|Q05512|MARK2_MOUSE Serine/threonine	-0.582609	26.2801	0.0802523	0.167863	26;26;25;23;1;1	23;23;22;20;0;0	25.7362	25.8865	26.3437	26.3648	26.36	26.9893
Q921F2	TADBP_MOUSE	TAR DNA-binding protein 43	sp|Q921F2|TADBP_MOUSE TAR DNA-binding protein 43 OS=Mus musculus OX=10090 GN=Tardbp PE=1 SV=1	-0.845963	26.2707	0.018645	0.0599874	14	14	25.9295	26.1789	25.4347	26.4798	27.0099	26.5914
Q8BMK4	CKAP4_MOUSE	Cytoskeleton-associated protein 4	sp|Q8BMK4|CKAP4_MOUSE Cytoskeleton-associated protein 4 OS=Mus musculus OX=10090 GN=Ckap4 PE=1 SV=2	-1.22263	26.2707	0.00309737	0.0194679	28	28	25.423	26.0065	25.5485	27.1433	27.0668	26.4358
Q61598	GDIB_MOUSE	Rab GDP dissociation inhibitor beta	sp|Q61598|GDIB_MOUSE Rab GDP dissociation inhibitor beta OS=Mus musculus OX=10090 GN=Gdi2 PE=1 SV=1;sp|Q61598-2|GDIB_MOUSE Isoform 2 of Rab GDP dissociation inhibitor beta OS=Mus musculus OX=10090 GN=Gdi2	-0.102549	26.2645	0.733709	0.81504	21;19;3	21;19;3	26.5674	25.9568	26.1155	26.2409	26.0016	26.7048
Q9QXE7	TBL1X_MOUSE	F-box-like/WD repeat-containing protein TBL1X	sp|Q9QXE7|TBL1X_MOUSE F-box-like/WD repeat-containing protein TBL1X OS=Mus musculus OX=10090 GN=Tbl1x PE=1 SV=2	-0.111143	26.2643	0.701416	0.787595	16	11	25.7253	26.4932	26.4078	26.4264	26.2209	26.3124
Q9DB77	QCR2_MOUSE	Cytochrome b-c1 complex subunit 2, mitochondrial	sp|Q9DB77|QCR2_MOUSE Cytochrome b-c1 complex subunit 2, mitochondrial OS=Mus musculus OX=10090 GN=Uqcrc2 PE=1 SV=1	-0.414206	26.2625	0.271558	0.401327	15	15	25.8103	26.3016	26.0541	26.8088	26.8658	25.734
P57787	MOT4_MOUSE	Monocarboxylate transporter 4	sp|P57787|MOT4_MOUSE Monocarboxylate transporter 4 OS=Mus musculus OX=10090 GN=Slc16a3 PE=1 SV=1	2.68087	26.261	1.98523e-05	0.00132559	6	6	27.6845	27.4608	27.6591	25.192	24.3155	25.2541
O70133-2	DHX9_MOUSE	Isoform 2 of ATP-dependent RNA helicase A	sp|O70133-2|DHX9_MOUSE Isoform 2 of ATP-dependent RNA helicase A OS=Mus musculus OX=10090 GN=Dhx9;sp|O70133|DHX9_MOUSE ATP-dependent RNA helicase A OS=Mus musculus OX=10090 GN=Dhx9 PE=1 SV=2;sp|O70133-3|DHX9_MOUSE Isoform 3 of ATP-dependent RNA helicase A	0.337455	26.2603	0.296782	0.428475	28;27;21	28;27;21	26.8359	26.4583	25.9927	25.9475	25.8866	26.4406
P60904	DNJC5_MOUSE	DnaJ homolog subfamily C member 5	sp|P60904|DNJC5_MOUSE DnaJ homolog subfamily C member 5 OS=Mus musculus OX=10090 GN=Dnajc5 PE=1 SV=1	1.07208	26.2567	0.0686305	0.148919	6	6	26.2163	27.2762	26.8858	26.6034	24.6073	25.9513
Q9QZS3-4	NUMB_MOUSE	Isoform 4 of Protein numb homolog	sp|Q9QZS3-4|NUMB_MOUSE Isoform 4 of Protein numb homolog OS=Mus musculus OX=10090 GN=Numb;sp|Q9QZS3-2|NUMB_MOUSE Isoform 2 of Protein numb homolog OS=Mus musculus OX=10090 GN=Numb;sp|Q9QZS3-3|NUMB_MOUSE Isoform 3 of Protein numb homolog OS=Mus musculus OX=	-0.92857	26.2559	0.0068492	0.0316516	16;16;16;16	13;13;13;13	25.7407	25.7711	25.863	26.495	26.555	27.1106
P83870	PHF5A_MOUSE	PHD finger-like domain-containing protein 5A	sp|P83870|PHF5A_MOUSE PHD finger-like domain-containing protein 5A OS=Mus musculus OX=10090 GN=Phf5a PE=1 SV=1	-1.55734	26.2461	0.0060339	0.0297443	11	11	24.6297	26.023	25.7494	26.4468	27.465	27.1624
Q8BWW4	LARP4_MOUSE	La-related protein 4	sp|Q8BWW4|LARP4_MOUSE La-related protein 4 OS=Mus musculus OX=10090 GN=Larp4 PE=1 SV=2	-1.69776	26.2456	0.00442922	0.0236982	12	12	24.6403	25.3476	26.2024	26.6309	26.9884	27.6643
P62835	RAP1A_MOUSE	Ras-related protein Rap-1A	sp|P62835|RAP1A_MOUSE Ras-related protein Rap-1A OS=Mus musculus OX=10090 GN=Rap1a PE=1 SV=1	0.943691	26.2413	0.0070666	0.0322887	17	4	26.7262	26.5676	26.8455	26.1543	25.4904	25.6637
O70566	DIAP2_MOUSE	Protein diaphanous homolog 2	sp|O70566|DIAP2_MOUSE Protein diaphanous homolog 2 OS=Mus musculus OX=10090 GN=Diaph2 PE=1 SV=2	0.356726	26.2372	0.158782	0.276856	18	18	26.2949	26.3404	26.6115	26.0417	26.1079	26.0269
Q8BK67	RCC2_MOUSE	Protein RCC2	sp|Q8BK67|RCC2_MOUSE Protein RCC2 OS=Mus musculus OX=10090 GN=Rcc2 PE=1 SV=1	-1.28095	26.2361	0.000427726	0.00624352	24	24	25.5926	25.4659	25.7283	26.9209	26.8906	26.8181
Q922R8	PDIA6_MOUSE	Protein disulfide-isomerase A6	sp|Q922R8|PDIA6_MOUSE Protein disulfide-isomerase A6 OS=Mus musculus OX=10090 GN=Pdia6 PE=1 SV=3	1.38608	26.2354	0.00541085	0.0276148	13	13	27.22	26.9482	26.6171	26.3235	25.2078	25.0957
Q9CR68	UCRI_MOUSE	Cytochrome b-c1 complex subunit Rieske, mitochondrial	sp|Q9CR68|UCRI_MOUSE Cytochrome b-c1 complex subunit Rieske, mitochondrial OS=Mus musculus OX=10090 GN=Uqcrfs1 PE=1 SV=1	0.480019	26.233	0.34223	0.474654	12	12	25.7574	26.5689	27.0927	26.8702	25.8289	25.2799
O35604	NPC1_MOUSE	NPC intracellular cholesterol transporter 1	sp|O35604|NPC1_MOUSE NPC intracellular cholesterol transporter 1 OS=Mus musculus OX=10090 GN=Npc1 PE=1 SV=2	0.241406	26.2269	0.470495	0.595686	8	8	26.5258	26.0676	26.4495	26.3292	25.5095	26.4799
Q8CH02	SUGP1_MOUSE	SURP and G-patch domain-containing protein 1	sp|Q8CH02|SUGP1_MOUSE SURP and G-patch domain-containing protein 1 OS=Mus musculus OX=10090 GN=Sugp1 PE=1 SV=1	-1.16501	26.2244	0.00174864	0.0138477	23	23	25.3808	25.6804	25.8645	26.6517	27.0626	26.7064
Q9CZN7-2	GLYM_MOUSE	Isoform 2 of Serine hydroxymethyltransferase, mitochondrial	sp|Q9CZN7-2|GLYM_MOUSE Isoform 2 of Serine hydroxymethyltransferase, mitochondrial OS=Mus musculus OX=10090 GN=Shmt2;sp|Q9CZN7|GLYM_MOUSE Serine hydroxymethyltransferase, mitochondrial OS=Mus musculus OX=10090 GN=Shmt2 PE=1 SV=1	0.169747	26.2162	0.539628	0.655677	17;17;1	17;17;1	26.4608	26.2794	26.163	26.4023	26.2425	25.7492
Q62318	TIF1B_MOUSE	Transcription intermediary factor 1-beta	sp|Q62318|TIF1B_MOUSE Transcription intermediary factor 1-beta OS=Mus musculus OX=10090 GN=Trim28 PE=1 SV=3;sp|Q62318-2|TIF1B_MOUSE Isoform 2 of Transcription intermediary factor 1-beta OS=Mus musculus OX=10090 GN=Trim28	0.365762	26.2147	0.188553	0.309826	20;13	20;13	26.5616	26.293	26.3382	26.368	25.8846	25.8429
Q9EQH3	VPS35_MOUSE	Vacuolar protein sorting-associated protein 35	sp|Q9EQH3|VPS35_MOUSE Vacuolar protein sorting-associated protein 35 OS=Mus musculus OX=10090 GN=Vps35 PE=1 SV=1	1.4515	26.1913	0.000233785	0.00427135	18	18	26.8726	27.0301	26.8485	25.6207	25.2611	25.5149
P62880	GBB2_MOUSE	Guanine nucleotide-binding protein G(I)/G(S)/G(T) subunit beta-2	sp|P62880|GBB2_MOUSE Guanine nucleotide-binding protein G(I)/G(S)/G(T) subunit beta-2 OS=Mus musculus OX=10090 GN=Gnb2 PE=1 SV=3	-0.297717	26.1904	0.466622	0.592709	18	6	25.5692	26.0136	26.5419	25.6038	26.7356	26.6786
P70704-3	AT8A1_MOUSE	Isoform 3 of Phospholipid-transporting ATPase IA	sp|P70704-3|AT8A1_MOUSE Isoform 3 of Phospholipid-transporting ATPase IA OS=Mus musculus OX=10090 GN=Atp8a1;sp|P70704-2|AT8A1_MOUSE Isoform 2 of Phospholipid-transporting ATPase IA OS=Mus musculus OX=10090 GN=Atp8a1;sp|P70704|AT8A1_MOUSE Phospholipid-trans	1.08775	26.1861	0.00370128	0.021435	27;27;26;1	26;26;25;1	27.0055	26.5471	26.6374	26	25.3951	25.5317
Q8R326	PSPC1_MOUSE	Paraspeckle component 1	sp|Q8R326|PSPC1_MOUSE Paraspeckle component 1 OS=Mus musculus OX=10090 GN=Pspc1 PE=1 SV=1;sp|Q8R326-2|PSPC1_MOUSE Isoform 2 of Paraspeckle component 1 OS=Mus musculus OX=10090 GN=Pspc1	-0.837588	26.1858	0.0121525	0.0455989	19;16	19;16	25.4711	25.768	26.062	26.3743	26.7119	26.7275
P17918	PCNA_MOUSE	Proliferating cell nuclear antigen	sp|P17918|PCNA_MOUSE Proliferating cell nuclear antigen OS=Mus musculus OX=10090 GN=Pcna PE=1 SV=2	-0.60166	26.1832	0.0702292	0.151382	13	13	26.2178	25.8142	25.6151	26.7506	26.6218	26.0796
P05202	AATM_MOUSE	Aspartate aminotransferase, mitochondrial	sp|P05202|AATM_MOUSE Aspartate aminotransferase, mitochondrial OS=Mus musculus OX=10090 GN=Got2 PE=1 SV=1	-0.367669	26.1826	0.179242	0.299894	20	20	26.0234	26.0882	25.8846	26.5538	26.5054	26.0401
Q8VE37	RCC1_MOUSE	Regulator of chromosome condensation	sp|Q8VE37|RCC1_MOUSE Regulator of chromosome condensation OS=Mus musculus OX=10090 GN=Rcc1 PE=1 SV=1	-0.6899	26.1819	0.02604	0.075748	15	15	25.7981	25.7518	25.9609	26.6271	26.7683	26.185
P54823	DDX6_MOUSE	Probable ATP-dependent RNA helicase DDX6	sp|P54823|DDX6_MOUSE Probable ATP-dependent RNA helicase DDX6 OS=Mus musculus OX=10090 GN=Ddx6 PE=1 SV=1	-0.337403	26.1748	0.173129	0.293172	15	15	26.0002	25.9393	26.0788	26.4105	26.2021	26.4179
O54734	OST48_MOUSE	Dolichyl-diphosphooligosaccharide--protein glycosyltransferase 48 kDa subunit	sp|O54734|OST48_MOUSE Dolichyl-diphosphooligosaccharide--protein glycosyltransferase 48 kDa subunit OS=Mus musculus OX=10090 GN=Ddost PE=1 SV=2	-0.699513	26.1732	0.0602161	0.137037	11	11	25.6002	26.2413	25.6288	27.014	26.4496	26.1052
Q9DBR7	MYPT1_MOUSE	Protein phosphatase 1 regulatory subunit 12A	sp|Q9DBR7|MYPT1_MOUSE Protein phosphatase 1 regulatory subunit 12A OS=Mus musculus OX=10090 GN=Ppp1r12a PE=1 SV=2;sp|Q9DBR7-2|MYPT1_MOUSE Isoform 2 of Protein phosphatase 1 regulatory subunit 12A OS=Mus musculus OX=10090 GN=Ppp1r12a	-1.45319	26.1721	0.00837434	0.035918	28;27	26;26	24.4909	25.7571	26.0885	26.5489	27.073	27.0741
P84104-2	SRSF3_MOUSE	Isoform Short of Serine/arginine-rich splicing factor 3	sp|P84104-2|SRSF3_MOUSE Isoform Short of Serine/arginine-rich splicing factor 3 OS=Mus musculus OX=10090 GN=Srsf3;sp|P84104|SRSF3_MOUSE Serine/arginine-rich splicing factor 3 OS=Mus musculus OX=10090 GN=Srsf3 PE=1 SV=1	0.919328	26.1642	0.00832206	0.0358499	8;8	7;7	26.922	26.5265	26.4232	25.8117	25.9052	25.3969
Q923D2	BLVRB_MOUSE	Flavin reductase (NADPH)	sp|Q923D2|BLVRB_MOUSE Flavin reductase (NADPH) OS=Mus musculus OX=10090 GN=Blvrb PE=1 SV=3	-0.36478	26.1515	0.193519	0.315691	2	2	26.2472	25.8514	25.8086	26.1754	26.222	26.6041
P12970	RL7A_MOUSE	60S ribosomal protein L7a	sp|P12970|RL7A_MOUSE 60S ribosomal protein L7a OS=Mus musculus OX=10090 GN=Rpl7a PE=1 SV=2	-0.254034	26.1344	0.434267	0.562556	9	9	26.0076	26.0018	26.0128	26.0713	26.8729	25.8401
Q9D1D4	TMEDA_MOUSE	Transmembrane emp24 domain-containing protein 10	sp|Q9D1D4|TMEDA_MOUSE Transmembrane emp24 domain-containing protein 10 OS=Mus musculus OX=10090 GN=Tmed10 PE=1 SV=1;sp|Q9D1D4-2|TMEDA_MOUSE Isoform 2 of Transmembrane emp24 domain-containing protein 10 OS=Mus musculus OX=10090 GN=Tmed10	-0.913956	26.1294	0.0311154	0.0862425	11;6	11;6	25.3728	26.0441	25.6005	27.0349	26.8124	25.912
P35282	RAB21_MOUSE	Ras-related protein Rab-21	sp|P35282|RAB21_MOUSE Ras-related protein Rab-21 OS=Mus musculus OX=10090 GN=Rab21 PE=1 SV=4	0.461347	26.1272	0.120209	0.225726	11	11	25.9268	26.6102	26.5365	25.9155	25.9086	25.8653
P53986	MOT1_MOUSE	Monocarboxylate transporter 1	sp|P53986|MOT1_MOUSE Monocarboxylate transporter 1 OS=Mus musculus OX=10090 GN=Slc16a1 PE=1 SV=1	-0.116678	26.1252	0.644813	0.740679	4	4	25.8879	26.2844	26.0283	26.1574	26.0226	26.3706
A2AGT5-2	CKAP5_MOUSE	Isoform 2 of Cytoskeleton-associated protein 5	sp|A2AGT5-2|CKAP5_MOUSE Isoform 2 of Cytoskeleton-associated protein 5 OS=Mus musculus OX=10090 GN=Ckap5;sp|A2AGT5-3|CKAP5_MOUSE Isoform 3 of Cytoskeleton-associated protein 5 OS=Mus musculus OX=10090 GN=Ckap5;sp|A2AGT5|CKAP5_MOUSE Cytoskeleton-associated	-0.765921	26.124	0.0144791	0.0510066	32;32;32	32;32;32	25.7862	25.6708	25.766	26.2666	26.8203	26.4339
P54071	IDHP_MOUSE	Isocitrate dehydrogenase [NADP], mitochondrial	sp|P54071|IDHP_MOUSE Isocitrate dehydrogenase [NADP], mitochondrial OS=Mus musculus OX=10090 GN=Idh2 PE=1 SV=3	0.118875	26.122	0.766982	0.838939	17	16	25.5597	26.6534	26.3313	25.8008	26.7102	25.6768
P47963	RL13_MOUSE	60S ribosomal protein L13	sp|P47963|RL13_MOUSE 60S ribosomal protein L13 OS=Mus musculus OX=10090 GN=Rpl13 PE=1 SV=3	0.553066	26.1215	0.180939	0.301702	9	9	26.9078	26.0979	26.1884	26.5496	25.3549	25.6305
P17515	CXL10_MOUSE	C-X-C motif chemokine 10	sp|P17515|CXL10_MOUSE C-X-C motif chemokine 10 OS=Mus musculus OX=10090 GN=Cxcl10 PE=1 SV=1	6.42421	26.1195	5.746e-08	0.000118524	6	6	29.7537	28.8592	29.3817	23.2452	22.3201	23.1568
P61982	1433G_MOUSE	14-3-3 protein gamma	sp|P61982|1433G_MOUSE 14-3-3 protein gamma OS=Mus musculus OX=10090 GN=Ywhag PE=1 SV=2	-0.537431	26.1173	0.253655	0.381987	11	6	25.5151	26.8735	25.157	26.2578	26.2132	26.6869
Q8CFD4	SNX8_MOUSE	Sorting nexin-8	sp|Q8CFD4|SNX8_MOUSE Sorting nexin-8 OS=Mus musculus OX=10090 GN=Snx8 PE=1 SV=1	0.433072	26.1047	0.147829	0.262588	15	15	26.7754	26.1436	26.0447	25.8822	25.9188	25.8635
Q9Z0X1	AIFM1_MOUSE	Apoptosis-inducing factor 1, mitochondrial	sp|Q9Z0X1|AIFM1_MOUSE Apoptosis-inducing factor 1, mitochondrial OS=Mus musculus OX=10090 GN=Aifm1 PE=1 SV=1	-0.89466	26.1021	0.039043	0.101602	19	19	25.7679	25.6518	25.5446	26.7581	27.1391	25.7511
Q9Z2X1	HNRPF_MOUSE	Heterogeneous nuclear ribonucleoprotein F	sp|Q9Z2X1|HNRPF_MOUSE Heterogeneous nuclear ribonucleoprotein F OS=Mus musculus OX=10090 GN=Hnrnpf PE=1 SV=3;sp|Q9Z2X1-2|HNRPF_MOUSE Isoform 2 of Heterogeneous nuclear ribonucleoprotein F OS=Mus musculus OX=10090 GN=Hnrnpf	-0.293117	26.0981	0.402885	0.532707	12;11	10;9	26.296	25.84	25.7187	26.5144	25.6208	26.5988
P21460	CYTC_MOUSE	Cystatin-C	sp|P21460|CYTC_MOUSE Cystatin-C OS=Mus musculus OX=10090 GN=Cst3 PE=1 SV=2	-0.945947	26.0981	0.0305486	0.0854815	8	8	26.0373	25.2018	25.6362	26.1546	26.3182	27.2404
Q99KC8	VMA5A_MOUSE	von Willebrand factor A domain-containing protein 5A	sp|Q99KC8|VMA5A_MOUSE von Willebrand factor A domain-containing protein 5A OS=Mus musculus OX=10090 GN=Vwa5a PE=1 SV=2	0.859319	26.0913	0.0204071	0.0640143	24	24	26.2065	26.561	26.7954	25.853	25.9462	25.1858
P97376	FRG1_MOUSE	Protein FRG1	sp|P97376|FRG1_MOUSE Protein FRG1 OS=Mus musculus OX=10090 GN=Frg1 PE=1 SV=2	-0.913305	26.0904	0.0133983	0.0482405	15	15	25.3227	25.8325	25.746	26.1447	26.5695	26.9269
Q8C1Y8	CCZ1_MOUSE	Vacuolar fusion protein CCZ1 homolog	sp|Q8C1Y8|CCZ1_MOUSE Vacuolar fusion protein CCZ1 homolog OS=Mus musculus OX=10090 GN=Ccz1 PE=1 SV=1	-0.360989	26.0856	0.251837	0.379842	14	14	26.1467	25.6246	25.944	26.3387	25.8291	26.6305
O35682	MYADM_MOUSE	Myeloid-associated differentiation marker	sp|O35682|MYADM_MOUSE Myeloid-associated differentiation marker OS=Mus musculus OX=10090 GN=Myadm PE=1 SV=2	0.0510436	26.0826	0.878145	0.915539	5	5	26.3228	25.5826	26.4189	25.7377	26.4643	25.9692
Q8VI93	OAS3_MOUSE	2-5-oligoadenylate synthase 3	sp|Q8VI93|OAS3_MOUSE 2-5-oligoadenylate synthase 3 OS=Mus musculus OX=10090 GN=Oas3 PE=1 SV=1	0.0632342	26.0806	0.844639	0.89393	20	20	26.3682	25.9063	26.0621	26.2652	26.4071	25.4746
Q9JKR6	HYOU1_MOUSE	Hypoxia up-regulated protein 1	sp|Q9JKR6|HYOU1_MOUSE Hypoxia up-regulated protein 1 OS=Mus musculus OX=10090 GN=Hyou1 PE=1 SV=1	-0.16986	26.0799	0.574659	0.688559	21	21	26.3258	25.9696	25.6894	26.3648	25.7582	26.3714
P41105	RL28_MOUSE	60S ribosomal protein L28	sp|P41105|RL28_MOUSE 60S ribosomal protein L28 OS=Mus musculus OX=10090 GN=Rpl28 PE=1 SV=2	-1.52464	26.0792	0.00381994	0.0219199	11	11	24.7485	25.8352	25.367	27.1642	27.164	26.1963
P70290	EM55_MOUSE	55 kDa erythrocyte membrane protein	sp|P70290|EM55_MOUSE 55 kDa erythrocyte membrane protein OS=Mus musculus OX=10090 GN=Mpp1 PE=1 SV=1	0.537599	26.0785	0.0859092	0.176135	22	22	25.9156	26.4557	26.6707	25.723	25.9799	25.7263
Q9ES52-2	SHIP1_MOUSE	Isoform 2 of Phosphatidylinositol 3,4,5-trisphosphate 5-phosphatase 1	sp|Q9ES52-2|SHIP1_MOUSE Isoform 2 of Phosphatidylinositol 3,4,5-trisphosphate 5-phosphatase 1 OS=Mus musculus OX=10090 GN=Inpp5d;sp|Q9ES52|SHIP1_MOUSE Phosphatidylinositol 3,4,5-trisphosphate 5-phosphatase 1 OS=Mus musculus OX=10090 GN=Inpp5d PE=1 SV=2;sp|	-0.414157	26.0784	0.127401	0.236751	27;27;26;19;18;18	26;26;25;18;17;17	26.0094	25.6586	25.9458	26.4861	26.2708	26.0994
Q6A065	CE170_MOUSE	Centrosomal protein of 170 kDa	sp|Q6A065|CE170_MOUSE Centrosomal protein of 170 kDa OS=Mus musculus OX=10090 GN=Cep170 PE=1 SV=2	0.197755	26.0746	0.505604	0.627838	38;10;8;1;1	38;10;8;1;1	26.1099	26.0991	26.3115	25.4788	26.1698	26.2786
Q8CF66	LTOR4_MOUSE	Ragulator complex protein LAMTOR4	sp|Q8CF66|LTOR4_MOUSE Ragulator complex protein LAMTOR4 OS=Mus musculus OX=10090 GN=Lamtor4 PE=1 SV=2	-1.11226	26.0684	0.00658316	0.0310012	2	2	26.0901	25.1613	25.2854	26.7832	26.4114	26.679
P10404	ENV1_MOUSE	MLV-related proviral Env polyprotein	sp|P10404|ENV1_MOUSE MLV-related proviral Env polyprotein OS=Mus musculus OX=10090 PE=1 SV=3	2.75074	26.0634	0.000962023	0.0102407	9	7	28.0223	27.0052	27.2889	25.9513	23.7415	24.3713
P25444	RS2_MOUSE	40S ribosomal protein S2	sp|P25444|RS2_MOUSE 40S ribosomal protein S2 OS=Mus musculus OX=10090 GN=Rps2 PE=1 SV=3	0.622412	26.0626	0.062946	0.140957	9	9	26.6652	26.3275	26.1285	26.092	25.3331	25.8289
P39688-2	FYN_MOUSE	Isoform 2 of Tyrosine-protein kinase Fyn	sp|P39688-2|FYN_MOUSE Isoform 2 of Tyrosine-protein kinase Fyn OS=Mus musculus OX=10090 GN=Fyn;sp|P39688|FYN_MOUSE Tyrosine-protein kinase Fyn OS=Mus musculus OX=10090 GN=Fyn PE=1 SV=4	1.28807	26.0623	0.00141932	0.0124106	11;10	7;6	26.5001	26.6119	27.0071	25.0637	25.552	25.6391
P62960	YBOX1_MOUSE	Nuclease-sensitive element-binding protein 1	sp|P62960|YBOX1_MOUSE Nuclease-sensitive element-binding protein 1 OS=Mus musculus OX=10090 GN=Ybx1 PE=1 SV=3	-0.455315	26.0605	0.344528	0.477238	11;2;2	8;0;0	25.2421	26.2684	25.9879	25.9196	25.7016	27.2432
Q60864	STIP1_MOUSE	Stress-induced-phosphoprotein 1	sp|Q60864|STIP1_MOUSE Stress-induced-phosphoprotein 1 OS=Mus musculus OX=10090 GN=Stip1 PE=1 SV=1	1.05229	26.0585	0.0026316	0.0175719	24	24	26.7365	26.4965	26.5208	25.5287	25.7901	25.2781
P20060	HEXB_MOUSE	Beta-hexosaminidase subunit beta	sp|P20060|HEXB_MOUSE Beta-hexosaminidase subunit beta OS=Mus musculus OX=10090 GN=Hexb PE=1 SV=2	-0.325616	26.055	0.535698	0.651981	11	11	26.6378	25.5326	25.5063	26.4085	25.2129	27.0322
Q3TWL2	PP4P1_MOUSE	Type 1 phosphatidylinositol 4,5-bisphosphate 4-phosphatase	sp|Q3TWL2|PP4P1_MOUSE Type 1 phosphatidylinositol 4,5-bisphosphate 4-phosphatase OS=Mus musculus OX=10090 GN=Pip4p1 PE=1 SV=1	-0.318794	26.0501	0.304924	0.436293	7	6	26.3316	25.6365	25.704	26.2941	25.8915	26.4428
Q3U0V1	FUBP2_MOUSE	Far upstream element-binding protein 2	sp|Q3U0V1|FUBP2_MOUSE Far upstream element-binding protein 2 OS=Mus musculus OX=10090 GN=Khsrp PE=1 SV=2	0.238618	26.0408	0.350988	0.483225	19	18	26.4246	26.0412	26.0145	26.0241	25.9254	25.815
Q6P539	F222B_MOUSE	Protein FAM222B	sp|Q6P539|F222B_MOUSE Protein FAM222B OS=Mus musculus OX=10090 GN=Fam222b PE=2 SV=2	-0.652871	26.0357	0.0545999	0.127907	7	7	25.4663	25.6723	25.9892	26.2371	26.8093	26.0401
O54885	TYOBP_MOUSE	TYRO protein tyrosine kinase-binding protein	sp|O54885|TYOBP_MOUSE TYRO protein tyrosine kinase-binding protein OS=Mus musculus OX=10090 GN=Tyrobp PE=1 SV=1	-0.854617	26.0355	0.00828487	0.0358482	2	2	25.6177	25.6519	25.555	26.2144	26.4039	26.7701
Q8K298	ANLN_MOUSE	Anillin	sp|Q8K298|ANLN_MOUSE Anillin OS=Mus musculus OX=10090 GN=Anln PE=1 SV=2	-1.38159	26.0331	0.000483387	0.00673077	35	35	25.1439	25.6237	25.2594	26.877	26.5759	26.7189
Q6PFQ7	RASL2_MOUSE	Ras GTPase-activating protein 4	sp|Q6PFQ7|RASL2_MOUSE Ras GTPase-activating protein 4 OS=Mus musculus OX=10090 GN=Rasa4 PE=1 SV=1;sp|Q6PFQ7-2|RASL2_MOUSE Isoform 2 of Ras GTPase-activating protein 4 OS=Mus musculus OX=10090 GN=Rasa4	1.95934	26.0312	5.53361e-05	0.0023025	23;21	23;21	27.0793	26.9283	27.0251	25.2903	24.6703	25.194
Q60668-3	HNRPD_MOUSE	Isoform 3 of Heterogeneous nuclear ribonucleoprotein D0	sp|Q60668-3|HNRPD_MOUSE Isoform 3 of Heterogeneous nuclear ribonucleoprotein D0 OS=Mus musculus OX=10090 GN=Hnrnpd;sp|Q60668|HNRPD_MOUSE Heterogeneous nuclear ribonucleoprotein D0 OS=Mus musculus OX=10090 GN=Hnrnpd PE=1 SV=2;sp|Q60668-4|HNRPD_MOUSE Isoform	-0.543848	26.0305	0.179749	0.300229	10;10;9;9	9;9;8;8	25.7074	26.2215	25.3469	25.614	26.5744	26.7188
P11103	PARP1_MOUSE	Poly [ADP-ribose] polymerase 1	sp|P11103|PARP1_MOUSE Poly [ADP-ribose] polymerase 1 OS=Mus musculus OX=10090 GN=Parp1 PE=1 SV=3;sp|P11103-2|PARP1_MOUSE Isoform 2 of Poly [ADP-ribose] polymerase 1 OS=Mus musculus OX=10090 GN=Parp1	-1.22101	26.0183	0.00154741	0.0130266	20;13	20;13	25.5134	25.3347	25.3753	26.5446	27.0142	26.3277
Q9ET26	RN114_MOUSE	E3 ubiquitin-protein ligase RNF114	sp|Q9ET26|RN114_MOUSE E3 ubiquitin-protein ligase RNF114 OS=Mus musculus OX=10090 GN=Rnf114 PE=1 SV=2	-0.372313	26.0102	0.266963	0.397133	7	7	25.4361	25.8217	26.2144	26.5352	26.2919	25.762
Q99LJ0	CT2NL_MOUSE	CTTNBP2 N-terminal-like protein	sp|Q99LJ0|CT2NL_MOUSE CTTNBP2 N-terminal-like protein OS=Mus musculus OX=10090 GN=Cttnbp2nl PE=1 SV=1	0.224739	26.0099	0.608	0.715094	24	24	25.3215	26.4394	26.606	26.1557	26.2818	25.2552
Q8R420	ABCA3_MOUSE	ATP-binding cassette sub-family A member 3	sp|Q8R420|ABCA3_MOUSE ATP-binding cassette sub-family A member 3 OS=Mus musculus OX=10090 GN=Abca3 PE=1 SV=3	-0.463171	26.0087	0.10363	0.202169	25;3	25;3	26.0246	25.7982	25.5085	26.0341	26.3723	26.3144
Q8BIJ7	RUFY1_MOUSE	RUN and FYVE domain-containing protein 1	sp|Q8BIJ7|RUFY1_MOUSE RUN and FYVE domain-containing protein 1 OS=Mus musculus OX=10090 GN=Rufy1 PE=1 SV=1	0.441786	26.0053	0.144314	0.258062	25	25	26.3483	26.1373	26.193	25.7116	25.432	26.2096
P62270	RS18_MOUSE	40S ribosomal protein S18	sp|P62270|RS18_MOUSE 40S ribosomal protein S18 OS=Mus musculus OX=10090 GN=Rps18 PE=1 SV=3	0.446162	25.9978	0.160162	0.278601	10	10	26.1606	26.034	26.468	26.1335	25.3244	25.8662
O55142	RL35A_MOUSE	60S ribosomal protein L35a	sp|O55142|RL35A_MOUSE 60S ribosomal protein L35a OS=Mus musculus OX=10090 GN=Rpl35a PE=1 SV=2	0.0132165	25.9957	0.962176	0.974047	7	7	26.0723	25.8971	26.0376	26.3948	25.9385	25.6339
Q62186	SSRD_MOUSE	Translocon-associated protein subunit delta	sp|Q62186|SSRD_MOUSE Translocon-associated protein subunit delta OS=Mus musculus OX=10090 GN=Ssr4 PE=1 SV=1	-0.771011	25.9948	0.0351002	0.0939202	7	7	25.4563	25.8112	25.5605	26.6633	26.674	25.8037
Q60710	SAMH1_MOUSE	Deoxynucleoside triphosphate triphosphohydrolase SAMHD1	sp|Q60710|SAMH1_MOUSE Deoxynucleoside triphosphate triphosphohydrolase SAMHD1 OS=Mus musculus OX=10090 GN=Samhd1 PE=1 SV=3;sp|Q60710-2|SAMH1_MOUSE Isoform 2 of Deoxynucleoside triphosphate triphosphohydrolase SAMHD1 OS=Mus musculus OX=10090 GN=Samhd1	3.3444	25.9929	2.72037e-05	0.00165704	26;24	26;24	27.9113	27.6167	27.4672	25.0599	24.4373	23.4649
Q9R233-2	TPSN_MOUSE	Isoform Short of Tapasin	sp|Q9R233-2|TPSN_MOUSE Isoform Short of Tapasin OS=Mus musculus OX=10090 GN=Tapbp;sp|Q9R233|TPSN_MOUSE Tapasin OS=Mus musculus OX=10090 GN=Tapbp PE=1 SV=2	1.55853	25.9895	0.000763965	0.00894235	12;12	12;12	26.5766	26.9601	26.7696	25.3821	25.5748	24.6738
P67984	RL22_MOUSE	60S ribosomal protein L22	sp|P67984|RL22_MOUSE 60S ribosomal protein L22 OS=Mus musculus OX=10090 GN=Rpl22 PE=1 SV=2	-0.528846	25.9892	0.420587	0.550057	3	3	24.6808	25.5248	26.9688	27.2664	25.7349	25.7597
Q9DAS9	GBG12_MOUSE	Guanine nucleotide-binding protein G(I)/G(S)/G(O) subunit gamma-12	sp|Q9DAS9|GBG12_MOUSE Guanine nucleotide-binding protein G(I)/G(S)/G(O) subunit gamma-12 OS=Mus musculus OX=10090 GN=Gng12 PE=1 SV=3	-0.121065	25.9878	0.736357	0.816383	5	5	25.7509	26.416	25.6151	25.4706	26.2106	26.4639
Q9R1Q9	VAS1_MOUSE	V-type proton ATPase subunit S1	sp|Q9R1Q9|VAS1_MOUSE V-type proton ATPase subunit S1 OS=Mus musculus OX=10090 GN=Atp6ap1 PE=1 SV=1	1.01225	25.9871	0.0200321	0.0634891	6	6	26.6891	26.4034	26.387	26.2431	25.1671	25.0325
Q6PHN9	RAB35_MOUSE	Ras-related protein Rab-35	sp|Q6PHN9|RAB35_MOUSE Ras-related protein Rab-35 OS=Mus musculus OX=10090 GN=Rab35 PE=1 SV=1	-3.45287e-05	25.9828	0.999894	0.999894	13;2;1;1	12;1;0;0	26.0471	26.1088	25.7925	25.7572	25.9264	26.2649
Q9WTR1	TRPV2_MOUSE	Transient receptor potential cation channel subfamily V member 2	sp|Q9WTR1|TRPV2_MOUSE Transient receptor potential cation channel subfamily V member 2 OS=Mus musculus OX=10090 GN=Trpv2 PE=1 SV=2	1.02432	25.9803	0.00209456	0.0150561	19	19	26.4111	26.5662	26.5003	25.6255	25.2801	25.4989
Q9DB20	ATPO_MOUSE	ATP synthase subunit O, mitochondrial	sp|Q9DB20|ATPO_MOUSE ATP synthase subunit O, mitochondrial OS=Mus musculus OX=10090 GN=Atp5o PE=1 SV=1	-0.538085	25.977	0.142684	0.256709	8	8	25.484	25.9934	25.6465	25.899	26.8957	25.9434
P08207	S10AA_MOUSE	Protein S100-A10	sp|P08207|S10AA_MOUSE Protein S100-A10 OS=Mus musculus OX=10090 GN=S100a10 PE=1 SV=2	1.68768	25.9766	0.0102822	0.0407132	5	5	26.4298	27.2378	26.7938	26.267	24.1394	24.9919
P63001	RAC1_MOUSE	Ras-related C3 botulinum toxin substrate 1	sp|P63001|RAC1_MOUSE Ras-related C3 botulinum toxin substrate 1 OS=Mus musculus OX=10090 GN=Rac1 PE=1 SV=1;sp|P60764|RAC3_MOUSE Ras-related C3 botulinum toxin substrate 3 OS=Mus musculus OX=10090 GN=Rac3 PE=1 SV=1	0.752717	25.9662	0.0685687	0.148919	12;7	6;2	25.9159	26.3467	26.7651	26.0829	24.9703	25.7164
A2AWP8-3	ARGAL_MOUSE	Isoform 3 of Rho guanine nucleotide exchange factor 10-like protein	sp|A2AWP8-3|ARGAL_MOUSE Isoform 3 of Rho guanine nucleotide exchange factor 10-like protein OS=Mus musculus OX=10090 GN=Arhgef10l;sp|A2AWP8-2|ARGAL_MOUSE Isoform 2 of Rho guanine nucleotide exchange factor 10-like protein OS=Mus musculus OX=10090 GN=Arhgef	-1.20403	25.9649	0.00264969	0.017587	18;18;18;18;17	18;18;18;18;17	25.4328	25.3941	25.2617	27.0214	26.1435	26.5359
P63321	RALA_MOUSE	Ras-related protein Ral-A	sp|P63321|RALA_MOUSE Ras-related protein Ral-A OS=Mus musculus OX=10090 GN=Rala PE=1 SV=1	0.414309	25.9578	0.165921	0.28591	13	5	26.6036	26.0564	25.8348	25.6924	25.8391	25.7203
P28867	KPCD_MOUSE	Protein kinase C delta type	sp|P28867|KPCD_MOUSE Protein kinase C delta type OS=Mus musculus OX=10090 GN=Prkcd PE=1 SV=3;sp|P28867-2|KPCD_MOUSE Isoform 2 of Protein kinase C delta type OS=Mus musculus OX=10090 GN=Prkcd	0.870656	25.9555	0.00530587	0.0273485	20;19;1	20;19;1	26.5364	26.192	26.4441	25.4929	25.4731	25.5945
P97461	RS5_MOUSE	40S ribosomal protein S5	sp|P97461|RS5_MOUSE 40S ribosomal protein S5 OS=Mus musculus OX=10090 GN=Rps5 PE=1 SV=3	-0.0691197	25.9525	0.798283	0.862263	14	14	25.6562	26.3165	25.781	25.9562	25.9434	26.0615
Q9CX86	ROA0_MOUSE	Heterogeneous nuclear ribonucleoprotein A0	sp|Q9CX86|ROA0_MOUSE Heterogeneous nuclear ribonucleoprotein A0 OS=Mus musculus OX=10090 GN=Hnrnpa0 PE=1 SV=1	-1.13835	25.9441	0.00485337	0.025646	13	13	25.0118	25.5091	25.6039	26.6179	26.0811	26.8409
P48758	CBR1_MOUSE	Carbonyl reductase [NADPH] 1	sp|P48758|CBR1_MOUSE Carbonyl reductase [NADPH] 1 OS=Mus musculus OX=10090 GN=Cbr1 PE=1 SV=3	0.0982606	25.9394	0.759283	0.834098	13	12	25.8859	25.9298	26.1501	26.1793	26.2099	25.2817
Q8R1M0	HMCES_MOUSE	Embryonic stem cell-specific 5-hydroxymethylcytosine-binding protein	sp|Q8R1M0|HMCES_MOUSE Embryonic stem cell-specific 5-hydroxymethylcytosine-binding protein OS=Mus musculus OX=10090 GN=Hmces PE=1 SV=1	-0.924655	25.9387	0.0365735	0.0967174	14	14	25.693	25.2252	25.511	26.1492	25.8556	27.1984
Q8BSY0	ASPH_MOUSE	Aspartyl/asparaginyl beta-hydroxylase	sp|Q8BSY0|ASPH_MOUSE Aspartyl/asparaginyl beta-hydroxylase OS=Mus musculus OX=10090 GN=Asph PE=1 SV=1	0.654662	25.9373	0.0537423	0.126823	23;1	23;1	25.9377	26.4874	26.3688	25.8166	25.8407	25.1727
Q8C0E2	VP26B_MOUSE	Vacuolar protein sorting-associated protein 26B	sp|Q8C0E2|VP26B_MOUSE Vacuolar protein sorting-associated protein 26B OS=Mus musculus OX=10090 GN=Vps26b PE=1 SV=1	0.295709	25.9368	0.245765	0.374123	15;7	15;7	26.2392	25.9133	26.1014	25.7413	25.6672	25.9582
Q8VEK3-2	HNRPU_MOUSE	Isoform 2 of Heterogeneous nuclear ribonucleoprotein U	sp|Q8VEK3-2|HNRPU_MOUSE Isoform 2 of Heterogeneous nuclear ribonucleoprotein U OS=Mus musculus OX=10090 GN=Hnrnpu;sp|Q8VEK3|HNRPU_MOUSE Heterogeneous nuclear ribonucleoprotein U OS=Mus musculus OX=10090 GN=Hnrnpu PE=1 SV=1	-0.0742691	25.9351	0.825944	0.879641	15;15	15;15	26.5414	25.4498	25.7027	26.1984	25.8552	25.8632
Q9WUM5	SUCA_MOUSE	Succinate--CoA ligase [ADP/GDP-forming] subunit alpha, mitochondrial	sp|Q9WUM5|SUCA_MOUSE Succinate--CoA ligase [ADP/GDP-forming] subunit alpha, mitochondrial OS=Mus musculus OX=10090 GN=Suclg1 PE=1 SV=4	-1.37652	25.9286	0.00106576	0.0108006	11	11	24.82	25.3696	25.5313	26.8519	26.4197	26.5789
P21981	TGM2_MOUSE	Protein-glutamine gamma-glutamyltransferase 2	sp|P21981|TGM2_MOUSE Protein-glutamine gamma-glutamyltransferase 2 OS=Mus musculus OX=10090 GN=Tgm2 PE=1 SV=4	-0.522462	25.9165	0.103161	0.201735	19	19	25.2514	25.8836	25.8308	26.0026	26.0207	26.5099
P53026	RL10A_MOUSE	60S ribosomal protein L10a	sp|P53026|RL10A_MOUSE 60S ribosomal protein L10a OS=Mus musculus OX=10090 GN=Rpl10a PE=1 SV=3	0.473469	25.9147	0.297824	0.429346	8	8	26.5283	25.7872	26.1387	26.6335	25.2519	25.1483
P35585	AP1M1_MOUSE	AP-1 complex subunit mu-1	sp|P35585|AP1M1_MOUSE AP-1 complex subunit mu-1 OS=Mus musculus OX=10090 GN=Ap1m1 PE=1 SV=3	-0.13375	25.9068	0.642312	0.73997	17;1;1	17;1;1	26.2802	25.7456	25.4939	26.0516	25.8187	26.0507
Q9D172	GAL3A_MOUSE	Glutamine amidotransferase-like class 1 domain-containing protein 3A, mitochondrial	sp|Q9D172|GAL3A_MOUSE Glutamine amidotransferase-like class 1 domain-containing protein 3A, mitochondrial OS=Mus musculus OX=10090 GN=Gatd3a PE=1 SV=1	-0.187983	25.9063	0.759585	0.834098	12	12	24.5107	26.4846	26.4416	26.5521	26.3449	25.1038
Q80WC7	AGFG2_MOUSE	Arf-GAP domain and FG repeat-containing protein 2	sp|Q80WC7|AGFG2_MOUSE Arf-GAP domain and FG repeat-containing protein 2 OS=Mus musculus OX=10090 GN=Agfg2 PE=1 SV=1;sp|Q80WC7-2|AGFG2_MOUSE Isoform 2 of Arf-GAP domain and FG repeat-containing protein 2 OS=Mus musculus OX=10090 GN=Agfg2	-1.78921	25.9009	0.000266557	0.00458576	13;12	13;12	24.5152	25.347	25.1567	26.6684	27.0554	26.6628
Q61768	KINH_MOUSE	Kinesin-1 heavy chain	sp|Q61768|KINH_MOUSE Kinesin-1 heavy chain OS=Mus musculus OX=10090 GN=Kif5b PE=1 SV=3	-0.281097	25.895	0.30683	0.438243	29	23	25.7361	25.7072	25.82	25.8607	26.4207	25.8251
Q62422	OSTF1_MOUSE	Osteoclast-stimulating factor 1	sp|Q62422|OSTF1_MOUSE Osteoclast-stimulating factor 1 OS=Mus musculus OX=10090 GN=Ostf1 PE=1 SV=2	-0.12353	25.8907	0.692865	0.780535	11	11	26.1068	25.2861	26.094	25.7102	26.1151	26.0322
Q9DCX2	ATP5H_MOUSE	ATP synthase subunit d, mitochondrial	sp|Q9DCX2|ATP5H_MOUSE ATP synthase subunit d, mitochondrial OS=Mus musculus OX=10090 GN=Atp5h PE=1 SV=3	0.578575	25.8879	0.238409	0.365577	10	10	26.2272	26.0689	26.2355	26.5763	25.6175	24.602
Q9JL25	RGS1_MOUSE	Regulator of G-protein signaling 1	sp|Q9JL25|RGS1_MOUSE Regulator of G-protein signaling 1 OS=Mus musculus OX=10090 GN=Rgs1 PE=2 SV=2;sp|Q9JL25-2|RGS1_MOUSE Isoform 2 of Regulator of G-protein signaling 1 OS=Mus musculus OX=10090 GN=Rgs1	3.25529	25.8877	1.32881e-05	0.00111544	15;11	15;11	26.8693	27.9776	27.6991	24.4758	23.8142	24.4901
P47738	ALDH2_MOUSE	Aldehyde dehydrogenase, mitochondrial	sp|P47738|ALDH2_MOUSE Aldehyde dehydrogenase, mitochondrial OS=Mus musculus OX=10090 GN=Aldh2 PE=1 SV=1	-0.487217	25.8867	0.132986	0.243586	16;1;1;1;1;1	16;1;1;1;1;1	25.6395	25.5244	25.7654	26.5728	26.1736	25.6444
P35951	LDLR_MOUSE	Low-density lipoprotein receptor	sp|P35951|LDLR_MOUSE Low-density lipoprotein receptor OS=Mus musculus OX=10090 GN=Ldlr PE=1 SV=2	1.25717	25.8863	0.00046133	0.00654776	20	20	26.4358	26.4711	26.6378	25.248	25.3229	25.2023
Q99PT1	GDIR1_MOUSE	Rho GDP-dissociation inhibitor 1	sp|Q99PT1|GDIR1_MOUSE Rho GDP-dissociation inhibitor 1 OS=Mus musculus OX=10090 GN=Arhgdia PE=1 SV=3	0.380741	25.8851	0.194893	0.316795	8	8	25.8026	26.0268	26.3969	25.4083	25.7937	25.8822
P27659	RL3_MOUSE	60S ribosomal protein L3	sp|P27659|RL3_MOUSE 60S ribosomal protein L3 OS=Mus musculus OX=10090 GN=Rpl3 PE=1 SV=3	-0.410056	25.8781	0.109247	0.210058	15	15	25.5745	25.6565	25.7881	26.1898	25.9535	26.106
Q8K310	MATR3_MOUSE	Matrin-3	sp|Q8K310|MATR3_MOUSE Matrin-3 OS=Mus musculus OX=10090 GN=Matr3 PE=1 SV=1	-0.430789	25.8769	0.144447	0.258143	20	20	25.9595	25.721	25.3041	25.8832	26.1542	26.2395
O35350	CAN1_MOUSE	Calpain-1 catalytic subunit	sp|O35350|CAN1_MOUSE Calpain-1 catalytic subunit OS=Mus musculus OX=10090 GN=Capn1 PE=1 SV=1	0.6712	25.8707	0.0309744	0.0860953	23	23	26.0616	26.1137	26.4435	25.5047	25.2809	25.8196
Q9CPQ1	COX6C_MOUSE	Cytochrome c oxidase subunit 6C	sp|Q9CPQ1|COX6C_MOUSE Cytochrome c oxidase subunit 6C OS=Mus musculus OX=10090 GN=Cox6c PE=1 SV=3	-1.3963	25.8701	0.00524927	0.0271999	5	5	24.8395	25.2858	25.3904	26.7277	27.1595	25.8174
Q64008	RAB34_MOUSE	Ras-related protein Rab-34	sp|Q64008|RAB34_MOUSE Ras-related protein Rab-34 OS=Mus musculus OX=10090 GN=Rab34 PE=1 SV=2	-0.493443	25.8653	0.0732838	0.15577	13	13	25.4217	25.6301	25.8039	26.0244	26.2922	26.0194
Q01768	NDKB_MOUSE	Nucleoside diphosphate kinase B	sp|Q01768|NDKB_MOUSE Nucleoside diphosphate kinase B OS=Mus musculus OX=10090 GN=Nme2 PE=1 SV=1	1.96012	25.8584	0.000284124	0.00482518	5	3	27.0917	26.7617	26.6619	25.0002	24.2711	25.3637
P70372	ELAV1_MOUSE	ELAV-like protein 1	sp|P70372|ELAV1_MOUSE ELAV-like protein 1 OS=Mus musculus OX=10090 GN=Elavl1 PE=1 SV=2	-0.15619	25.8582	0.715152	0.799512	12	12	25.9264	25.9405	25.4733	25.0551	26.7035	26.0503
Q8R4U7	LUZP1_MOUSE	Leucine zipper protein 1	sp|Q8R4U7|LUZP1_MOUSE Leucine zipper protein 1 OS=Mus musculus OX=10090 GN=Luzp1 PE=1 SV=2	-1.97026	25.8576	0.00148711	0.012738	35	35	23.9071	25.0776	25.6328	26.6697	27.0057	26.8529
P63037	DNJA1_MOUSE	DnaJ homolog subfamily A member 1	sp|P63037|DNJA1_MOUSE DnaJ homolog subfamily A member 1 OS=Mus musculus OX=10090 GN=Dnaja1 PE=1 SV=1	0.564423	25.8571	0.0525298	0.125258	15	15	26.0904	26.0746	26.2528	25.789	25.677	25.2585
P19253	RL13A_MOUSE	60S ribosomal protein L13a	sp|P19253|RL13A_MOUSE 60S ribosomal protein L13a OS=Mus musculus OX=10090 GN=Rpl13a PE=1 SV=4	1.01877	25.8513	0.0310361	0.0861038	8	8	26.0622	26.3403	26.6795	26.2049	24.8878	24.933
Q9JII5-2	DAZP1_MOUSE	Isoform 2 of DAZ-associated protein 1	sp|Q9JII5-2|DAZP1_MOUSE Isoform 2 of DAZ-associated protein 1 OS=Mus musculus OX=10090 GN=Dazap1;sp|Q9JII5|DAZP1_MOUSE DAZ-associated protein 1 OS=Mus musculus OX=10090 GN=Dazap1 PE=1 SV=2	0.154659	25.851	0.517938	0.637676	11;11	11;11	25.984	25.8521	25.9489	25.9422	25.7308	25.6481
P40336	VP26A_MOUSE	Vacuolar protein sorting-associated protein 26A	sp|P40336|VP26A_MOUSE Vacuolar protein sorting-associated protein 26A OS=Mus musculus OX=10090 GN=Vps26a PE=1 SV=1;sp|P40336-2|VP26A_MOUSE Isoform 2 of Vacuolar protein sorting-associated protein 26A OS=Mus musculus OX=10090 GN=Vps26a	0.793578	25.8457	0.0103545	0.0408344	12;12	12;12	26.1835	26.2991	26.2448	25.7041	25.2331	25.4095
Q8BTI8-3	SRRM2_MOUSE	Isoform 3 of Serine/arginine repetitive matrix protein 2	sp|Q8BTI8-3|SRRM2_MOUSE Isoform 3 of Serine/arginine repetitive matrix protein 2 OS=Mus musculus OX=10090 GN=Srrm2;sp|Q8BTI8|SRRM2_MOUSE Serine/arginine repetitive matrix protein 2 OS=Mus musculus OX=10090 GN=Srrm2 PE=1 SV=3;sp|Q8BTI8-2|SRRM2_MOUSE Isoform	-0.118098	25.8438	0.747619	0.826523	20;20;19	20;20;19	25.1561	25.8267	26.3716	25.9379	26.2173	25.5535
Q99L45	IF2B_MOUSE	Eukaryotic translation initiation factor 2 subunit 2	sp|Q99L45|IF2B_MOUSE Eukaryotic translation initiation factor 2 subunit 2 OS=Mus musculus OX=10090 GN=Eif2s2 PE=1 SV=1	0.352678	25.842	0.254523	0.383088	13	13	26.249	25.9264	25.8796	25.9349	25.879	25.1831
Q9R059	FHL3_MOUSE	Four and a half LIM domains protein 3	sp|Q9R059|FHL3_MOUSE Four and a half LIM domains protein 3 OS=Mus musculus OX=10090 GN=Fhl3 PE=1 SV=2	-0.733824	25.8414	0.0906822	0.18311	10	10	26.0886	24.9378	25.397	26.5342	25.6037	26.4869
Q9CYG7	TOM34_MOUSE	Mitochondrial import receptor subunit TOM34	sp|Q9CYG7|TOM34_MOUSE Mitochondrial import receptor subunit TOM34 OS=Mus musculus OX=10090 GN=Tomm34 PE=1 SV=1;sp|Q9CYG7-2|TOM34_MOUSE Isoform 2 of Mitochondrial import receptor subunit TOM34 OS=Mus musculus OX=10090 GN=Tomm34	-0.883099	25.8382	0.0244609	0.0722272	13;11	13;11	25.2549	25.4278	25.5072	26.0182	25.8873	26.9337
Q61584-4	FXR1_MOUSE	Isoform C of Fragile X mental retardation syndrome-related protein 1	sp|Q61584-4|FXR1_MOUSE Isoform C of Fragile X mental retardation syndrome-related protein 1 OS=Mus musculus OX=10090 GN=Fxr1;sp|Q61584-3|FXR1_MOUSE Isoform B of Fragile X mental retardation syndrome-related protein 1 OS=Mus musculus OX=10090 GN=Fxr1;sp|Q61	-0.683999	25.8348	0.0761628	0.160867	18;18;18;17;17;17;14	17;17;17;16;16;16;13	24.9998	25.5022	25.9766	25.8227	26.0814	26.6264
P10639	THIO_MOUSE	Thioredoxin	sp|P10639|THIO_MOUSE Thioredoxin OS=Mus musculus OX=10090 GN=Txn PE=1 SV=3	0.450117	25.8341	0.278958	0.40979	8	8	25.3486	26.6264	26.2024	25.0781	25.8958	25.8532
Q91VR2	ATPG_MOUSE	ATP synthase subunit gamma, mitochondrial	sp|Q91VR2|ATPG_MOUSE ATP synthase subunit gamma, mitochondrial OS=Mus musculus OX=10090 GN=Atp5f1c PE=1 SV=1	-0.843212	25.8328	0.087146	0.177467	8	8	25.0513	25.7167	25.4656	26.6761	26.8329	25.2543
P70362	UFD1_MOUSE	Ubiquitin recognition factor in ER-associated degradation protein 1	sp|P70362|UFD1_MOUSE Ubiquitin recognition factor in ER-associated degradation protein 1 OS=Mus musculus OX=10090 GN=Ufd1 PE=1 SV=2	0.663043	25.8098	0.0356365	0.0948918	12	12	26.3499	25.8977	26.1763	25.7909	25.4211	25.2228
O35379	MRP1_MOUSE	Multidrug resistance-associated protein 1	sp|O35379|MRP1_MOUSE Multidrug resistance-associated protein 1 OS=Mus musculus OX=10090 GN=Abcc1 PE=1 SV=1	0.0875051	25.8037	0.730348	0.811866	30	28	25.7484	25.8728	25.9211	26.046	25.697	25.5369
P97300-1	NPTN_MOUSE	Isoform 1 of Neuroplastin	sp|P97300-1|NPTN_MOUSE Isoform 1 of Neuroplastin OS=Mus musculus OX=10090 GN=Nptn;sp|P97300|NPTN_MOUSE Neuroplastin OS=Mus musculus OX=10090 GN=Nptn PE=1 SV=3;sp|P97300-3|NPTN_MOUSE Isoform 3 of Neuroplastin OS=Mus musculus OX=10090 GN=Nptn;sp|P97300-4|NPT	0.51358	25.8006	0.0502811	0.121286	10;10;8;5	10;10;8;5	26.1073	25.9689	26.0961	25.4419	25.573	25.6166
Q921M3	SF3B3_MOUSE	Splicing factor 3B subunit 3	sp|Q921M3|SF3B3_MOUSE Splicing factor 3B subunit 3 OS=Mus musculus OX=10090 GN=Sf3b3 PE=1 SV=1;sp|Q921M3-2|SF3B3_MOUSE Isoform 2 of Splicing factor 3B subunit 3 OS=Mus musculus OX=10090 GN=Sf3b3	-0.269418	25.7989	0.274595	0.405	23;21	23;21	25.7243	25.7141	25.5542	25.9956	26.0409	25.7645
Q8BVK9	SP110_MOUSE	Sp110 nuclear body protein	sp|Q8BVK9|SP110_MOUSE Sp110 nuclear body protein OS=Mus musculus OX=10090 GN=Sp110 PE=1 SV=1	0.0558371	25.7959	0.841001	0.891364	7	7	25.7006	26.25	25.5209	25.7747	25.8579	25.6715
O08808	DIAP1_MOUSE	Protein diaphanous homolog 1	sp|O08808|DIAP1_MOUSE Protein diaphanous homolog 1 OS=Mus musculus OX=10090 GN=Diaph1 PE=1 SV=1	0.720185	25.788	0.0177724	0.0580169	22	22	25.904	26.1265	26.4138	25.4396	25.4984	25.3457
Q8C3J5	DOCK2_MOUSE	Dedicator of cytokinesis protein 2	sp|Q8C3J5|DOCK2_MOUSE Dedicator of cytokinesis protein 2 OS=Mus musculus OX=10090 GN=Dock2 PE=1 SV=3	-0.476877	25.7876	0.0737217	0.156499	29	29	25.4822	25.573	25.5923	25.812	26.1616	26.1045
Q9D8T7	SLIRP_MOUSE	SRA stem-loop-interacting RNA-binding protein, mitochondrial	sp|Q9D8T7|SLIRP_MOUSE SRA stem-loop-interacting RNA-binding protein, mitochondrial OS=Mus musculus OX=10090 GN=Slirp PE=1 SV=2;sp|Q9D8T7-2|SLIRP_MOUSE Isoform 2 of SRA stem-loop-interacting RNA-binding protein, mitochondrial OS=Mus musculus OX=10090 GN=Sli	-2.63568	25.7827	0.0480057	0.117526	10;7	10;7	23.083	26.3709	23.9408	24.58	28.3839	28.3379
Q922Q4	P5CR2_MOUSE	Pyrroline-5-carboxylate reductase 2	sp|Q922Q4|P5CR2_MOUSE Pyrroline-5-carboxylate reductase 2 OS=Mus musculus OX=10090 GN=Pycr2 PE=1 SV=1	0.531703	25.7807	0.158434	0.276412	14;3	14;3	25.6957	26.2362	26.2077	26.1103	25.4842	24.9501
Q8CI08	SLAI2_MOUSE	SLAIN motif-containing protein 2	sp|Q8CI08|SLAI2_MOUSE SLAIN motif-containing protein 2 OS=Mus musculus OX=10090 GN=Slain2 PE=1 SV=2;sp|Q8CI08-2|SLAI2_MOUSE Isoform 2 of SLAIN motif-containing protein 2 OS=Mus musculus OX=10090 GN=Slain2	-1.79222	25.778	0.000252138	0.0044617	20;19	20;19	24.6444	24.7186	25.2826	26.3548	27.0221	26.6454
Q9CZX8	RS19_MOUSE	40S ribosomal protein S19	sp|Q9CZX8|RS19_MOUSE 40S ribosomal protein S19 OS=Mus musculus OX=10090 GN=Rps19 PE=1 SV=3	0.39769	25.7772	0.441908	0.568693	10	10	26.9935	26.1042	24.8306	25.4223	25.6845	25.6283
Q8VCH8	UBXN4_MOUSE	UBX domain-containing protein 4	sp|Q8VCH8|UBXN4_MOUSE UBX domain-containing protein 4 OS=Mus musculus OX=10090 GN=Ubxn4 PE=1 SV=1	1.20201	25.7683	0.0146062	0.0511478	7	7	26.3048	26.1491	26.6539	25.6864	25.5207	24.2946
Q99NF3	CEP41_MOUSE	Centrosomal protein of 41 kDa	sp|Q99NF3|CEP41_MOUSE Centrosomal protein of 41 kDa OS=Mus musculus OX=10090 GN=Cep41 PE=1 SV=1	-1.62372	25.7578	0.00016188	0.00358409	18;2	18;2	24.8576	25.0653	24.915	26.3635	26.4645	26.8811
Q6PDM2	SRSF1_MOUSE	Serine/arginine-rich splicing factor 1	sp|Q6PDM2|SRSF1_MOUSE Serine/arginine-rich splicing factor 1 OS=Mus musculus OX=10090 GN=Srsf1 PE=1 SV=3;sp|Q6PDM2-3|SRSF1_MOUSE Isoform 3 of Serine/arginine-rich splicing factor 1 OS=Mus musculus OX=10090 GN=Srsf1;sp|Q6PDM2-2|SRSF1_MOUSE Isoform 2 of Seri	0.358424	25.7571	0.194415	0.316494	14;13;13	14;13;13	26.1387	25.9223	25.748	25.7093	25.7362	25.2882
Q9JIS8	S12A4_MOUSE	Solute carrier family 12 member 4	sp|Q9JIS8|S12A4_MOUSE Solute carrier family 12 member 4 OS=Mus musculus OX=10090 GN=Slc12a4 PE=1 SV=2	0.470707	25.7567	0.082353	0.17075	21	18	26.0232	25.9434	26.0095	25.4846	25.314	25.7654
P70315	WASP_MOUSE	Wiskott-Aldrich syndrome protein homolog	sp|P70315|WASP_MOUSE Wiskott-Aldrich syndrome protein homolog OS=Mus musculus OX=10090 GN=Was PE=1 SV=1	-0.0442716	25.7563	0.861459	0.904239	14	14	25.8389	25.5532	25.8104	25.6063	26.0383	25.6908
P62137	PP1A_MOUSE	Serine/threonine-protein phosphatase PP1-alpha catalytic subunit	sp|P62137|PP1A_MOUSE Serine/threonine-protein phosphatase PP1-alpha catalytic subunit OS=Mus musculus OX=10090 GN=Ppp1ca PE=1 SV=1	0.382057	25.7509	0.156505	0.273372	12	6	25.9487	25.7158	26.1613	25.7403	25.4453	25.494
Q6PIC6	AT1A3_MOUSE	Sodium/potassium-transporting ATPase subunit alpha-3	sp|Q6PIC6|AT1A3_MOUSE Sodium/potassium-transporting ATPase subunit alpha-3 OS=Mus musculus OX=10090 GN=Atp1a3 PE=1 SV=1	-0.202796	25.7504	0.421724	0.55042	32;9;4	14;0;0	25.4151	25.6623	25.8696	25.9293	25.7596	25.8665
Q9JM76	ARPC3_MOUSE	Actin-related protein 2/3 complex subunit 3	sp|Q9JM76|ARPC3_MOUSE Actin-related protein 2/3 complex subunit 3 OS=Mus musculus OX=10090 GN=Arpc3 PE=1 SV=3	0.55446	25.744	0.0911125	0.183726	8	8	25.62	25.9654	26.4783	25.426	25.6747	25.2997
Q9D3D9	ATPD_MOUSE	ATP synthase subunit delta, mitochondrial	sp|Q9D3D9|ATPD_MOUSE ATP synthase subunit delta, mitochondrial OS=Mus musculus OX=10090 GN=Atp5f1d PE=1 SV=1	-1.21832	25.7433	0.00711838	0.0324245	2	2	24.8183	25.3719	25.2121	26.5513	26.8175	25.6885
P62071	RRAS2_MOUSE	Ras-related protein R-Ras2	sp|P62071|RRAS2_MOUSE Ras-related protein R-Ras2 OS=Mus musculus OX=10090 GN=Rras2 PE=1 SV=1	0.497147	25.7395	0.222307	0.349084	7	4	26.2588	25.892	25.8135	24.725	25.5853	26.1626
O89023	TPP1_MOUSE	Tripeptidyl-peptidase 1	sp|O89023|TPP1_MOUSE Tripeptidyl-peptidase 1 OS=Mus musculus OX=10090 GN=Tpp1 PE=1 SV=2	0.48531	25.7341	0.358029	0.489713	7	7	26.6875	25.987	25.2557	25.7035	24.5532	26.2176
Q921T2	TOIP1_MOUSE	Torsin-1A-interacting protein 1	sp|Q921T2|TOIP1_MOUSE Torsin-1A-interacting protein 1 OS=Mus musculus OX=10090 GN=Tor1aip1 PE=1 SV=3;sp|Q921T2-2|TOIP1_MOUSE Isoform 2 of Torsin-1A-interacting protein 1 OS=Mus musculus OX=10090 GN=Tor1aip1;sp|Q921T2-3|TOIP1_MOUSE Isoform 3 of Torsin-1A-in	0.294097	25.7252	0.427424	0.555651	12;10;9	12;10;9	25.3046	26.1402	26.1719	25.4801	26.0977	25.1565
Q9QUJ7-2	ACSL4_MOUSE	Isoform Short of Long-chain-fatty-acid--CoA ligase 4	sp|Q9QUJ7-2|ACSL4_MOUSE Isoform Short of Long-chain-fatty-acid--CoA ligase 4 OS=Mus musculus OX=10090 GN=Acsl4;sp|Q9QUJ7|ACSL4_MOUSE Long-chain-fatty-acid--CoA ligase 4 OS=Mus musculus OX=10090 GN=Acsl4 PE=1 SV=2	0.113915	25.7246	0.634306	0.73312	21;21	21;21	25.6818	25.8633	25.7997	25.4892	25.7509	25.7629
Q9JHJ3	GLMP_MOUSE	Glycosylated lysosomal membrane protein	sp|Q9JHJ3|GLMP_MOUSE Glycosylated lysosomal membrane protein OS=Mus musculus OX=10090 GN=Glmp PE=1 SV=1	-0.726751	25.723	0.0249006	0.0732312	6	6	25.693	25.1743	25.2116	25.9774	25.9246	26.3572
P68040	RACK1_MOUSE	Receptor of activated protein C kinase 1	sp|P68040|RACK1_MOUSE Receptor of activated protein C kinase 1 OS=Mus musculus OX=10090 GN=Rack1 PE=1 SV=3	1.09838	25.7213	0.00146735	0.0126362	12	12	26.2633	26.3009	26.2471	25.0864	25.41	25.0198
Q8BG07-2	PLD4_MOUSE	Isoform 2 of Phospholipase D4	sp|Q8BG07-2|PLD4_MOUSE Isoform 2 of Phospholipase D4 OS=Mus musculus OX=10090 GN=Pld4;sp|Q8BG07|PLD4_MOUSE Phospholipase D4 OS=Mus musculus OX=10090 GN=Pld4 PE=1 SV=1	0.564749	25.7189	0.257234	0.385786	11;11	11;11	26.7528	25.7119	25.5391	25.2605	24.7635	26.2855
P17225	PTBP1_MOUSE	Polypyrimidine tract-binding protein 1	sp|P17225|PTBP1_MOUSE Polypyrimidine tract-binding protein 1 OS=Mus musculus OX=10090 GN=Ptbp1 PE=1 SV=2	1.7164	25.7187	0.00348907	0.0205202	13	12	27.0532	26.2954	26.382	25.6918	24.0909	24.7988
Q8BHD0	RB39A_MOUSE	Ras-related protein Rab-39A	sp|Q8BHD0|RB39A_MOUSE Ras-related protein Rab-39A OS=Mus musculus OX=10090 GN=Rab39a PE=1 SV=1	-1.72202	25.7182	0.0136247	0.048651	2	1	23.4563	25.3518	25.7635	26.8109	26.3049	26.6218
P97450	ATP5J_MOUSE	ATP synthase-coupling factor 6, mitochondrial	sp|P97450|ATP5J_MOUSE ATP synthase-coupling factor 6, mitochondrial OS=Mus musculus OX=10090 GN=Atp5j PE=1 SV=1	-1.25086	25.7027	0.0118784	0.0452623	5	5	24.3176	25.5649	25.3493	26.6889	26.4593	25.8361
Q9D8B3	CHM4B_MOUSE	Charged multivesicular body protein 4b	sp|Q9D8B3|CHM4B_MOUSE Charged multivesicular body protein 4b OS=Mus musculus OX=10090 GN=Chmp4b PE=1 SV=2	0.379855	25.7013	0.175165	0.295428	9	9	25.7955	25.7774	26.101	25.2201	25.5473	25.7668
P37913	DNLI1_MOUSE	DNA ligase 1	sp|P37913|DNLI1_MOUSE DNA ligase 1 OS=Mus musculus OX=10090 GN=Lig1 PE=1 SV=2	-0.663013	25.7011	0.0401498	0.103656	27	27	25.4942	25.2565	25.3581	25.7112	26.4591	25.9276
Q99MR6-3	SRRT_MOUSE	Isoform C of Serrate RNA effector molecule homolog	sp|Q99MR6-3|SRRT_MOUSE Isoform C of Serrate RNA effector molecule homolog OS=Mus musculus OX=10090 GN=Srrt;sp|Q99MR6-4|SRRT_MOUSE Isoform D of Serrate RNA effector molecule homolog OS=Mus musculus OX=10090 GN=Srrt;sp|Q99MR6-2|SRRT_MOUSE Isoform B of Serrat	-0.0082192	25.7005	0.97811	0.984477	24;24;24;24	24;24;24;24	26.0468	25.4372	25.6052	25.93	25.889	25.2949
P62331	ARF6_MOUSE	ADP-ribosylation factor 6	sp|P62331|ARF6_MOUSE ADP-ribosylation factor 6 OS=Mus musculus OX=10090 GN=Arf6 PE=1 SV=2	2.58318	25.694	0.000163655	0.00358409	6	6	27.1478	26.7638	27.045	25.2662	23.6929	24.2481
Q8CBB9	RSAD2_MOUSE	Radical S-adenosyl methionine domain-containing protein 2	sp|Q8CBB9|RSAD2_MOUSE Radical S-adenosyl methionine domain-containing protein 2 OS=Mus musculus OX=10090 GN=Rsad2 PE=1 SV=1	5.15063	25.6908	0.00264765	0.017587	13	13	25.7008	28.6901	26.5447	NA	NA	21.8279
Q9DBJ1	PGAM1_MOUSE	Phosphoglycerate mutase 1	sp|Q9DBJ1|PGAM1_MOUSE Phosphoglycerate mutase 1 OS=Mus musculus OX=10090 GN=Pgam1 PE=1 SV=3	1.34332	25.6865	0.00185647	0.0141303	12;4	12;4	26.0942	26.421	26.5592	24.6873	24.8375	25.5196
O89086	RBM3_MOUSE	RNA-binding protein 3	sp|O89086|RBM3_MOUSE RNA-binding protein 3 OS=Mus musculus OX=10090 GN=Rbm3 PE=1 SV=1	-1.19006	25.6818	0.00569049	0.0287262	8	8	24.9107	25.2736	25.076	25.7	26.8064	26.3241
P19536	COX5B_MOUSE	Cytochrome c oxidase subunit 5B, mitochondrial	sp|P19536|COX5B_MOUSE Cytochrome c oxidase subunit 5B, mitochondrial OS=Mus musculus OX=10090 GN=Cox5b PE=1 SV=1	-1.43069	25.6804	0.00247322	0.0169009	9	9	24.4992	25.222	25.1739	26.5437	26.7806	25.863
Q60631	GRB2_MOUSE	Growth factor receptor-bound protein 2	sp|Q60631|GRB2_MOUSE Growth factor receptor-bound protein 2 OS=Mus musculus OX=10090 GN=Grb2 PE=1 SV=1;sp|Q60631-2|GRB2_MOUSE Isoform 2 of Growth factor receptor-bound protein 2 OS=Mus musculus OX=10090 GN=Grb2	0.245615	25.6785	0.441401	0.568538	11;6	11;6	25.9055	25.7637	25.7347	25.3224	25.1987	26.1459
O89051	ITM2B_MOUSE	Integral membrane protein 2B	sp|O89051|ITM2B_MOUSE Integral membrane protein 2B OS=Mus musculus OX=10090 GN=Itm2b PE=1 SV=1	2.02756	25.6739	0.000645861	0.00807463	8	8	26.5711	26.4343	27.0578	24.0641	24.4815	25.4348
Q9D219	BCL9_MOUSE	B-cell CLL/lymphoma 9 protein	sp|Q9D219|BCL9_MOUSE B-cell CLL/lymphoma 9 protein OS=Mus musculus OX=10090 GN=Bcl9 PE=1 SV=3	1.02177	25.6721	0.104089	0.202661	26	26	25.5342	26.4687	26.5462	26.1292	25.4624	23.8922
Q8VC42	RMC1_MOUSE	Regulator of MON1-CCZ1 complex	sp|Q8VC42|RMC1_MOUSE Regulator of MON1-CCZ1 complex OS=Mus musculus OX=10090 GN=Rmc1 PE=2 SV=1	-0.309026	25.6618	0.297608	0.429246	17	17	25.9601	25.2821	25.2797	25.9547	25.6339	25.8603
P12804	FGL2_MOUSE	Fibroleukin	sp|P12804|FGL2_MOUSE Fibroleukin OS=Mus musculus OX=10090 GN=Fgl2 PE=1 SV=1	NA	25.6585	NA	NA	10	10	25.374	25.874	25.7275	NA	NA	NA
Q64281-2	LIRB4_MOUSE	Isoform 2 of Leukocyte immunoglobulin-like receptor subfamily B member 4	sp|Q64281-2|LIRB4_MOUSE Isoform 2 of Leukocyte immunoglobulin-like receptor subfamily B member 4 OS=Mus musculus OX=10090 GN=Lilrb4;sp|Q64281|LIRB4_MOUSE Leukocyte immunoglobulin-like receptor subfamily B member 4 OS=Mus musculus OX=10090 GN=Lilrb4 PE=1 SV	2.20908	25.6536	6.98461e-05	0.00233225	8;8	5;5	26.2644	26.9346	27.0754	24.6312	24.7746	24.2413
Q9D211	C2AIL_MOUSE	CDKN2AIP N-terminal-like protein	sp|Q9D211|C2AIL_MOUSE CDKN2AIP N-terminal-like protein OS=Mus musculus OX=10090 GN=Cdkn2aipnl PE=3 SV=1	0.693962	25.6507	0.0626079	0.140307	4	4	25.7488	25.9921	26.2523	25.6366	24.6906	25.5841
Q8VDJ3	VIGLN_MOUSE	Vigilin	sp|Q8VDJ3|VIGLN_MOUSE Vigilin OS=Mus musculus OX=10090 GN=Hdlbp PE=1 SV=1	0.118228	25.6472	0.672147	0.763873	23	23	26.0862	25.622	25.4107	25.3914	25.6237	25.749
P62281	RS11_MOUSE	40S ribosomal protein S11	sp|P62281|RS11_MOUSE 40S ribosomal protein S11 OS=Mus musculus OX=10090 GN=Rps11 PE=1 SV=3	-1.37299	25.646	0.00397075	0.0223411	14	14	24.4743	25.2062	25.1982	25.7321	26.6682	26.5973
O08599	STXB1_MOUSE	Syntaxin-binding protein 1	sp|O08599|STXB1_MOUSE Syntaxin-binding protein 1 OS=Mus musculus OX=10090 GN=Stxbp1 PE=1 SV=2;sp|O08599-2|STXB1_MOUSE Isoform 2 of Syntaxin-binding protein 1 OS=Mus musculus OX=10090 GN=Stxbp1	1.0114	25.6458	0.00356344	0.0207782	17;17	17;17	26.0554	26.1735	26.2257	25.3666	25.2428	24.811
Q3U9N9	MOT10_MOUSE	Monocarboxylate transporter 10	sp|Q3U9N9|MOT10_MOUSE Monocarboxylate transporter 10 OS=Mus musculus OX=10090 GN=Slc16a10 PE=1 SV=1;sp|Q3U9N9-2|MOT10_MOUSE Isoform 2 of Monocarboxylate transporter 10 OS=Mus musculus OX=10090 GN=Slc16a10	1.47657	25.6447	0.00284741	0.0184266	7;5	7;5	26.8209	25.879	26.4491	25.473	24.6937	24.5526
Q9CQ75	NDUA2_MOUSE	NADH dehydrogenase [ubiquinone] 1 alpha subcomplex subunit 2	sp|Q9CQ75|NDUA2_MOUSE NADH dehydrogenase [ubiquinone] 1 alpha subcomplex subunit 2 OS=Mus musculus OX=10090 GN=Ndufa2 PE=1 SV=3	-3.21046	25.6425	0.000105982	0.00282739	6	6	23.7322	25.1007	23.279	26.9897	27.6648	27.0888
Q61207	SAP_MOUSE	Prosaposin	sp|Q61207|SAP_MOUSE Prosaposin OS=Mus musculus OX=10090 GN=Psap PE=1 SV=2	1.75627	25.6422	0.00275287	0.0180938	7	7	27.2947	25.9565	26.3098	25.1098	24.1374	25.045
Q9CWK8	SNX2_MOUSE	Sorting nexin-2	sp|Q9CWK8|SNX2_MOUSE Sorting nexin-2 OS=Mus musculus OX=10090 GN=Snx2 PE=1 SV=2	0.629342	25.6391	0.0541318	0.12713	17	16	25.9375	25.828	26.0958	25.8025	25.0855	25.0853
Q9R0M6	RAB9A_MOUSE	Ras-related protein Rab-9A	sp|Q9R0M6|RAB9A_MOUSE Ras-related protein Rab-9A OS=Mus musculus OX=10090 GN=Rab9a PE=1 SV=1	0.92364	25.637	0.0564463	0.130582	13;1	13;1	26.5689	25.7305	25.9971	25.4979	24.2972	25.7306
Q9JM96	BORG4_MOUSE	Cdc42 effector protein 4	sp|Q9JM96|BORG4_MOUSE Cdc42 effector protein 4 OS=Mus musculus OX=10090 GN=Cdc42ep4 PE=1 SV=1	0.0551147	25.6346	0.818655	0.874114	11	11	25.6691	25.6381	25.6793	25.4204	25.81	25.5907
Q9JL15	LEG8_MOUSE	Galectin-8	sp|Q9JL15|LEG8_MOUSE Galectin-8 OS=Mus musculus OX=10090 GN=Lgals8 PE=1 SV=1	1.44992	25.6296	0.00650769	0.0308865	13	13	25.4203	26.71	26.9335	24.9888	24.7045	25.0208
Q9WUA3	PFKAP_MOUSE	ATP-dependent 6-phosphofructokinase, platelet type	sp|Q9WUA3|PFKAP_MOUSE ATP-dependent 6-phosphofructokinase, platelet type OS=Mus musculus OX=10090 GN=Pfkp PE=1 SV=1;sp|Q9WUA3-2|PFKAP_MOUSE Isoform 2 of ATP-dependent 6-phosphofructokinase, platelet type OS=Mus musculus OX=10090 GN=Pfkp	2.73237	25.6292	6.78955e-05	0.00233225	21;12;1;1;1	19;10;0;0;0	27.6506	26.4847	26.8509	24.7081	23.8167	24.2643
P30681	HMGB2_MOUSE	High mobility group protein B2	sp|P30681|HMGB2_MOUSE High mobility group protein B2 OS=Mus musculus OX=10090 GN=Hmgb2 PE=1 SV=3	2.12822	25.6263	0.00258322	0.0173277	9	8	26.8783	26.6264	26.5664	25.8135	23.7276	24.1454
P52332	JAK1_MOUSE	Tyrosine-protein kinase JAK1	sp|P52332|JAK1_MOUSE Tyrosine-protein kinase JAK1 OS=Mus musculus OX=10090 GN=Jak1 PE=1 SV=1	0.630208	25.6245	0.0282457	0.0803347	23;1	22;1	25.9447	25.8538	26.0203	25.066	25.4231	25.439
Q61655	DD19A_MOUSE	ATP-dependent RNA helicase DDX19A	sp|Q61655|DD19A_MOUSE ATP-dependent RNA helicase DDX19A OS=Mus musculus OX=10090 GN=Ddx19a PE=1 SV=2	-0.268417	25.6208	0.304346	0.435966	16;1	16;1	25.6356	25.6364	25.1876	25.6969	25.8555	25.7125
P35285	RB22A_MOUSE	Ras-related protein Rab-22A	sp|P35285|RB22A_MOUSE Ras-related protein Rab-22A OS=Mus musculus OX=10090 GN=Rab22a PE=1 SV=2	1.48401	25.6158	0.00121507	0.0114038	10	8	26.2846	26.2426	26.5461	24.9798	24.3172	25.3242
Q61543	GSLG1_MOUSE	Golgi apparatus protein 1	sp|Q61543|GSLG1_MOUSE Golgi apparatus protein 1 OS=Mus musculus OX=10090 GN=Glg1 PE=1 SV=1	1.35999	25.6155	0.00834627	0.0358499	26	26	25.969	26.633	26.2845	25.331	25.399	24.0764
P43276	H15_MOUSE	Histone H1.5	sp|P43276|H15_MOUSE Histone H1.5 OS=Mus musculus OX=10090 GN=Hist1h1b PE=1 SV=2	1.28242	25.6142	0.0335552	0.0912826	7	6	27.4166	25.4741	25.8755	25.4894	24.5801	24.8494
P47754	CAZA2_MOUSE	F-actin-capping protein subunit alpha-2	sp|P47754|CAZA2_MOUSE F-actin-capping protein subunit alpha-2 OS=Mus musculus OX=10090 GN=Capza2 PE=1 SV=3	1.20028	25.6119	0.00114149	0.0109957	12	10	26.4642	26.0607	26.1112	25.2135	24.9253	24.8964
P47226-2	TES_MOUSE	Isoform TES1 of Testin	sp|P47226-2|TES_MOUSE Isoform TES1 of Testin OS=Mus musculus OX=10090 GN=Tes;sp|P47226|TES_MOUSE Testin OS=Mus musculus OX=10090 GN=Tes PE=1 SV=1	-0.17733	25.6072	0.626319	0.727421	12;12	12;12	25.3076	25.7071	25.5407	25.1829	26.4274	25.4772
P68368	TBA4A_MOUSE	Tubulin alpha-4A chain	sp|P68368|TBA4A_MOUSE Tubulin alpha-4A chain OS=Mus musculus OX=10090 GN=Tuba4a PE=1 SV=1	0.237662	25.6028	0.439228	0.56693	19	4	25.8175	25.2492	26.0983	25.6028	25.6098	25.2395
P62918	RL8_MOUSE	60S ribosomal protein L8	sp|P62918|RL8_MOUSE 60S ribosomal protein L8 OS=Mus musculus OX=10090 GN=Rpl8 PE=1 SV=2	-0.77463	25.5924	0.0139203	0.0495131	8	8	25.3166	25.319	24.9795	25.835	26.2335	25.8705
Q7TMQ7	WDR91_MOUSE	WD repeat-containing protein 91	sp|Q7TMQ7|WDR91_MOUSE WD repeat-containing protein 91 OS=Mus musculus OX=10090 GN=Wdr91 PE=1 SV=1	-1.30117	25.5796	0.001385	0.0122245	21	21	25.3056	24.6956	24.786	26.0398	26.1323	26.5186
O88188	LY86_MOUSE	Lymphocyte antigen 86	sp|O88188|LY86_MOUSE Lymphocyte antigen 86 OS=Mus musculus OX=10090 GN=Ly86 PE=1 SV=1	0.475294	25.5784	0.15312	0.269058	5	5	25.6325	25.6923	26.1232	25.2247	24.9681	25.8293
P62858	RS28_MOUSE	40S ribosomal protein S28	sp|P62858|RS28_MOUSE 40S ribosomal protein S28 OS=Mus musculus OX=10090 GN=Rps28 PE=1 SV=1	-0.61536	25.5707	0.162984	0.282338	6	6	25.089	25.4336	25.2666	24.9358	26.4146	26.2849
P37040	NCPR_MOUSE	NADPH--cytochrome P450 reductase	sp|P37040|NCPR_MOUSE NADPH--cytochrome P450 reductase OS=Mus musculus OX=10090 GN=Por PE=1 SV=2	-1.3136	25.5636	0.00343922	0.020413	17	17	24.7055	25.2326	24.7823	26.3595	26.6569	25.6447
P29391	FRIL1_MOUSE	Ferritin light chain 1	sp|P29391|FRIL1_MOUSE Ferritin light chain 1 OS=Mus musculus OX=10090 GN=Ftl1 PE=1 SV=2;sp|P49945|FRIL2_MOUSE Ferritin light chain 2 OS=Mus musculus OX=10090 GN=Ftl2 PE=3 SV=2	1.06718	25.562	0.066273	0.145306	9;5	9;5	26.6976	25.4565	26.1326	25.4607	23.9469	25.6776
P17710-3	HXK1_MOUSE	Isoform HK1 of Hexokinase-1	sp|P17710-3|HXK1_MOUSE Isoform HK1 of Hexokinase-1 OS=Mus musculus OX=10090 GN=Hk1;sp|P17710-4|HXK1_MOUSE Isoform HK1-SC of Hexokinase-1 OS=Mus musculus OX=10090 GN=Hk1;sp|P17710|HXK1_MOUSE Hexokinase-1 OS=Mus musculus OX=10090 GN=Hk1 PE=1 SV=3;sp|P17710-2	0.284228	25.5594	0.3531	0.485224	26;26;26;24;3	24;24;24;22;2	25.7547	25.7471	25.6027	25.6948	25.6709	24.8861
O09106	HDAC1_MOUSE	Histone deacetylase 1	sp|O09106|HDAC1_MOUSE Histone deacetylase 1 OS=Mus musculus OX=10090 GN=Hdac1 PE=1 SV=1	0.0957603	25.5564	0.690598	0.778878	11	6	25.6804	25.5784	25.554	25.6921	25.5011	25.3324
Q922Q8	LRC59_MOUSE	Leucine-rich repeat-containing protein 59	sp|Q922Q8|LRC59_MOUSE Leucine-rich repeat-containing protein 59 OS=Mus musculus OX=10090 GN=Lrrc59 PE=1 SV=1	0.691032	25.5542	0.0533779	0.126369	10	10	26.057	25.9273	25.715	25.7706	25.0626	24.7929
P62301	RS13_MOUSE	40S ribosomal protein S13	sp|P62301|RS13_MOUSE 40S ribosomal protein S13 OS=Mus musculus OX=10090 GN=Rps13 PE=1 SV=2	0.639935	25.5521	0.239766	0.367084	9	9	26.8967	25.0194	25.7001	25.2781	24.5972	25.821
Q8R366	IGSF8_MOUSE	Immunoglobulin superfamily member 8	sp|Q8R366|IGSF8_MOUSE Immunoglobulin superfamily member 8 OS=Mus musculus OX=10090 GN=Igsf8 PE=1 SV=2	-0.908466	25.5507	0.0033245	0.0200975	13	13	25.1525	25.0767	25.0603	25.9186	26.003	26.0932
Q9DBH5	LMAN2_MOUSE	Vesicular integral-membrane protein VIP36	sp|Q9DBH5|LMAN2_MOUSE Vesicular integral-membrane protein VIP36 OS=Mus musculus OX=10090 GN=Lman2 PE=1 SV=2	-0.493079	25.5494	0.110368	0.211659	11	11	25.2829	25.3918	25.234	26.0964	25.9602	25.3313
Q5Y5T1-2	ZDH20_MOUSE	Isoform 2 of Palmitoyltransferase ZDHHC20	sp|Q5Y5T1-2|ZDH20_MOUSE Isoform 2 of Palmitoyltransferase ZDHHC20 OS=Mus musculus OX=10090 GN=Zdhhc20;sp|Q5Y5T1|ZDH20_MOUSE Palmitoyltransferase ZDHHC20 OS=Mus musculus OX=10090 GN=Zdhhc20 PE=1 SV=1	-0.148681	25.5472	0.518784	0.63827	9;9	9;9	25.4424	25.4493	25.5269	25.6361	25.5695	25.6591
O08917	FLOT1_MOUSE	Flotillin-1	sp|O08917|FLOT1_MOUSE Flotillin-1 OS=Mus musculus OX=10090 GN=Flot1 PE=1 SV=1	0.216211	25.5462	0.514871	0.63505	18	18	25.8444	25.3127	25.8058	24.9062	25.5389	25.8692
P59999	ARPC4_MOUSE	Actin-related protein 2/3 complex subunit 4	sp|P59999|ARPC4_MOUSE Actin-related protein 2/3 complex subunit 4 OS=Mus musculus OX=10090 GN=Arpc4 PE=1 SV=3	-0.0418172	25.5448	0.858629	0.902236	6	6	25.5968	25.3796	25.5952	25.5771	25.6487	25.4713
Q9Z0N1	IF2G_MOUSE	Eukaryotic translation initiation factor 2 subunit 3, X-linked	sp|Q9Z0N1|IF2G_MOUSE Eukaryotic translation initiation factor 2 subunit 3, X-linked OS=Mus musculus OX=10090 GN=Eif2s3x PE=1 SV=2	-0.195492	25.5424	0.439152	0.56693	12	4	25.6227	25.2668	25.4445	25.7434	25.7347	25.4424
P12787	COX5A_MOUSE	Cytochrome c oxidase subunit 5A, mitochondrial	sp|P12787|COX5A_MOUSE Cytochrome c oxidase subunit 5A, mitochondrial OS=Mus musculus OX=10090 GN=Cox5a PE=1 SV=2	0.541937	25.5412	0.220346	0.347119	4	4	26.1397	25.4456	25.8512	26.0685	25.2394	24.5028
Q3UDK1	TRAD1_MOUSE	TRAF-type zinc finger domain-containing protein 1	sp|Q3UDK1|TRAD1_MOUSE TRAF-type zinc finger domain-containing protein 1 OS=Mus musculus OX=10090 GN=Trafd1 PE=1 SV=1;sp|Q3UDK1-2|TRAD1_MOUSE Isoform 2 of TRAF-type zinc finger domain-containing protein 1 OS=Mus musculus OX=10090 GN=Trafd1	1.20998	25.5412	0.00200887	0.0147552	17;16	17;16	25.7749	26.2142	26.4493	24.9821	25.1207	24.7057
Q9CQQ7	AT5F1_MOUSE	ATP synthase F(0) complex subunit B1, mitochondrial	sp|Q9CQQ7|AT5F1_MOUSE ATP synthase F(0) complex subunit B1, mitochondrial OS=Mus musculus OX=10090 GN=Atp5f1 PE=1 SV=1	-0.458038	25.5408	0.221957	0.348722	5	5	25.1565	25.3533	25.4256	26.3153	25.9484	25.0459
P62320	SMD3_MOUSE	Small nuclear ribonucleoprotein Sm D3	sp|P62320|SMD3_MOUSE Small nuclear ribonucleoprotein Sm D3 OS=Mus musculus OX=10090 GN=Snrpd3 PE=1 SV=1	0.975459	25.539	0.0732125	0.15577	7	7	26.4819	25.5795	26.0186	25.5403	23.9606	25.6528
Q6P9J9	ANO6_MOUSE	Anoctamin-6	sp|Q6P9J9|ANO6_MOUSE Anoctamin-6 OS=Mus musculus OX=10090 GN=Ano6 PE=1 SV=1	1.56276	25.5361	0.00420982	0.0230325	15;5	15;5	26.2925	26.3065	26.3535	25.5394	23.8873	24.8375
Q80X90	FLNB_MOUSE	Filamin-B	sp|Q80X90|FLNB_MOUSE Filamin-B OS=Mus musculus OX=10090 GN=Flnb PE=1 SV=3	0.492115	25.535	0.105583	0.204349	33	30	25.8075	25.7047	25.831	24.858	25.6175	25.3914
P30416	FKBP4_MOUSE	Peptidyl-prolyl cis-trans isomerase FKBP4	sp|P30416|FKBP4_MOUSE Peptidyl-prolyl cis-trans isomerase FKBP4 OS=Mus musculus OX=10090 GN=Fkbp4 PE=1 SV=5	-0.170407	25.5329	0.518085	0.637676	17	17	25.7947	25.2013	25.347	25.5736	25.6525	25.6281
Q9JHZ2	ANKH_MOUSE	Progressive ankylosis protein	sp|Q9JHZ2|ANKH_MOUSE Progressive ankylosis protein OS=Mus musculus OX=10090 GN=Ankh PE=2 SV=1	1.8025	25.5299	6.60693e-05	0.00233225	11	11	26.3051	26.6259	26.3625	24.8384	24.4298	24.6178
P27512	TNR5_MOUSE	Tumor necrosis factor receptor superfamily member 5	sp|P27512|TNR5_MOUSE Tumor necrosis factor receptor superfamily member 5 OS=Mus musculus OX=10090 GN=Cd40 PE=1 SV=3;sp|P27512-5|TNR5_MOUSE Isoform V of Tumor necrosis factor receptor superfamily member 5 OS=Mus musculus OX=10090 GN=Cd40;sp|P27512-4|TNR5_MO	NA	25.5235	NA	NA	12;11;7;7;5	12;11;7;7;5	25.624	25.3926	25.5539	NA	NA	NA
Q64324	STXB2_MOUSE	Syntaxin-binding protein 2	sp|Q64324|STXB2_MOUSE Syntaxin-binding protein 2 OS=Mus musculus OX=10090 GN=Stxbp2 PE=1 SV=1	0.946403	25.5224	0.0035038	0.0205202	19	19	26.0558	25.9675	25.9635	25.0517	25.2469	24.8491
Q9CWE0	MFR1L_MOUSE	Mitochondrial fission regulator 1-like	sp|Q9CWE0|MFR1L_MOUSE Mitochondrial fission regulator 1-like OS=Mus musculus OX=10090 GN=Mtfr1l PE=1 SV=1	-0.909708	25.5186	0.0115586	0.0443922	12;3	12;3	24.6109	25.1498	25.4304	26.0456	26.0625	25.8121
Q91W98	S15A4_MOUSE	Solute carrier family 15 member 4	sp|Q91W98|S15A4_MOUSE Solute carrier family 15 member 4 OS=Mus musculus OX=10090 GN=Slc15a4 PE=1 SV=1	-0.934704	25.5115	0.00946711	0.0390103	9	9	25.4453	24.9095	24.7776	25.7476	25.9698	26.2192
P24369	PPIB_MOUSE	Peptidyl-prolyl cis-trans isomerase B	sp|P24369|PPIB_MOUSE Peptidyl-prolyl cis-trans isomerase B OS=Mus musculus OX=10090 GN=Ppib PE=1 SV=2	0.410204	25.5085	0.22802	0.354082	10	10	25.8486	25.5324	25.7596	25.9238	24.9579	25.0283
Q8K211	COPT1_MOUSE	High affinity copper uptake protein 1	sp|Q8K211|COPT1_MOUSE High affinity copper uptake protein 1 OS=Mus musculus OX=10090 GN=Slc31a1 PE=2 SV=1	0.113184	25.5079	0.721949	0.805272	2	2	25.9679	25.3838	25.3419	25.6682	24.9831	25.7027
P05977-2	MYL1_MOUSE	Isoform MLC3 of Myosin light chain 1/3, skeletal muscle isoform	sp|P05977-2|MYL1_MOUSE Isoform MLC3 of Myosin light chain 1/3, skeletal muscle isoform OS=Mus musculus OX=10090 GN=Myl1;sp|P05977|MYL1_MOUSE Myosin light chain 1/3, skeletal muscle isoform OS=Mus musculus OX=10090 GN=Myl1 PE=1 SV=2;sp|P09542|MYL3_MOUSE Myo	-0.619942	25.5012	0.365317	0.496898	2;2;2	2;2;2	26.0884	24.3143	25.1709	26.71	26.3089	24.4145
Q9D7S7-2	RL22L_MOUSE	Isoform 2 of 60S ribosomal protein L22-like 1	sp|Q9D7S7-2|RL22L_MOUSE Isoform 2 of 60S ribosomal protein L22-like 1 OS=Mus musculus OX=10090 GN=Rpl22l1;sp|Q9D7S7|RL22L_MOUSE 60S ribosomal protein L22-like 1 OS=Mus musculus OX=10090 GN=Rpl22l1 PE=1 SV=1	-0.192646	25.4995	0.440885	0.568193	3;3	3;3	25.3965	25.4275	25.3854	25.6601	25.3403	25.7869
Q8BGZ2-2	F168A_MOUSE	Isoform 2 of Protein FAM168A	sp|Q8BGZ2-2|F168A_MOUSE Isoform 2 of Protein FAM168A OS=Mus musculus OX=10090 GN=Fam168a;sp|Q8BGZ2|F168A_MOUSE Protein FAM168A OS=Mus musculus OX=10090 GN=Fam168a PE=1 SV=1	-0.766852	25.4935	0.099585	0.196495	8;7	8;7	24.2567	25.5709	25.5027	25.8066	26.3681	25.4561
Q9QZD9	EIF3I_MOUSE	Eukaryotic translation initiation factor 3 subunit I	sp|Q9QZD9|EIF3I_MOUSE Eukaryotic translation initiation factor 3 subunit I OS=Mus musculus OX=10090 GN=Eif3i PE=1 SV=1	-0.38467	25.4918	0.145606	0.259424	11	11	25.4992	25.0812	25.318	25.5847	25.8131	25.6545
Q4LDD4-2	ARAP1_MOUSE	Isoform 2 of Arf-GAP with Rho-GAP domain, ANK repeat and PH domain-containing protein 1	sp|Q4LDD4-2|ARAP1_MOUSE Isoform 2 of Arf-GAP with Rho-GAP domain, ANK repeat and PH domain-containing protein 1 OS=Mus musculus OX=10090 GN=Arap1;sp|Q4LDD4|ARAP1_MOUSE Arf-GAP with Rho-GAP domain, ANK repeat and PH domain-containing protein 1 OS=Mus muscul	-0.239914	25.4917	0.382481	0.513823	21;21;20	21;21;20	25.3914	25.4705	25.2532	25.9016	25.682	25.2513
P04370-2	MBP_MOUSE	Isoform 2 of Myelin basic protein	sp|P04370-2|MBP_MOUSE Isoform 2 of Myelin basic protein OS=Mus musculus OX=10090 GN=Mbp;sp|P04370|MBP_MOUSE Myelin basic protein OS=Mus musculus OX=10090 GN=Mbp PE=1 SV=2	-1.18011	25.4873	0.00129729	0.0118395	7;7;2;2;2;2;2;2;2;2;2;2	7;7;2;2;2;2;2;2;2;2;2;2	24.7198	24.8972	25.0747	26.1706	25.8218	26.2396
Q8R3Y5	CS047_MOUSE	Uncharacterized protein C19orf47 homolog	sp|Q8R3Y5|CS047_MOUSE Uncharacterized protein C19orf47 homolog OS=Mus musculus OX=10090 PE=1 SV=2;sp|Q8R3Y5-2|CS047_MOUSE Isoform 2 of Uncharacterized protein C19orf47 homolog OS=Mus musculus OX=10090	-0.22832	25.4868	0.588469	0.699119	11;9;1	10;8;1	24.6318	25.5476	25.9386	25.001	25.9077	25.8943
Q9JHK5	PLEK_MOUSE	Pleckstrin	sp|Q9JHK5|PLEK_MOUSE Pleckstrin OS=Mus musculus OX=10090 GN=Plek PE=1 SV=1	1.55639	25.4815	0.00022844	0.00427135	11	11	26.4774	26.0033	26.2984	24.8322	24.7886	24.4891
P55194	3BP1_MOUSE	SH3 domain-binding protein 1	sp|P55194|3BP1_MOUSE SH3 domain-binding protein 1 OS=Mus musculus OX=10090 GN=Sh3bp1 PE=1 SV=3	-0.542481	25.4692	0.0615673	0.138928	13	13	25.0937	25.4344	25.0658	25.696	25.9836	25.5417
Q6PDQ2	CHD4_MOUSE	Chromodomain-helicase-DNA-binding protein 4	sp|Q6PDQ2|CHD4_MOUSE Chromodomain-helicase-DNA-binding protein 4 OS=Mus musculus OX=10090 GN=Chd4 PE=1 SV=1	-0.265617	25.4652	0.352485	0.484605	31;10	31;10	25.3783	25.2795	25.3393	25.6758	25.9406	25.1776
P63276	RS17_MOUSE	40S ribosomal protein S17	sp|P63276|RS17_MOUSE 40S ribosomal protein S17 OS=Mus musculus OX=10090 GN=Rps17 PE=1 SV=2	0.579002	25.4615	0.091425	0.18423	8	8	25.6574	26.0243	25.5712	25.6713	24.7603	25.0844
Q9JLZ6-2	HIC2_MOUSE	Isoform 2 of Hypermethylated in cancer 2 protein	sp|Q9JLZ6-2|HIC2_MOUSE Isoform 2 of Hypermethylated in cancer 2 protein OS=Mus musculus OX=10090 GN=Hic2;sp|Q9JLZ6|HIC2_MOUSE Hypermethylated in cancer 2 protein OS=Mus musculus OX=10090 GN=Hic2 PE=2 SV=4	3.29613	25.4585	0.000870875	0.0096021	2;2	2;2	27.8413	26.4679	27.0104	24.9675	22.3258	24.138
Q08509	EPS8_MOUSE	Epidermal growth factor receptor kinase substrate 8	sp|Q08509|EPS8_MOUSE Epidermal growth factor receptor kinase substrate 8 OS=Mus musculus OX=10090 GN=Eps8 PE=1 SV=2	-0.0012386	25.4548	0.996526	0.99878	16	16	24.9869	25.6036	25.7721	25.4862	25.4911	25.389
Q7TMK9-2	HNRPQ_MOUSE	Isoform 2 of Heterogeneous nuclear ribonucleoprotein Q	sp|Q7TMK9-2|HNRPQ_MOUSE Isoform 2 of Heterogeneous nuclear ribonucleoprotein Q OS=Mus musculus OX=10090 GN=Syncrip;sp|Q7TMK9|HNRPQ_MOUSE Heterogeneous nuclear ribonucleoprotein Q OS=Mus musculus OX=10090 GN=Syncrip PE=1 SV=2	0.160989	25.4469	0.555402	0.671546	15;15	15;15	25.7988	25.6006	25.1828	25.5032	25.1771	25.419
Q8BYR2	LATS1_MOUSE	Serine/threonine-protein kinase LATS1	sp|Q8BYR2|LATS1_MOUSE Serine/threonine-protein kinase LATS1 OS=Mus musculus OX=10090 GN=Lats1 PE=1 SV=3	-1.13085	25.4465	0.00388927	0.0220279	20;2	20;2	24.9565	24.6538	25.0328	25.8804	25.6878	26.4675
Q60931	VDAC3_MOUSE	Voltage-dependent anion-selective channel protein 3	sp|Q60931|VDAC3_MOUSE Voltage-dependent anion-selective channel protein 3 OS=Mus musculus OX=10090 GN=Vdac3 PE=1 SV=1	0.309623	25.4439	0.471034	0.595737	8	8	25.7887	25.5909	25.4165	26.05	25.4306	24.3866
P57780	ACTN4_MOUSE	Alpha-actinin-4	sp|P57780|ACTN4_MOUSE Alpha-actinin-4 OS=Mus musculus OX=10090 GN=Actn4 PE=1 SV=1	-0.301512	25.4406	0.219431	0.346421	24;2	17;0	25.1953	25.2826	25.3916	25.5214	25.5354	25.7173
P53810	PIPNA_MOUSE	Phosphatidylinositol transfer protein alpha isoform	sp|P53810|PIPNA_MOUSE Phosphatidylinositol transfer protein alpha isoform OS=Mus musculus OX=10090 GN=Pitpna PE=1 SV=2	-0.0125235	25.4393	0.962307	0.974047	12	10	25.6434	25.1566	25.4992	25.696	25.271	25.3698
P18052-2	PTPRA_MOUSE	Isoform 2 of Receptor-type tyrosine-protein phosphatase alpha	sp|P18052-2|PTPRA_MOUSE Isoform 2 of Receptor-type tyrosine-protein phosphatase alpha OS=Mus musculus OX=10090 GN=Ptpra;sp|P18052|PTPRA_MOUSE Receptor-type tyrosine-protein phosphatase alpha OS=Mus musculus OX=10090 GN=Ptpra PE=1 SV=3	0.478635	25.4389	0.0695359	0.150632	21;21	17;17	25.5232	25.7363	25.7753	25.2196	25.0874	25.2919
P80313	TCPH_MOUSE	T-complex protein 1 subunit eta	sp|P80313|TCPH_MOUSE T-complex protein 1 subunit eta OS=Mus musculus OX=10090 GN=Cct7 PE=1 SV=1	0.170244	25.4373	0.587034	0.698827	16	16	25.9066	25.3418	25.3188	25.7981	25.1946	25.0638
Q9JLJ2	AL9A1_MOUSE	4-trimethylaminobutyraldehyde dehydrogenase	sp|Q9JLJ2|AL9A1_MOUSE 4-trimethylaminobutyraldehyde dehydrogenase OS=Mus musculus OX=10090 GN=Aldh9a1 PE=1 SV=1	-0.480627	25.4364	0.104916	0.203683	14	14	25.503	24.8407	25.2444	25.586	25.8492	25.5949
P42208	SEPT2_MOUSE	Septin-2	sp|P42208|SEPT2_MOUSE Septin-2 OS=Mus musculus OX=10090 GN=Sept2 PE=1 SV=2	-0.56353	25.4341	0.0397746	0.103049	12	12	25.266	25.0341	25.1569	25.6245	25.6445	25.8786
Q8K0B2-3	LMBD1_MOUSE	Isoform 3 of Probable lysosomal cobalamin transporter	sp|Q8K0B2-3|LMBD1_MOUSE Isoform 3 of Probable lysosomal cobalamin transporter OS=Mus musculus OX=10090 GN=Lmbrd1;sp|Q8K0B2-2|LMBD1_MOUSE Isoform 2 of Probable lysosomal cobalamin transporter OS=Mus musculus OX=10090 GN=Lmbrd1;sp|Q8K0B2|LMBD1_MOUSE Probable	0.410527	25.4339	0.171186	0.291056	2;2;2	2;2;2	25.9972	25.4329	25.4875	25.3356	24.927	25.4235
Q60634	FLOT2_MOUSE	Flotillin-2	sp|Q60634|FLOT2_MOUSE Flotillin-2 OS=Mus musculus OX=10090 GN=Flot2 PE=1 SV=2;sp|Q60634-3|FLOT2_MOUSE Isoform 3 of Flotillin-2 OS=Mus musculus OX=10090 GN=Flot2;sp|Q60634-2|FLOT2_MOUSE Isoform 2 of Flotillin-2 OS=Mus musculus OX=10090 GN=Flot2	0.329648	25.432	0.221817	0.348689	13;12;12	13;12;12	25.8919	25.3672	25.5313	25.1277	25.2989	25.3747
Q9CQN1	TRAP1_MOUSE	Heat shock protein 75 kDa, mitochondrial	sp|Q9CQN1|TRAP1_MOUSE Heat shock protein 75 kDa, mitochondrial OS=Mus musculus OX=10090 GN=Trap1 PE=1 SV=1	0.0508648	25.4298	0.869165	0.909453	18	18	25.4455	25.6109	25.3091	25.8316	25.5028	24.8785
Q91V92	ACLY_MOUSE	ATP-citrate synthase	sp|Q91V92|ACLY_MOUSE ATP-citrate synthase OS=Mus musculus OX=10090 GN=Acly PE=1 SV=1	-0.119901	25.4241	0.665286	0.757894	19	19	25.5605	25.2125	25.3192	25.8196	25.4858	25.1466
Q8CIN4	PAK2_MOUSE	Serine/threonine-protein kinase PAK 2	sp|Q8CIN4|PAK2_MOUSE Serine/threonine-protein kinase PAK 2 OS=Mus musculus OX=10090 GN=Pak2 PE=1 SV=1	-0.313551	25.4209	0.293487	0.424343	14	9	25.1904	25.2159	25.3863	25.6325	25.9657	25.135
Q80U72	SCRIB_MOUSE	Protein scribble homolog	sp|Q80U72|SCRIB_MOUSE Protein scribble homolog OS=Mus musculus OX=10090 GN=Scrib PE=1 SV=2;sp|Q80U72-4|SCRIB_MOUSE Isoform 4 of Protein scribble homolog OS=Mus musculus OX=10090 GN=Scrib;sp|Q80U72-2|SCRIB_MOUSE Isoform 2 of Protein scribble homolog OS=Mus	-0.684363	25.4176	0.104413	0.203157	8;8;8;8	8;8;8;8	24.9367	25.2889	25.0006	24.9331	26.3308	26.0154
Q9ERU9	RBP2_MOUSE	E3 SUMO-protein ligase RanBP2	sp|Q9ERU9|RBP2_MOUSE E3 SUMO-protein ligase RanBP2 OS=Mus musculus OX=10090 GN=Ranbp2 PE=1 SV=2	-0.222973	25.4144	0.424015	0.551953	29	29	25.3579	25.3179	25.233	25.5784	25.8626	25.1368
P17427	AP2A2_MOUSE	AP-2 complex subunit alpha-2	sp|P17427|AP2A2_MOUSE AP-2 complex subunit alpha-2 OS=Mus musculus OX=10090 GN=Ap2a2 PE=1 SV=2	-1.6609	25.4141	0.00239401	0.0166279	25	19	24.9845	25.0027	23.7637	25.8541	26.4252	26.4544
P04228	HA2D_MOUSE	H-2 class II histocompatibility antigen, A-D alpha chain	sp|P04228|HA2D_MOUSE H-2 class II histocompatibility antigen, A-D alpha chain OS=Mus musculus OX=10090 GN=H2-Aa PE=1 SV=1;sp|P14435|HA2F_MOUSE H-2 class II histocompatibility antigen, A-F alpha chain OS=Mus musculus OX=10090 GN=H2-Aa PE=1 SV=1;sp|P14437|HA	NA	25.4139	NA	NA	4;3;2;2;2;1;1;1;1	4;3;2;2;2;1;1;1;1	26.0848	24.9012	25.2558	NA	NA	NA
Q80SY3	VA0D2_MOUSE	V-type proton ATPase subunit d 2	sp|Q80SY3|VA0D2_MOUSE V-type proton ATPase subunit d 2 OS=Mus musculus OX=10090 GN=Atp6v0d2 PE=2 SV=2	-0.747656	25.4092	0.0634325	0.14183	10	10	25.2768	24.9694	24.8597	25.046	26.1201	26.1829
Q8CGE8	IFI5A_MOUSE	Interferon-activable protein 205-A	sp|Q8CGE8|IFI5A_MOUSE Interferon-activable protein 205-A OS=Mus musculus OX=10090 GN=Ifi205a PE=2 SV=1	NA	25.4082	NA	NA	15	5	25.474	25.3528	25.3977	NA	NA	NA
P70168	IMB1_MOUSE	Importin subunit beta-1	sp|P70168|IMB1_MOUSE Importin subunit beta-1 OS=Mus musculus OX=10090 GN=Kpnb1 PE=1 SV=2	0.120108	25.4052	0.647085	0.742342	10	10	25.7394	25.1356	25.5209	25.2728	25.4163	25.3464
O08553	DPYL2_MOUSE	Dihydropyrimidinase-related protein 2	sp|O08553|DPYL2_MOUSE Dihydropyrimidinase-related protein 2 OS=Mus musculus OX=10090 GN=Dpysl2 PE=1 SV=2	0.145617	25.4012	0.554202	0.670612	12;2;1	12;2;1	25.4168	25.3917	25.6137	25.1399	25.3398	25.5057
O70480	VAMP4_MOUSE	Vesicle-associated membrane protein 4	sp|O70480|VAMP4_MOUSE Vesicle-associated membrane protein 4 OS=Mus musculus OX=10090 GN=Vamp4 PE=1 SV=1	-1.93878	25.3991	5.72578e-05	0.0023025	6	6	24.6117	24.3852	24.2923	26.0903	26.3425	26.6728
Q99M15	PPIP2_MOUSE	Proline-serine-threonine phosphatase-interacting protein 2	sp|Q99M15|PPIP2_MOUSE Proline-serine-threonine phosphatase-interacting protein 2 OS=Mus musculus OX=10090 GN=Pstpip2 PE=1 SV=4	-0.025176	25.395	0.924767	0.949656	15	15	25.416	25.4824	25.2489	25.2017	25.7762	25.2451
Q8VEH5	EPMIP_MOUSE	EPM2A-interacting protein 1	sp|Q8VEH5|EPMIP_MOUSE EPM2A-interacting protein 1 OS=Mus musculus OX=10090 GN=Epm2aip1 PE=1 SV=1	0.845423	25.3928	0.18041	0.300991	2	2	26.6938	25.2117	25.5409	23.7566	25.3422	25.8113
Q8BV49	IFIX_MOUSE	Pyrin and HIN domain-containing protein 1	sp|Q8BV49|IFIX_MOUSE Pyrin and HIN domain-containing protein 1 OS=Mus musculus OX=10090 GN=Pyhin1 PE=1 SV=1;sp|Q504N7|IFIXL_MOUSE Pyrin and HIN domain-containing protein 1-like OS=Mus musculus OX=10090 PE=2 SV=1	NA	25.3891	NA	NA	11;7;4	10;6;4	24.9081	25.6216	25.6375	NA	NA	NA
Q60817	NACA_MOUSE	Nascent polypeptide-associated complex subunit alpha	sp|Q60817|NACA_MOUSE Nascent polypeptide-associated complex subunit alpha OS=Mus musculus OX=10090 GN=Naca PE=1 SV=1;sp|P70670|NACAM_MOUSE Nascent polypeptide-associated complex subunit alpha, muscle-specific form OS=Mus musculus OX=10090 GN=Naca PE=1 SV=2	0.218334	25.3843	0.391913	0.521485	4;4	4;4	25.6199	25.2715	25.5892	25.2564	25.1202	25.4489
E9Q1P8	I2BP2_MOUSE	Interferon regulatory factor 2-binding protein 2	sp|E9Q1P8|I2BP2_MOUSE Interferon regulatory factor 2-binding protein 2 OS=Mus musculus OX=10090 GN=Irf2bp2 PE=1 SV=1	0.0615397	25.3723	0.859992	0.903041	15	15	25.0891	25.561	25.559	25.8483	25.4669	24.7093
Q76MZ3	2AAA_MOUSE	Serine/threonine-protein phosphatase 2A 65 kDa regulatory subunit A alpha isoform	sp|Q76MZ3|2AAA_MOUSE Serine/threonine-protein phosphatase 2A 65 kDa regulatory subunit A alpha isoform OS=Mus musculus OX=10090 GN=Ppp2r1a PE=1 SV=3	1.25091	25.3626	0.00330431	0.0200166	15;3	15;3	26.174	26.0167	25.7734	25.2946	24.3613	24.5555
Q8R1B4	EIF3C_MOUSE	Eukaryotic translation initiation factor 3 subunit C	sp|Q8R1B4|EIF3C_MOUSE Eukaryotic translation initiation factor 3 subunit C OS=Mus musculus OX=10090 GN=Eif3c PE=1 SV=1	0.910424	25.3602	0.00723206	0.0327169	20	20	26.1214	25.5714	25.7533	25.1135	24.782	24.8194
Q3U9G9	LBR_MOUSE	Lamin-B receptor	sp|Q3U9G9|LBR_MOUSE Lamin-B receptor OS=Mus musculus OX=10090 GN=Lbr PE=1 SV=2	-1.54857	25.3581	0.000151573	0.00352194	12	12	24.6608	24.5848	24.5059	26.1935	26.2939	25.9098
Q8BPU7	ELMO1_MOUSE	Engulfment and cell motility protein 1	sp|Q8BPU7|ELMO1_MOUSE Engulfment and cell motility protein 1 OS=Mus musculus OX=10090 GN=Elmo1 PE=1 SV=2;sp|Q8BPU7-2|ELMO1_MOUSE Isoform 2 of Engulfment and cell motility protein 1 OS=Mus musculus OX=10090 GN=Elmo1	-1.08004	25.3503	0.00247046	0.0169009	12;6;5;5	10;5;4;5	24.7568	24.6171	25.057	25.6633	26.0789	25.9288
Q5ND34	WDR81_MOUSE	WD repeat-containing protein 81	sp|Q5ND34|WDR81_MOUSE WD repeat-containing protein 81 OS=Mus musculus OX=10090 GN=Wdr81 PE=1 SV=2;sp|Q5ND34-2|WDR81_MOUSE Isoform 2 of WD repeat-containing protein 81 OS=Mus musculus OX=10090 GN=Wdr81;sp|Q5ND34-3|WDR81_MOUSE Isoform 3 of WD repeat-containi	-1.48376	25.3475	0.00191237	0.014333	27;26;24	27;26;24	24.9927	24.1129	24.7112	25.6096	26.2464	26.4121
Q8VH51-2	RBM39_MOUSE	Isoform 2 of RNA-binding protein 39	sp|Q8VH51-2|RBM39_MOUSE Isoform 2 of RNA-binding protein 39 OS=Mus musculus OX=10090 GN=Rbm39;sp|Q8VH51|RBM39_MOUSE RNA-binding protein 39 OS=Mus musculus OX=10090 GN=Rbm39 PE=1 SV=2;sp|Q8VH51-3|RBM39_MOUSE Isoform 3 of RNA-binding protein 39 OS=Mus muscul	-0.382783	25.3472	0.266282	0.396723	14;14;12	14;14;12	24.7841	25.5207	25.1627	25.5268	25.0924	25.9966
Q99NB9	SF3B1_MOUSE	Splicing factor 3B subunit 1	sp|Q99NB9|SF3B1_MOUSE Splicing factor 3B subunit 1 OS=Mus musculus OX=10090 GN=Sf3b1 PE=1 SV=1	0.120109	25.3441	0.700711	0.787587	25	25	25.0874	25.7231	25.402	25.4298	25.5974	24.8249
Q99KN9	EPN4_MOUSE	Clathrin interactor 1	sp|Q99KN9|EPN4_MOUSE Clathrin interactor 1 OS=Mus musculus OX=10090 GN=Clint1 PE=1 SV=2;sp|Q99KN9-2|EPN4_MOUSE Isoform 2 of Clathrin interactor 1 OS=Mus musculus OX=10090 GN=Clint1	-0.757927	25.3431	0.0326119	0.0891483	10;9	10;9	24.9421	24.8687	25.0817	26.2547	25.3194	25.5922
Q8R0X7	SGPL1_MOUSE	Sphingosine-1-phosphate lyase 1	sp|Q8R0X7|SGPL1_MOUSE Sphingosine-1-phosphate lyase 1 OS=Mus musculus OX=10090 GN=Sgpl1 PE=1 SV=1	0.0363535	25.3427	0.905219	0.934153	11	11	24.9958	25.808	25.279	25.5929	25.3363	25.0445
Q7TMB8	CYFP1_MOUSE	Cytoplasmic FMR1-interacting protein 1	sp|Q7TMB8|CYFP1_MOUSE Cytoplasmic FMR1-interacting protein 1 OS=Mus musculus OX=10090 GN=Cyfip1 PE=1 SV=1;sp|Q7TMB8-2|CYFP1_MOUSE Isoform 2 of Cytoplasmic FMR1-interacting protein 1 OS=Mus musculus OX=10090 GN=Cyfip1	-0.178459	25.3417	0.483108	0.605534	18;17;8	18;17;8	25.324	25.3826	25.0509	25.6527	25.3379	25.3022
Q8BP47	SYNC_MOUSE	Asparagine--tRNA ligase, cytoplasmic	sp|Q8BP47|SYNC_MOUSE Asparagine--tRNA ligase, cytoplasmic OS=Mus musculus OX=10090 GN=Nars PE=1 SV=2	0.281289	25.3319	0.316567	0.448661	14	14	25.748	25.197	25.4726	25.4638	25.1003	25.0097
P63325	RS10_MOUSE	40S ribosomal protein S10	sp|P63325|RS10_MOUSE 40S ribosomal protein S10 OS=Mus musculus OX=10090 GN=Rps10 PE=1 SV=1	-0.648862	25.3283	0.0441993	0.111103	4	4	24.9145	24.8083	25.2887	25.366	25.5949	25.9971
Q9QYJ3	DNJB1_MOUSE	DnaJ homolog subfamily B member 1	sp|Q9QYJ3|DNJB1_MOUSE DnaJ homolog subfamily B member 1 OS=Mus musculus OX=10090 GN=Dnajb1 PE=1 SV=3	1.07153	25.3262	0.00780075	0.0345472	15	14	25.2793	26.0888	26.2176	24.6281	24.9531	24.7899
E9Q4P1	WDFY1_MOUSE	WD repeat and FYVE domain-containing protein 1	sp|E9Q4P1|WDFY1_MOUSE WD repeat and FYVE domain-containing protein 1 OS=Mus musculus OX=10090 GN=Wdfy1 PE=1 SV=1	2.58531	25.3253	4.82732e-05	0.00221604	19	19	26.5077	26.7612	26.5849	24.5908	23.3707	24.1364
Q80VQ0	AL3B1_MOUSE	Aldehyde dehydrogenase family 3 member B1	sp|Q80VQ0|AL3B1_MOUSE Aldehyde dehydrogenase family 3 member B1 OS=Mus musculus OX=10090 GN=Aldh3b1 PE=1 SV=1	-0.724667	25.3139	0.0204218	0.0640143	15;4;3	15;4;3	25.1433	24.9106	24.8009	25.6193	25.4471	25.9624
Q6ZWX6	IF2A_MOUSE	Eukaryotic translation initiation factor 2 subunit 1	sp|Q6ZWX6|IF2A_MOUSE Eukaryotic translation initiation factor 2 subunit 1 OS=Mus musculus OX=10090 GN=Eif2s1 PE=1 SV=3	1.11632	25.3136	0.00313299	0.0194963	12	12	25.8367	26.068	25.7106	25.1525	24.4812	24.6327
Q8BMQ8	MON1B_MOUSE	Vacuolar fusion protein MON1 homolog B	sp|Q8BMQ8|MON1B_MOUSE Vacuolar fusion protein MON1 homolog B OS=Mus musculus OX=10090 GN=Mon1b PE=2 SV=1	-0.444975	25.3101	0.128371	0.237972	7	7	25.3532	24.8971	25.0124	25.7064	25.2155	25.6757
Q9CZ13	QCR1_MOUSE	Cytochrome b-c1 complex subunit 1, mitochondrial	sp|Q9CZ13|QCR1_MOUSE Cytochrome b-c1 complex subunit 1, mitochondrial OS=Mus musculus OX=10090 GN=Uqcrc1 PE=1 SV=2	0.138511	25.3043	0.696649	0.784197	14	13	25.6466	25.3367	25.1374	25.5512	25.6153	24.5387
O55100-2	SNG1_MOUSE	Isoform 1B of Synaptogyrin-1	sp|O55100-2|SNG1_MOUSE Isoform 1B of Synaptogyrin-1 OS=Mus musculus OX=10090 GN=Syngr1;sp|O55100|SNG1_MOUSE Synaptogyrin-1 OS=Mus musculus OX=10090 GN=Syngr1 PE=1 SV=2	-0.75286	25.3033	0.0546993	0.127951	3;3	3;3	24.8318	25.1377	24.8113	25.4783	25.1981	26.3629
Q99L47	F10A1_MOUSE	Hsc70-interacting protein	sp|Q99L47|F10A1_MOUSE Hsc70-interacting protein OS=Mus musculus OX=10090 GN=St13 PE=1 SV=1	1.81154	25.299	0.00127948	0.0118211	10	10	26.4488	26.1178	26.0476	24.2289	23.7513	25.1993
Q7M6Y3-5	PICAL_MOUSE	Isoform 5 of Phosphatidylinositol-binding clathrin assembly protein	sp|Q7M6Y3-5|PICAL_MOUSE Isoform 5 of Phosphatidylinositol-binding clathrin assembly protein OS=Mus musculus OX=10090 GN=Picalm;sp|Q7M6Y3-2|PICAL_MOUSE Isoform 2 of Phosphatidylinositol-binding clathrin assembly protein OS=Mus musculus OX=10090 GN=Picalm;sp	-0.85341	25.2983	0.00592108	0.0294351	14;13;13	1;1;1	24.7555	24.9069	24.9524	25.5933	25.6791	25.9027
O70318	E41L2_MOUSE	Band 4.1-like protein 2	sp|O70318|E41L2_MOUSE Band 4.1-like protein 2 OS=Mus musculus OX=10090 GN=Epb41l2 PE=1 SV=2	-0.893818	25.2956	0.00541392	0.0276148	22	22	24.7451	24.8091	24.992	25.5419	25.9425	25.7432
Q80VA0	GALT7_MOUSE	N-acetylgalactosaminyltransferase 7	sp|Q80VA0|GALT7_MOUSE N-acetylgalactosaminyltransferase 7 OS=Mus musculus OX=10090 GN=Galnt7 PE=1 SV=2;sp|Q80VA0-2|GALT7_MOUSE Isoform 2 of N-acetylgalactosaminyltransferase 7 OS=Mus musculus OX=10090 GN=Galnt7	-0.0952948	25.2954	0.77993	0.847737	15;14;5	15;14;5	25.3054	25.3129	25.125	25.7934	25.5797	24.6561
Q6ZWN5	RS9_MOUSE	40S ribosomal protein S9	sp|Q6ZWN5|RS9_MOUSE 40S ribosomal protein S9 OS=Mus musculus OX=10090 GN=Rps9 PE=1 SV=3	1.24666	25.2931	0.00184532	0.014082	9	9	25.89	26.0328	25.8265	25.1243	24.3405	24.5445
Q8BU27	PPM1M_MOUSE	Protein phosphatase 1M	sp|Q8BU27|PPM1M_MOUSE Protein phosphatase 1M OS=Mus musculus OX=10090 GN=Ppm1m PE=2 SV=2;sp|Q8BU27-2|PPM1M_MOUSE Isoform 2 of Protein phosphatase 1M OS=Mus musculus OX=10090 GN=Ppm1m	0.143829	25.2866	0.639624	0.738395	11;10	10;9	25.4509	25.0876	25.537	24.8527	25.0963	25.695
Q9Z110-2	P5CS_MOUSE	Isoform Short of Delta-1-pyrroline-5-carboxylate synthase	sp|Q9Z110-2|P5CS_MOUSE Isoform Short of Delta-1-pyrroline-5-carboxylate synthase OS=Mus musculus OX=10090 GN=Aldh18a1;sp|Q9Z110|P5CS_MOUSE Delta-1-pyrroline-5-carboxylate synthase OS=Mus musculus OX=10090 GN=Aldh18a1 PE=1 SV=2	0.880939	25.285	0.187875	0.309274	19;19	19;19	25.7667	25.594	25.8157	25.8756	25.4324	23.2255
Q9WVL3	S12A7_MOUSE	Solute carrier family 12 member 7	sp|Q9WVL3|S12A7_MOUSE Solute carrier family 12 member 7 OS=Mus musculus OX=10090 GN=Slc12a7 PE=1 SV=1;sp|Q9WVL3-2|S12A7_MOUSE Isoform 2 of Solute carrier family 12 member 7 OS=Mus musculus OX=10090 GN=Slc12a7	1.87167	25.2826	0.000341589	0.00531	16;15	15;14	26.1255	26.285	26.2447	24.9102	23.7643	24.3658
Q3UPF5	ZCCHV_MOUSE	Zinc finger CCCH-type antiviral protein 1	sp|Q3UPF5|ZCCHV_MOUSE Zinc finger CCCH-type antiviral protein 1 OS=Mus musculus OX=10090 GN=Zc3hav1 PE=1 SV=1;sp|Q3UPF5-2|ZCCHV_MOUSE Isoform 2 of Zinc finger CCCH-type antiviral protein 1 OS=Mus musculus OX=10090 GN=Zc3hav1	-0.013982	25.2818	0.951821	0.968971	17;14	17;14	25.2299	25.3251	25.2693	25.3976	25.1721	25.2966
P62889	RL30_MOUSE	60S ribosomal protein L30	sp|P62889|RL30_MOUSE 60S ribosomal protein L30 OS=Mus musculus OX=10090 GN=Rpl30 PE=1 SV=2	0.197779	25.2803	0.651195	0.746182	7	7	26.0787	25.3244	24.7346	25.8534	24.7484	24.9425
Q3TBD2	HMHA1_MOUSE	Rho GTPase-activating protein 45	sp|Q3TBD2|HMHA1_MOUSE Rho GTPase-activating protein 45 OS=Mus musculus OX=10090 GN=Arhgap45 PE=1 SV=2;sp|Q3TBD2-3|HMHA1_MOUSE Isoform 3 of Rho GTPase-activating protein 45 OS=Mus musculus OX=10090 GN=Arhgap45;sp|Q3TBD2-2|HMHA1_MOUSE Isoform 2 of Rho GTPase	-1.24106	25.2801	0.00105669	0.0108006	14;12;12;9	14;12;12;9	24.3488	24.6966	24.9333	25.8694	25.8259	26.0067
P56546	CTBP2_MOUSE	C-terminal-binding protein 2	sp|P56546|CTBP2_MOUSE C-terminal-binding protein 2 OS=Mus musculus OX=10090 GN=Ctbp2 PE=1 SV=2;sp|P56546-2|CTBP2_MOUSE Isoform 2 of C-terminal-binding protein 2 OS=Mus musculus OX=10090 GN=Ctbp2	0.312161	25.2791	0.345876	0.477979	14;13	11;10	25.4143	25.4892	25.402	25.7287	24.9891	24.6512
Q8CIE6	COPA_MOUSE	Coatomer subunit alpha	sp|Q8CIE6|COPA_MOUSE Coatomer subunit alpha OS=Mus musculus OX=10090 GN=Copa PE=1 SV=2	-0.493638	25.2766	0.0840661	0.173202	15	15	25.2171	24.9707	24.9014	25.6855	25.6583	25.2263
Q9CQS8	SC61B_MOUSE	Protein transport protein Sec61 subunit beta	sp|Q9CQS8|SC61B_MOUSE Protein transport protein Sec61 subunit beta OS=Mus musculus OX=10090 GN=Sec61b PE=1 SV=3	-0.890701	25.2662	0.0154103	0.0529538	3	3	24.5476	25.1564	24.7585	25.7632	26.0528	25.3186
Q9JL16-2	ISG20_MOUSE	Isoform 2 of Interferon-stimulated gene 20 kDa protein	sp|Q9JL16-2|ISG20_MOUSE Isoform 2 of Interferon-stimulated gene 20 kDa protein OS=Mus musculus OX=10090 GN=Isg20;sp|Q9JL16|ISG20_MOUSE Interferon-stimulated gene 20 kDa protein OS=Mus musculus OX=10090 GN=Isg20 PE=1 SV=1	6.57007	25.2648	2.2238e-06	0.000596935	12;8	12;8	27.9481	29.1199	28.5817	22.2006	23.0158	20.723
Q91VH6	MEMO1_MOUSE	Protein MEMO1	sp|Q91VH6|MEMO1_MOUSE Protein MEMO1 OS=Mus musculus OX=10090 GN=Memo1 PE=1 SV=1	-1.33258	25.2635	0.000510501	0.00694376	9	9	24.431	24.4715	24.8893	25.9114	25.9346	25.9435
Q9Z1Q9	SYVC_MOUSE	Valine--tRNA ligase	sp|Q9Z1Q9|SYVC_MOUSE Valine--tRNA ligase OS=Mus musculus OX=10090 GN=Vars PE=1 SV=1	0.29946	25.2631	0.329185	0.462291	21	21	25.8809	24.9961	25.3615	25.244	25.1391	24.957
P47199	QOR_MOUSE	Quinone oxidoreductase	sp|P47199|QOR_MOUSE Quinone oxidoreductase OS=Mus musculus OX=10090 GN=Cryz PE=1 SV=1	-0.459659	25.2629	0.26727	0.397343	17	17	24.2173	25.4135	25.4683	25.3952	25.886	25.1969
O09167	RL21_MOUSE	60S ribosomal protein L21	sp|O09167|RL21_MOUSE 60S ribosomal protein L21 OS=Mus musculus OX=10090 GN=Rpl21 PE=1 SV=3	-0.0857161	25.2627	0.770739	0.84117	7	7	25.5805	24.8388	25.2402	25.345	25.0307	25.5409
Q3UDW8-2	HGNAT_MOUSE	Isoform 2 of Heparan-alpha-glucosaminide N-acetyltransferase	sp|Q3UDW8-2|HGNAT_MOUSE Isoform 2 of Heparan-alpha-glucosaminide N-acetyltransferase OS=Mus musculus OX=10090 GN=Hgsnat;sp|Q3UDW8|HGNAT_MOUSE Heparan-alpha-glucosaminide N-acetyltransferase OS=Mus musculus OX=10090 GN=Hgsnat PE=1 SV=2	-0.657136	25.2552	0.0460307	0.114321	7;7	7;7	25.2893	24.6546	24.836	25.6199	25.2826	25.8489
Q9R002	IFI2_MOUSE	Interferon-activable protein 202	sp|Q9R002|IFI2_MOUSE Interferon-activable protein 202 OS=Mus musculus OX=10090 GN=Ifi202 PE=1 SV=3	5.1165	25.2533	0.000355692	0.00544283	15	15	25.4127	27.1966	26.9882	NA	21.416	NA
Q99LI8	HGS_MOUSE	Hepatocyte growth factor-regulated tyrosine kinase substrate	sp|Q99LI8|HGS_MOUSE Hepatocyte growth factor-regulated tyrosine kinase substrate OS=Mus musculus OX=10090 GN=Hgs PE=1 SV=2	1.258	25.2526	0.00157133	0.013147	13	13	25.9545	25.6375	26.0527	24.6823	24.2613	24.9272
Q922F4	TBB6_MOUSE	Tubulin beta-6 chain	sp|Q922F4|TBB6_MOUSE Tubulin beta-6 chain OS=Mus musculus OX=10090 GN=Tubb6 PE=1 SV=1	0.208601	25.2522	0.405726	0.535982	20	8	25.5841	25.2692	25.2162	25.2832	25.1037	25.0567
O35286	DHX15_MOUSE	Pre-mRNA-splicing factor ATP-dependent RNA helicase DHX15	sp|O35286|DHX15_MOUSE Pre-mRNA-splicing factor ATP-dependent RNA helicase DHX15 OS=Mus musculus OX=10090 GN=Dhx15 PE=1 SV=2	0.12446	25.2515	0.66471	0.757827	17;1	17;1	25.6297	25.2818	25.0298	25.2431	25.4532	24.8716
Q61735-2	CD47_MOUSE	Isoform 2 of Leukocyte surface antigen CD47	sp|Q61735-2|CD47_MOUSE Isoform 2 of Leukocyte surface antigen CD47 OS=Mus musculus OX=10090 GN=Cd47;sp|Q61735|CD47_MOUSE Leukocyte surface antigen CD47 OS=Mus musculus OX=10090 GN=Cd47 PE=1 SV=2	3.36114	25.2513	1.0966e-05	0.000976302	3;2	3;2	27.2633	26.8338	26.6984	24.1927	22.9208	23.5986
Q9QZQ8-2	H2AY_MOUSE	Isoform 1 of Core histone macro-H2A.1	sp|Q9QZQ8-2|H2AY_MOUSE Isoform 1 of Core histone macro-H2A.1 OS=Mus musculus OX=10090 GN=H2afy;sp|Q9QZQ8|H2AY_MOUSE Core histone macro-H2A.1 OS=Mus musculus OX=10090 GN=H2afy PE=1 SV=3	0.67098	25.2475	0.0482375	0.11778	9;9;2	9;9;2	25.6607	25.5354	25.5529	25.045	25.297	24.3941
Q9CQV8	1433B_MOUSE	14-3-3 protein beta/alpha	sp|Q9CQV8|1433B_MOUSE 14-3-3 protein beta/alpha OS=Mus musculus OX=10090 GN=Ywhab PE=1 SV=3;sp|Q9CQV8-2|1433B_MOUSE Isoform Short of 14-3-3 protein beta/alpha OS=Mus musculus OX=10090 GN=Ywhab	0.319828	25.2424	0.25466	0.383099	12;10	6;4	25.4428	25.4122	25.352	24.9707	24.8011	25.4756
Q8CI59	STEA3_MOUSE	Metalloreductase STEAP3	sp|Q8CI59|STEA3_MOUSE Metalloreductase STEAP3 OS=Mus musculus OX=10090 GN=Steap3 PE=1 SV=1;sp|Q8CI59-2|STEA3_MOUSE Isoform 2 of Metalloreductase STEAP3 OS=Mus musculus OX=10090 GN=Steap3	0.137464	25.2389	0.644883	0.740679	11;10	11;10	25.4013	25.1832	25.3385	25.1738	24.7196	25.6171
Q9CQD1	RAB5A_MOUSE	Ras-related protein Rab-5A	sp|Q9CQD1|RAB5A_MOUSE Ras-related protein Rab-5A OS=Mus musculus OX=10090 GN=Rab5a PE=1 SV=1	1.07582	25.2365	0.00218444	0.0155021	9	6	25.7161	25.8987	25.7086	24.5562	24.5479	24.9918
O08529	CAN2_MOUSE	Calpain-2 catalytic subunit	sp|O08529|CAN2_MOUSE Calpain-2 catalytic subunit OS=Mus musculus OX=10090 GN=Capn2 PE=1 SV=4	-0.543405	25.232	0.0435619	0.109953	15	15	24.7934	25.0352	25.0523	25.5562	25.5251	25.4298
P62754	RS6_MOUSE	40S ribosomal protein S6	sp|P62754|RS6_MOUSE 40S ribosomal protein S6 OS=Mus musculus OX=10090 GN=Rps6 PE=1 SV=1	0.179752	25.23	0.504706	0.627095	6	6	25.7096	25.1214	25.1285	25.1349	25.151	25.1343
Q9CVB6	ARPC2_MOUSE	Actin-related protein 2/3 complex subunit 2	sp|Q9CVB6|ARPC2_MOUSE Actin-related protein 2/3 complex subunit 2 OS=Mus musculus OX=10090 GN=Arpc2 PE=1 SV=3	1.00697	25.2298	0.0347739	0.093302	12	12	25.6407	25.9383	25.6208	25.2907	23.7991	25.0892
Q924S8	SPRE1_MOUSE	Sprouty-related, EVH1 domain-containing protein 1	sp|Q924S8|SPRE1_MOUSE Sprouty-related, EVH1 domain-containing protein 1 OS=Mus musculus OX=10090 GN=Spred1 PE=1 SV=1;sp|Q924S8-2|SPRE1_MOUSE Isoform 2 of Sprouty-related, EVH1 domain-containing protein 1 OS=Mus musculus OX=10090 GN=Spred1	0.195309	25.2296	0.438509	0.566801	13;7	13;7	25.3181	25.1649	25.4988	25.0356	25.0239	25.3364
Q6ZQI3	MLEC_MOUSE	Malectin	sp|Q6ZQI3|MLEC_MOUSE Malectin OS=Mus musculus OX=10090 GN=Mlec PE=1 SV=2	-0.871714	25.2264	0.0250138	0.0734172	10	10	24.5566	25.0335	24.7814	26.0505	25.8704	25.0657
Q9JIF7	COPB_MOUSE	Coatomer subunit beta	sp|Q9JIF7|COPB_MOUSE Coatomer subunit beta OS=Mus musculus OX=10090 GN=Copb1 PE=1 SV=1	-0.39958	25.2251	0.209915	0.334452	12	12	25.12	24.9209	25.0349	25.6597	25.7384	24.8765
Q91VC3	IF4A3_MOUSE	Eukaryotic initiation factor 4A-III	sp|Q91VC3|IF4A3_MOUSE Eukaryotic initiation factor 4A-III OS=Mus musculus OX=10090 GN=Eif4a3 PE=1 SV=3	-0.160295	25.2241	0.513667	0.633832	9	8	24.9421	25.2948	25.1951	25.4195	25.2078	25.2855
Q8VBT6	APOBR_MOUSE	Apolipoprotein B receptor	sp|Q8VBT6|APOBR_MOUSE Apolipoprotein B receptor OS=Mus musculus OX=10090 GN=Apobr PE=1 SV=1	0.257406	25.2217	0.390078	0.519986	23	23	25.0107	25.3031	25.7374	24.7977	25.196	25.2853
Q9WVA3	BUB3_MOUSE	Mitotic checkpoint protein BUB3	sp|Q9WVA3|BUB3_MOUSE Mitotic checkpoint protein BUB3 OS=Mus musculus OX=10090 GN=Bub3 PE=1 SV=2	-0.705524	25.22	0.0164678	0.0551897	11	11	24.6713	24.96	24.9703	25.5807	25.6957	25.4418
O70503	DHB12_MOUSE	Very-long-chain 3-oxoacyl-CoA reductase	sp|O70503|DHB12_MOUSE Very-long-chain 3-oxoacyl-CoA reductase OS=Mus musculus OX=10090 GN=Hsd17b12 PE=1 SV=1;sp|O70503-2|DHB12_MOUSE Isoform 2 of Very-long-chain 3-oxoacyl-CoA reductase OS=Mus musculus OX=10090 GN=Hsd17b12	0.930245	25.2172	0.0661137	0.145065	10;6	10;6	25.6909	25.4257	25.9303	25.8037	24.1722	24.2804
Q9Z1Q5	CLIC1_MOUSE	Chloride intracellular channel protein 1	sp|Q9Z1Q5|CLIC1_MOUSE Chloride intracellular channel protein 1 OS=Mus musculus OX=10090 GN=Clic1 PE=1 SV=3	1.64282	25.205	0.0018138	0.014082	11	11	26.7955	25.6751	25.6086	24.1075	24.6565	24.3867
Q8VHR5	P66B_MOUSE	Transcriptional repressor p66-beta	sp|Q8VHR5|P66B_MOUSE Transcriptional repressor p66-beta OS=Mus musculus OX=10090 GN=Gatad2b PE=1 SV=1;sp|Q8VHR5-2|P66B_MOUSE Isoform 2 of Transcriptional repressor p66-beta OS=Mus musculus OX=10090 GN=Gatad2b	-0.669606	25.2019	0.0174015	0.0571235	13;8	12;8	24.7704	24.8786	24.9524	25.6118	25.4222	25.5763
E9Q394-2	AKP13_MOUSE	Isoform 2 of A-kinase anchor protein 13	sp|E9Q394-2|AKP13_MOUSE Isoform 2 of A-kinase anchor protein 13 OS=Mus musculus OX=10090 GN=Akap13;sp|E9Q394|AKP13_MOUSE A-kinase anchor protein 13 OS=Mus musculus OX=10090 GN=Akap13 PE=1 SV=1	-0.627111	25.1929	0.239453	0.366795	9;9	9;9	23.8152	25.4435	25.3793	26.0311	25.6414	24.8469
P63094	GNAS2_MOUSE	Guanine nucleotide-binding protein G(s) subunit alpha isoforms short	sp|P63094|GNAS2_MOUSE Guanine nucleotide-binding protein G(s) subunit alpha isoforms short OS=Mus musculus OX=10090 GN=Gnas PE=1 SV=1;sp|P63094-2|GNAS2_MOUSE Isoform Gnas-2 of Guanine nucleotide-binding protein G(s) subunit alpha isoforms short OS=Mus musc	1.3525	25.1899	0.00240228	0.016646	11;10;10;9;9;2	10;9;9;9;8;1	25.9583	25.7794	25.8609	24.87	23.8794	24.7915
P21279	GNAQ_MOUSE	Guanine nucleotide-binding protein G(q) subunit alpha	sp|P21279|GNAQ_MOUSE Guanine nucleotide-binding protein G(q) subunit alpha OS=Mus musculus OX=10090 GN=Gnaq PE=1 SV=4	0.405198	25.1871	0.152969	0.268954	10;1;1	8;0;0	25.2141	25.3203	25.6347	24.8542	24.8208	25.2785
Q8VEA8	RAB7B_MOUSE	Ras-related protein Rab-7b	sp|Q8VEA8|RAB7B_MOUSE Ras-related protein Rab-7b OS=Mus musculus OX=10090 GN=Rab7b PE=1 SV=1;sp|Q8VEA8-2|RAB7B_MOUSE Isoform 2 of Ras-related protein Rab-7b OS=Mus musculus OX=10090 GN=Rab7b	1.22308	25.1858	0.0345533	0.092965	9;7	9;7	26.1719	25.5881	25.6319	25.3539	23.4179	24.9509
P47757-2	CAPZB_MOUSE	Isoform 2 of F-actin-capping protein subunit beta	sp|P47757-2|CAPZB_MOUSE Isoform 2 of F-actin-capping protein subunit beta OS=Mus musculus OX=10090 GN=Capzb;sp|P47757-4|CAPZB_MOUSE Isoform 3 of F-actin-capping protein subunit beta OS=Mus musculus OX=10090 GN=Capzb;sp|P47757|CAPZB_MOUSE F-actin-capping pr	1.32255	25.182	0.00213802	0.0152133	11;11;10	11;11;10	25.8422	26.067	25.6205	24.6778	24.0016	24.8827
Q8VEE4	RFA1_MOUSE	Replication protein A 70 kDa DNA-binding subunit	sp|Q8VEE4|RFA1_MOUSE Replication protein A 70 kDa DNA-binding subunit OS=Mus musculus OX=10090 GN=Rpa1 PE=1 SV=1	-0.981582	25.1808	0.00625762	0.0303406	13	13	24.7893	24.7096	24.5713	25.6669	26.0487	25.2993
P84099	RL19_MOUSE	60S ribosomal protein L19	sp|P84099|RL19_MOUSE 60S ribosomal protein L19 OS=Mus musculus OX=10090 GN=Rpl19 PE=1 SV=1	-0.393266	25.1802	0.240471	0.36797	3	3	25.4825	24.7723	24.6957	25.7581	25.2447	25.1275
Q9QY76	VAPB_MOUSE	Vesicle-associated membrane protein-associated protein B	sp|Q9QY76|VAPB_MOUSE Vesicle-associated membrane protein-associated protein B OS=Mus musculus OX=10090 GN=Vapb PE=1 SV=3	-1.23952	25.173	0.00134105	0.0120057	9	8	24.2429	24.5026	24.9143	25.7628	25.9069	25.7086
Q61081	CDC37_MOUSE	Hsp90 co-chaperone Cdc37	sp|Q61081|CDC37_MOUSE Hsp90 co-chaperone Cdc37 OS=Mus musculus OX=10090 GN=Cdc37 PE=1 SV=1	-0.124039	25.1658	0.644376	0.740679	8	8	24.9314	25.3656	25.0143	25.2808	25.4517	24.9509
Q8VD58	EVI2B_MOUSE	Protein EVI2B	sp|Q8VD58|EVI2B_MOUSE Protein EVI2B OS=Mus musculus OX=10090 GN=Evi2b PE=1 SV=1	1.97903	25.1629	5.27729e-05	0.00228747	5	5	25.9415	26.0554	26.4605	24.1401	23.9783	24.4018
Q6Y7W8	GGYF2_MOUSE	GRB10-interacting GYF protein 2	sp|Q6Y7W8|GGYF2_MOUSE GRB10-interacting GYF protein 2 OS=Mus musculus OX=10090 GN=Gigyf2 PE=1 SV=2	-1.40263	25.1625	0.00104411	0.0107259	19;8	19;8	24.0676	24.5696	24.7463	25.6016	25.8321	26.1577
P39054-2	DYN2_MOUSE	Isoform 2 of Dynamin-2	sp|P39054-2|DYN2_MOUSE Isoform 2 of Dynamin-2 OS=Mus musculus OX=10090 GN=Dnm2;sp|P39054|DYN2_MOUSE Dynamin-2 OS=Mus musculus OX=10090 GN=Dnm2 PE=1 SV=2	0.83688	25.1615	0.0110169	0.0429234	17;17;4;4;4;4;4	10;10;2;2;2;2;2	25.3943	25.8201	25.5255	24.8726	24.9014	24.4553
Q8VEK0	CC50A_MOUSE	Cell cycle control protein 50A	sp|Q8VEK0|CC50A_MOUSE Cell cycle control protein 50A OS=Mus musculus OX=10090 GN=Tmem30a PE=1 SV=1	0.419189	25.1614	0.147252	0.26188	8;1	8;1	25.5053	25.1923	25.4155	25.1129	24.5841	25.1585
E9Q634	MYO1E_MOUSE	Unconventional myosin-Ie	sp|E9Q634|MYO1E_MOUSE Unconventional myosin-Ie OS=Mus musculus OX=10090 GN=Myo1e PE=1 SV=1	-0.144356	25.1505	0.559832	0.673817	21	18	24.8623	25.11	25.2626	25.1082	25.3224	25.2374
Q9CY50	SSRA_MOUSE	Translocon-associated protein subunit alpha	sp|Q9CY50|SSRA_MOUSE Translocon-associated protein subunit alpha OS=Mus musculus OX=10090 GN=Ssr1 PE=1 SV=1	1.46848	25.147	0.0083993	0.0359245	4	4	25.9348	25.8771	25.832	25.4566	23.9765	23.8053
O35841	API5_MOUSE	Apoptosis inhibitor 5	sp|O35841|API5_MOUSE Apoptosis inhibitor 5 OS=Mus musculus OX=10090 GN=Api5 PE=1 SV=2	0.339202	25.1453	0.167459	0.28721	11	11	25.3571	25.3407	25.2469	24.9422	25.09	24.8949
Q8JZQ9	EIF3B_MOUSE	Eukaryotic translation initiation factor 3 subunit B	sp|Q8JZQ9|EIF3B_MOUSE Eukaryotic translation initiation factor 3 subunit B OS=Mus musculus OX=10090 GN=Eif3b PE=1 SV=1	-0.286959	25.1426	0.282599	0.413897	20	20	25.1974	24.7124	25.0877	25.1179	25.3179	25.4225
Q3UKJ7	SMU1_MOUSE	WD40 repeat-containing protein SMU1	sp|Q3UKJ7|SMU1_MOUSE WD40 repeat-containing protein SMU1 OS=Mus musculus OX=10090 GN=Smu1 PE=2 SV=2;sp|Q3UKJ7-2|SMU1_MOUSE Isoform 2 of WD40 repeat-containing protein SMU1 OS=Mus musculus OX=10090 GN=Smu1	-0.819217	25.142	0.00658432	0.0310012	12;7	12;7	24.8648	24.6792	24.6532	25.5065	25.6611	25.4872
Q9Z207	DIAP3_MOUSE	Protein diaphanous homolog 3	sp|Q9Z207|DIAP3_MOUSE Protein diaphanous homolog 3 OS=Mus musculus OX=10090 GN=Diaph3 PE=1 SV=1	-1.19763	25.1412	0.00384793	0.0219946	16	16	24.0384	24.6379	24.9508	25.6012	25.6234	25.9954
P29477	NOS2_MOUSE	Nitric oxide synthase, inducible	sp|P29477|NOS2_MOUSE Nitric oxide synthase, inducible OS=Mus musculus OX=10090 GN=Nos2 PE=1 SV=1	6.27935	25.1338	0.00213856	0.0152133	45;1	45;1	25.6133	30.7839	26.5393	21.2638	NA	21.4685
Q8BUK6	HOOK3_MOUSE	Protein Hook homolog 3	sp|Q8BUK6|HOOK3_MOUSE Protein Hook homolog 3 OS=Mus musculus OX=10090 GN=Hook3 PE=1 SV=2	-0.874873	25.1334	0.0193038	0.0617133	20	20	24.3719	24.7604	24.9557	25.0891	25.7505	25.873
Q8K4I3	ARHG6_MOUSE	Rho guanine nucleotide exchange factor 6	sp|Q8K4I3|ARHG6_MOUSE Rho guanine nucleotide exchange factor 6 OS=Mus musculus OX=10090 GN=Arhgef6 PE=1 SV=1	-1.60856	25.1324	0.000552807	0.00734536	20	17	24.6592	24.1316	24.1938	25.5835	26.3696	25.857
Q64339	ISG15_MOUSE	Ubiquitin-like protein ISG15	sp|Q64339|ISG15_MOUSE Ubiquitin-like protein ISG15 OS=Mus musculus OX=10090 GN=Isg15 PE=1 SV=4	4.79488	25.1303	0.000197017	0.00380813	8	8	25.4733	26.9669	26.547	21.5342	NA	NA	26.329
P10605	CATB_MOUSE	Cathepsin B	sp|P10605|CATB_MOUSE Cathepsin B OS=Mus musculus OX=10090 GN=Ctsb PE=1 SV=2	1.75659	25.1265	0.00703178	0.0321797	13	13	27.1427	25.5452	25.3265	24.591	23.7103	24.4433
B2RRE7	OTUD4_MOUSE	OTU domain-containing protein 4	sp|B2RRE7|OTUD4_MOUSE OTU domain-containing protein 4 OS=Mus musculus OX=10090 GN=Otud4 PE=1 SV=1	-1.34123	25.1259	0.0015713	0.013147	19	19	24.4115	24.3203	24.634	25.4991	25.5838	26.3066
Q9D0M1	KPRA_MOUSE	Phosphoribosyl pyrophosphate synthase-associated protein 1	sp|Q9D0M1|KPRA_MOUSE Phosphoribosyl pyrophosphate synthase-associated protein 1 OS=Mus musculus OX=10090 GN=Prpsap1 PE=1 SV=1	-0.233603	25.1249	0.347319	0.479523	8	7	24.8922	24.9759	25.1563	25.0891	25.4043	25.2318
Q80VD1	FA98B_MOUSE	Protein FAM98B	sp|Q80VD1|FA98B_MOUSE Protein FAM98B OS=Mus musculus OX=10090 GN=Fam98b PE=1 SV=1	-0.406713	25.1188	0.141781	0.255868	13	10	24.9518	24.7206	25.0739	25.3369	25.073	25.5565
P48193-2	41_MOUSE	Isoform 2 of Protein 4.1	sp|P48193-2|41_MOUSE Isoform 2 of Protein 4.1 OS=Mus musculus OX=10090 GN=Epb41;sp|P48193|41_MOUSE Protein 4.1 OS=Mus musculus OX=10090 GN=Epb41 PE=1 SV=2	-0.842746	25.1116	0.00643016	0.0306485	14;14;1;1;1	14;14;1;1;1	24.6714	24.5213	24.8781	25.4538	25.5382	25.6071
D3Z7P3	GLSK_MOUSE	Glutaminase kidney isoform, mitochondrial	sp|D3Z7P3|GLSK_MOUSE Glutaminase kidney isoform, mitochondrial OS=Mus musculus OX=10090 GN=Gls PE=1 SV=1	0.217018	25.1105	0.620423	0.724197	15;1	3;0	24.4772	25.6954	25.4843	25.1786	25.5099	24.3173
Q6A0D4	RFTN1_MOUSE	Raftlin	sp|Q6A0D4|RFTN1_MOUSE Raftlin OS=Mus musculus OX=10090 GN=Rftn1 PE=1 SV=4	1.3565	25.1072	0.00145711	0.0125911	15	15	25.6412	25.7898	25.9253	24.699	23.9103	24.6775
P43024	CX6A1_MOUSE	Cytochrome c oxidase subunit 6A1, mitochondrial	sp|P43024|CX6A1_MOUSE Cytochrome c oxidase subunit 6A1, mitochondrial OS=Mus musculus OX=10090 GN=Cox6a1 PE=1 SV=2	-1.08114	25.1052	0.0643063	0.14313	3	3	25.0818	23.9226	24.6894	26.7219	25.3749	24.8404
P11688	ITA5_MOUSE	Integrin alpha-5	sp|P11688|ITA5_MOUSE Integrin alpha-5 OS=Mus musculus OX=10090 GN=Itga5 PE=1 SV=3	1.26217	25.1046	0.00129759	0.0118395	16	16	25.6838	25.6295	25.8938	24.466	24.8187	24.1359
Q8BGK6	YLAT2_MOUSE	Y+L amino acid transporter 2	sp|Q8BGK6|YLAT2_MOUSE Y+L amino acid transporter 2 OS=Mus musculus OX=10090 GN=Slc7a6 PE=1 SV=1;sp|Q8BGK6-2|YLAT2_MOUSE Isoform 2 of Y+L amino acid transporter 2 OS=Mus musculus OX=10090 GN=Slc7a6	0.248558	25.1033	0.360075	0.491781	6;3	5;2	25.5411	24.987	25.1545	25.0746	25.0811	24.7813
O88844	IDHC_MOUSE	Isocitrate dehydrogenase [NADP] cytoplasmic	sp|O88844|IDHC_MOUSE Isocitrate dehydrogenase [NADP] cytoplasmic OS=Mus musculus OX=10090 GN=Idh1 PE=1 SV=2	0.102858	25.0961	0.701974	0.787777	14	13	25.1027	24.9995	25.3403	25.0666	25.332	24.7353
Q99N69	LPXN_MOUSE	Leupaxin	sp|Q99N69|LPXN_MOUSE Leupaxin OS=Mus musculus OX=10090 GN=Lpxn PE=1 SV=2	-0.122892	25.0934	0.604344	0.712791	9	9	25.1793	24.9375	24.9789	25.1183	25.2597	25.0865
Q99LE6	ABCF2_MOUSE	ATP-binding cassette sub-family F member 2	sp|Q99LE6|ABCF2_MOUSE ATP-binding cassette sub-family F member 2 OS=Mus musculus OX=10090 GN=Abcf2 PE=1 SV=1	-0.379325	25.0929	0.30048	0.432537	17	17	24.6556	24.9004	25.1538	25.6485	25.6187	24.5805
Q64092-3	TFE3_MOUSE	Isoform 3 of Transcription factor E3	sp|Q64092-3|TFE3_MOUSE Isoform 3 of Transcription factor E3 OS=Mus musculus OX=10090 GN=Tfe3;sp|Q64092-2|TFE3_MOUSE Isoform 2 of Transcription factor E3 OS=Mus musculus OX=10090 GN=Tfe3;sp|Q64092-4|TFE3_MOUSE Isoform 4 of Transcription factor E3 OS=Mus mus	-0.40752	25.0869	0.213981	0.338726	5;5;5;5	5;5;5;5	24.2917	25.1769	25.1809	25.2497	25.2347	25.3876
P20065-2	TYB4_MOUSE	Isoform Short of Thymosin beta-4	sp|P20065-2|TYB4_MOUSE Isoform Short of Thymosin beta-4 OS=Mus musculus OX=10090 GN=Tmsb4x;sp|P20065|TYB4_MOUSE Thymosin beta-4 OS=Mus musculus OX=10090 GN=Tmsb4x PE=1 SV=1	0.38253	25.085	0.28624	0.417357	4;2	4;2	24.6932	25.5073	25.6283	24.7776	24.591	25.3126
Q8BV66	IFI44_MOUSE	Interferon-induced protein 44	sp|Q8BV66|IFI44_MOUSE Interferon-induced protein 44 OS=Mus musculus OX=10090 GN=Ifi44 PE=2 SV=1	3.39366	25.0845	0.000919245	0.00996583	16	16	27.1088	26.0953	26.1219	24.0947	22.002	NA
Q8K2Q7	BROX_MOUSE	BRO1 domain-containing protein BROX	sp|Q8K2Q7|BROX_MOUSE BRO1 domain-containing protein BROX OS=Mus musculus OX=10090 GN=Brox PE=1 SV=1	0.68099	25.0771	0.0637033	0.142327	9;2	9;2	25.0941	25.4913	25.6673	25.2852	24.3331	24.5914
Q9CYN9	RENR_MOUSE	Renin receptor	sp|Q9CYN9|RENR_MOUSE Renin receptor OS=Mus musculus OX=10090 GN=Atp6ap2 PE=1 SV=2	-0.901731	25.0731	0.0156007	0.0532345	8	8	24.4954	24.6005	24.7708	25.0376	25.5399	25.9944
Q9Z0R6-2	ITSN2_MOUSE	Isoform 2 of Intersectin-2	sp|Q9Z0R6-2|ITSN2_MOUSE Isoform 2 of Intersectin-2 OS=Mus musculus OX=10090 GN=Itsn2;sp|Q9Z0R6|ITSN2_MOUSE Intersectin-2 OS=Mus musculus OX=10090 GN=Itsn2 PE=1 SV=2	-0.472536	25.0702	0.115098	0.218448	18;18	18;18	24.4508	24.9009	25.15	25.287	25.4658	25.1665
Q9D787	PPIL2_MOUSE	RING-type E3 ubiquitin-protein ligase PPIL2	sp|Q9D787|PPIL2_MOUSE RING-type E3 ubiquitin-protein ligase PPIL2 OS=Mus musculus OX=10090 GN=Ppil2 PE=1 SV=2	-1.01229	25.0669	0.0145764	0.0511042	16	16	24.0699	24.8149	24.7974	25.1728	25.5092	26.0371
Q924Z4	CERS2_MOUSE	Ceramide synthase 2	sp|Q924Z4|CERS2_MOUSE Ceramide synthase 2 OS=Mus musculus OX=10090 GN=Cers2 PE=1 SV=1	0.0274074	25.0634	0.927171	0.951792	6	6	25.419	25.0626	24.7497	25.1487	25.3269	24.6735
P31651	S6A12_MOUSE	Sodium- and chloride-dependent betaine transporter	sp|P31651|S6A12_MOUSE Sodium- and chloride-dependent betaine transporter OS=Mus musculus OX=10090 GN=Slc6a12 PE=2 SV=1	-0.660022	25.0571	0.0377057	0.0992645	7	7	24.9042	24.5437	24.7335	25.646	25.0109	25.5046
Q5SUA5	MYO1G_MOUSE	Unconventional myosin-Ig	sp|Q5SUA5|MYO1G_MOUSE Unconventional myosin-Ig OS=Mus musculus OX=10090 GN=Myo1g PE=1 SV=1	0.964886	25.0528	0.00296912	0.0190465	14;1;1	14;1;1	25.3827	25.4981	25.725	24.6343	24.5899	24.487
Q8CGC7	SYEP_MOUSE	Bifunctional glutamate/proline--tRNA ligase	sp|Q8CGC7|SYEP_MOUSE Bifunctional glutamate/proline--tRNA ligase OS=Mus musculus OX=10090 GN=Eprs PE=1 SV=4	-0.167077	25.0516	0.513637	0.633832	19	19	25.121	24.8641	24.9191	24.8967	25.3682	25.1407
Q61545	EWS_MOUSE	RNA-binding protein EWS	sp|Q61545|EWS_MOUSE RNA-binding protein EWS OS=Mus musculus OX=10090 GN=Ewsr1 PE=1 SV=2	-0.582401	25.0483	0.147583	0.262311	5	5	25.2514	24.3857	24.6341	25.9958	25.0585	24.9641
P43274	H14_MOUSE	Histone H1.4	sp|P43274|H14_MOUSE Histone H1.4 OS=Mus musculus OX=10090 GN=Hist1h1e PE=1 SV=2	0.264475	25.046	0.530979	0.648882	9	4	26.1153	24.5659	24.8535	24.8234	25.1284	24.7895
Q8VI94	OASL1_MOUSE	2-5-oligoadenylate synthase-like protein 1	sp|Q8VI94|OASL1_MOUSE 2-5-oligoadenylate synthase-like protein 1 OS=Mus musculus OX=10090 GN=Oasl1 PE=2 SV=1	5.21032	25.0426	5.97475e-06	0.00076321	17	17	27.6193	27.8301	27.4939	23.7432	21.6745	21.8947
Q9D0M3-2	CY1_MOUSE	Isoform 2 of Cytochrome c1, heme protein, mitochondrial	sp|Q9D0M3-2|CY1_MOUSE Isoform 2 of Cytochrome c1, heme protein, mitochondrial OS=Mus musculus OX=10090 GN=Cyc1;sp|Q9D0M3|CY1_MOUSE Cytochrome c1, heme protein, mitochondrial OS=Mus musculus OX=10090 GN=Cyc1 PE=1 SV=1	-1.2028	25.0378	0.0111937	0.0435012	5;5	5;5	24.3973	24.645	24.2668	25.8042	26.2572	24.8561
P43277	H13_MOUSE	Histone H1.3	sp|P43277|H13_MOUSE Histone H1.3 OS=Mus musculus OX=10090 GN=Hist1h1d PE=1 SV=2	-0.088722	25.0376	0.85804	0.901939	9	3	26.1669	24.3994	24.4134	25.4032	24.7772	25.0655
Q9WTI7-2	MYO1C_MOUSE	Isoform 2 of Unconventional myosin-Ic	sp|Q9WTI7-2|MYO1C_MOUSE Isoform 2 of Unconventional myosin-Ic OS=Mus musculus OX=10090 GN=Myo1c;sp|Q9WTI7-3|MYO1C_MOUSE Isoform 3 of Unconventional myosin-Ic OS=Mus musculus OX=10090 GN=Myo1c;sp|Q9WTI7|MYO1C_MOUSE Unconventional myosin-Ic OS=Mus musculus O	0.0946473	25.0348	0.734671	0.815437	20;20;20;15	20;20;20;15	25.1276	24.8324	25.2865	24.9658	25.3152	24.6815
Q9CSH3	RRP44_MOUSE	Exosome complex exonuclease RRP44	sp|Q9CSH3|RRP44_MOUSE Exosome complex exonuclease RRP44 OS=Mus musculus OX=10090 GN=Dis3 PE=1 SV=4	-0.715107	25.0301	0.016833	0.0558568	16	16	24.871	24.5574	24.5894	25.3508	25.2423	25.57
Q7TSC1	PRC2A_MOUSE	Protein PRRC2A	sp|Q7TSC1|PRC2A_MOUSE Protein PRRC2A OS=Mus musculus OX=10090 GN=Prrc2a PE=1 SV=1	-0.402873	25.0272	0.257915	0.386215	18	16	24.2454	24.766	25.4659	25.1536	25.21	25.3224
Q8K078-2	SO4A1_MOUSE	Isoform 2 of Solute carrier organic anion transporter family member 4A1	sp|Q8K078-2|SO4A1_MOUSE Isoform 2 of Solute carrier organic anion transporter family member 4A1 OS=Mus musculus OX=10090 GN=Slco4a1;sp|Q8K078|SO4A1_MOUSE Solute carrier organic anion transporter family member 4A1 OS=Mus musculus OX=10090 GN=Slco4a1 PE=1 SV	-0.782208	25.0252	0.0130251	0.0476558	10;10	10;10	24.7071	24.4173	24.7778	25.4117	25.2014	25.6357
P25206	MCM3_MOUSE	DNA replication licensing factor MCM3	sp|P25206|MCM3_MOUSE DNA replication licensing factor MCM3 OS=Mus musculus OX=10090 GN=Mcm3 PE=1 SV=2	-0.188242	25.0216	0.591236	0.70099	20	20	25.1513	24.684	24.947	25.3198	25.5783	24.4489
P11276	FINC_MOUSE	Fibronectin	sp|P11276|FINC_MOUSE Fibronectin OS=Mus musculus OX=10090 GN=Fn1 PE=1 SV=4	-0.216678	25.0193	0.42952	0.557883	14	14	24.9718	24.7878	24.9734	24.8438	25.0413	25.4979
Q9JMA1	UBP14_MOUSE	Ubiquitin carboxyl-terminal hydrolase 14	sp|Q9JMA1|UBP14_MOUSE Ubiquitin carboxyl-terminal hydrolase 14 OS=Mus musculus OX=10090 GN=Usp14 PE=1 SV=3	-0.269251	25.0192	0.266825	0.397129	13	13	24.7794	24.8727	25.0017	25.2458	25.133	25.0827
Q05769	PGH2_MOUSE	Prostaglandin G/H synthase 2	sp|Q05769|PGH2_MOUSE Prostaglandin G/H synthase 2 OS=Mus musculus OX=10090 GN=Ptgs2 PE=1 SV=1	7.04562	25.0131	0.000212055	0.00401946	14;1	14;1	25.2804	27.5382	27.5048	NA	19.7289	NA
O08547	SC22B_MOUSE	Vesicle-trafficking protein SEC22b	sp|O08547|SC22B_MOUSE Vesicle-trafficking protein SEC22b OS=Mus musculus OX=10090 GN=Sec22b PE=1 SV=3	-0.570249	25.0094	0.0769919	0.162126	10	10	24.5154	24.9891	24.6683	25.6523	25.3191	24.9122
Q8CBW3-5	ABI1_MOUSE	Isoform 5 of Abl interactor 1	sp|Q8CBW3-5|ABI1_MOUSE Isoform 5 of Abl interactor 1 OS=Mus musculus OX=10090 GN=Abi1;sp|Q8CBW3-2|ABI1_MOUSE Isoform 2 of Abl interactor 1 OS=Mus musculus OX=10090 GN=Abi1;sp|Q8CBW3-4|ABI1_MOUSE Isoform 4 of Abl interactor 1 OS=Mus musculus OX=10090 GN=Abi	0.0641206	25.0093	0.804228	0.86582	10;10;10;10;10;4	10;10;10;10;10;4	24.7785	25.1469	25.1988	24.7567	25.1354	25.0397
Q9QUN7	TLR2_MOUSE	Toll-like receptor 2	sp|Q9QUN7|TLR2_MOUSE Toll-like receptor 2 OS=Mus musculus OX=10090 GN=Tlr2 PE=1 SV=1	-0.356086	25.0089	0.175815	0.296018	13	13	24.6536	24.9684	24.8707	25.0333	25.1328	25.3949
P39749	FEN1_MOUSE	Flap endonuclease 1	sp|P39749|FEN1_MOUSE Flap endonuclease 1 OS=Mus musculus OX=10090 GN=Fen1 PE=1 SV=1	0.224	25.0021	0.389851	0.519961	8	8	25.221	24.8989	25.2223	24.929	24.6606	25.0807
Q6DID3	SCAF8_MOUSE	Protein SCAF8	sp|Q6DID3|SCAF8_MOUSE Protein SCAF8 OS=Mus musculus OX=10090 GN=Scaf8 PE=1 SV=1	-0.679506	24.9997	0.194951	0.316795	15	15	25.8171	24.0217	24.141	24.9285	25.4963	25.5935
O70493	SNX12_MOUSE	Sorting nexin-12	sp|O70493|SNX12_MOUSE Sorting nexin-12 OS=Mus musculus OX=10090 GN=Snx12 PE=1 SV=1	1.10201	24.999	0.00142882	0.0124566	12	10	25.6234	25.3625	25.664	24.3526	24.3953	24.5959
Q9DC53	CPNE8_MOUSE	Copine-8	sp|Q9DC53|CPNE8_MOUSE Copine-8 OS=Mus musculus OX=10090 GN=Cpne8 PE=2 SV=3	0.539592	24.9971	0.207067	0.331171	13;6;3	12;5;2	25.0959	25.0372	25.6677	25.1025	25.2002	23.8794
P47753	CAZA1_MOUSE	F-actin-capping protein subunit alpha-1	sp|P47753|CAZA1_MOUSE F-actin-capping protein subunit alpha-1 OS=Mus musculus OX=10090 GN=Capza1 PE=1 SV=4	0.918737	24.9946	0.00433014	0.0233	10	8	25.5017	25.2382	25.622	24.6222	24.434	24.5495
Q9Z127	LAT1_MOUSE	Large neutral amino acids transporter small subunit 1	sp|Q9Z127|LAT1_MOUSE Large neutral amino acids transporter small subunit 1 OS=Mus musculus OX=10090 GN=Slc7a5 PE=1 SV=2	0.960063	24.9917	0.00560236	0.0283789	4	3	25.7319	25.3916	25.2917	24.547	24.2456	24.7424
Q9ERB0	SNP29_MOUSE	Synaptosomal-associated protein 29	sp|Q9ERB0|SNP29_MOUSE Synaptosomal-associated protein 29 OS=Mus musculus OX=10090 GN=Snap29 PE=1 SV=1	0.353229	24.9897	0.179698	0.300229	14	14	25.4348	25.1054	24.9586	24.8179	24.7579	24.8633
P42082-2	CD86_MOUSE	Isoform 2 of T-lymphocyte activation antigen CD86	sp|P42082-2|CD86_MOUSE Isoform 2 of T-lymphocyte activation antigen CD86 OS=Mus musculus OX=10090 GN=Cd86;sp|P42082|CD86_MOUSE T-lymphocyte activation antigen CD86 OS=Mus musculus OX=10090 GN=Cd86 PE=2 SV=1	NA	24.989	NA	NA	4;4	4;4	24.2934	25.1881	25.4856	NA	NA	NA
P14069	S10A6_MOUSE	Protein S100-A6	sp|P14069|S10A6_MOUSE Protein S100-A6 OS=Mus musculus OX=10090 GN=S100a6 PE=1 SV=3	0.366043	24.9878	0.255627	0.383963	1	1	24.875	25.6894	24.9481	24.745	24.6055	25.0639
Q9CQZ7	RPC10_MOUSE	DNA-directed RNA polymerase III subunit RPC10	sp|Q9CQZ7|RPC10_MOUSE DNA-directed RNA polymerase III subunit RPC10 OS=Mus musculus OX=10090 GN=Polr3k PE=3 SV=1	-2.70234	24.9862	2.76361e-05	0.00165704	7	7	23.5841	23.4491	23.8718	25.7215	26.4901	26.8005
Q9D0K2	SCOT1_MOUSE	Succinyl-CoA:3-ketoacid coenzyme A transferase 1, mitochondrial	sp|Q9D0K2|SCOT1_MOUSE Succinyl-CoA:3-ketoacid coenzyme A transferase 1, mitochondrial OS=Mus musculus OX=10090 GN=Oxct1 PE=1 SV=1	0.331755	24.9855	0.337775	0.469878	10	10	25.3489	25.2861	24.8192	24.9689	25.2547	24.2354
Q9QYS9-8	QKI_MOUSE	Isoform 8 of Protein quaking	sp|Q9QYS9-8|QKI_MOUSE Isoform 8 of Protein quaking OS=Mus musculus OX=10090 GN=Qki;sp|Q9QYS9-4|QKI_MOUSE Isoform 4 of Protein quaking OS=Mus musculus OX=10090 GN=Qki;sp|Q9QYS9-3|QKI_MOUSE Isoform 3 of Protein quaking OS=Mus musculus OX=10090 GN=Qki;sp|Q9QY	0.179209	24.9847	0.523797	0.642822	6;6;6;6;6;6;6;5	6;6;6;6;6;6;6;5	25.0754	24.7088	25.4387	24.9533	24.9911	24.7408
O08807	PRDX4_MOUSE	Peroxiredoxin-4	sp|O08807|PRDX4_MOUSE Peroxiredoxin-4 OS=Mus musculus OX=10090 GN=Prdx4 PE=1 SV=1	3.24095	24.9836	0.00154621	0.0130266	2	1	26.5905	26.6216	26.6002	24.5842	24.0179	21.4872
Q64455	PTPRJ_MOUSE	Receptor-type tyrosine-protein phosphatase eta	sp|Q64455|PTPRJ_MOUSE Receptor-type tyrosine-protein phosphatase eta OS=Mus musculus OX=10090 GN=Ptprj PE=1 SV=2	1.73407	24.9832	0.000117855	0.00298498	11	11	25.7706	26.0537	25.7263	24.2635	23.8073	24.2776
O35654	DPOD2_MOUSE	DNA polymerase delta subunit 2	sp|O35654|DPOD2_MOUSE DNA polymerase delta subunit 2 OS=Mus musculus OX=10090 GN=Pold2 PE=1 SV=2	-2.13956	24.9786	1.63189e-05	0.00124971	11	11	23.7804	23.8488	24.0974	25.8692	26.0567	26.2194
Q9CZU6	CISY_MOUSE	Citrate synthase, mitochondrial	sp|Q9CZU6|CISY_MOUSE Citrate synthase, mitochondrial OS=Mus musculus OX=10090 GN=Cs PE=1 SV=1	-0.291686	24.9781	0.417706	0.548111	7	7	24.4409	25.1858	24.8701	25.3355	25.5206	24.5157
Q9Z204-2	HNRPC_MOUSE	Isoform C1 of Heterogeneous nuclear ribonucleoproteins C1/C2	sp|Q9Z204-2|HNRPC_MOUSE Isoform C1 of Heterogeneous nuclear ribonucleoproteins C1/C2 OS=Mus musculus OX=10090 GN=Hnrnpc;sp|Q9Z204-4|HNRPC_MOUSE Isoform 4 of Heterogeneous nuclear ribonucleoproteins C1/C2 OS=Mus musculus OX=10090 GN=Hnrnpc;sp|Q9Z204-3|HNRPC	0.926847	24.9761	0.0176323	0.0576237	9;8;8	1;1;1	25.9135	25.4352	24.9698	24.3257	24.3582	24.8541
Q64345	IFIT3_MOUSE	Interferon-induced protein with tetratricopeptide repeats 3	sp|Q64345|IFIT3_MOUSE Interferon-induced protein with tetratricopeptide repeats 3 OS=Mus musculus OX=10090 GN=Ifit3 PE=1 SV=1	NA	24.9734	NA	NA	12	12	24.9274	24.9989	24.9939	NA	NA	NA
Q04447	KCRB_MOUSE	Creatine kinase B-type	sp|Q04447|KCRB_MOUSE Creatine kinase B-type OS=Mus musculus OX=10090 GN=Ckb PE=1 SV=1	0.445831	24.9668	0.141873	0.255876	9	9	25.58	24.8924	25.0967	24.7535	24.5284	24.9496
Q9JIX0	ENY2_MOUSE	Transcription and mRNA export factor ENY2	sp|Q9JIX0|ENY2_MOUSE Transcription and mRNA export factor ENY2 OS=Mus musculus OX=10090 GN=Eny2 PE=1 SV=1	-0.839566	24.9663	0.0546369	0.127907	2	2	23.8753	24.7307	25.0335	25.2517	25.8987	25.0078
Q9EP69	SAC1_MOUSE	Phosphatidylinositide phosphatase SAC1	sp|Q9EP69|SAC1_MOUSE Phosphatidylinositide phosphatase SAC1 OS=Mus musculus OX=10090 GN=Sacm1l PE=1 SV=1	-0.349645	24.9662	0.161135	0.279962	14	14	24.7491	24.7808	24.8442	25.2939	25.015	25.1141
Q9DCL9	PUR6_MOUSE	Multifunctional protein ADE2	sp|Q9DCL9|PUR6_MOUSE Multifunctional protein ADE2 OS=Mus musculus OX=10090 GN=Paics PE=1 SV=4	-0.920727	24.9645	0.0199519	0.0633032	15	15	24.973	24.1516	24.3878	25.1436	25.878	25.253
Q3TXT3	SOSSC_MOUSE	SOSS complex subunit C	sp|Q3TXT3|SOSSC_MOUSE SOSS complex subunit C OS=Mus musculus OX=10090 GN=Inip PE=3 SV=1;sp|Q3TXT3-2|SOSSC_MOUSE Isoform 2 of SOSS complex subunit C OS=Mus musculus OX=10090 GN=Inip	-0.513315	24.9624	0.219288	0.346381	6;3	6;3	24.1942	24.8478	25.0754	25.6772	25.4977	24.4823
Q80X71	T106B_MOUSE	Transmembrane protein 106B	sp|Q80X71|T106B_MOUSE Transmembrane protein 106B OS=Mus musculus OX=10090 GN=Tmem106b PE=1 SV=1	-0.7901	24.9621	0.0136282	0.048651	6	6	24.9017	24.3126	24.4868	25.4344	25.3699	25.267
Q62425	NDUA4_MOUSE	Cytochrome c oxidase subunit NDUFA4	sp|Q62425|NDUA4_MOUSE Cytochrome c oxidase subunit NDUFA4 OS=Mus musculus OX=10090 GN=Ndufa4 PE=1 SV=2	-1.18756	24.9615	0.00675302	0.0314428	4	4	24.1914	24.4278	24.4838	25.0571	26.2161	25.3925
Q99MU3-2	DSRAD_MOUSE	Isoform 2 of Double-stranded RNA-specific adenosine deaminase	sp|Q99MU3-2|DSRAD_MOUSE Isoform 2 of Double-stranded RNA-specific adenosine deaminase OS=Mus musculus OX=10090 GN=Adar;sp|Q99MU3|DSRAD_MOUSE Double-stranded RNA-specific adenosine deaminase OS=Mus musculus OX=10090 GN=Adar PE=1 SV=2;sp|Q99MU3-5|DSRAD_MOUSE	0.299478	24.9607	0.265541	0.39582	14;14;13;5;5	14;14;13;5;5	25.3271	24.8752	25.1291	24.578	24.9237	24.9312
Q91WC9	DGLB_MOUSE	Sn1-specific diacylglycerol lipase beta	sp|Q91WC9|DGLB_MOUSE Sn1-specific diacylglycerol lipase beta OS=Mus musculus OX=10090 GN=Daglb PE=1 SV=2	0.218596	24.9572	0.388147	0.518893	10	10	25.2253	25.1103	24.8639	25.0298	24.7779	24.736
Q9CZA6	NDE1_MOUSE	Nuclear distribution protein nudE homolog 1	sp|Q9CZA6|NDE1_MOUSE Nuclear distribution protein nudE homolog 1 OS=Mus musculus OX=10090 GN=Nde1 PE=1 SV=1;sp|Q9CZA6-3|NDE1_MOUSE Isoform 3 of Nuclear distribution protein nudE homolog 1 OS=Mus musculus OX=10090 GN=Nde1;sp|Q9CZA6-2|NDE1_MOUSE Isoform 2 of	-1.3157	24.9517	0.000571211	0.00739303	14;13;13;7	12;11;11;6	24.0764	24.3474	24.4578	25.5011	25.521	25.8066
P49718	MCM5_MOUSE	DNA replication licensing factor MCM5	sp|P49718|MCM5_MOUSE DNA replication licensing factor MCM5 OS=Mus musculus OX=10090 GN=Mcm5 PE=1 SV=1	-0.847264	24.9516	0.0051768	0.0269194	13	13	24.4587	24.5397	24.5856	25.2622	25.4752	25.3883
Q91V12-2	BACH_MOUSE	Isoform A of Cytosolic acyl coenzyme A thioester hydrolase	sp|Q91V12-2|BACH_MOUSE Isoform A of Cytosolic acyl coenzyme A thioester hydrolase OS=Mus musculus OX=10090 GN=Acot7;sp|Q91V12-4|BACH_MOUSE Isoform D of Cytosolic acyl coenzyme A thioester hydrolase OS=Mus musculus OX=10090 GN=Acot7;sp|Q91V12|BACH_MOUSE Cyt	0.458555	24.9492	0.0871631	0.177467	10;9;9;8	10;9;9;8	25.0958	25.1514	25.2883	24.9438	24.575	24.6411
P25085-2	IL1RA_MOUSE	Isoform 2 of Interleukin-1 receptor antagonist protein	sp|P25085-2|IL1RA_MOUSE Isoform 2 of Interleukin-1 receptor antagonist protein OS=Mus musculus OX=10090 GN=Il1rn;sp|P25085|IL1RA_MOUSE Interleukin-1 receptor antagonist protein OS=Mus musculus OX=10090 GN=Il1rn PE=2 SV=1	5.13031	24.9457	5.82762e-06	0.00076321	6;6	6;6	26.1723	26.1478	26.3647	21.098	NA	NA
O35516	NOTC2_MOUSE	Neurogenic locus notch homolog protein 2	sp|O35516|NOTC2_MOUSE Neurogenic locus notch homolog protein 2 OS=Mus musculus OX=10090 GN=Notch2 PE=1 SV=1;sp|O35516-2|NOTC2_MOUSE Isoform 2 of Neurogenic locus notch homolog protein 2 OS=Mus musculus OX=10090 GN=Notch2	1.77761	24.9439	7.61703e-05	0.0024182	23;22	23;22	25.6345	25.9308	25.933	23.9081	23.9565	24.3008
O08810	U5S1_MOUSE	116 kDa U5 small nuclear ribonucleoprotein component	sp|O08810|U5S1_MOUSE 116 kDa U5 small nuclear ribonucleoprotein component OS=Mus musculus OX=10090 GN=Eftud2 PE=1 SV=1	0.236873	24.9423	0.322325	0.454847	17	16	25.0588	24.9554	25.1681	24.8933	24.8282	24.7502
Q8CDN6	TXNL1_MOUSE	Thioredoxin-like protein 1	sp|Q8CDN6|TXNL1_MOUSE Thioredoxin-like protein 1 OS=Mus musculus OX=10090 GN=Txnl1 PE=1 SV=3	-0.121168	24.9344	0.638869	0.737813	11	11	24.9339	24.7875	24.9	25.1919	25.1223	24.6707
Q921M7	FA49B_MOUSE	Protein FAM49B	sp|Q921M7|FA49B_MOUSE Protein FAM49B OS=Mus musculus OX=10090 GN=Fam49b PE=1 SV=1	1.11943	24.9325	0.0016405	0.0133143	10;2	10;2	25.3947	25.3976	25.6844	24.3336	24.1882	24.5966
Q3UE31	K0930_MOUSE	Uncharacterized protein KIAA0930 homolog	sp|Q3UE31|K0930_MOUSE Uncharacterized protein KIAA0930 homolog OS=Mus musculus OX=10090 PE=1 SV=2	-1.24659	24.9293	0.00111914	0.0109801	12	12	24.231	24.4427	24.2444	25.2573	25.8634	25.5372
Q05910	ADAM8_MOUSE	Disintegrin and metalloproteinase domain-containing protein 8	sp|Q05910|ADAM8_MOUSE Disintegrin and metalloproteinase domain-containing protein 8 OS=Mus musculus OX=10090 GN=Adam8 PE=1 SV=3	0.925422	24.9251	0.0119998	0.0454195	12	12	24.8891	25.7013	25.5731	24.5021	24.604	24.2812
P27546-2	MAP4_MOUSE	Isoform 2 of Microtubule-associated protein 4	sp|P27546-2|MAP4_MOUSE Isoform 2 of Microtubule-associated protein 4 OS=Mus musculus OX=10090 GN=Map4;sp|P27546|MAP4_MOUSE Microtubule-associated protein 4 OS=Mus musculus OX=10090 GN=Map4 PE=1 SV=3;sp|P27546-3|MAP4_MOUSE Isoform 3 of Microtubule-associate	-0.790531	24.9239	0.0211893	0.065393	18;18;17;6	18;18;17;6	24.6206	24.1986	24.7667	25.1573	25.6754	25.1247
P29595	NEDD8_MOUSE	NEDD8	sp|P29595|NEDD8_MOUSE NEDD8 OS=Mus musculus OX=10090 GN=Nedd8 PE=1 SV=2	-0.415569	24.9236	0.206171	0.330458	3	3	24.638	24.7431	24.7664	24.8515	25.7261	24.8167
Q9CX00	IST1_MOUSE	IST1 homolog	sp|Q9CX00|IST1_MOUSE IST1 homolog OS=Mus musculus OX=10090 GN=Ist1 PE=1 SV=1	0.592088	24.92	0.093084	0.186422	5	5	24.6927	25.4766	25.4787	24.3175	24.6082	24.9461
Q8BL97-3	SRSF7_MOUSE	Isoform 3 of Serine/arginine-rich splicing factor 7	sp|Q8BL97-3|SRSF7_MOUSE Isoform 3 of Serine/arginine-rich splicing factor 7 OS=Mus musculus OX=10090 GN=Srsf7;sp|Q8BL97-4|SRSF7_MOUSE Isoform 4 of Serine/arginine-rich splicing factor 7 OS=Mus musculus OX=10090 GN=Srsf7;sp|Q8BL97-2|SRSF7_MOUSE Isoform 2 of	-0.312028	24.9137	0.352304	0.484583	8;8;8;8	7;7;7;7	24.6104	24.5007	25.1619	24.7502	25.5765	24.8824
Q9D0F1	NDC80_MOUSE	Kinetochore protein NDC80 homolog	sp|Q9D0F1|NDC80_MOUSE Kinetochore protein NDC80 homolog OS=Mus musculus OX=10090 GN=Ndc80 PE=1 SV=1	-1.58701	24.9097	0.000748699	0.00886967	17	17	23.7813	24.4713	24.096	25.3653	25.6003	26.1441
Q9DBS1	TMM43_MOUSE	Transmembrane protein 43	sp|Q9DBS1|TMM43_MOUSE Transmembrane protein 43 OS=Mus musculus OX=10090 GN=Tmem43 PE=1 SV=1	-0.527069	24.9077	0.148911	0.263872	9	9	24.3752	24.88	24.6773	25.4994	25.4923	24.5221
Q9D735	TRIR_MOUSE	Telomerase RNA component interacting RNase	sp|Q9D735|TRIR_MOUSE Telomerase RNA component interacting RNase OS=Mus musculus OX=10090 GN=Trir PE=1 SV=1	-0.306323	24.906	0.329877	0.462836	11	11	25.0639	24.5913	24.6034	24.5997	25.1731	25.4047
Q91X58	ZFN2B_MOUSE	AN1-type zinc finger protein 2B	sp|Q91X58|ZFN2B_MOUSE AN1-type zinc finger protein 2B OS=Mus musculus OX=10090 GN=Zfand2b PE=1 SV=1	-0.95417	24.9032	0.00610898	0.0299137	8	8	24.2145	24.2413	24.8225	25.3941	25.4504	25.2962
Q3TWW8	SRSF6_MOUSE	Serine/arginine-rich splicing factor 6	sp|Q3TWW8|SRSF6_MOUSE Serine/arginine-rich splicing factor 6 OS=Mus musculus OX=10090 GN=Srsf6 PE=1 SV=1	0.252341	24.9028	0.378629	0.509491	9	8	25.3265	24.7428	25.0177	24.8573	24.9971	24.4756
Q9D358	PPAC_MOUSE	Low molecular weight phosphotyrosine protein phosphatase	sp|Q9D358|PPAC_MOUSE Low molecular weight phosphotyrosine protein phosphatase OS=Mus musculus OX=10090 GN=Acp1 PE=1 SV=3	-0.911588	24.8991	0.0039793	0.0223411	6	3	24.5711	24.2877	24.4709	25.4124	25.2308	25.4213
Q922S8	KIF2C_MOUSE	Kinesin-like protein KIF2C	sp|Q922S8|KIF2C_MOUSE Kinesin-like protein KIF2C OS=Mus musculus OX=10090 GN=Kif2c PE=1 SV=1	-2.36002	24.8957	5.28172e-05	0.00228747	16;1	16;1	23.1176	24.1167	23.9129	25.9526	26.0609	26.2136
Q8VDW0	DX39A_MOUSE	ATP-dependent RNA helicase DDX39A	sp|Q8VDW0|DX39A_MOUSE ATP-dependent RNA helicase DDX39A OS=Mus musculus OX=10090 GN=Ddx39a PE=1 SV=1;sp|Q8VDW0-2|DX39A_MOUSE Isoform 2 of ATP-dependent RNA helicase DDX39A OS=Mus musculus OX=10090 GN=Ddx39a	0.786654	24.893	0.0133408	0.0481514	10;5	4;2	25.5812	25.0488	25.2291	24.6398	24.4914	24.3679
Q8BTY2	S4A7_MOUSE	Sodium bicarbonate cotransporter 3	sp|Q8BTY2|S4A7_MOUSE Sodium bicarbonate cotransporter 3 OS=Mus musculus OX=10090 GN=Slc4a7 PE=1 SV=2;sp|Q8BTY2-2|S4A7_MOUSE Isoform 2 of Sodium bicarbonate cotransporter 3 OS=Mus musculus OX=10090 GN=Slc4a7	-0.148088	24.8837	0.574539	0.688559	14;9;1;1;1;1	14;9;1;1;1;1	24.4745	24.8507	25.1037	24.9561	24.9533	24.9638
P55012	S12A2_MOUSE	Solute carrier family 12 member 2	sp|P55012|S12A2_MOUSE Solute carrier family 12 member 2 OS=Mus musculus OX=10090 GN=Slc12a2 PE=1 SV=2	0.356795	24.8819	0.165652	0.285614	17	17	24.9972	24.9718	25.2117	24.8679	24.6985	24.544
Q06185	ATP5I_MOUSE	ATP synthase subunit e, mitochondrial	sp|Q06185|ATP5I_MOUSE ATP synthase subunit e, mitochondrial OS=Mus musculus OX=10090 GN=Atp5me PE=1 SV=2	-1.15842	24.8802	0.0167538	0.0558568	2	2	23.8905	24.4516	24.5608	25.1741	26.2654	24.9386
O70274	TP4A2_MOUSE	Protein tyrosine phosphatase type IVA 2	sp|O70274|TP4A2_MOUSE Protein tyrosine phosphatase type IVA 2 OS=Mus musculus OX=10090 GN=Ptp4a2 PE=1 SV=1	-0.0989646	24.8771	0.767266	0.838939	2	2	24.4601	24.9016	25.121	24.5955	24.6987	25.4855
P47911	RL6_MOUSE	60S ribosomal protein L6	sp|P47911|RL6_MOUSE 60S ribosomal protein L6 OS=Mus musculus OX=10090 GN=Rpl6 PE=1 SV=3	1.07237	24.8761	0.0120488	0.0454666	14	14	25.6554	25.3836	25.1977	24.9667	23.8082	24.2447
Q9DCT8	CRIP2_MOUSE	Cysteine-rich protein 2	sp|Q9DCT8|CRIP2_MOUSE Cysteine-rich protein 2 OS=Mus musculus OX=10090 GN=Crip2 PE=1 SV=1	-0.121601	24.8746	0.807985	0.868274	4	3	24.4676	24.6124	25.3616	26.0448	24.3563	24.4052
P28740-2	KIF2A_MOUSE	Isoform 2 of Kinesin-like protein KIF2A	sp|P28740-2|KIF2A_MOUSE Isoform 2 of Kinesin-like protein KIF2A OS=Mus musculus OX=10090 GN=Kif2a	-0.948067	24.8693	0.00618383	0.0301295	17	1	24.2662	24.2327	24.6868	25.0689	25.4906	25.4704
O35450	FKBPL_MOUSE	FK506-binding protein-like	sp|O35450|FKBPL_MOUSE FK506-binding protein-like OS=Mus musculus OX=10090 GN=Fkbpl PE=2 SV=1	-0.776934	24.8687	0.0145704	0.0511042	8	8	24.3733	24.4358	24.6316	24.9362	25.3847	25.4506
P61358	RL27_MOUSE	60S ribosomal protein L27	sp|P61358|RL27_MOUSE 60S ribosomal protein L27 OS=Mus musculus OX=10090 GN=Rpl27 PE=1 SV=2	0.604507	24.8662	0.135965	0.247653	7	7	24.7685	25.1108	25.626	25.2329	24.1374	24.3215
P52624	UPP1_MOUSE	Uridine phosphorylase 1	sp|P52624|UPP1_MOUSE Uridine phosphorylase 1 OS=Mus musculus OX=10090 GN=Upp1 PE=1 SV=2	NA	24.8647	NA	NA	8;1	8;1	24.9113	24.6973	24.9856	NA	NA	NA
Q07813	BAX_MOUSE	Apoptosis regulator BAX	sp|Q07813|BAX_MOUSE Apoptosis regulator BAX OS=Mus musculus OX=10090 GN=Bax PE=1 SV=1	-0.934651	24.8641	0.0207763	0.0645252	7	7	24.2448	24.5172	24.4284	25.4501	25.8528	24.6915
Q99KV1	DJB11_MOUSE	DnaJ homolog subfamily B member 11	sp|Q99KV1|DJB11_MOUSE DnaJ homolog subfamily B member 11 OS=Mus musculus OX=10090 GN=Dnajb11 PE=1 SV=1	-0.102015	24.8619	0.678819	0.769433	7	7	24.8824	24.7901	24.7601	25.1678	24.7894	24.7816
Q00612	G6PD1_MOUSE	Glucose-6-phosphate 1-dehydrogenase X	sp|Q00612|G6PD1_MOUSE Glucose-6-phosphate 1-dehydrogenase X OS=Mus musculus OX=10090 GN=G6pdx PE=1 SV=3	1.34946	24.8612	0.000712966	0.00859215	12;1;1	12;1;1	25.7484	25.2828	25.5765	23.9715	24.1413	24.4466
Q8K124	PKHO2_MOUSE	Pleckstrin homology domain-containing family O member 2	sp|Q8K124|PKHO2_MOUSE Pleckstrin homology domain-containing family O member 2 OS=Mus musculus OX=10090 GN=Plekho2 PE=1 SV=1	0.296518	24.8579	0.221278	0.348214	11	11	24.8976	25.0568	25.0641	24.6689	24.7916	24.6683
Q99K43	PRC1_MOUSE	Protein regulator of cytokinesis 1	sp|Q99K43|PRC1_MOUSE Protein regulator of cytokinesis 1 OS=Mus musculus OX=10090 GN=Prc1 PE=1 SV=2	-1.72239	24.8577	0.000139809	0.0033395	13	13	23.9959	24.2799	23.7137	25.4977	25.8106	25.8483
Q6P8I4	PCNP_MOUSE	PEST proteolytic signal-containing nuclear protein	sp|Q6P8I4|PCNP_MOUSE PEST proteolytic signal-containing nuclear protein OS=Mus musculus OX=10090 GN=Pcnp PE=1 SV=1	-0.934249	24.8558	0.012725	0.0471334	4	4	24.1005	24.4591	24.6065	24.8471	25.6152	25.5065
O55131	SEPT7_MOUSE	Septin-7	sp|O55131|SEPT7_MOUSE Septin-7 OS=Mus musculus OX=10090 GN=Sept7 PE=1 SV=1	0.237919	24.8545	0.350276	0.482925	12;1	11;0	25.0863	24.7778	25.0563	24.6622	24.9377	24.6067
Q920B9	SP16H_MOUSE	FACT complex subunit SPT16	sp|Q920B9|SP16H_MOUSE FACT complex subunit SPT16 OS=Mus musculus OX=10090 GN=Supt16h PE=1 SV=2	-0.622123	24.8531	0.0410078	0.105592	18	18	24.581	24.5902	24.4549	24.9364	25.5376	25.0185
Q922D8	C1TC_MOUSE	C-1-tetrahydrofolate synthase, cytoplasmic	sp|Q922D8|C1TC_MOUSE C-1-tetrahydrofolate synthase, cytoplasmic OS=Mus musculus OX=10090 GN=Mthfd1 PE=1 SV=4	0.0957764	24.8513	0.752247	0.829565	15	15	25.1765	24.6857	24.8352	25.2825	24.5718	24.5557
Q80V24	VGLL4_MOUSE	Transcription cofactor vestigial-like protein 4	sp|Q80V24|VGLL4_MOUSE Transcription cofactor vestigial-like protein 4 OS=Mus musculus OX=10090 GN=Vgll4 PE=1 SV=1	-2.29773	24.8464	5.52026e-05	0.0023025	9	9	23.34	23.6119	24.1406	25.9339	26.3474	25.7045
P61161	ARP2_MOUSE	Actin-related protein 2	sp|P61161|ARP2_MOUSE Actin-related protein 2 OS=Mus musculus OX=10090 GN=Actr2 PE=1 SV=1	0.414864	24.8455	0.108903	0.209532	10	10	25.1677	24.9005	25.0907	24.7627	24.5283	24.6234
Q09143	CTR1_MOUSE	High affinity cationic amino acid transporter 1	sp|Q09143|CTR1_MOUSE High affinity cationic amino acid transporter 1 OS=Mus musculus OX=10090 GN=Slc7a1 PE=1 SV=1	0.0989634	24.8454	0.816195	0.871993	7;1	7;1	25.6995	24.25	24.7353	25.2962	24.3976	24.694
Q8R3G1	PP1R8_MOUSE	Nuclear inhibitor of protein phosphatase 1	sp|Q8R3G1|PP1R8_MOUSE Nuclear inhibitor of protein phosphatase 1 OS=Mus musculus OX=10090 GN=Ppp1r8 PE=1 SV=1	-0.0826618	24.8441	0.779222	0.847281	10	10	25.0986	24.5825	24.7271	25.0551	25.1386	24.4625
P62307	RUXF_MOUSE	Small nuclear ribonucleoprotein F	sp|P62307|RUXF_MOUSE Small nuclear ribonucleoprotein F OS=Mus musculus OX=10090 GN=Snrpf PE=1 SV=1	0.242734	24.8393	0.328485	0.461544	2	2	24.9531	25.0304	24.8985	24.8147	24.4972	24.8418
O88738-3	BIRC6_MOUSE	Isoform 3 of Baculoviral IAP repeat-containing protein 6	sp|O88738-3|BIRC6_MOUSE Isoform 3 of Baculoviral IAP repeat-containing protein 6 OS=Mus musculus OX=10090 GN=Birc6;sp|O88738-2|BIRC6_MOUSE Isoform 2 of Baculoviral IAP repeat-containing protein 6 OS=Mus musculus OX=10090 GN=Birc6;sp|O88738|BIRC6_MOUSE Bacu	-1.05504	24.8359	0.298538	0.430165	3;3;3	3;3;3	21.7624	25.0768	26.0859	25.7647	25.3909	24.9346
Q9D0L8	MCES_MOUSE	mRNA cap guanine-N7 methyltransferase	sp|Q9D0L8|MCES_MOUSE mRNA cap guanine-N7 methyltransferase OS=Mus musculus OX=10090 GN=Rnmt PE=1 SV=1;sp|Q9D0L8-3|MCES_MOUSE Isoform 3 of mRNA cap guanine-N7 methyltransferase OS=Mus musculus OX=10090 GN=Rnmt;sp|Q9D0L8-2|MCES_MOUSE Isoform 2 of mRNA cap gu	-1.27802	24.831	0.00115299	0.0110702	15;13;12	15;13;12	23.9746	24.1906	24.4107	25.1491	25.707	25.5537
P97821	CATC_MOUSE	Dipeptidyl peptidase 1	sp|P97821|CATC_MOUSE Dipeptidyl peptidase 1 OS=Mus musculus OX=10090 GN=Ctsc PE=1 SV=1	4.15046	24.8307	6.94623e-05	0.00233225	11	11	27.7682	26.2297	26.7199	22.7343	21.7363	23.7958
Q9CPQ3	TOM22_MOUSE	Mitochondrial import receptor subunit TOM22 homolog	sp|Q9CPQ3|TOM22_MOUSE Mitochondrial import receptor subunit TOM22 homolog OS=Mus musculus OX=10090 GN=Tomm22 PE=1 SV=3	-1.10877	24.8291	0.0101993	0.0404941	5	5	24.3313	24.453	24.0398	25.752	25.6973	24.7012
Q8BT60	CPNE3_MOUSE	Copine-3	sp|Q8BT60|CPNE3_MOUSE Copine-3 OS=Mus musculus OX=10090 GN=Cpne3 PE=1 SV=2	0.55986	24.8242	0.0480141	0.117526	13;1;1;1	11;0;0;0	24.8366	25.2973	25.1786	24.5222	24.6317	24.479
P60229	EIF3E_MOUSE	Eukaryotic translation initiation factor 3 subunit E	sp|P60229|EIF3E_MOUSE Eukaryotic translation initiation factor 3 subunit E OS=Mus musculus OX=10090 GN=Eif3e PE=1 SV=1	0.520388	24.8232	0.0923926	0.185416	6	6	25.1672	24.8746	25.2085	24.7683	24.1432	24.7777
P63158	HMGB1_MOUSE	High mobility group protein B1	sp|P63158|HMGB1_MOUSE High mobility group protein B1 OS=Mus musculus OX=10090 GN=Hmgb1 PE=1 SV=2	3.17822	24.8206	0.000280165	0.00478561	11	10	27.4965	26.0889	25.6438	23.9311	23.228	22.5353
Q9DCH4	EIF3F_MOUSE	Eukaryotic translation initiation factor 3 subunit F	sp|Q9DCH4|EIF3F_MOUSE Eukaryotic translation initiation factor 3 subunit F OS=Mus musculus OX=10090 GN=Eif3f PE=1 SV=2	0.38627	24.8193	0.210142	0.334633	8	8	25.5196	24.7861	24.7315	24.5688	24.7356	24.574
P61222	ABCE1_MOUSE	ATP-binding cassette sub-family E member 1	sp|P61222|ABCE1_MOUSE ATP-binding cassette sub-family E member 1 OS=Mus musculus OX=10090 GN=Abce1 PE=1 SV=1	-1.16657	24.8185	0.0147009	0.0514182	14	14	24.1756	24.7035	23.8265	24.7394	25.9949	25.471
Q8BFW7	LPP_MOUSE	Lipoma-preferred partner homolog	sp|Q8BFW7|LPP_MOUSE Lipoma-preferred partner homolog OS=Mus musculus OX=10090 GN=Lpp PE=1 SV=1;sp|Q8BFW7-5|LPP_MOUSE Isoform 5 of Lipoma-preferred partner homolog OS=Mus musculus OX=10090 GN=Lpp;sp|Q8BFW7-4|LPP_MOUSE Isoform 4 of Lipoma-preferred partner h	0.827444	24.8178	0.0201805	0.0638904	9;8;6;3;3	9;8;6;3;3	24.9947	25.1111	25.5888	24.3925	24.7528	24.0669
P63073	IF4E_MOUSE	Eukaryotic translation initiation factor 4E	sp|P63073|IF4E_MOUSE Eukaryotic translation initiation factor 4E OS=Mus musculus OX=10090 GN=Eif4e PE=1 SV=1	1.04471	24.8146	0.00638034	0.0306485	8	8	25.1344	25.4056	25.4708	24.7188	23.8608	24.2971
O55222	ILK_MOUSE	Integrin-linked protein kinase	sp|O55222|ILK_MOUSE Integrin-linked protein kinase OS=Mus musculus OX=10090 GN=Ilk PE=1 SV=2	-0.344795	24.8145	0.244356	0.372557	13	13	24.8955	24.3979	24.633	24.6493	25.0024	25.3091
P24063	ITAL_MOUSE	Integrin alpha-L	sp|P24063|ITAL_MOUSE Integrin alpha-L OS=Mus musculus OX=10090 GN=Itgal PE=1 SV=2	2.62749	24.8137	3.02518e-06	0.000619899	15	15	25.9408	26.3169	26.1246	23.5752	23.3687	23.556
Q9ERG0-2	LIMA1_MOUSE	Isoform Alpha of LIM domain and actin-binding protein 1	sp|Q9ERG0-2|LIMA1_MOUSE Isoform Alpha of LIM domain and actin-binding protein 1 OS=Mus musculus OX=10090 GN=Lima1;sp|Q9ERG0|LIMA1_MOUSE LIM domain and actin-binding protein 1 OS=Mus musculus OX=10090 GN=Lima1 PE=1 SV=3	-0.913917	24.8099	0.0415983	0.106317	12;12	11;11	23.6121	24.7556	24.691	25.7443	25.116	24.9402
O35658	C1QBP_MOUSE	Complement component 1 Q subcomponent-binding protein, mitochondrial	sp|O35658|C1QBP_MOUSE Complement component 1 Q subcomponent-binding protein, mitochondrial OS=Mus musculus OX=10090 GN=C1qbp PE=1 SV=1	-0.527857	24.8062	0.132304	0.242762	5	5	24.5592	24.7488	24.3189	25.5991	25.0594	24.552
Q02819	NUCB1_MOUSE	Nucleobindin-1	sp|Q02819|NUCB1_MOUSE Nucleobindin-1 OS=Mus musculus OX=10090 GN=Nucb1 PE=1 SV=2	-0.937183	24.803	0.0127997	0.047243	16	16	24.0373	24.5184	24.4475	25.4185	25.6001	24.7962
Q9CQR2	RS21_MOUSE	40S ribosomal protein S21	sp|Q9CQR2|RS21_MOUSE 40S ribosomal protein S21 OS=Mus musculus OX=10090 GN=Rps21 PE=1 SV=1	-0.130724	24.8011	0.622862	0.725027	5	5	24.8231	24.6979	24.6861	24.7369	24.6314	25.231
Q8K4Z5	SF3A1_MOUSE	Splicing factor 3A subunit 1	sp|Q8K4Z5|SF3A1_MOUSE Splicing factor 3A subunit 1 OS=Mus musculus OX=10090 GN=Sf3a1 PE=1 SV=1	0.210001	24.7987	0.383915	0.514572	15	15	24.8835	25.0248	24.8027	24.7348	24.7824	24.5637
Q8BWC0	TPC2_MOUSE	Two pore calcium channel protein 2	sp|Q8BWC0|TPC2_MOUSE Two pore calcium channel protein 2 OS=Mus musculus OX=10090 GN=Tpcn2 PE=1 SV=1	-0.801093	24.798	0.0133967	0.0482405	8;2;2	8;2;2	24.5567	24.2457	24.39	25.0231	25.0421	25.5304
Q6GQT9	NOMO1_MOUSE	Nodal modulator 1	sp|Q6GQT9|NOMO1_MOUSE Nodal modulator 1 OS=Mus musculus OX=10090 GN=Nomo1 PE=1 SV=1	-0.849767	24.7978	0.024257	0.0718418	17	17	24.4777	24.3211	24.32	25.5464	25.514	24.6077
O70456	1433S_MOUSE	14-3-3 protein sigma	sp|O70456|1433S_MOUSE 14-3-3 protein sigma OS=Mus musculus OX=10090 GN=Sfn PE=1 SV=2	-0.756648	24.7966	0.103306	0.201804	3	1	24.3172	25.2802	23.6573	24.828	25.3092	25.3875
P68510	1433F_MOUSE	14-3-3 protein eta	sp|P68510|1433F_MOUSE 14-3-3 protein eta OS=Mus musculus OX=10090 GN=Ywhah PE=1 SV=2	0.304978	24.7965	0.354051	0.486075	9	6	25.2722	25.2108	24.3639	24.6733	24.8322	24.4264
Q64735-2	CR1L_MOUSE	Isoform 2 of Complement component receptor 1-like protein	sp|Q64735-2|CR1L_MOUSE Isoform 2 of Complement component receptor 1-like protein OS=Mus musculus OX=10090 GN=Cr1l;sp|Q64735|CR1L_MOUSE Complement component receptor 1-like protein OS=Mus musculus OX=10090 GN=Cr1l PE=1 SV=1	0.162532	24.7902	0.507474	0.629096	6;6	6;6	24.7754	24.7965	25.0423	24.8306	24.5453	24.7508
Q8C052	MAP1S_MOUSE	Microtubule-associated protein 1S	sp|Q8C052|MAP1S_MOUSE Microtubule-associated protein 1S OS=Mus musculus OX=10090 GN=Map1s PE=1 SV=2	-1.75935	24.783	0.00103321	0.0106511	15	15	23.6819	24.2012	23.8271	25.0464	26.3293	25.6126
Q9EPR4	S23A2_MOUSE	Solute carrier family 23 member 2	sp|Q9EPR4|S23A2_MOUSE Solute carrier family 23 member 2 OS=Mus musculus OX=10090 GN=Slc23a2 PE=1 SV=2	1.46888	24.78	0.00341729	0.0203651	7;2	7;2	24.7696	25.7803	25.9934	24.2706	23.7168	24.1493
P61255	RL26_MOUSE	60S ribosomal protein L26	sp|P61255|RL26_MOUSE 60S ribosomal protein L26 OS=Mus musculus OX=10090 GN=Rpl26 PE=1 SV=1	-0.502405	24.7782	0.111072	0.212481	9	9	24.6713	24.4059	24.5039	25.5122	24.8093	24.7667
Q9QZW0-2	AT11C_MOUSE	Isoform 2 of Phospholipid-transporting ATPase 11C	sp|Q9QZW0-2|AT11C_MOUSE Isoform 2 of Phospholipid-transporting ATPase 11C OS=Mus musculus OX=10090 GN=Atp11c;sp|Q9QZW0|AT11C_MOUSE Phospholipid-transporting ATPase 11C OS=Mus musculus OX=10090 GN=Atp11c PE=1 SV=2	0.283914	24.7774	0.251344	0.379842	14;14	13;13	25.0623	24.7422	24.9536	24.6574	24.561	24.688
Q8C181-2	MBNL2_MOUSE	Isoform 2 of Muscleblind-like protein 2	sp|Q8C181-2|MBNL2_MOUSE Isoform 2 of Muscleblind-like protein 2 OS=Mus musculus OX=10090 GN=Mbnl2;sp|Q8C181-3|MBNL2_MOUSE Isoform 3 of Muscleblind-like protein 2 OS=Mus musculus OX=10090 GN=Mbnl2	1.10401	24.7773	0.0122607	0.0458295	18;15	3;0	25.6094	25.5778	24.8006	24.3849	23.684	24.6069
Q9R1Q6	T176B_MOUSE	Transmembrane protein 176B	sp|Q9R1Q6|T176B_MOUSE Transmembrane protein 176B OS=Mus musculus OX=10090 GN=Tmem176b PE=1 SV=1	NA	24.7769	NA	NA	4	4	NA	NA	NA	24.0585	24.5889	25.6833
Q9QYA2	TOM40_MOUSE	Mitochondrial import receptor subunit TOM40 homolog	sp|Q9QYA2|TOM40_MOUSE Mitochondrial import receptor subunit TOM40 homolog OS=Mus musculus OX=10090 GN=Tomm40 PE=1 SV=3	-0.726062	24.7731	0.020641	0.0643284	6	6	24.3123	24.4234	24.4947	25.4215	25.176	24.811
Q3UIA2	RHG17_MOUSE	Rho GTPase-activating protein 17	sp|Q3UIA2|RHG17_MOUSE Rho GTPase-activating protein 17 OS=Mus musculus OX=10090 GN=Arhgap17 PE=1 SV=1;sp|Q3UIA2-4|RHG17_MOUSE Isoform 4 of Rho GTPase-activating protein 17 OS=Mus musculus OX=10090 GN=Arhgap17;sp|Q3UIA2-3|RHG17_MOUSE Isoform 3 of Rho GTPase	0.500457	24.773	0.0840315	0.173202	13;12;12;12;1;1;1	13;12;12;12;1;1;1	24.8641	24.8355	25.3702	24.5954	24.3854	24.5876
O08749	DLDH_MOUSE	Dihydrolipoyl dehydrogenase, mitochondrial	sp|O08749|DLDH_MOUSE Dihydrolipoyl dehydrogenase, mitochondrial OS=Mus musculus OX=10090 GN=Dld PE=1 SV=2	-0.0122282	24.7691	0.974489	0.983527	12	12	24.7644	24.5785	24.9461	25.3096	25.0612	23.955
Q9Z1Y4	TRIP6_MOUSE	Thyroid receptor-interacting protein 6	sp|Q9Z1Y4|TRIP6_MOUSE Thyroid receptor-interacting protein 6 OS=Mus musculus OX=10090 GN=Trip6 PE=1 SV=1	-2.20525	24.7683	0.00194813	0.0144901	8	8	23.1144	NA	NA	25.3786	24.922	25.6584
Q6NVF9	CPSF6_MOUSE	Cleavage and polyadenylation specificity factor subunit 6	sp|Q6NVF9|CPSF6_MOUSE Cleavage and polyadenylation specificity factor subunit 6 OS=Mus musculus OX=10090 GN=Cpsf6 PE=1 SV=1	-1.03996	24.767	0.0017293	0.0137316	6	6	24.1704	24.195	24.3757	25.4164	25.2485	25.196
Q8C3P7	MTA70_MOUSE	N6-adenosine-methyltransferase subunit METTL3	sp|Q8C3P7|MTA70_MOUSE N6-adenosine-methyltransferase subunit METTL3 OS=Mus musculus OX=10090 GN=Mettl3 PE=1 SV=2;sp|Q8C3P7-2|MTA70_MOUSE Isoform 2 of N6-adenosine-methyltransferase subunit METTL3 OS=Mus musculus OX=10090 GN=Mettl3	-0.990094	24.7597	0.00361139	0.0209689	13;7	13;7	24.2547	24.0591	24.4803	25.1576	25.4668	25.14
Q8JZM7	CDC73_MOUSE	Parafibromin	sp|Q8JZM7|CDC73_MOUSE Parafibromin OS=Mus musculus OX=10090 GN=Cdc73 PE=1 SV=1	-0.835606	24.7592	0.0100783	0.0403406	17	17	24.1557	24.3256	24.5428	24.9059	25.271	25.354
P32233	DRG1_MOUSE	Developmentally-regulated GTP-binding protein 1	sp|P32233|DRG1_MOUSE Developmentally-regulated GTP-binding protein 1 OS=Mus musculus OX=10090 GN=Drg1 PE=1 SV=1	0.222078	24.7571	0.359461	0.491207	9	9	25.0148	24.8242	24.7656	24.5296	24.7138	24.6949
P97808	FXYD5_MOUSE	FXYD domain-containing ion transport regulator 5	sp|P97808|FXYD5_MOUSE FXYD domain-containing ion transport regulator 5 OS=Mus musculus OX=10090 GN=Fxyd5 PE=1 SV=3	0.387812	24.7524	0.335162	0.468239	5	5	24.5273	25.4628	24.8488	24.5332	25.1745	23.9677
Q80WJ7	LYRIC_MOUSE	Protein LYRIC	sp|Q80WJ7|LYRIC_MOUSE Protein LYRIC OS=Mus musculus OX=10090 GN=Mtdh PE=1 SV=1	-1.03772	24.7514	0.0285453	0.0809519	14	14	24.8576	24.1359	23.7041	25.6496	25.5318	24.6293
Q9QYJ0	DNJA2_MOUSE	DnaJ homolog subfamily A member 2	sp|Q9QYJ0|DNJA2_MOUSE DnaJ homolog subfamily A member 2 OS=Mus musculus OX=10090 GN=Dnaja2 PE=1 SV=1	0.3784	24.7491	0.228398	0.354481	10	10	24.6691	25.0701	25.0757	24.1043	24.9146	24.6608
Q9DBP5	KCY_MOUSE	UMP-CMP kinase	sp|Q9DBP5|KCY_MOUSE UMP-CMP kinase OS=Mus musculus OX=10090 GN=Cmpk1 PE=1 SV=1	-0.236994	24.7485	0.390456	0.520254	9	9	24.4335	24.5817	24.8749	24.8733	25.1388	24.589
Q5XJY5	COPD_MOUSE	Coatomer subunit delta	sp|Q5XJY5|COPD_MOUSE Coatomer subunit delta OS=Mus musculus OX=10090 GN=Arcn1 PE=1 SV=2	-1.01626	24.7477	0.00343231	0.020413	11	11	24.278	24.1057	24.335	25.3157	25.4986	24.9532
Q80XQ2	TBCD5_MOUSE	TBC1 domain family member 5	sp|Q80XQ2|TBCD5_MOUSE TBC1 domain family member 5 OS=Mus musculus OX=10090 GN=Tbc1d5 PE=1 SV=2	-0.758154	24.7444	0.0148856	0.0516951	11	11	24.1602	24.2927	24.643	24.994	25.2679	25.1084
P98195-2	ATP9B_MOUSE	Isoform 2 of Probable phospholipid-transporting ATPase IIB	sp|P98195-2|ATP9B_MOUSE Isoform 2 of Probable phospholipid-transporting ATPase IIB OS=Mus musculus OX=10090 GN=Atp9b;sp|P98195|ATP9B_MOUSE Probable phospholipid-transporting ATPase IIB OS=Mus musculus OX=10090 GN=Atp9b PE=1 SV=4	0.338177	24.7425	0.17158	0.291557	13;13;2	13;13;2	25.0272	24.7648	24.9426	24.5417	24.5792	24.5993
Q60972	RBBP4_MOUSE	Histone-binding protein RBBP4	sp|Q60972|RBBP4_MOUSE Histone-binding protein RBBP4 OS=Mus musculus OX=10090 GN=Rbbp4 PE=1 SV=5	0.269944	24.7402	0.30855	0.440059	8	5	25.0296	24.9819	24.6141	24.8099	24.5563	24.4496
Q8C863-2	ITCH_MOUSE	Isoform 2 of E3 ubiquitin-protein ligase Itchy	sp|Q8C863-2|ITCH_MOUSE Isoform 2 of E3 ubiquitin-protein ligase Itchy OS=Mus musculus OX=10090 GN=Itch;sp|Q8C863|ITCH_MOUSE E3 ubiquitin-protein ligase Itchy OS=Mus musculus OX=10090 GN=Itch PE=1 SV=2	-0.162668	24.7382	0.628762	0.729006	15;15	13;13	25.1598	24.1765	24.6341	24.6477	24.6089	25.2019
Q91VD9	NDUS1_MOUSE	NADH-ubiquinone oxidoreductase 75 kDa subunit, mitochondrial	sp|Q91VD9|NDUS1_MOUSE NADH-ubiquinone oxidoreductase 75 kDa subunit, mitochondrial OS=Mus musculus OX=10090 GN=Ndufs1 PE=1 SV=2	-1.68832	24.7351	0.000473476	0.00665585	14	14	23.8969	24.005	23.771	25.8414	25.9009	24.9956
Q9Z2I8-2	SUCB2_MOUSE	Isoform 2 of Succinate--CoA ligase [GDP-forming] subunit beta, mitochondrial	sp|Q9Z2I8-2|SUCB2_MOUSE Isoform 2 of Succinate--CoA ligase [GDP-forming] subunit beta, mitochondrial OS=Mus musculus OX=10090 GN=Suclg2;sp|Q9Z2I8|SUCB2_MOUSE Succinate--CoA ligase [GDP-forming] subunit beta, mitochondrial OS=Mus musculus OX=10090 GN=Suclg2	0.0372428	24.7344	0.912367	0.940539	12;12	12;12	24.8119	24.6357	24.8117	25.0874	25.0352	24.0249
O88811-2	STAM2_MOUSE	Isoform 2 of Signal transducing adapter molecule 2	sp|O88811-2|STAM2_MOUSE Isoform 2 of Signal transducing adapter molecule 2 OS=Mus musculus OX=10090 GN=Stam2;sp|O88811|STAM2_MOUSE Signal transducing adapter molecule 2 OS=Mus musculus OX=10090 GN=Stam2 PE=1 SV=1	1.54825	24.7237	0.000429268	0.00624352	14;14	13;13	25.677	25.3321	25.4845	24.2875	24.006	23.5553
P70698	PYRG1_MOUSE	CTP synthase 1	sp|P70698|PYRG1_MOUSE CTP synthase 1 OS=Mus musculus OX=10090 GN=Ctps1 PE=1 SV=2	0.191783	24.7237	0.524309	0.642913	13	13	25.1692	24.633	24.6565	24.9807	24.6317	24.2711
Q91YT8	CSCL1_MOUSE	CSC1-like protein 1	sp|Q91YT8|CSCL1_MOUSE CSC1-like protein 1 OS=Mus musculus OX=10090 GN=Tmem63a PE=1 SV=1	-0.772979	24.7234	0.0213412	0.0656951	7	7	24.6351	23.9686	24.4069	24.9549	25.0136	25.361
P70248	MYO1F_MOUSE	Unconventional myosin-If	sp|P70248|MYO1F_MOUSE Unconventional myosin-If OS=Mus musculus OX=10090 GN=Myo1f PE=1 SV=1	-0.885324	24.722	0.0308545	0.0860063	11	8	23.7223	24.2731	24.8426	24.7949	25.4084	25.2907
Q9D8U8	SNX5_MOUSE	Sorting nexin-5	sp|Q9D8U8|SNX5_MOUSE Sorting nexin-5 OS=Mus musculus OX=10090 GN=Snx5 PE=1 SV=1	-0.04573	24.7216	0.882716	0.9177	10	10	24.2225	24.7903	25.0835	24.8716	24.9216	24.4403
Q02053	UBA1_MOUSE	Ubiquitin-like modifier-activating enzyme 1	sp|Q02053|UBA1_MOUSE Ubiquitin-like modifier-activating enzyme 1 OS=Mus musculus OX=10090 GN=Uba1 PE=1 SV=1	0.749262	24.7216	0.0424651	0.107926	13	13	25.5195	24.6548	25.1144	23.9656	24.4348	24.6405
P25976-2	UBF1_MOUSE	Isoform UBF2 of Nucleolar transcription factor 1	sp|P25976-2|UBF1_MOUSE Isoform UBF2 of Nucleolar transcription factor 1 OS=Mus musculus OX=10090 GN=Ubtf;sp|P25976|UBF1_MOUSE Nucleolar transcription factor 1 OS=Mus musculus OX=10090 GN=Ubtf PE=1 SV=1	-0.707469	24.7197	0.0757374	0.160199	13;13	13;13	24.4765	24.3209	24.3006	24.8887	25.8127	24.5189
Q9CWZ7	SNAG_MOUSE	Gamma-soluble NSF attachment protein	sp|Q9CWZ7|SNAG_MOUSE Gamma-soluble NSF attachment protein OS=Mus musculus OX=10090 GN=Napg PE=1 SV=1	0.808102	24.7195	0.105195	0.203935	10	10	26.0965	24.5182	24.7559	24.2002	23.94	24.8061
Q8VDC1	FYCO1_MOUSE	FYVE and coiled-coil domain-containing protein 1	sp|Q8VDC1|FYCO1_MOUSE FYVE and coiled-coil domain-containing protein 1 OS=Mus musculus OX=10090 GN=Fyco1 PE=1 SV=1	-0.376381	24.7173	0.178999	0.299658	20	20	24.4361	24.3865	24.7647	24.6271	24.9498	25.1395
Q99J93	IFM2_MOUSE	Interferon-induced transmembrane protein 2	sp|Q99J93|IFM2_MOUSE Interferon-induced transmembrane protein 2 OS=Mus musculus OX=10090 GN=Ifitm2 PE=1 SV=1	-0.487347	24.7167	0.234458	0.361579	5	4	25.118	23.7765	24.5245	24.8968	24.6176	25.3666
O35598	ADA10_MOUSE	Disintegrin and metalloproteinase domain-containing protein 10	sp|O35598|ADA10_MOUSE Disintegrin and metalloproteinase domain-containing protein 10 OS=Mus musculus OX=10090 GN=Adam10 PE=1 SV=2	-0.10617	24.7114	0.757204	0.833173	11	11	25.1363	24.3917	24.4469	24.4155	24.5898	25.288
P52293	IMA1_MOUSE	Importin subunit alpha-1	sp|P52293|IMA1_MOUSE Importin subunit alpha-1 OS=Mus musculus OX=10090 GN=Kpna2 PE=1 SV=2	-0.537126	24.7085	0.0412695	0.10605	8	8	24.4182	24.3991	24.5025	25.0399	25.0011	24.8901
Q00547-2	HMMR_MOUSE	Isoform RHAMM1 of Hyaluronan mediated motility receptor	sp|Q00547-2|HMMR_MOUSE Isoform RHAMM1 of Hyaluronan mediated motility receptor OS=Mus musculus OX=10090 GN=Hmmr;sp|Q00547|HMMR_MOUSE Hyaluronan mediated motility receptor OS=Mus musculus OX=10090 GN=Hmmr PE=1 SV=4	-2.22629	24.7075	8.54838e-05	0.00250763	13;13	13;13	23.1521	23.9761	23.655	25.5908	26.2413	25.63
G5E870	TRIPC_MOUSE	E3 ubiquitin-protein ligase TRIP12	sp|G5E870|TRIPC_MOUSE E3 ubiquitin-protein ligase TRIP12 OS=Mus musculus OX=10090 GN=Trip12 PE=1 SV=1	-0.218158	24.7071	0.443153	0.569546	16	16	24.2697	24.6216	24.9028	24.6099	24.7634	25.0752
P08003	PDIA4_MOUSE	Protein disulfide-isomerase A4	sp|P08003|PDIA4_MOUSE Protein disulfide-isomerase A4 OS=Mus musculus OX=10090 GN=Pdia4 PE=1 SV=3	-0.2744	24.7054	0.331573	0.46455	12	12	24.8538	24.6064	24.2445	25.0922	24.7283	24.7073
Q8CAS9-2	PARP9_MOUSE	Isoform 2 of Poly [ADP-ribose] polymerase 9	sp|Q8CAS9-2|PARP9_MOUSE Isoform 2 of Poly [ADP-ribose] polymerase 9 OS=Mus musculus OX=10090 GN=Parp9	3.94123	24.6995	0.000190942	0.00377555	26	1	26.9091	26.4914	26.6099	24.3363	22.2173	21.6331
P47962	RL5_MOUSE	60S ribosomal protein L5	sp|P47962|RL5_MOUSE 60S ribosomal protein L5 OS=Mus musculus OX=10090 GN=Rpl5 PE=1 SV=3	-0.861035	24.698	0.0160645	0.0544378	10	10	23.8941	24.1999	24.7084	25.0293	25.3514	25.0048
Q80W54	FACE1_MOUSE	CAAX prenyl protease 1 homolog	sp|Q80W54|FACE1_MOUSE CAAX prenyl protease 1 homolog OS=Mus musculus OX=10090 GN=Zmpste24 PE=1 SV=2	-0.355371	24.6903	0.234011	0.361094	5	5	24.4453	24.3584	24.7341	25.0233	25.1367	24.4439
P49710	HCLS1_MOUSE	Hematopoietic lineage cell-specific protein	sp|P49710|HCLS1_MOUSE Hematopoietic lineage cell-specific protein OS=Mus musculus OX=10090 GN=Hcls1 PE=1 SV=2	0.228512	24.6886	0.388664	0.519279	12	12	24.9168	24.5733	24.9186	24.3077	24.6889	24.7266
Q9QZI9	SERC3_MOUSE	Serine incorporator 3	sp|Q9QZI9|SERC3_MOUSE Serine incorporator 3 OS=Mus musculus OX=10090 GN=Serinc3 PE=1 SV=2	0.0003629	24.6879	0.999115	0.999795	3	3	24.9723	24.661	24.431	24.949	24.1092	25.0049
Q9CRB9	MIC19_MOUSE	MICOS complex subunit Mic19	sp|Q9CRB9|MIC19_MOUSE MICOS complex subunit Mic19 OS=Mus musculus OX=10090 GN=Chchd3 PE=1 SV=1	-0.715007	24.6809	0.0780396	0.164123	7	7	24.1463	24.2826	24.5414	25.2602	25.5654	24.2897
Q61171	PRDX2_MOUSE	Peroxiredoxin-2	sp|Q61171|PRDX2_MOUSE Peroxiredoxin-2 OS=Mus musculus OX=10090 GN=Prdx2 PE=1 SV=3	2.00843	24.6809	0.000186368	0.00377555	7	7	25.5497	26.1173	25.3883	23.9686	23.2093	23.8521
P63323	RS12_MOUSE	40S ribosomal protein S12	sp|P63323|RS12_MOUSE 40S ribosomal protein S12 OS=Mus musculus OX=10090 GN=Rps12 PE=1 SV=2	0.732664	24.6808	0.0227369	0.0684438	6	6	24.9433	24.9381	25.26	24.6243	24.309	24.0102
Q64112	IFIT2_MOUSE	Interferon-induced protein with tetratricopeptide repeats 2	sp|Q64112|IFIT2_MOUSE Interferon-induced protein with tetratricopeptide repeats 2 OS=Mus musculus OX=10090 GN=Ifit2 PE=1 SV=1	NA	24.6729	NA	NA	5	5	24.4628	24.8779	24.678	NA	NA	NA
O08579	EMD_MOUSE	Emerin	sp|O08579|EMD_MOUSE Emerin OS=Mus musculus OX=10090 GN=Emd PE=1 SV=1	-0.644177	24.6712	0.05294	0.125738	8	8	24.2043	24.6068	24.2362	24.8119	25.4467	24.7211
P08775	RPB1_MOUSE	DNA-directed RNA polymerase II subunit RPB1	sp|P08775|RPB1_MOUSE DNA-directed RNA polymerase II subunit RPB1 OS=Mus musculus OX=10090 GN=Polr2a PE=1 SV=3	-1.42365	24.6658	0.0035644	0.0207782	22	22	24.6877	23.7786	23.3956	25.1652	25.4727	25.4949
Q9EQ32	BCAP_MOUSE	Phosphoinositide 3-kinase adapter protein 1	sp|Q9EQ32|BCAP_MOUSE Phosphoinositide 3-kinase adapter protein 1 OS=Mus musculus OX=10090 GN=Pik3ap1 PE=1 SV=1;sp|Q9EQ32-2|BCAP_MOUSE Isoform 2 of Phosphoinositide 3-kinase adapter protein 1 OS=Mus musculus OX=10090 GN=Pik3ap1;sp|Q9EQ32-3|BCAP_MOUSE Isofor	0.988003	24.6649	0.018841	0.060497	12;10;6	12;10;6	24.9066	24.9379	25.6323	24.1106	24.6933	23.7088
P47968	RPIA_MOUSE	Ribose-5-phosphate isomerase	sp|P47968|RPIA_MOUSE Ribose-5-phosphate isomerase OS=Mus musculus OX=10090 GN=Rpia PE=1 SV=2	-1.20508	24.661	0.0023106	0.0162405	11	11	23.6938	24.1084	24.3732	25.4106	24.9748	25.4052
Q5NBU8	XAF1_MOUSE	XIAP-associated factor 1	sp|Q5NBU8|XAF1_MOUSE XIAP-associated factor 1 OS=Mus musculus OX=10090 GN=Xaf1 PE=1 SV=3	0.215875	24.6604	0.558599	0.673119	9	2	25.38	24.8468	24.0783	24.7634	24.5771	24.3169
Q60974-2	NCOR1_MOUSE	Isoform 2 of Nuclear receptor corepressor 1	sp|Q60974-2|NCOR1_MOUSE Isoform 2 of Nuclear receptor corepressor 1 OS=Mus musculus OX=10090 GN=Ncor1;sp|Q60974|NCOR1_MOUSE Nuclear receptor corepressor 1 OS=Mus musculus OX=10090 GN=Ncor1 PE=1 SV=1	-0.260935	24.659	0.366519	0.497842	17;17	16;16	24.0846	24.7203	24.7807	24.7514	24.9293	24.6876
Q61335	BAP31_MOUSE	B-cell receptor-associated protein 31	sp|Q61335|BAP31_MOUSE B-cell receptor-associated protein 31 OS=Mus musculus OX=10090 GN=Bcap31 PE=1 SV=4	-0.889041	24.6588	0.0214068	0.0657265	8	8	23.8784	24.8158	23.9486	25.129	25.2876	24.8933
Q9EP71	RAI14_MOUSE	Ankycorbin	sp|Q9EP71|RAI14_MOUSE Ankycorbin OS=Mus musculus OX=10090 GN=Rai14 PE=1 SV=1	0.236362	24.6581	0.325453	0.458381	14	13	24.8332	24.6779	24.8176	24.5015	24.6638	24.4543
P23116	EIF3A_MOUSE	Eukaryotic translation initiation factor 3 subunit A	sp|P23116|EIF3A_MOUSE Eukaryotic translation initiation factor 3 subunit A OS=Mus musculus OX=10090 GN=Eif3a PE=1 SV=5	-0.0432747	24.6502	0.894979	0.927495	17	17	25.1158	24.2345	24.5353	24.2976	25.0079	24.71
Q8C8U0	LIPB1_MOUSE	Liprin-beta-1	sp|Q8C8U0|LIPB1_MOUSE Liprin-beta-1 OS=Mus musculus OX=10090 GN=Ppfibp1 PE=1 SV=3;sp|Q8C8U0-3|LIPB1_MOUSE Isoform 3 of Liprin-beta-1 OS=Mus musculus OX=10090 GN=Ppfibp1;sp|Q8C8U0-2|LIPB1_MOUSE Isoform 2 of Liprin-beta-1 OS=Mus musculus OX=10090 GN=Ppfibp1	-1.75107	24.65	0.000105822	0.00282739	15;14;9;1;1;1	15;14;9;1;1;1	23.8677	23.6492	23.8064	25.4679	25.265	25.8435
O08709	PRDX6_MOUSE	Peroxiredoxin-6	sp|O08709|PRDX6_MOUSE Peroxiredoxin-6 OS=Mus musculus OX=10090 GN=Prdx6 PE=1 SV=3	-0.0162188	24.6482	0.964075	0.975056	6	6	24.3653	24.7597	24.7952	24.2529	25.3858	24.3301
Q9JHL0	NTAL_MOUSE	Linker for activation of T-cells family member 2	sp|Q9JHL0|NTAL_MOUSE Linker for activation of T-cells family member 2 OS=Mus musculus OX=10090 GN=Lat2 PE=1 SV=1;sp|Q9JHL0-2|NTAL_MOUSE Isoform 2 of Linker for activation of T-cells family member 2 OS=Mus musculus OX=10090 GN=Lat2	0.490281	24.6468	0.0970444	0.192646	4;3	4;3	24.648	24.9586	25.0694	24.1059	24.4308	24.6684
P06797	CATL1_MOUSE	Cathepsin L1	sp|P06797|CATL1_MOUSE Cathepsin L1 OS=Mus musculus OX=10090 GN=Ctsl PE=1 SV=2	-1.45977	24.6418	0.0148788	0.0516951	5	5	24.7968	23.5006	23.4385	25.5378	24.586	25.9913
Q9JI10	STK3_MOUSE	Serine/threonine-protein kinase 3	sp|Q9JI10|STK3_MOUSE Serine/threonine-protein kinase 3 OS=Mus musculus OX=10090 GN=Stk3 PE=1 SV=1;sp|Q9JI10-2|STK3_MOUSE Isoform 2 of Serine/threonine-protein kinase 3 OS=Mus musculus OX=10090 GN=Stk3	0.295345	24.6401	0.345675	0.477926	13;10	9;8	24.6607	24.5562	25.1464	24.645	24.0616	24.7707
P56212	ARP19_MOUSE	cAMP-regulated phosphoprotein 19	sp|P56212|ARP19_MOUSE cAMP-regulated phosphoprotein 19 OS=Mus musculus OX=10090 GN=Arpp19 PE=1 SV=2;sp|P56212-2|ARP19_MOUSE Isoform ARPP-16 of cAMP-regulated phosphoprotein 19 OS=Mus musculus OX=10090 GN=Arpp19	-0.268428	24.6384	0.442758	0.569537	6;4;1;1	6;4;1;1	23.9125	24.5012	25.0987	24.5945	24.7481	24.9752
Q9D0I9	SYRC_MOUSE	Arginine--tRNA ligase, cytoplasmic	sp|Q9D0I9|SYRC_MOUSE Arginine--tRNA ligase, cytoplasmic OS=Mus musculus OX=10090 GN=Rars PE=1 SV=2	0.488662	24.6361	0.178385	0.299019	15	15	24.7383	24.6588	25.2443	25.0041	24.1416	24.0296
O70252	HMOX2_MOUSE	Heme oxygenase 2	sp|O70252|HMOX2_MOUSE Heme oxygenase 2 OS=Mus musculus OX=10090 GN=Hmox2 PE=1 SV=1	-0.0633803	24.6342	0.785136	0.851191	9	9	24.5927	24.6792	24.5357	24.7782	24.5671	24.6524
Q9CQX2	CYB5B_MOUSE	Cytochrome b5 type B	sp|Q9CQX2|CYB5B_MOUSE Cytochrome b5 type B OS=Mus musculus OX=10090 GN=Cyb5b PE=1 SV=1	-0.896968	24.6334	0.00692506	0.03189	5	5	24.1525	24.0159	24.3862	25.2687	25.1667	24.81
P63213	GBG2_MOUSE	Guanine nucleotide-binding protein G(I)/G(S)/G(O) subunit gamma-2	sp|P63213|GBG2_MOUSE Guanine nucleotide-binding protein G(I)/G(S)/G(O) subunit gamma-2 OS=Mus musculus OX=10090 GN=Gng2 PE=1 SV=2	2.25311	24.6313	7.93364e-05	0.00242803	5	5	25.7227	25.9624	25.5886	24.0196	22.9776	23.5171
Q91YH5	ATLA3_MOUSE	Atlastin-3	sp|Q91YH5|ATLA3_MOUSE Atlastin-3 OS=Mus musculus OX=10090 GN=Atl3 PE=1 SV=1;sp|Q91YH5-2|ATLA3_MOUSE Isoform 2 of Atlastin-3 OS=Mus musculus OX=10090 GN=Atl3	0.171221	24.6293	0.619736	0.72397	9;5	9;5	24.5262	25.0549	24.5635	25.0894	24.5441	23.9975
O55029	COPB2_MOUSE	Coatomer subunit beta	sp|O55029|COPB2_MOUSE Coatomer subunit beta OS=Mus musculus OX=10090 GN=Copb2 PE=1 SV=2	-0.260003	24.6241	0.302183	0.434563	14	14	24.4369	24.517	24.5283	24.9581	24.7735	24.5305
Q9ET30	TM9S3_MOUSE	Transmembrane 9 superfamily member 3	sp|Q9ET30|TM9S3_MOUSE Transmembrane 9 superfamily member 3 OS=Mus musculus OX=10090 GN=Tm9sf3 PE=1 SV=1	-0.768467	24.6232	0.185897	0.306835	6	6	23.763	24.6505	24.3034	25.7166	25.5899	23.7159
Q9R1J0	NSDHL_MOUSE	Sterol-4-alpha-carboxylate 3-dehydrogenase, decarboxylating	sp|Q9R1J0|NSDHL_MOUSE Sterol-4-alpha-carboxylate 3-dehydrogenase, decarboxylating OS=Mus musculus OX=10090 GN=Nsdhl PE=1 SV=1	0.578168	24.6195	0.0519995	0.124308	13	13	25.2397	24.7707	24.7154	24.4127	24.4178	24.1607
Q6PB66	LPPRC_MOUSE	Leucine-rich PPR motif-containing protein, mitochondrial	sp|Q6PB66|LPPRC_MOUSE Leucine-rich PPR motif-containing protein, mitochondrial OS=Mus musculus OX=10090 GN=Lrpprc PE=1 SV=2	-0.199564	24.6187	0.586725	0.698742	15	15	24.7779	24.5211	24.2578	25.3866	24.6495	24.1193
B9EJ86	OSBL8_MOUSE	Oxysterol-binding protein-related protein 8	sp|B9EJ86|OSBL8_MOUSE Oxysterol-binding protein-related protein 8 OS=Mus musculus OX=10090 GN=Osbpl8 PE=1 SV=1	0.503277	24.6162	0.0920643	0.185236	16	16	24.5998	25.1973	24.8063	24.3826	24.5608	24.1502
Q9WUD1	CHIP_MOUSE	STIP1 homology and U box-containing protein 1	sp|Q9WUD1|CHIP_MOUSE STIP1 homology and U box-containing protein 1 OS=Mus musculus OX=10090 GN=Stub1 PE=1 SV=1	0.233819	24.6141	0.339295	0.471546	11	11	24.8408	24.6372	24.7152	24.5711	24.3286	24.592
P21619	LMNB2_MOUSE	Lamin-B2	sp|P21619|LMNB2_MOUSE Lamin-B2 OS=Mus musculus OX=10090 GN=Lmnb2 PE=1 SV=2;sp|P21619-2|LMNB2_MOUSE Isoform B3 of Lamin-B2 OS=Mus musculus OX=10090 GN=Lmnb2	-0.605502	24.6101	0.0570767	0.13142	22;13	16;9	24.3372	24.3336	24.2513	25.0604	25.2245	24.4538
O88487	DC1I2_MOUSE	Cytoplasmic dynein 1 intermediate chain 2	sp|O88487|DC1I2_MOUSE Cytoplasmic dynein 1 intermediate chain 2 OS=Mus musculus OX=10090 GN=Dync1i2 PE=1 SV=1	0.0446411	24.6069	0.863601	0.905518	13	13	24.5865	24.6	24.7011	24.58	24.8896	24.284
O35643	AP1B1_MOUSE	AP-1 complex subunit beta-1	sp|O35643|AP1B1_MOUSE AP-1 complex subunit beta-1 OS=Mus musculus OX=10090 GN=Ap1b1 PE=1 SV=2	-0.138415	24.6065	0.618668	0.723329	22	9	24.7194	24.2238	24.6686	24.384	24.7309	24.9121
O70279	ESS2_MOUSE	Splicing factor ESS-2 homolog	sp|O70279|ESS2_MOUSE Splicing factor ESS-2 homolog OS=Mus musculus OX=10090 GN=Ess2 PE=1 SV=2	-0.676834	24.6041	0.0203859	0.0640143	11	11	24.4354	24.0661	24.2957	25.0526	24.8184	24.9566
Q9D6Z1	NOP56_MOUSE	Nucleolar protein 56	sp|Q9D6Z1|NOP56_MOUSE Nucleolar protein 56 OS=Mus musculus OX=10090 GN=Nop56 PE=1 SV=2	0.120112	24.6004	0.69403	0.781549	15	15	25.007	24.2895	24.6848	24.8994	24.4814	24.2402
Q9CTG6	AT132_MOUSE	Cation-transporting ATPase 13A2	sp|Q9CTG6|AT132_MOUSE Cation-transporting ATPase 13A2 OS=Mus musculus OX=10090 GN=Atp13a2 PE=2 SV=3	-1.03165	24.5965	0.0109117	0.0427302	14	14	24.3792	23.5815	24.2814	25.1956	24.7185	25.423
P50247	SAHH_MOUSE	Adenosylhomocysteinase	sp|P50247|SAHH_MOUSE Adenosylhomocysteinase OS=Mus musculus OX=10090 GN=Ahcy PE=1 SV=3	1.83012	24.5913	0.0112398	0.0435297	8	8	25.8707	25.0402	25.6081	24.6706	22.3188	24.0393
O35316	SC6A6_MOUSE	Sodium- and chloride-dependent taurine transporter	sp|O35316|SC6A6_MOUSE Sodium- and chloride-dependent taurine transporter OS=Mus musculus OX=10090 GN=Slc6a6 PE=1 SV=2	0.683562	24.5906	0.067571	0.147601	4	4	24.7231	25.5843	24.4897	24.0908	24.2578	24.3977
Q99PV0	PRP8_MOUSE	Pre-mRNA-processing-splicing factor 8	sp|Q99PV0|PRP8_MOUSE Pre-mRNA-processing-splicing factor 8 OS=Mus musculus OX=10090 GN=Prpf8 PE=1 SV=2	-0.248566	24.5872	0.35584	0.48762	15	15	24.1916	24.6029	24.5942	24.7254	24.9219	24.4871
Q3TRM8	HXK3_MOUSE	Hexokinase-3	sp|Q3TRM8|HXK3_MOUSE Hexokinase-3 OS=Mus musculus OX=10090 GN=Hk3 PE=1 SV=2	2.14427	24.587	0.00055533	0.00734536	16	15	25.3351	25.3477	25.6512	22.7962	23.8046	NA
P13020-2	GELS_MOUSE	Isoform 2 of Gelsolin	sp|P13020-2|GELS_MOUSE Isoform 2 of Gelsolin OS=Mus musculus OX=10090 GN=Gsn;sp|P13020|GELS_MOUSE Gelsolin OS=Mus musculus OX=10090 GN=Gsn PE=1 SV=3	0.244434	24.5764	0.413727	0.544065	34;33	9;8	24.6768	24.5841	24.8348	24.092	24.3395	24.9309
Q64430	ATP7A_MOUSE	Copper-transporting ATPase 1	sp|Q64430|ATP7A_MOUSE Copper-transporting ATPase 1 OS=Mus musculus OX=10090 GN=Atp7a PE=1 SV=3	1.72275	24.5737	0.000100802	0.00276781	14	14	25.1565	25.4467	25.7022	23.7011	23.6382	23.7978
Q8BHJ5	TBL1R_MOUSE	F-box-like/WD repeat-containing protein TBL1XR1	sp|Q8BHJ5|TBL1R_MOUSE F-box-like/WD repeat-containing protein TBL1XR1 OS=Mus musculus OX=10090 GN=Tbl1xr1 PE=1 SV=1	-0.120063	24.5722	0.665944	0.758294	13	8	24.221	24.715	24.6004	24.9409	24.5768	24.3789
P70349	HINT1_MOUSE	Histidine triad nucleotide-binding protein 1	sp|P70349|HINT1_MOUSE Histidine triad nucleotide-binding protein 1 OS=Mus musculus OX=10090 GN=Hint1 PE=1 SV=3	1.56212	24.5703	0.000875889	0.0096021	5	5	25.717	25.0226	25.3147	23.5106	23.5986	24.2587
Q9D198	SYF2_MOUSE	Pre-mRNA-splicing factor SYF2	sp|Q9D198|SYF2_MOUSE Pre-mRNA-splicing factor SYF2 OS=Mus musculus OX=10090 GN=Syf2 PE=2 SV=1	-1.76362	24.5591	0.00204424	0.0148296	8	8	23.1545	24.0088	23.8684	24.6472	25.8524	25.823
Q504P2	CL12A_MOUSE	C-type lectin domain family 12 member A	sp|Q504P2|CL12A_MOUSE C-type lectin domain family 12 member A OS=Mus musculus OX=10090 GN=Clec12a PE=2 SV=1	1.48481	24.5585	0.00016228	0.00358409	8	8	25.3223	25.2959	25.2844	23.6951	23.7628	23.9902
P28667	MRP_MOUSE	MARCKS-related protein	sp|P28667|MRP_MOUSE MARCKS-related protein OS=Mus musculus OX=10090 GN=Marcksl1 PE=1 SV=2	0.371895	24.5578	0.168615	0.288631	5	5	24.8594	24.4561	24.9158	24.2963	24.3015	24.5178
P48024	EIF1_MOUSE	Eukaryotic translation initiation factor 1	sp|P48024|EIF1_MOUSE Eukaryotic translation initiation factor 1 OS=Mus musculus OX=10090 GN=Eif1 PE=1 SV=2;sp|Q9CXU9|EIF1B_MOUSE Eukaryotic translation initiation factor 1b OS=Mus musculus OX=10090 GN=Eif1b PE=1 SV=2	-0.0608292	24.5577	0.826049	0.879641	5;3	5;3	24.8042	24.3848	24.3928	24.5493	24.9061	24.3089
Q8K0D0	CDK17_MOUSE	Cyclin-dependent kinase 17	sp|Q8K0D0|CDK17_MOUSE Cyclin-dependent kinase 17 OS=Mus musculus OX=10090 GN=Cdk17 PE=1 SV=2;sp|Q8K0D0-2|CDK17_MOUSE Isoform 2 of Cyclin-dependent kinase 17 OS=Mus musculus OX=10090 GN=Cdk17	-0.210519	24.5559	0.512149	0.633288	7;6;3;3	5;4;1;1	24.5988	24.1612	24.5919	24.5393	24.2604	25.1838
Q921Y0	MOB1A_MOUSE	MOB kinase activator 1A	sp|Q921Y0|MOB1A_MOUSE MOB kinase activator 1A OS=Mus musculus OX=10090 GN=Mob1a PE=2 SV=3;sp|Q921Y0-2|MOB1A_MOUSE Isoform 2 of MOB kinase activator 1A OS=Mus musculus OX=10090 GN=Mob1a;sp|Q8BPB0|MOB1B_MOUSE MOB kinase activator 1B OS=Mus musculus OX=10090	0.497416	24.5533	0.0922921	0.185341	5;4;4	5;4;4	24.6725	24.7567	24.9769	24.0484	24.2063	24.6592
Q9DCW4	ETFB_MOUSE	Electron transfer flavoprotein subunit beta	sp|Q9DCW4|ETFB_MOUSE Electron transfer flavoprotein subunit beta OS=Mus musculus OX=10090 GN=Etfb PE=1 SV=3	-0.327932	24.5488	0.241972	0.369882	7	7	24.3953	24.4447	24.3143	24.9802	24.8315	24.3265
P56135	ATPK_MOUSE	ATP synthase subunit f, mitochondrial	sp|P56135|ATPK_MOUSE ATP synthase subunit f, mitochondrial OS=Mus musculus OX=10090 GN=Atp5j2 PE=1 SV=3	0.703687	24.5474	0.109867	0.210835	4	4	25.3149	24.4588	24.9241	24.9835	23.8862	23.7169
Q6IRU5-2	CLCB_MOUSE	Isoform 2 of Clathrin light chain B	sp|Q6IRU5-2|CLCB_MOUSE Isoform 2 of Clathrin light chain B OS=Mus musculus OX=10090 GN=Cltb;sp|Q6IRU5|CLCB_MOUSE Clathrin light chain B OS=Mus musculus OX=10090 GN=Cltb PE=1 SV=1;sp|Q6IRU5-3|CLCB_MOUSE Isoform 3 of Clathrin light chain B OS=Mus musculus OX	-0.686871	24.5464	0.0490939	0.119376	10;8;6	10;8;6	24.5251	24.3429	23.7409	24.6508	24.8082	25.2105
Q9EQJ0	TPC1_MOUSE	Two pore calcium channel protein 1	sp|Q9EQJ0|TPC1_MOUSE Two pore calcium channel protein 1 OS=Mus musculus OX=10090 GN=Tpcn1 PE=1 SV=1	-0.107619	24.546	0.6817	0.771508	8;1	8;1	24.47	24.5098	24.4967	24.6668	24.2565	24.8761
Q640N3-2	RHG30_MOUSE	Isoform 2 of Rho GTPase-activating protein 30	sp|Q640N3-2|RHG30_MOUSE Isoform 2 of Rho GTPase-activating protein 30 OS=Mus musculus OX=10090 GN=Arhgap30;sp|Q640N3|RHG30_MOUSE Rho GTPase-activating protein 30 OS=Mus musculus OX=10090 GN=Arhgap30 PE=1 SV=3	-0.557064	24.5445	0.0518169	0.124073	10;10	9;9	24.02	24.2415	24.5365	24.7224	24.8928	24.854
Q06180-2	PTN2_MOUSE	Isoform 2 of Tyrosine-protein phosphatase non-receptor type 2	sp|Q06180-2|PTN2_MOUSE Isoform 2 of Tyrosine-protein phosphatase non-receptor type 2 OS=Mus musculus OX=10090 GN=Ptpn2;sp|Q06180|PTN2_MOUSE Tyrosine-protein phosphatase non-receptor type 2 OS=Mus musculus OX=10090 GN=Ptpn2 PE=1 SV=2	-0.773447	24.5442	0.0170193	0.0561198	12;12	12;12	24.3054	23.7979	24.3693	24.9456	24.777	25.0703
Q8C1B7-3	SEP11_MOUSE	Isoform 3 of Septin-11	sp|Q8C1B7-3|SEP11_MOUSE Isoform 3 of Septin-11 OS=Mus musculus OX=10090 GN=Sept11;sp|Q8C1B7-2|SEP11_MOUSE Isoform 2 of Septin-11 OS=Mus musculus OX=10090 GN=Sept11;sp|Q8C1B7|SEP11_MOUSE Septin-11 OS=Mus musculus OX=10090 GN=Sept11 PE=1 SV=4	-0.645521	24.5359	0.0504356	0.121558	9;9;9	7;7;7	24.4638	23.9359	24.2398	24.4551	25.0088	25.1121
P51791	CLCN3_MOUSE	H(+)/Cl(-) exchange transporter 3	sp|P51791|CLCN3_MOUSE H(+)/Cl(-) exchange transporter 3 OS=Mus musculus OX=10090 GN=Clcn3 PE=1 SV=2;sp|P51791-2|CLCN3_MOUSE Isoform 2 of H(+)/Cl(-) exchange transporter 3 OS=Mus musculus OX=10090 GN=Clcn3	1.09965	24.534	0.00400087	0.0223411	6;5	5;4	25.1324	24.9903	25.1287	24.2421	23.5	24.2104
Q9CWJ9	PUR9_MOUSE	Bifunctional purine biosynthesis protein PURH	sp|Q9CWJ9|PUR9_MOUSE Bifunctional purine biosynthesis protein PURH OS=Mus musculus OX=10090 GN=Atic PE=1 SV=2	0.973839	24.5334	0.0250572	0.073471	12	12	25.5801	24.6334	24.8475	23.6089	23.9521	24.5786
Q9CZX7	PP4P2_MOUSE	Type 2 phosphatidylinositol 4,5-bisphosphate 4-phosphatase	sp|Q9CZX7|PP4P2_MOUSE Type 2 phosphatidylinositol 4,5-bisphosphate 4-phosphatase OS=Mus musculus OX=10090 GN=Pip4p2 PE=1 SV=1	-2.04277	24.5315	4.06771e-05	0.00202558	10	9	23.7575	23.6261	23.1467	25.4559	25.6821	25.5205
Q61072	ADAM9_MOUSE	Disintegrin and metalloproteinase domain-containing protein 9	sp|Q61072|ADAM9_MOUSE Disintegrin and metalloproteinase domain-containing protein 9 OS=Mus musculus OX=10090 GN=Adam9 PE=1 SV=2	0.532469	24.5305	0.0555379	0.12937	13	13	24.6881	24.7264	24.9758	24.2892	24.0738	24.4299
Q8BRT1	CLAP2_MOUSE	CLIP-associating protein 2	sp|Q8BRT1|CLAP2_MOUSE CLIP-associating protein 2 OS=Mus musculus OX=10090 GN=Clasp2 PE=1 SV=1	-0.430889	24.5233	0.097333	0.192889	20;2;1	18;2;1	24.3386	24.1178	24.4671	24.7631	24.721	24.7321
Q9CR16	PPID_MOUSE	Peptidyl-prolyl cis-trans isomerase D	sp|Q9CR16|PPID_MOUSE Peptidyl-prolyl cis-trans isomerase D OS=Mus musculus OX=10090 GN=Ppid PE=1 SV=3	-0.132689	24.5205	0.806472	0.866965	10	10	24.8785	24.2671	24.2169	23.3949	25.6319	24.7337
P43275	H11_MOUSE	Histone H1.1	sp|P43275|H11_MOUSE Histone H1.1 OS=Mus musculus OX=10090 GN=Hist1h1a PE=1 SV=2	0.903575	24.5173	0.127062	0.236382	4	4	26.1996	24.2836	24.4241	24.1484	23.4677	24.5804
O88845	AKA10_MOUSE	A-kinase anchor protein 10, mitochondrial	sp|O88845|AKA10_MOUSE A-kinase anchor protein 10, mitochondrial OS=Mus musculus OX=10090 GN=Akap10 PE=1 SV=3;sp|O88845-3|AKA10_MOUSE Isoform 3 of A-kinase anchor protein 10, mitochondrial OS=Mus musculus OX=10090 GN=Akap10;sp|O88845-2|AKA10_MOUSE Isoform 2	-1.63183	24.5163	0.000770714	0.00895348	14;11;9	14;11;9	23.2815	24.1096	23.7101	24.8968	25.61	25.4899
P47955	RLA1_MOUSE	60S acidic ribosomal protein P1	sp|P47955|RLA1_MOUSE 60S acidic ribosomal protein P1 OS=Mus musculus OX=10090 GN=Rplp1 PE=1 SV=1	3.24527	24.5144	0.00162204	0.0132216	3	3	26.7634	24.9601	26.6877	24.4118	22.0862	22.1774
Q78IK2	USMG5_MOUSE	Up-regulated during skeletal muscle growth protein 5	sp|Q78IK2|USMG5_MOUSE Up-regulated during skeletal muscle growth protein 5 OS=Mus musculus OX=10090 GN=Usmg5 PE=1 SV=1	1.01491	24.512	0.0934087	0.186891	3	3	24.1514	25.5036	25.4033	24.8525	24.1852	22.9759
P26638	SYSC_MOUSE	Serine--tRNA ligase, cytoplasmic	sp|P26638|SYSC_MOUSE Serine--tRNA ligase, cytoplasmic OS=Mus musculus OX=10090 GN=Sars PE=1 SV=3	0.549878	24.5107	0.13067	0.240394	8	8	25.4507	24.4445	24.4616	24.3056	24.0244	24.3773
Q9DBN4	P33MX_MOUSE	Putative monooxygenase p33MONOX	sp|Q9DBN4|P33MX_MOUSE Putative monooxygenase p33MONOX OS=Mus musculus OX=10090 GN=P33monox PE=1 SV=1;sp|Q9DBN4-3|P33MX_MOUSE Isoform 3 of Putative monooxygenase p33MONOX OS=Mus musculus OX=10090 GN=P33monox	-0.531813	24.5089	0.246391	0.3743	12;8;5	12;8;5	23.3229	24.9741	24.4319	24.6881	25.1524	24.4839
Q64521	GPDM_MOUSE	Glycerol-3-phosphate dehydrogenase, mitochondrial	sp|Q64521|GPDM_MOUSE Glycerol-3-phosphate dehydrogenase, mitochondrial OS=Mus musculus OX=10090 GN=Gpd2 PE=1 SV=2	0.189516	24.5028	0.739594	0.819354	18	18	24.7829	24.4208	24.5892	25.0573	25.1932	22.9737
P70365-4	NCOA1_MOUSE	Isoform 4 of Nuclear receptor coactivator 1	sp|P70365-4|NCOA1_MOUSE Isoform 4 of Nuclear receptor coactivator 1 OS=Mus musculus OX=10090 GN=Ncoa1;sp|P70365-2|NCOA1_MOUSE Isoform 2 of Nuclear receptor coactivator 1 OS=Mus musculus OX=10090 GN=Ncoa1;sp|P70365-3|NCOA1_MOUSE Isoform 3 of Nuclear recepto	0.545833	24.5007	0.0512407	0.123398	15;15;15;15	15;15;15;15	24.637	24.941	24.7429	24.4252	24.2001	24.058
P47879	IBP4_MOUSE	Insulin-like growth factor-binding protein 4	sp|P47879|IBP4_MOUSE Insulin-like growth factor-binding protein 4 OS=Mus musculus OX=10090 GN=Igfbp4 PE=1 SV=2	-0.227242	24.5005	0.655033	0.749119	7	7	24.3134	24.2315	24.6157	23.4276	24.9039	25.5107
Q9WVK0	ATRAP_MOUSE	Type-1 angiotensin II receptor-associated protein	sp|Q9WVK0|ATRAP_MOUSE Type-1 angiotensin II receptor-associated protein OS=Mus musculus OX=10090 GN=Agtrap PE=1 SV=2	0.304694	24.5005	0.340525	0.473032	1	1	25.0807	24.3865	24.4912	24.218	24.0794	24.747
Q9QZI8	SERC1_MOUSE	Serine incorporator 1	sp|Q9QZI8|SERC1_MOUSE Serine incorporator 1 OS=Mus musculus OX=10090 GN=Serinc1 PE=1 SV=1	-0.272009	24.4999	0.350744	0.483225	4	4	24.3514	24.6079	24.1325	24.6194	24.3065	24.9819
Q9ESP1	SDF2L_MOUSE	Stromal cell-derived factor 2-like protein 1	sp|Q9ESP1|SDF2L_MOUSE Stromal cell-derived factor 2-like protein 1 OS=Mus musculus OX=10090 GN=Sdf2l1 PE=1 SV=2	-0.698084	24.4972	0.0199326	0.0633032	7	7	24.2198	24.0446	24.18	25.0421	24.9206	24.5758
P30355	AL5AP_MOUSE	Arachidonate 5-lipoxygenase-activating protein	sp|P30355|AL5AP_MOUSE Arachidonate 5-lipoxygenase-activating protein OS=Mus musculus OX=10090 GN=Alox5ap PE=1 SV=2	0.660716	24.4969	0.1914	0.312928	4	4	24.1843	25.3219	24.9754	23.5873	25.1219	23.7903
Q3U182	CRTC2_MOUSE	CREB-regulated transcription coactivator 2	sp|Q3U182|CRTC2_MOUSE CREB-regulated transcription coactivator 2 OS=Mus musculus OX=10090 GN=Crtc2 PE=1 SV=2	-0.127318	24.4953	0.683881	0.772488	12	12	24.8522	23.9013	24.5415	24.4386	24.4768	24.7616
P60824	CIRBP_MOUSE	Cold-inducible RNA-binding protein	sp|P60824|CIRBP_MOUSE Cold-inducible RNA-binding protein OS=Mus musculus OX=10090 GN=Cirbp PE=1 SV=1	-1.9604	24.4939	0.00850759	0.0362777	6	6	22.2194	23.822	24.4998	24.8041	25.7205	25.8978
Q9CQE5	RGS10_MOUSE	Regulator of G-protein signaling 10	sp|Q9CQE5|RGS10_MOUSE Regulator of G-protein signaling 10 OS=Mus musculus OX=10090 GN=Rgs10 PE=1 SV=1	-1.93291	24.4921	5.8657e-05	0.0023025	7	7	23.4541	23.8016	23.3211	25.3676	25.7157	25.2924
P46978	STT3A_MOUSE	Dolichyl-diphosphooligosaccharide--protein glycosyltransferase subunit STT3A	sp|P46978|STT3A_MOUSE Dolichyl-diphosphooligosaccharide--protein glycosyltransferase subunit STT3A OS=Mus musculus OX=10090 GN=Stt3a PE=1 SV=1	-0.183178	24.4901	0.586038	0.698404	8	8	24.2188	24.4492	24.5275	24.9306	24.889	23.9254
P0CG14	CTF8A_MOUSE	Chromosome transmission fidelity protein 8 homolog isoform 2	sp|P0CG14|CTF8A_MOUSE Chromosome transmission fidelity protein 8 homolog isoform 2 OS=Mus musculus OX=10090 GN=Chtf8 PE=1 SV=1	-1.61764	24.489	0.00435311	0.0233384	8	8	24.3179	23.478	23.2445	25.526	24.5404	25.827
Q924H7	WAC_MOUSE	WW domain-containing adapter protein with coiled-coil	sp|Q924H7|WAC_MOUSE WW domain-containing adapter protein with coiled-coil OS=Mus musculus OX=10090 GN=Wac PE=1 SV=2;sp|Q924H7-2|WAC_MOUSE Isoform 2 of WW domain-containing adapter protein with coiled-coil OS=Mus musculus OX=10090 GN=Wac;sp|Q924H7-3|WAC_MOU	-0.44158	24.4849	0.128382	0.237972	16;15;10	16;15;10	24.5682	24.1439	24.0802	24.6779	24.4862	24.9529
P62245	RS15A_MOUSE	40S ribosomal protein S15a	sp|P62245|RS15A_MOUSE 40S ribosomal protein S15a OS=Mus musculus OX=10090 GN=Rps15a PE=1 SV=2	3.85263	24.4838	8.38342e-05	0.00250763	6	6	26.6267	26.2559	26.3477	23.8057	21.3946	22.4722
P61620	S61A1_MOUSE	Protein transport protein Sec61 subunit alpha isoform 1	sp|P61620|S61A1_MOUSE Protein transport protein Sec61 subunit alpha isoform 1 OS=Mus musculus OX=10090 GN=Sec61a1 PE=1 SV=2;sp|Q9JLR1|S61A2_MOUSE Protein transport protein Sec61 subunit alpha isoform 2 OS=Mus musculus OX=10090 GN=Sec61a2 PE=2 SV=3	1.36845	24.4816	0.00695282	0.0319677	6;3	6;3	25.4595	25.1674	24.8707	24.6042	23.5851	23.203
P62743	AP2S1_MOUSE	AP-2 complex subunit sigma	sp|P62743|AP2S1_MOUSE AP-2 complex subunit sigma OS=Mus musculus OX=10090 GN=Ap2s1 PE=1 SV=1	-0.233782	24.4778	0.452448	0.579718	5	5	24.2269	24.242	24.6137	24.9866	24.1099	24.6875
P97484	LIRB3_MOUSE	Leukocyte immunoglobulin-like receptor subfamily B member 3	sp|P97484|LIRB3_MOUSE Leukocyte immunoglobulin-like receptor subfamily B member 3 OS=Mus musculus OX=10090 GN=Lilrb3 PE=1 SV=1	2.02281	24.4771	0.000472257	0.00665585	9	9	24.722	25.8022	25.9413	23.1591	23.6306	23.6074
Q9D6R2	IDH3A_MOUSE	Isocitrate dehydrogenase [NAD] subunit alpha, mitochondrial	sp|Q9D6R2|IDH3A_MOUSE Isocitrate dehydrogenase [NAD] subunit alpha, mitochondrial OS=Mus musculus OX=10090 GN=Idh3a PE=1 SV=1;sp|Q9D6R2-2|IDH3A_MOUSE Isoform 2 of Isocitrate dehydrogenase [NAD] subunit alpha, mitochondrial OS=Mus musculus OX=10090 GN=Idh3a	0.705578	24.4762	0.101823	0.19997	7;5	7;5	24.589	25.3168	24.5812	24.6304	24.3597	23.3802
Q9DAM7	TM263_MOUSE	Transmembrane protein 263	sp|Q9DAM7|TM263_MOUSE Transmembrane protein 263 OS=Mus musculus OX=10090 GN=Tmem263 PE=1 SV=1	NA	24.4694	NA	NA	5	5	25.1669	24.0613	24.1798	NA	NA	NA
Q8VBZ3	CLPT1_MOUSE	Cleft lip and palate transmembrane protein 1 homolog	sp|Q8VBZ3|CLPT1_MOUSE Cleft lip and palate transmembrane protein 1 homolog OS=Mus musculus OX=10090 GN=Clptm1 PE=1 SV=1	-0.587069	24.469	0.0952668	0.18963	8	8	24.0045	24.0197	24.502	25.1837	24.8526	24.2511
Q99LC5	ETFA_MOUSE	Electron transfer flavoprotein subunit alpha, mitochondrial	sp|Q99LC5|ETFA_MOUSE Electron transfer flavoprotein subunit alpha, mitochondrial OS=Mus musculus OX=10090 GN=Etfa PE=1 SV=2	0.910653	24.4689	0.0248401	0.0731263	11	11	25.1441	24.8285	24.8	24.5828	24.0567	23.4011
P31230	AIMP1_MOUSE	Aminoacyl tRNA synthase complex-interacting multifunctional protein 1	sp|P31230|AIMP1_MOUSE Aminoacyl tRNA synthase complex-interacting multifunctional protein 1 OS=Mus musculus OX=10090 GN=Aimp1 PE=1 SV=2	-1.0469	24.4683	0.00430579	0.0232586	10	10	24.0073	24.0868	23.7405	25.0125	25.322	24.6407
Q99L04	DHRS1_MOUSE	Dehydrogenase/reductase SDR family member 1	sp|Q99L04|DHRS1_MOUSE Dehydrogenase/reductase SDR family member 1 OS=Mus musculus OX=10090 GN=Dhrs1 PE=1 SV=1	1.10179	24.4671	0.0110304	0.0429234	14	14	25.5477	25.1416	24.3645	24.1366	23.7056	23.9063
P47713	PA24A_MOUSE	Cytosolic phospholipase A2	sp|P47713|PA24A_MOUSE Cytosolic phospholipase A2 OS=Mus musculus OX=10090 GN=Pla2g4a PE=1 SV=1	0.130673	24.4664	0.749633	0.827135	13	13	24.522	24.5758	24.4975	25.2712	24.2867	23.6454
Q99JB2	STML2_MOUSE	Stomatin-like protein 2, mitochondrial	sp|Q99JB2|STML2_MOUSE Stomatin-like protein 2, mitochondrial OS=Mus musculus OX=10090 GN=Stoml2 PE=1 SV=1	-0.5661	24.4632	0.115759	0.21942	10	10	24.036	24.2889	24.2155	25.0305	25.1207	24.0875
Q9D0F3	LMAN1_MOUSE	Protein ERGIC-53	sp|Q9D0F3|LMAN1_MOUSE Protein ERGIC-53 OS=Mus musculus OX=10090 GN=Lman1 PE=1 SV=1	-1.15121	24.463	0.00193044	0.0144316	9	9	23.5674	23.9758	24.1189	25.221	25.0254	24.8693
P45376	ALDR_MOUSE	Aldose reductase	sp|P45376|ALDR_MOUSE Aldose reductase OS=Mus musculus OX=10090 GN=Akr1b1 PE=1 SV=3	2.39618	24.462	8.6717e-05	0.00250763	8	8	26.1548	25.0632	25.7623	23.5082	22.9113	23.3723
Q3THS6	METK2_MOUSE	S-adenosylmethionine synthase isoform type-2	sp|Q3THS6|METK2_MOUSE S-adenosylmethionine synthase isoform type-2 OS=Mus musculus OX=10090 GN=Mat2a PE=1 SV=2	-0.840223	24.4597	0.0169589	0.0559834	5	5	24.4538	23.7101	23.955	24.9874	25.0299	24.6223
Q61009	SCRB1_MOUSE	Scavenger receptor class B member 1	sp|Q61009|SCRB1_MOUSE Scavenger receptor class B member 1 OS=Mus musculus OX=10090 GN=Scarb1 PE=1 SV=1;sp|Q61009-2|SCRB1_MOUSE Isoform 2 of Scavenger receptor class B member 1 OS=Mus musculus OX=10090 GN=Scarb1	-0.409116	24.4594	0.208657	0.332809	6;4	6;4	24.716	23.8962	24.1524	24.9503	24.3723	24.6694
Q6Q477	AT2B4_MOUSE	Plasma membrane calcium-transporting ATPase 4	sp|Q6Q477|AT2B4_MOUSE Plasma membrane calcium-transporting ATPase 4 OS=Mus musculus OX=10090 GN=Atp2b4 PE=1 SV=1;sp|Q6Q477-2|AT2B4_MOUSE Isoform 2 of Plasma membrane calcium-transporting ATPase 4 OS=Mus musculus OX=10090 GN=Atp2b4	-0.195502	24.4553	0.422909	0.551245	23;22	11;10	24.3796	24.4558	24.2371	24.3795	24.6097	24.6698
P42225	STAT1_MOUSE	Signal transducer and activator of transcription 1	sp|P42225|STAT1_MOUSE Signal transducer and activator of transcription 1 OS=Mus musculus OX=10090 GN=Stat1 PE=1 SV=1	2.70926	24.4489	0.00121035	0.0114038	14	14	25.8838	24.9063	25.8078	23.6075	22.0393	NA
P98083-2	SHC1_MOUSE	Isoform p52Shc of SHC-transforming protein 1	sp|P98083-2|SHC1_MOUSE Isoform p52Shc of SHC-transforming protein 1 OS=Mus musculus OX=10090 GN=Shc1;sp|P98083|SHC1_MOUSE SHC-transforming protein 1 OS=Mus musculus OX=10090 GN=Shc1 PE=1 SV=3;sp|P98083-3|SHC1_MOUSE Isoform p47Shc of SHC-transforming protei	-0.431626	24.4435	0.120477	0.225884	10;10;8;1;1	10;10;8;1;1	24.2978	23.9156	24.4695	24.5961	24.6267	24.755
Q9CQ65	MTAP_MOUSE	S-methyl-5-thioadenosine phosphorylase	sp|Q9CQ65|MTAP_MOUSE S-methyl-5-thioadenosine phosphorylase OS=Mus musculus OX=10090 GN=Mtap PE=1 SV=1	-0.117819	24.4348	0.653931	0.748694	6	6	24.6223	24.1091	24.3962	24.5365	24.6531	24.2916
O35405	PLD3_MOUSE	Phospholipase D3	sp|O35405|PLD3_MOUSE Phospholipase D3 OS=Mus musculus OX=10090 GN=Pld3 PE=1 SV=1	2.11944	24.433	0.000409434	0.00610618	9	9	25.9121	25.163	25.4031	23.0667	22.9421	24.111
Q8BJF9	CHM2B_MOUSE	Charged multivesicular body protein 2b	sp|Q8BJF9|CHM2B_MOUSE Charged multivesicular body protein 2b OS=Mus musculus OX=10090 GN=Chmp2b PE=1 SV=1	-0.269053	24.4272	0.402776	0.532707	4	4	23.7213	24.5186	24.6381	24.3665	24.62	24.6987
Q99PL6	UBXN6_MOUSE	UBX domain-containing protein 6	sp|Q99PL6|UBXN6_MOUSE UBX domain-containing protein 6 OS=Mus musculus OX=10090 GN=Ubxn6 PE=1 SV=1;sp|Q99PL6-2|UBXN6_MOUSE Isoform 2 of UBX domain-containing protein 6 OS=Mus musculus OX=10090 GN=Ubxn6	0.208532	24.4268	0.477264	0.60103	8;7	8;7	24.0325	24.8092	24.7515	24.3469	24.2845	24.3363
P34884	MIF_MOUSE	Macrophage migration inhibitory factor	sp|P34884|MIF_MOUSE Macrophage migration inhibitory factor OS=Mus musculus OX=10090 GN=Mif PE=1 SV=2	-1.20579	24.4257	0.0306517	0.0856032	5	5	22.8273	24.6358	24.0053	24.8873	25.5117	24.6868
Q9EP73	PD1L1_MOUSE	Programmed cell death 1 ligand 1	sp|Q9EP73|PD1L1_MOUSE Programmed cell death 1 ligand 1 OS=Mus musculus OX=10090 GN=Cd274 PE=1 SV=1	NA	24.4224	NA	NA	4	4	23.9932	24.4212	24.8527	NA	NA	NA
P61021	RAB5B_MOUSE	Ras-related protein Rab-5B	sp|P61021|RAB5B_MOUSE Ras-related protein Rab-5B OS=Mus musculus OX=10090 GN=Rab5b PE=1 SV=1	1.11337	24.42	0.0100071	0.0402751	10	7	24.9858	25.1543	24.79	23.1767	24.1137	24.2996
O54965	RNF13_MOUSE	E3 ubiquitin-protein ligase RNF13	sp|O54965|RNF13_MOUSE E3 ubiquitin-protein ligase RNF13 OS=Mus musculus OX=10090 GN=Rnf13 PE=1 SV=2;sp|O54965-2|RNF13_MOUSE Isoform 2 of E3 ubiquitin-protein ligase RNF13 OS=Mus musculus OX=10090 GN=Rnf13	-0.240515	24.4197	0.504792	0.627095	5;4	5;4	24.7431	23.8952	24.2599	24.8167	23.9541	24.849
Q9Z280-2	PLD1_MOUSE	Isoform PLD1B of Phospholipase D1	sp|Q9Z280-2|PLD1_MOUSE Isoform PLD1B of Phospholipase D1 OS=Mus musculus OX=10090 GN=Pld1;sp|Q9Z280|PLD1_MOUSE Phospholipase D1 OS=Mus musculus OX=10090 GN=Pld1 PE=1 SV=1	-0.354825	24.4191	0.175013	0.29534	10;10	10;10	24.4908	24.0781	24.1561	24.7039	24.531	24.5546
Q9CPY7-2	AMPL_MOUSE	Isoform 2 of Cytosol aminopeptidase	sp|Q9CPY7-2|AMPL_MOUSE Isoform 2 of Cytosol aminopeptidase OS=Mus musculus OX=10090 GN=Lap3;sp|Q9CPY7|AMPL_MOUSE Cytosol aminopeptidase OS=Mus musculus OX=10090 GN=Lap3 PE=1 SV=3	2.19886	24.4185	0.00012734	0.00311772	15;15	15;15	25.4547	25.5608	25.5383	23.7786	23.5349	22.6437
Q9CY58	PAIRB_MOUSE	Plasminogen activator inhibitor 1 RNA-binding protein	sp|Q9CY58|PAIRB_MOUSE Plasminogen activator inhibitor 1 RNA-binding protein OS=Mus musculus OX=10090 GN=Serbp1 PE=1 SV=2;sp|Q9CY58-2|PAIRB_MOUSE Isoform 2 of Plasminogen activator inhibitor 1 RNA-binding protein OS=Mus musculus OX=10090 GN=Serbp1;sp|Q9CY58	-1.21442	24.4162	0.00968511	0.0395699	10;9;8;4	10;9;8;4	24.0196	23.9334	23.474	24.3381	25.6451	25.087
Q61316	HSP74_MOUSE	Heat shock 70 kDa protein 4	sp|Q61316|HSP74_MOUSE Heat shock 70 kDa protein 4 OS=Mus musculus OX=10090 GN=Hspa4 PE=1 SV=1	2.12153	24.4157	7.36353e-05	0.00237737	21	18	25.9322	25.3836	25.1135	23.5364	23.4356	23.0929
Q01965	LY9_MOUSE	T-lymphocyte surface antigen Ly-9	sp|Q01965|LY9_MOUSE T-lymphocyte surface antigen Ly-9 OS=Mus musculus OX=10090 GN=Ly9 PE=1 SV=2	0.0357965	24.4102	0.882516	0.9177	6	6	24.4583	24.5441	24.2821	24.5645	24.2404	24.3721
P48771	CX7A2_MOUSE	Cytochrome c oxidase subunit 7A2, mitochondrial	sp|P48771|CX7A2_MOUSE Cytochrome c oxidase subunit 7A2, mitochondrial OS=Mus musculus OX=10090 GN=Cox7a2 PE=1 SV=2	-0.332256	24.4049	0.395955	0.526029	2	2	23.9816	24.4565	24.2782	25.0085	24.9465	23.7581
Q9D855	QCR7_MOUSE	Cytochrome b-c1 complex subunit 7	sp|Q9D855|QCR7_MOUSE Cytochrome b-c1 complex subunit 7 OS=Mus musculus OX=10090 GN=Uqcrb PE=1 SV=3	0.303363	24.4025	0.558591	0.673119	6	6	24.2355	24.84	24.587	25.4741	23.7778	23.5006
Q8BH59	CMC1_MOUSE	Calcium-binding mitochondrial carrier protein Aralar1	sp|Q8BH59|CMC1_MOUSE Calcium-binding mitochondrial carrier protein Aralar1 OS=Mus musculus OX=10090 GN=Slc25a12 PE=1 SV=1	0.358473	24.4023	0.357203	0.489031	11	9	24.5988	24.7904	24.3553	24.8251	24.39	23.4541
P08228	SODC_MOUSE	Superoxide dismutase [Cu-Zn]	sp|P08228|SODC_MOUSE Superoxide dismutase [Cu-Zn] OS=Mus musculus OX=10090 GN=Sod1 PE=1 SV=2	1.75719	24.3999	0.000771011	0.00895348	4	4	25.4087	24.9894	25.4373	23.6699	22.8674	24.0265
Q64152-2	BTF3_MOUSE	Isoform 2 of Transcription factor BTF3	sp|Q64152-2|BTF3_MOUSE Isoform 2 of Transcription factor BTF3 OS=Mus musculus OX=10090 GN=Btf3;sp|Q64152|BTF3_MOUSE Transcription factor BTF3 OS=Mus musculus OX=10090 GN=Btf3 PE=1 SV=3	0.37313	24.3987	0.257571	0.385897	4;3	4;3	24.8606	24.6211	24.2741	24.3323	23.7193	24.5849
Q9R0P5	DEST_MOUSE	Destrin	sp|Q9R0P5|DEST_MOUSE Destrin OS=Mus musculus OX=10090 GN=Dstn PE=1 SV=3	2.04633	24.3977	0.000159488	0.00358409	7	6	25.1607	25.5425	25.5594	22.9057	23.3027	23.9152
Q9CZM2	RL15_MOUSE	60S ribosomal protein L15	sp|Q9CZM2|RL15_MOUSE 60S ribosomal protein L15 OS=Mus musculus OX=10090 GN=Rpl15 PE=1 SV=4	-1.22141	24.3943	0.000968018	0.0102673	5	5	23.726	23.6871	23.9377	24.7748	24.9983	25.2418
Q61599	GDIR2_MOUSE	Rho GDP-dissociation inhibitor 2	sp|Q61599|GDIR2_MOUSE Rho GDP-dissociation inhibitor 2 OS=Mus musculus OX=10090 GN=Arhgdib PE=1 SV=3	0.596569	24.3897	0.0389072	0.101338	7	7	24.7315	24.5102	24.8223	23.8539	24.18	24.2405
P57759	ERP29_MOUSE	Endoplasmic reticulum resident protein 29	sp|P57759|ERP29_MOUSE Endoplasmic reticulum resident protein 29 OS=Mus musculus OX=10090 GN=Erp29 PE=1 SV=2	-0.436474	24.3834	0.222576	0.349321	6	6	24.767	24.058	23.6706	24.9054	24.4893	24.4104
Q7TPV4	MBB1A_MOUSE	Myb-binding protein 1A	sp|Q7TPV4|MBB1A_MOUSE Myb-binding protein 1A OS=Mus musculus OX=10090 GN=Mybbp1a PE=1 SV=2	-0.425722	24.3807	0.225144	0.350809	14	14	24.7962	23.8835	23.8239	24.7716	24.6892	24.3199
Q9CQT2	RBM7_MOUSE	RNA-binding protein 7	sp|Q9CQT2|RBM7_MOUSE RNA-binding protein 7 OS=Mus musculus OX=10090 GN=Rbm7 PE=1 SV=1	-1.32521	24.3783	0.00153652	0.0130266	7	7	23.7585	23.6855	23.7031	24.7967	24.762	25.564
E9Q5C9	NOLC1_MOUSE	Nucleolar and coiled-body phosphoprotein 1	sp|E9Q5C9|NOLC1_MOUSE Nucleolar and coiled-body phosphoprotein 1 OS=Mus musculus OX=10090 GN=Nolc1 PE=1 SV=1;sp|E9Q5C9-2|NOLC1_MOUSE Isoform 2 of Nucleolar and coiled-body phosphoprotein 1 OS=Mus musculus OX=10090 GN=Nolc1	-2.75533	24.3762	0.000114049	0.0029137	15;14	15;14	22.1454	23.593	23.2574	25.3417	25.9254	25.9946
Q99JY9	ARP3_MOUSE	Actin-related protein 3	sp|Q99JY9|ARP3_MOUSE Actin-related protein 3 OS=Mus musculus OX=10090 GN=Actr3 PE=1 SV=3	1.67515	24.3748	0.000303371	0.00503561	13;1	13;1	25.5089	24.9156	25.2125	23.9071	23.3948	23.3097
Q9CXY6	ILF2_MOUSE	Interleukin enhancer-binding factor 2	sp|Q9CXY6|ILF2_MOUSE Interleukin enhancer-binding factor 2 OS=Mus musculus OX=10090 GN=Ilf2 PE=1 SV=1	-0.251461	24.3739	0.460468	0.586414	5	5	24.6978	24.3523	23.6943	24.1595	24.7635	24.5758
Q922V4	PLRG1_MOUSE	Pleiotropic regulator 1	sp|Q922V4|PLRG1_MOUSE Pleiotropic regulator 1 OS=Mus musculus OX=10090 GN=Plrg1 PE=1 SV=1	-0.975884	24.3728	0.0186618	0.0599874	9	9	23.3008	24.4016	23.9522	24.6118	25.1859	24.7844
P84089	ERH_MOUSE	Enhancer of rudimentary homolog	sp|P84089|ERH_MOUSE Enhancer of rudimentary homolog OS=Mus musculus OX=10090 GN=Erh PE=1 SV=1	0.411714	24.3696	0.224037	0.350028	5	5	24.6545	25.0717	24.0001	24.2271	24.0107	24.2534
Q8BMC4	NOP9_MOUSE	Nucleolar protein 9	sp|Q8BMC4|NOP9_MOUSE Nucleolar protein 9 OS=Mus musculus OX=10090 GN=Nop9 PE=1 SV=1	0.0442194	24.3685	0.887353	0.921487	12	12	24.3077	24.1382	24.7259	23.984	24.2454	24.8097
Q9CQB2	MCRI2_MOUSE	MAPK regulated corepressor interacting protein 2	sp|Q9CQB2|MCRI2_MOUSE MAPK regulated corepressor interacting protein 2 OS=Mus musculus OX=10090 GN=Mcrip2 PE=1 SV=1	-2.17581	24.3685	2.85808e-05	0.00167941	6	6	23.4194	23.122	23.3002	25.3104	25.2269	25.8318
Q6A0A2	LAR4B_MOUSE	La-related protein 4B	sp|Q6A0A2|LAR4B_MOUSE La-related protein 4B OS=Mus musculus OX=10090 GN=Larp4b PE=1 SV=2;sp|Q6A0A2-2|LAR4B_MOUSE Isoform 2 of La-related protein 4B OS=Mus musculus OX=10090 GN=Larp4b;sp|Q6A0A2-3|LAR4B_MOUSE Isoform 3 of La-related protein 4B OS=Mus musculu	-0.789784	24.3658	0.0132842	0.0480873	11;10;9	11;10;9	23.8485	23.9033	24.161	24.5311	24.7117	25.0393
Q9QYB1	CLIC4_MOUSE	Chloride intracellular channel protein 4	sp|Q9QYB1|CLIC4_MOUSE Chloride intracellular channel protein 4 OS=Mus musculus OX=10090 GN=Clic4 PE=1 SV=3	3.15142	24.3645	1.04011e-05	0.000954954	11	11	26.2648	26.0822	25.4735	23.3178	22.5987	22.4498
Q62093	SRSF2_MOUSE	Serine/arginine-rich splicing factor 2	sp|Q62093|SRSF2_MOUSE Serine/arginine-rich splicing factor 2 OS=Mus musculus OX=10090 GN=Srsf2 PE=1 SV=4	0.617791	24.3641	0.0458285	0.114014	5	5	24.3096	24.7719	24.9375	24.2197	23.9052	24.0407
P29416	HEXA_MOUSE	Beta-hexosaminidase subunit alpha	sp|P29416|HEXA_MOUSE Beta-hexosaminidase subunit alpha OS=Mus musculus OX=10090 GN=Hexa PE=1 SV=2	1.81424	24.3571	0.00973375	0.0396091	8	8	26.3675	24.8659	24.5593	24.0407	22.5869	23.7223
Q9Z1M8	RED_MOUSE	Protein Red	sp|Q9Z1M8|RED_MOUSE Protein Red OS=Mus musculus OX=10090 GN=Ik PE=1 SV=2	-1.59264	24.3571	0.000165953	0.00358508	10	10	23.4212	23.744	23.5171	24.9165	25.3448	25.1989
P62996	TRA2B_MOUSE	Transformer-2 protein homolog beta	sp|P62996|TRA2B_MOUSE Transformer-2 protein homolog beta OS=Mus musculus OX=10090 GN=Tra2b PE=1 SV=1	-0.278097	24.3528	0.477748	0.601381	5	4	23.6409	24.6499	24.3504	24.4329	25.0657	23.9768
P23506	PIMT_MOUSE	Protein-L-isoaspartate(D-aspartate) O-methyltransferase	sp|P23506|PIMT_MOUSE Protein-L-isoaspartate(D-aspartate) O-methyltransferase OS=Mus musculus OX=10090 GN=Pcmt1 PE=1 SV=3;sp|P23506-2|PIMT_MOUSE Isoform 2 of Protein-L-isoaspartate(D-aspartate) O-methyltransferase OS=Mus musculus OX=10090 GN=Pcmt1	-0.10686	24.3525	0.725288	0.808076	6;6	6;6	24.1121	24.1211	24.6639	24.1739	24.8333	24.2106
P11440	CDK1_MOUSE	Cyclin-dependent kinase 1	sp|P11440|CDK1_MOUSE Cyclin-dependent kinase 1 OS=Mus musculus OX=10090 GN=Cdk1 PE=1 SV=3	-0.649548	24.3506	0.0211509	0.065393	9;1;1;1;1;1	7;0;0;0;0;0	24.0239	24.09	23.9636	24.8481	24.6063	24.5717
Q91VJ4	STK38_MOUSE	Serine/threonine-protein kinase 38	sp|Q91VJ4|STK38_MOUSE Serine/threonine-protein kinase 38 OS=Mus musculus OX=10090 GN=Stk38 PE=1 SV=1	0.4608	24.348	0.224099	0.350028	8	8	24.1851	24.7444	24.8057	24.6244	24.2557	23.4727
O54946	DNJB6_MOUSE	DnaJ homolog subfamily B member 6	sp|O54946|DNJB6_MOUSE DnaJ homolog subfamily B member 6 OS=Mus musculus OX=10090 GN=Dnajb6 PE=1 SV=4;sp|O54946-2|DNJB6_MOUSE Isoform B of DnaJ homolog subfamily B member 6 OS=Mus musculus OX=10090 GN=Dnajb6	-1.1298	24.3479	0.00290738	0.0187322	8;6;2	7;5;2	23.754	23.7335	23.8615	25.2545	24.4894	24.9944
Q07797	LG3BP_MOUSE	Galectin-3-binding protein	sp|Q07797|LG3BP_MOUSE Galectin-3-binding protein OS=Mus musculus OX=10090 GN=Lgals3bp PE=1 SV=1	2.15491	24.3458	0.003473	0.0205202	11	11	26.4091	24.602	25.2587	23.3123	22.4619	24.0308
Q9D892	ITPA_MOUSE	Inosine triphosphate pyrophosphatase	sp|Q9D892|ITPA_MOUSE Inosine triphosphate pyrophosphatase OS=Mus musculus OX=10090 GN=Itpa PE=1 SV=2	0.785008	24.3454	0.0356571	0.0948918	4	4	25.1931	24.1444	24.8762	23.9771	24.0785	23.8031
O70251	EF1B_MOUSE	Elongation factor 1-beta	sp|O70251|EF1B_MOUSE Elongation factor 1-beta OS=Mus musculus OX=10090 GN=Eef1b PE=1 SV=5	0.601263	24.3422	0.139262	0.251863	5	5	25.084	24.401	24.4436	23.374	24.6137	24.137
P09581	CSF1R_MOUSE	Macrophage colony-stimulating factor 1 receptor	sp|P09581|CSF1R_MOUSE Macrophage colony-stimulating factor 1 receptor OS=Mus musculus OX=10090 GN=Csf1r PE=1 SV=3	-1.30333	24.3418	0.0116195	0.0445086	9	9	NA	23.3643	NA	24.6423	24.531	24.8295
Q8R1F1	NIBL1_MOUSE	Niban-like protein 1	sp|Q8R1F1|NIBL1_MOUSE Niban-like protein 1 OS=Mus musculus OX=10090 GN=Fam129b PE=1 SV=2	0.51253	24.3408	0.151387	0.267131	11	11	24.4626	24.7493	24.5792	24.1848	24.6039	23.4649
Q8BZN6	DOC10_MOUSE	Dedicator of cytokinesis protein 10	sp|Q8BZN6|DOC10_MOUSE Dedicator of cytokinesis protein 10 OS=Mus musculus OX=10090 GN=Dock10 PE=1 SV=3;sp|Q8BZN6-4|DOC10_MOUSE Isoform 4 of Dedicator of cytokinesis protein 10 OS=Mus musculus OX=10090 GN=Dock10;sp|Q8BZN6-2|DOC10_MOUSE Isoform 2 of Dedicato	-0.0130011	24.3348	0.964104	0.975056	15;15;15;15	15;15;15;15	24.2635	24.2277	24.4937	24.081	24.8139	24.129
Q9EPU0-2	RENT1_MOUSE	Isoform 2 of Regulator of nonsense transcripts 1	sp|Q9EPU0-2|RENT1_MOUSE Isoform 2 of Regulator of nonsense transcripts 1 OS=Mus musculus OX=10090 GN=Upf1;sp|Q9EPU0|RENT1_MOUSE Regulator of nonsense transcripts 1 OS=Mus musculus OX=10090 GN=Upf1 PE=1 SV=2	-0.548589	24.3332	0.0559822	0.13002	14;14	14;14	23.9639	24.0794	24.1335	24.5877	24.3488	24.886
Q80TH2-1	ERBIN_MOUSE	Isoform 1 of Erbin	sp|Q80TH2-1|ERBIN_MOUSE Isoform 1 of Erbin OS=Mus musculus OX=10090 GN=Erbin;sp|Q80TH2|ERBIN_MOUSE Erbin OS=Mus musculus OX=10090 GN=Erbin PE=1 SV=3;sp|Q80TH2-2|ERBIN_MOUSE Isoform 2 of Erbin OS=Mus musculus OX=10090 GN=Erbin	0.549221	24.3331	0.0810024	0.169023	18;18;18	17;17;17	24.4048	24.731	24.6873	24.3276	24.2232	23.6247
Q8BGS2	BOLA2_MOUSE	BolA-like protein 2	sp|Q8BGS2|BOLA2_MOUSE BolA-like protein 2 OS=Mus musculus OX=10090 GN=Bola2 PE=1 SV=1;sp|Q8BGS2-2|BOLA2_MOUSE Isoform 2 of BolA-like protein 2 OS=Mus musculus OX=10090 GN=Bola2	-0.594955	24.3294	0.0276324	0.079204	5;3	5;3	24.0763	23.9689	24.0507	24.6691	24.6826	24.5289
Q9EPK2	XRP2_MOUSE	Protein XRP2	sp|Q9EPK2|XRP2_MOUSE Protein XRP2 OS=Mus musculus OX=10090 GN=Rp2 PE=1 SV=3;sp|Q9EPK2-3|XRP2_MOUSE Isoform 3 of Protein XRP2 OS=Mus musculus OX=10090 GN=Rp2;sp|Q9EPK2-2|XRP2_MOUSE Isoform 2 of Protein XRP2 OS=Mus musculus OX=10090 GN=Rp2;sp|Q9EPK2-4|XRP2_M	3.05182	24.3258	0.00140772	0.0123573	8;7;7;5	8;7;7;5	25.0792	26.4486	26.0273	24.1182	22.8496	21.4318
P70452	STX4_MOUSE	Syntaxin-4	sp|P70452|STX4_MOUSE Syntaxin-4 OS=Mus musculus OX=10090 GN=Stx4 PE=1 SV=1	1.41323	24.3237	0.000361324	0.00547201	6	6	24.9774	24.8678	25.2456	23.7752	23.4223	23.6537
Q1HFZ0	NSUN2_MOUSE	tRNA (cytosine(34)-C(5))-methyltransferase	sp|Q1HFZ0|NSUN2_MOUSE tRNA (cytosine(34)-C(5))-methyltransferase OS=Mus musculus OX=10090 GN=Nsun2 PE=1 SV=2;sp|Q1HFZ0-2|NSUN2_MOUSE Isoform 2 of tRNA (cytosine(34)-C(5))-methyltransferase OS=Mus musculus OX=10090 GN=Nsun2	-1.0742	24.3218	0.0101362	0.040408	11;9	11;9	24.0628	23.4221	23.8691	24.774	25.3887	24.4139
Q9DCI3	STR3N_MOUSE	STARD3 N-terminal-like protein	sp|Q9DCI3|STR3N_MOUSE STARD3 N-terminal-like protein OS=Mus musculus OX=10090 GN=Stard3nl PE=1 SV=2	-0.256748	24.3217	0.366214	0.497658	3	3	24.5858	23.9901	24.004	24.3848	24.3083	24.6569
P20934	EVI2A_MOUSE	Protein EVI2A	sp|P20934|EVI2A_MOUSE Protein EVI2A OS=Mus musculus OX=10090 GN=Evi2a PE=1 SV=2	1.13791	24.321	0.00715966	0.0325614	4	4	25.4755	24.682	24.5123	23.4447	23.8506	23.9608
Q7TPM1	PRC2B_MOUSE	Protein PRRC2B	sp|Q7TPM1|PRC2B_MOUSE Protein PRRC2B OS=Mus musculus OX=10090 GN=Prrc2b PE=1 SV=1	-1.89641	24.3158	0.000999981	0.0104182	18	11	22.684	23.2828	24.136	25.0061	25.2516	25.5343
Q8K2F8	LS14A_MOUSE	Protein LSM14 homolog A	sp|Q8K2F8|LS14A_MOUSE Protein LSM14 homolog A OS=Mus musculus OX=10090 GN=Lsm14a PE=1 SV=1	0.104212	24.3142	0.749654	0.827135	8	8	24.027	24.1161	24.9557	24.2058	24.0558	24.5245
P26350	PTMA_MOUSE	Prothymosin alpha	sp|P26350|PTMA_MOUSE Prothymosin alpha OS=Mus musculus OX=10090 GN=Ptma PE=1 SV=2	-1.28571	24.3129	0.0721578	0.154249	5	5	23.6975	24.5353	22.7774	23.6251	25.6894	25.5529
Q3TAA7	S11IP_MOUSE	Serine/threonine-protein kinase 11-interacting protein	sp|Q3TAA7|S11IP_MOUSE Serine/threonine-protein kinase 11-interacting protein OS=Mus musculus OX=10090 GN=Stk11ip PE=1 SV=1	-0.928625	24.3122	0.0141053	0.0499295	12	12	24.4149	23.602	23.527	24.6734	24.7456	24.9106
Q8BN82-2	S17A5_MOUSE	Isoform 2 of Sialin	sp|Q8BN82-2|S17A5_MOUSE Isoform 2 of Sialin OS=Mus musculus OX=10090 GN=Slc17a5;sp|Q8BN82|S17A5_MOUSE Sialin OS=Mus musculus OX=10090 GN=Slc17a5 PE=1 SV=2;sp|Q8BN82-3|S17A5_MOUSE Isoform 3 of Sialin OS=Mus musculus OX=10090 GN=Slc17a5	-1.3755	24.3096	0.00120805	0.0114038	2;2;1	2;2;1	24.0039	23.4294	23.4322	24.7116	24.9536	25.327
Q9D883	U2AF1_MOUSE	Splicing factor U2AF 35 kDa subunit	sp|Q9D883|U2AF1_MOUSE Splicing factor U2AF 35 kDa subunit OS=Mus musculus OX=10090 GN=U2af1 PE=1 SV=4	-2.29115	24.3087	0.00158652	0.013149	6;1	6;1	22.5903	NA	NA	24.512	24.8797	25.2527
Q9CPU9	COPT2_MOUSE	Probable low affinity copper uptake protein 2	sp|Q9CPU9|COPT2_MOUSE Probable low affinity copper uptake protein 2 OS=Mus musculus OX=10090 GN=Slc31a2 PE=1 SV=1	0.830904	24.3083	0.016271	0.0549336	1	1	25.0707	24.4559	24.6445	24.2071	23.7721	23.6992
Q91Z96	BMP2K_MOUSE	BMP-2-inducible protein kinase	sp|Q91Z96|BMP2K_MOUSE BMP-2-inducible protein kinase OS=Mus musculus OX=10090 GN=Bmp2k PE=1 SV=1;sp|Q91Z96-2|BMP2K_MOUSE Isoform 2 of BMP-2-inducible protein kinase OS=Mus musculus OX=10090 GN=Bmp2k	-0.963628	24.3062	0.00651603	0.0308865	13;9	13;9	23.6731	23.751	24.049	24.8423	24.4425	25.0792
O89116	VTI1A_MOUSE	Vesicle transport through interaction with t-SNAREs homolog 1A	sp|O89116|VTI1A_MOUSE Vesicle transport through interaction with t-SNAREs homolog 1A OS=Mus musculus OX=10090 GN=Vti1a PE=1 SV=1	0.764741	24.3021	0.0343855	0.0928409	6	6	25.1807	24.2394	24.6334	24.1545	23.8542	23.7506
O35691	PININ_MOUSE	Pinin	sp|O35691|PININ_MOUSE Pinin OS=Mus musculus OX=10090 GN=Pnn PE=1 SV=4	0.215231	24.295	0.442968	0.569546	10	10	24.0404	24.5299	24.6376	24.3586	23.9565	24.2471
P41241	CSK_MOUSE	Tyrosine-protein kinase CSK	sp|P41241|CSK_MOUSE Tyrosine-protein kinase CSK OS=Mus musculus OX=10090 GN=Csk PE=1 SV=2	-0.440313	24.2946	0.0868867	0.177286	7;1;1;1	7;1;1;1	24.0577	24.1185	24.0471	24.3572	24.6228	24.5643
Q9D662	SC23B_MOUSE	Protein transport protein Sec23B	sp|Q9D662|SC23B_MOUSE Protein transport protein Sec23B OS=Mus musculus OX=10090 GN=Sec23b PE=1 SV=1	0.0405954	24.2867	0.880662	0.916538	15	13	24.3977	24.0547	24.4687	24.0082	24.5665	24.2245
Q9Z1D1	EIF3G_MOUSE	Eukaryotic translation initiation factor 3 subunit G	sp|Q9Z1D1|EIF3G_MOUSE Eukaryotic translation initiation factor 3 subunit G OS=Mus musculus OX=10090 GN=Eif3g PE=1 SV=2	0.98353	24.2853	0.00869926	0.0367731	9	9	25.0928	24.5251	24.7132	24.0205	23.3761	23.9839
P16045	LEG1_MOUSE	Galectin-1	sp|P16045|LEG1_MOUSE Galectin-1 OS=Mus musculus OX=10090 GN=Lgals1 PE=1 SV=3	2.82406	24.2852	0.000112612	0.0029137	7	7	24.8237	25.7082	25.7127	22.8173	NA	22.3642
P48025	KSYK_MOUSE	Tyrosine-protein kinase SYK	sp|P48025|KSYK_MOUSE Tyrosine-protein kinase SYK OS=Mus musculus OX=10090 GN=Syk PE=1 SV=2	-1.35792	24.285	0.0127379	0.0471334	11;1;1;1;1	11;1;1;1;1	24.1766	23.0943	23.5471	24.3577	24.7502	25.7839
Q9D0R8	LSM12_MOUSE	Protein LSM12 homolog	sp|Q9D0R8|LSM12_MOUSE Protein LSM12 homolog OS=Mus musculus OX=10090 GN=Lsm12 PE=1 SV=1	0.625641	24.2835	0.233065	0.359824	6	6	24.5539	25.6869	23.5482	23.9948	23.8243	24.093
Q9CW03	SMC3_MOUSE	Structural maintenance of chromosomes protein 3	sp|Q9CW03|SMC3_MOUSE Structural maintenance of chromosomes protein 3 OS=Mus musculus OX=10090 GN=Smc3 PE=1 SV=2	0.0930246	24.2788	0.783419	0.850271	17	17	24.5082	24.3099	24.1578	24.7243	24.3787	23.5938
Q6P4T2	U520_MOUSE	U5 small nuclear ribonucleoprotein 200 kDa helicase	sp|Q6P4T2|U520_MOUSE U5 small nuclear ribonucleoprotein 200 kDa helicase OS=Mus musculus OX=10090 GN=Snrnp200 PE=1 SV=1	0.305792	24.2787	0.324481	0.45723	17	17	24.3396	24.7405	24.2147	24.2479	24.4432	23.6863
Q99MB1	TLR3_MOUSE	Toll-like receptor 3	sp|Q99MB1|TLR3_MOUSE Toll-like receptor 3 OS=Mus musculus OX=10090 GN=Tlr3 PE=1 SV=2	5.1565	24.275	1.4156e-05	0.00115529	17	17	27.6553	26.3109	26.5935	22.9516	21.1385	21.0001
Q80XQ8	F168B_MOUSE	Myelin-associated neurite-outgrowth inhibitor	sp|Q80XQ8|F168B_MOUSE Myelin-associated neurite-outgrowth inhibitor OS=Mus musculus OX=10090 GN=Fam168b PE=1 SV=1	-1.36281	24.2744	0.0119263	0.0453291	4	4	22.8263	23.8254	24.1272	24.9302	25.5618	24.3754
Q9WUM3	COR1B_MOUSE	Coronin-1B	sp|Q9WUM3|COR1B_MOUSE Coronin-1B OS=Mus musculus OX=10090 GN=Coro1b PE=1 SV=1	0.326561	24.2733	0.194027	0.316311	11	11	24.4586	24.5819	24.2691	24.0066	24.1809	24.1425
Q6P9Q6	FKB15_MOUSE	FK506-binding protein 15	sp|Q6P9Q6|FKB15_MOUSE FK506-binding protein 15 OS=Mus musculus OX=10090 GN=Fkbp15 PE=1 SV=2;sp|Q6P9Q6-2|FKB15_MOUSE Isoform B of FK506-binding protein 15 OS=Mus musculus OX=10090 GN=Fkbp15	6.4115e-05	24.2718	0.999784	0.999894	14;13	14;13	24.1659	24.4296	24.22	24.2011	24.3881	24.2261
P62317	SMD2_MOUSE	Small nuclear ribonucleoprotein Sm D2	sp|P62317|SMD2_MOUSE Small nuclear ribonucleoprotein Sm D2 OS=Mus musculus OX=10090 GN=Snrpd2 PE=1 SV=1	1.24554	24.2717	0.021524	0.0658723	7	7	25.7743	24.8063	24.1027	23.9809	23.146	23.8198
P49138	MAPK2_MOUSE	MAP kinase-activated protein kinase 2	sp|P49138|MAPK2_MOUSE MAP kinase-activated protein kinase 2 OS=Mus musculus OX=10090 GN=Mapkapk2 PE=1 SV=2	0.343634	24.2697	0.262791	0.392317	13;2;2;2;1	12;1;1;1;0	24.5686	24.4988	24.2572	24.5872	23.8047	23.9018
P35821	PTN1_MOUSE	Tyrosine-protein phosphatase non-receptor type 1	sp|P35821|PTN1_MOUSE Tyrosine-protein phosphatase non-receptor type 1 OS=Mus musculus OX=10090 GN=Ptpn1 PE=1 SV=2	0.419845	24.2662	0.197761	0.320829	9	9	24.4151	24.6113	24.4021	23.7707	24.6276	23.7706
Q8BWY3	ERF1_MOUSE	Eukaryotic peptide chain release factor subunit 1	sp|Q8BWY3|ERF1_MOUSE Eukaryotic peptide chain release factor subunit 1 OS=Mus musculus OX=10090 GN=Etf1 PE=1 SV=4	1.41112	24.2659	0.00404688	0.0224335	10	10	25.411	24.506	24.9974	24.1725	23.1585	23.35
Q8BHN3	GANAB_MOUSE	Neutral alpha-glucosidase AB	sp|Q8BHN3|GANAB_MOUSE Neutral alpha-glucosidase AB OS=Mus musculus OX=10090 GN=Ganab PE=1 SV=1;sp|Q8BHN3-2|GANAB_MOUSE Isoform 2 of Neutral alpha-glucosidase AB OS=Mus musculus OX=10090 GN=Ganab;sp|Q8BHN3-3|GANAB_MOUSE Isoform 3 of Neutral alpha-glucosidas	-0.386853	24.2653	0.211568	0.336357	9;8;5	9;8;5	24.3056	24.0299	23.8803	24.9126	24.1503	24.3133
Q9EQS3	MYCBP_MOUSE	c-Myc-binding protein	sp|Q9EQS3|MYCBP_MOUSE c-Myc-binding protein OS=Mus musculus OX=10090 GN=Mycbp PE=1 SV=5	-2.11269	24.2653	0.00470688	0.0249617	6	6	22.5891	24.4574	22.5802	25.4835	24.6176	25.8637
Q6ZPE2	MTMR5_MOUSE	Myotubularin-related protein 5	sp|Q6ZPE2|MTMR5_MOUSE Myotubularin-related protein 5 OS=Mus musculus OX=10090 GN=Sbf1 PE=1 SV=2;sp|Q6ZPE2-2|MTMR5_MOUSE Isoform 2 of Myotubularin-related protein 5 OS=Mus musculus OX=10090 GN=Sbf1	-0.484153	24.2532	0.093618	0.186981	15;15	15;15	24.3155	23.86	23.8578	24.2985	24.5022	24.6851
P35456	UPAR_MOUSE	Urokinase plasminogen activator surface receptor	sp|P35456|UPAR_MOUSE Urokinase plasminogen activator surface receptor OS=Mus musculus OX=10090 GN=Plaur PE=1 SV=1;sp|P35456-2|UPAR_MOUSE Isoform 2 of Urokinase plasminogen activator surface receptor OS=Mus musculus OX=10090 GN=Plaur	-0.126282	24.2529	0.83648	0.887533	7;5	7;5	23.2808	24.7357	24.5907	23.5711	NA	25.0862
P61957	SUMO2_MOUSE	Small ubiquitin-related modifier 2	sp|P61957|SUMO2_MOUSE Small ubiquitin-related modifier 2 OS=Mus musculus OX=10090 GN=Sumo2 PE=1 SV=1;sp|Q9Z172-2|SUMO3_MOUSE Isoform 2 of Small ubiquitin-related modifier 3 OS=Mus musculus OX=10090 GN=Sumo3;sp|Q9Z172|SUMO3_MOUSE Small ubiquitin-related mod	-0.975627	24.2502	0.00926988	0.0382513	2;1;1	2;1;1	23.514	24.1426	23.6306	24.3989	25.0526	24.7625
Q9D0W5	PPIL1_MOUSE	Peptidyl-prolyl cis-trans isomerase-like 1	sp|Q9D0W5|PPIL1_MOUSE Peptidyl-prolyl cis-trans isomerase-like 1 OS=Mus musculus OX=10090 GN=Ppil1 PE=1 SV=1	-1.16252	24.2485	0.0192119	0.0614863	3	3	23.5943	23.6793	23.7281	24.1006	24.6546	25.734
P56391	CX6B1_MOUSE	Cytochrome c oxidase subunit 6B1	sp|P56391|CX6B1_MOUSE Cytochrome c oxidase subunit 6B1 OS=Mus musculus OX=10090 GN=Cox6b1 PE=1 SV=2	-0.596054	24.2453	0.130307	0.240177	7	7	23.5637	24.5228	23.7552	24.9086	24.7118	24.0096
P29452	CASP1_MOUSE	Caspase-1	sp|P29452|CASP1_MOUSE Caspase-1 OS=Mus musculus OX=10090 GN=Casp1 PE=1 SV=1	2.21563	24.2432	0.000298615	0.00500128	12	12	25.3426	25.2604	25.45	23.1451	23.8692	22.3919
P70429	EVL_MOUSE	Ena/VASP-like protein	sp|P70429|EVL_MOUSE Ena/VASP-like protein OS=Mus musculus OX=10090 GN=Evl PE=1 SV=2;sp|P70429-2|EVL_MOUSE Isoform 1 of Ena/VASP-like protein OS=Mus musculus OX=10090 GN=Evl	6.32725	24.2422	8.15161e-05	0.00246901	17;16	17;16	26.3075	28.238	27.6718	21.2233	22.877	19.1353
Q7TQK4	EXOS3_MOUSE	Exosome complex component RRP40	sp|Q7TQK4|EXOS3_MOUSE Exosome complex component RRP40 OS=Mus musculus OX=10090 GN=Exosc3 PE=1 SV=3	-1.07258	24.242	0.00165852	0.0133249	10	10	23.5962	23.8425	23.6785	24.7112	24.9622	24.6616
B1AVY7	KI16B_MOUSE	Kinesin-like protein KIF16B	sp|B1AVY7|KI16B_MOUSE Kinesin-like protein KIF16B OS=Mus musculus OX=10090 GN=Kif16b PE=1 SV=1	-0.559014	24.2406	0.0645715	0.14347	13	13	23.9931	24.2626	23.6277	24.4093	24.4433	24.7078
Q9D0F6	RFC5_MOUSE	Replication factor C subunit 5	sp|Q9D0F6|RFC5_MOUSE Replication factor C subunit 5 OS=Mus musculus OX=10090 GN=Rfc5 PE=1 SV=1	-1.45488	24.2366	0.000542725	0.00731434	5	5	23.5122	23.4269	23.5885	24.5399	25.1545	25.1978
Q8BH31	MFSD8_MOUSE	Major facilitator superfamily domain-containing protein 8	sp|Q8BH31|MFSD8_MOUSE Major facilitator superfamily domain-containing protein 8 OS=Mus musculus OX=10090 GN=Mfsd8 PE=2 SV=1	-0.529867	24.235	0.0567264	0.131066	5	5	24.1485	23.8292	23.9326	24.4836	24.3331	24.6831
P60122	RUVB1_MOUSE	RuvB-like 1	sp|P60122|RUVB1_MOUSE RuvB-like 1 OS=Mus musculus OX=10090 GN=Ruvbl1 PE=1 SV=1	0.176632	24.2334	0.533886	0.650853	8	8	24.2348	24.2661	24.4643	24.396	24.3332	23.7061
P62309	RUXG_MOUSE	Small nuclear ribonucleoprotein G	sp|P62309|RUXG_MOUSE Small nuclear ribonucleoprotein G OS=Mus musculus OX=10090 GN=Snrpg PE=1 SV=1	-1.13255	24.2331	0.0134363	0.048318	3	3	23.0796	24.1438	23.777	24.2861	25.1999	24.9121
Q3V3R1	C1TM_MOUSE	Monofunctional C1-tetrahydrofolate synthase, mitochondrial	sp|Q3V3R1|C1TM_MOUSE Monofunctional C1-tetrahydrofolate synthase, mitochondrial OS=Mus musculus OX=10090 GN=Mthfd1l PE=1 SV=2	1.25138	24.2308	0.0501063	0.120963	12	12	25.3114	24.6956	24.5623	24.4301	24.1269	22.2582
P28656	NP1L1_MOUSE	Nucleosome assembly protein 1-like 1	sp|P28656|NP1L1_MOUSE Nucleosome assembly protein 1-like 1 OS=Mus musculus OX=10090 GN=Nap1l1 PE=1 SV=2	1.44533	24.2277	0.00130881	0.0118681	8	7	25.2053	25.288	24.3578	23.5566	23.5509	23.4076
P84078	ARF1_MOUSE	ADP-ribosylation factor 1	sp|P84078|ARF1_MOUSE ADP-ribosylation factor 1 OS=Mus musculus OX=10090 GN=Arf1 PE=1 SV=2;sp|P61205|ARF3_MOUSE ADP-ribosylation factor 3 OS=Mus musculus OX=10090 GN=Arf3 PE=2 SV=2;sp|Q8BSL7|ARF2_MOUSE ADP-ribosylation factor 2 OS=Mus musculus OX=10090 GN=A	4.72473	24.2228	0.000175339	0.00362778	10;10;9	5;5;5	26.9488	26.3099	26.4968	23.7936	20.561	21.2267
P15535-2	B4GT1_MOUSE	Isoform Short of Beta-1,4-galactosyltransferase 1	sp|P15535-2|B4GT1_MOUSE Isoform Short of Beta-1,4-galactosyltransferase 1 OS=Mus musculus OX=10090 GN=B4galt1;sp|P15535|B4GT1_MOUSE Beta-1,4-galactosyltransferase 1 OS=Mus musculus OX=10090 GN=B4galt1 PE=1 SV=1	-0.765178	24.2219	0.23208	0.359059	2;1	2;1	23.033	25.2183	23.2666	23.9095	25.2256	24.6782
Q8R151	ZNFX1_MOUSE	NFX1-type zinc finger-containing protein 1	sp|Q8R151|ZNFX1_MOUSE NFX1-type zinc finger-containing protein 1 OS=Mus musculus OX=10090 GN=Znfx1 PE=1 SV=3	0.246189	24.2212	0.430822	0.559079	15	15	24.0813	24.2398	24.7117	24.2199	23.6756	24.3987
Q9DBG7	SRPRA_MOUSE	Signal recognition particle receptor subunit alpha	sp|Q9DBG7|SRPRA_MOUSE Signal recognition particle receptor subunit alpha OS=Mus musculus OX=10090 GN=Srpra PE=1 SV=1	0.63919	24.2195	0.135054	0.246605	9	9	24.217	24.8124	24.5878	24.6474	23.1891	23.8632
Q9QY24	ZBP1_MOUSE	Z-DNA-binding protein 1	sp|Q9QY24|ZBP1_MOUSE Z-DNA-binding protein 1 OS=Mus musculus OX=10090 GN=Zbp1 PE=1 SV=1;sp|Q9QY24-2|ZBP1_MOUSE Isoform 2 of Z-DNA-binding protein 1 OS=Mus musculus OX=10090 GN=Zbp1	NA	24.2179	NA	NA	5;3	5;3	24.4089	24.1025	24.1423	NA	NA	NA
O08585	CLCA_MOUSE	Clathrin light chain A	sp|O08585|CLCA_MOUSE Clathrin light chain A OS=Mus musculus OX=10090 GN=Clta PE=1 SV=2	0.742374	24.216	0.157795	0.275462	7	7	25.1605	23.9426	24.6585	23.5543	23.1678	24.8124
Q9R0Q7	TEBP_MOUSE	Prostaglandin E synthase 3	sp|Q9R0Q7|TEBP_MOUSE Prostaglandin E synthase 3 OS=Mus musculus OX=10090 GN=Ptges3 PE=1 SV=1	-0.249794	24.2155	0.512748	0.633463	9	9	24.5774	24.2527	23.4416	23.8443	24.6161	24.5608
Q9JIG7	CCD22_MOUSE	Coiled-coil domain-containing protein 22	sp|Q9JIG7|CCD22_MOUSE Coiled-coil domain-containing protein 22 OS=Mus musculus OX=10090 GN=Ccdc22 PE=1 SV=1	-0.304324	24.214	0.37077	0.501992	9	9	24.583	23.7526	23.85	24.408	24.7124	23.9781
Q8CIH5	PLCG2_MOUSE	1-phosphatidylinositol 4,5-bisphosphate phosphodiesterase gamma-2	sp|Q8CIH5|PLCG2_MOUSE 1-phosphatidylinositol 4,5-bisphosphate phosphodiesterase gamma-2 OS=Mus musculus OX=10090 GN=Plcg2 PE=1 SV=1	-0.441498	24.2138	0.115307	0.218703	17	17	24.1104	23.8464	24.0223	24.6766	24.4875	24.1395
P36371	TAP2_MOUSE	Antigen peptide transporter 2	sp|P36371|TAP2_MOUSE Antigen peptide transporter 2 OS=Mus musculus OX=10090 GN=Tap2 PE=1 SV=1	3.54063	24.2137	0.000192561	0.00377555	15	15	25.6507	26.4665	25.8347	23.2921	22.9646	21.0733
P06339	HA15_MOUSE	H-2 class I histocompatibility antigen, D-37 alpha chain	sp|P06339|HA15_MOUSE H-2 class I histocompatibility antigen, D-37 alpha chain OS=Mus musculus OX=10090 GN=H2-T23 PE=1 SV=1	4.37743	24.2107	2.52434e-05	0.00161229	13	10	25.9914	25.8544	26.0391	22.3766	20.7918	NA
O08528	HXK2_MOUSE	Hexokinase-2	sp|O08528|HXK2_MOUSE Hexokinase-2 OS=Mus musculus OX=10090 GN=Hk2 PE=1 SV=1	-0.0127952	24.2104	0.967955	0.97794	16	13	24.149	24.2548	24.2083	24.2678	24.7287	23.654
Q9D832	DNJB4_MOUSE	DnaJ homolog subfamily B member 4	sp|Q9D832|DNJB4_MOUSE DnaJ homolog subfamily B member 4 OS=Mus musculus OX=10090 GN=Dnajb4 PE=1 SV=1	0.395618	24.2093	0.14409	0.257876	10	9	24.4735	24.2826	24.4653	24.154	24.1593	23.7212
Q8R361	RFIP5_MOUSE	Rab11 family-interacting protein 5	sp|Q8R361|RFIP5_MOUSE Rab11 family-interacting protein 5 OS=Mus musculus OX=10090 GN=Rab11fip5 PE=1 SV=2	-0.695411	24.205	0.0175657	0.0575022	15	15	23.7141	23.9623	23.8955	24.5371	24.3933	24.7278
P23708-2	NFYA_MOUSE	Isoform Short of Nuclear transcription factor Y subunit alpha	sp|P23708-2|NFYA_MOUSE Isoform Short of Nuclear transcription factor Y subunit alpha OS=Mus musculus OX=10090 GN=Nfya;sp|P23708|NFYA_MOUSE Nuclear transcription factor Y subunit alpha OS=Mus musculus OX=10090 GN=Nfya PE=1 SV=2	-1.8313	24.205	0.0011369	0.0109876	3;3	3;3	22.6495	23.2374	23.9812	24.7117	25.251	25.3992
P47758	SRPRB_MOUSE	Signal recognition particle receptor subunit beta	sp|P47758|SRPRB_MOUSE Signal recognition particle receptor subunit beta OS=Mus musculus OX=10090 GN=Srprb PE=1 SV=1	-0.0620278	24.2042	0.803654	0.865685	7	7	24.0881	24.1009	24.3305	24.1646	24.4751	24.0658
Q6PB44-2	PTN23_MOUSE	Isoform 2 of Tyrosine-protein phosphatase non-receptor type 23	sp|Q6PB44-2|PTN23_MOUSE Isoform 2 of Tyrosine-protein phosphatase non-receptor type 23 OS=Mus musculus OX=10090 GN=Ptpn23;sp|Q6PB44|PTN23_MOUSE Tyrosine-protein phosphatase non-receptor type 23 OS=Mus musculus OX=10090 GN=Ptpn23 PE=1 SV=2	1.0469	24.2037	0.0664304	0.145543	15;15	15;15	24.7108	24.8597	24.611	23.9398	24.6238	22.4772
Q99KP6	PRP19_MOUSE	Pre-mRNA-processing factor 19	sp|Q99KP6|PRP19_MOUSE Pre-mRNA-processing factor 19 OS=Mus musculus OX=10090 GN=Prpf19 PE=1 SV=1;sp|Q99KP6-2|PRP19_MOUSE Isoform 2 of Pre-mRNA-processing factor 19 OS=Mus musculus OX=10090 GN=Prpf19;sp|Q99KP6-3|PRP19_MOUSE Isoform 3 of Pre-mRNA-processing	-0.497317	24.2032	0.129467	0.239172	8;8;6	8;8;6	23.7828	24.2329	23.8479	24.3916	24.9065	24.0576
A0A0B4J1G0	FCGR4_MOUSE	Low affinity immunoglobulin gamma Fc region receptor IV	sp|A0A0B4J1G0|FCGR4_MOUSE Low affinity immunoglobulin gamma Fc region receptor IV OS=Mus musculus OX=10090 GN=Fcgr4 PE=1 SV=1	5.65192	24.2029	4.13311e-06	0.000674616	8	8	26.1168	25.9697	27.3044	20.5188	NA	21.1046
Q8CHY6	P66A_MOUSE	Transcriptional repressor p66 alpha	sp|Q8CHY6|P66A_MOUSE Transcriptional repressor p66 alpha OS=Mus musculus OX=10090 GN=Gatad2a PE=1 SV=2	-0.198158	24.2012	0.42387	0.551953	15	14	24.0415	23.9259	24.339	24.3243	24.3107	24.2659
Q9R0E1	PLOD3_MOUSE	Procollagen-lysine,2-oxoglutarate 5-dioxygenase 3	sp|Q9R0E1|PLOD3_MOUSE Procollagen-lysine,2-oxoglutarate 5-dioxygenase 3 OS=Mus musculus OX=10090 GN=Plod3 PE=1 SV=1	-1.27066	24.201	0.00370839	0.021435	12	12	23.7094	23.8015	23.1861	24.7801	25.3267	24.4022
Q8K1T1	LRC25_MOUSE	Leucine-rich repeat-containing protein 25	sp|Q8K1T1|LRC25_MOUSE Leucine-rich repeat-containing protein 25 OS=Mus musculus OX=10090 GN=Lrrc25 PE=1 SV=1	NA	24.2007	NA	NA	5	5	24.5294	23.9956	24.077	NA	NA	NA
P52503	NDUS6_MOUSE	NADH dehydrogenase [ubiquinone] iron-sulfur protein 6, mitochondrial	sp|P52503|NDUS6_MOUSE NADH dehydrogenase [ubiquinone] iron-sulfur protein 6, mitochondrial OS=Mus musculus OX=10090 GN=Ndufs6 PE=1 SV=2	-1.70545	24.1996	0.000858166	0.0095143	7	7	23.4805	23.8694	22.6908	24.8334	25.162	25.1616
P28704-2	RXRB_MOUSE	Isoform Short of Retinoic acid receptor RXR-beta	sp|P28704-2|RXRB_MOUSE Isoform Short of Retinoic acid receptor RXR-beta OS=Mus musculus OX=10090 GN=Rxrb;sp|P28704|RXRB_MOUSE Retinoic acid receptor RXR-beta OS=Mus musculus OX=10090 GN=Rxrb PE=1 SV=2	-1.57572	24.1982	0.00535813	0.0275517	9;9;1	9;9;1	23.9174	22.9072	23.4063	24.2624	24.963	25.7326
P70441	NHRF1_MOUSE	Na(+)/H(+) exchange regulatory cofactor NHE-RF1	sp|P70441|NHRF1_MOUSE Na(+)/H(+) exchange regulatory cofactor NHE-RF1 OS=Mus musculus OX=10090 GN=Slc9a3r1 PE=1 SV=3	0.206012	24.1933	0.488338	0.610786	7	7	24.6194	24.0234	24.246	23.705	24.2923	24.2734
Q8VC70	RBMS2_MOUSE	RNA-binding motif, single-stranded-interacting protein 2	sp|Q8VC70|RBMS2_MOUSE RNA-binding motif, single-stranded-interacting protein 2 OS=Mus musculus OX=10090 GN=Rbms2 PE=1 SV=1	-0.637097	24.1892	0.0934782	0.186891	9	8	24.4171	23.3586	23.8363	24.4324	24.205	24.886
Q3UIR3	DTX3L_MOUSE	E3 ubiquitin-protein ligase DTX3L	sp|Q3UIR3|DTX3L_MOUSE E3 ubiquitin-protein ligase DTX3L OS=Mus musculus OX=10090 GN=Dtx3l PE=1 SV=1;sp|Q3UIR3-2|DTX3L_MOUSE Isoform 2 of E3 ubiquitin-protein ligase DTX3L OS=Mus musculus OX=10090 GN=Dtx3l	4.42442	24.1891	1.76672e-05	0.00124971	18;13	18;13	26.6682	25.6323	25.5763	21.9633	21.1057	NA
Q8CG76	ARK72_MOUSE	Aflatoxin B1 aldehyde reductase member 2	sp|Q8CG76|ARK72_MOUSE Aflatoxin B1 aldehyde reductase member 2 OS=Mus musculus OX=10090 GN=Akr7a2 PE=1 SV=3	-0.674416	24.185	0.0414649	0.106243	9	9	24.0623	23.818	23.663	24.6881	24.793	24.0855
Q8C0C7	SYFA_MOUSE	Phenylalanine--tRNA ligase alpha subunit	sp|Q8C0C7|SYFA_MOUSE Phenylalanine--tRNA ligase alpha subunit OS=Mus musculus OX=10090 GN=Farsa PE=1 SV=1	-0.146195	24.1847	0.642752	0.73997	10	10	23.7971	24.2664	24.2713	24.6574	24.3399	23.7762
P14576	SRP54_MOUSE	Signal recognition particle 54 kDa protein	sp|P14576|SRP54_MOUSE Signal recognition particle 54 kDa protein OS=Mus musculus OX=10090 GN=Srp54 PE=1 SV=2	-0.457048	24.183	0.174236	0.294199	7	7	24.3855	23.393	24.0851	24.2838	24.6017	24.3493
Q60902-4	EP15R_MOUSE	Isoform 4 of Epidermal growth factor receptor substrate 15-like 1	sp|Q60902-4|EP15R_MOUSE Isoform 4 of Epidermal growth factor receptor substrate 15-like 1 OS=Mus musculus OX=10090 GN=Eps15l1;sp|Q60902-2|EP15R_MOUSE Isoform 2 of Epidermal growth factor receptor substrate 15-like 1 OS=Mus musculus OX=10090 GN=Eps15l1;sp|Q	-0.00102104	24.1826	0.996816	0.99878	13;13;13;11	13;13;13;11	24.3807	24.1151	24.0506	24.3768	23.9261	24.2466
Q8BG81	PDIP3_MOUSE	Polymerase delta-interacting protein 3	sp|Q8BG81|PDIP3_MOUSE Polymerase delta-interacting protein 3 OS=Mus musculus OX=10090 GN=Poldip3 PE=1 SV=1	-0.813312	24.181	0.0100486	0.0402847	7	7	23.8223	23.5058	23.9948	24.5012	24.5511	24.7106
Q8C0I1	ADAS_MOUSE	Alkyldihydroxyacetonephosphate synthase, peroxisomal	sp|Q8C0I1|ADAS_MOUSE Alkyldihydroxyacetonephosphate synthase, peroxisomal OS=Mus musculus OX=10090 GN=Agps PE=1 SV=1	-0.730698	24.1804	0.0309518	0.0860953	11	11	23.7069	23.9204	23.8177	24.7357	24.8429	24.0585
Q64511	TOP2B_MOUSE	DNA topoisomerase 2-beta	sp|Q64511|TOP2B_MOUSE DNA topoisomerase 2-beta OS=Mus musculus OX=10090 GN=Top2b PE=1 SV=2	-0.258709	24.1782	0.354253	0.486125	23	14	24.0838	23.9616	24.1009	24.4001	24.6086	23.9139
Q8BMJ2	SYLC_MOUSE	Leucine--tRNA ligase, cytoplasmic	sp|Q8BMJ2|SYLC_MOUSE Leucine--tRNA ligase, cytoplasmic OS=Mus musculus OX=10090 GN=Lars PE=1 SV=2	0.571301	24.176	0.111595	0.213316	12	12	24.7266	24.3753	24.283	24.4471	23.8392	23.3847
P23492	PNPH_MOUSE	Purine nucleoside phosphorylase	sp|P23492|PNPH_MOUSE Purine nucleoside phosphorylase OS=Mus musculus OX=10090 GN=Pnp PE=1 SV=2	5.07597	24.1727	0.000253609	0.0044617	10	10	26.2222	25.6312	24.4717	20.3657	NA	NA
P29758	OAT_MOUSE	Ornithine aminotransferase, mitochondrial	sp|P29758|OAT_MOUSE Ornithine aminotransferase, mitochondrial OS=Mus musculus OX=10090 GN=Oat PE=1 SV=1	0.230419	24.1717	0.415779	0.546071	11	11	24.4518	24.1057	24.3034	24.2655	24.248	23.6561
P12382	PFKAL_MOUSE	ATP-dependent 6-phosphofructokinase, liver type	sp|P12382|PFKAL_MOUSE ATP-dependent 6-phosphofructokinase, liver type OS=Mus musculus OX=10090 GN=Pfkl PE=1 SV=4	0.68438	24.17	0.0400791	0.103638	15	13	24.5902	24.5014	24.445	23.8807	24.2308	23.3719
Q9D2G2	ODO2_MOUSE	Dihydrolipoyllysine-residue succinyltransferase component of 2-oxoglutarate dehydrogenase complex, mitochondrial	sp|Q9D2G2|ODO2_MOUSE Dihydrolipoyllysine-residue succinyltransferase component of 2-oxoglutarate dehydrogenase complex, mitochondrial OS=Mus musculus OX=10090 GN=Dlst PE=1 SV=1;sp|Q9D2G2-2|ODO2_MOUSE Isoform 2 of Dihydrolipoyllysine-residue succinyltransfe	-0.251914	24.1696	0.419816	0.549652	6;4	6;4	24.1678	23.9949	23.9681	24.4481	24.6864	23.7521
Q3U5Q7	CMPK2_MOUSE	UMP-CMP kinase 2, mitochondrial	sp|Q3U5Q7|CMPK2_MOUSE UMP-CMP kinase 2, mitochondrial OS=Mus musculus OX=10090 GN=Cmpk2 PE=1 SV=2	4.54267	24.1682	0.000335422	0.00528286	13	13	25.7381	25.8116	24.3619	NA	20.7612	NA
Q9DC28	KC1D_MOUSE	Casein kinase I isoform delta	sp|Q9DC28|KC1D_MOUSE Casein kinase I isoform delta OS=Mus musculus OX=10090 GN=Csnk1d PE=1 SV=2	-0.79407	24.166	0.0344128	0.0928409	7;2	1;0	23.2464	24.2471	23.8135	24.2978	24.6114	24.78
P97369	NCF4_MOUSE	Neutrophil cytosol factor 4	sp|P97369|NCF4_MOUSE Neutrophil cytosol factor 4 OS=Mus musculus OX=10090 GN=Ncf4 PE=1 SV=2	0.0375364	24.1604	0.89774	0.928318	12	12	24.5424	23.7032	24.2919	24.1226	24.2668	24.0357
Q8CG48	SMC2_MOUSE	Structural maintenance of chromosomes protein 2	sp|Q8CG48|SMC2_MOUSE Structural maintenance of chromosomes protein 2 OS=Mus musculus OX=10090 GN=Smc2 PE=1 SV=2	-1.12723	24.1588	0.0115875	0.0444439	17	17	23.279	24.3501	23.1566	24.5964	24.8984	24.6725
Q91Z67	SRGP2_MOUSE	SLIT-ROBO Rho GTPase-activating protein 2	sp|Q91Z67|SRGP2_MOUSE SLIT-ROBO Rho GTPase-activating protein 2 OS=Mus musculus OX=10090 GN=Srgap2 PE=1 SV=2	-0.269929	24.1576	0.283278	0.414684	12;1	12;1	24.0178	24.009	24.0411	24.1902	24.1507	24.5366
P97390	VPS45_MOUSE	Vacuolar protein sorting-associated protein 45	sp|P97390|VPS45_MOUSE Vacuolar protein sorting-associated protein 45 OS=Mus musculus OX=10090 GN=Vps45 PE=1 SV=1	1.44406	24.1571	0.00108635	0.0109273	11	11	25.0618	24.6607	24.9151	23.345	23.9175	23.0428
Q9DCG9	TR112_MOUSE	Multifunctional methyltransferase subunit TRM112-like protein	sp|Q9DCG9|TR112_MOUSE Multifunctional methyltransferase subunit TRM112-like protein OS=Mus musculus OX=10090 GN=Trmt112 PE=1 SV=1	-0.75236	24.1557	0.0151569	0.0524285	3	3	23.7169	23.7716	23.8501	24.7521	24.2284	24.6153
Q8CEC0-3	NUP88_MOUSE	Isoform 3 of Nuclear pore complex protein Nup88	sp|Q8CEC0-3|NUP88_MOUSE Isoform 3 of Nuclear pore complex protein Nup88 OS=Mus musculus OX=10090 GN=Nup88;sp|Q8CEC0-2|NUP88_MOUSE Isoform 2 of Nuclear pore complex protein Nup88 OS=Mus musculus OX=10090 GN=Nup88;sp|Q8CEC0|NUP88_MOUSE Nuclear pore complex p	0.11916	24.1557	0.735592	0.815844	10;10;10	10;10;10	24.3204	24.1252	24.2003	24.8124	23.5708	23.9052
P57716	NICA_MOUSE	Nicastrin	sp|P57716|NICA_MOUSE Nicastrin OS=Mus musculus OX=10090 GN=Ncstn PE=1 SV=3	3.47915	24.1493	8.38993e-06	0.000825474	7	7	26.3005	25.6549	25.7111	23.0623	21.8743	22.2925
Q64012-2	RALY_MOUSE	Isoform 1 of RNA-binding protein Raly	sp|Q64012-2|RALY_MOUSE Isoform 1 of RNA-binding protein Raly OS=Mus musculus OX=10090 GN=Raly;sp|Q64012|RALY_MOUSE RNA-binding protein Raly OS=Mus musculus OX=10090 GN=Raly PE=1 SV=3	0.339848	24.147	0.474338	0.598402	8;8	8;8	25.2099	24.2112	23.5296	23.4292	24.0667	24.4352
Q9Z0F8	ADA17_MOUSE	Disintegrin and metalloproteinase domain-containing protein 17	sp|Q9Z0F8|ADA17_MOUSE Disintegrin and metalloproteinase domain-containing protein 17 OS=Mus musculus OX=10090 GN=Adam17 PE=1 SV=3;sp|Q9Z0F8-2|ADA17_MOUSE Isoform Short of Disintegrin and metalloproteinase domain-containing protein 17 OS=Mus musculus OX=100	1.2285	24.1469	0.000497606	0.0068452	10;8	10;8	24.7698	24.6918	24.8218	23.5983	23.4751	23.5244
P70122	SBDS_MOUSE	Ribosome maturation protein SBDS	sp|P70122|SBDS_MOUSE Ribosome maturation protein SBDS OS=Mus musculus OX=10090 GN=Sbds PE=1 SV=4	-0.189777	24.1466	0.472428	0.59673	7	7	24.079	24.2071	23.869	23.9507	24.327	24.4468
Q8R0F6	ILKAP_MOUSE	Integrin-linked kinase-associated serine/threonine phosphatase 2C	sp|Q8R0F6|ILKAP_MOUSE Integrin-linked kinase-associated serine/threonine phosphatase 2C OS=Mus musculus OX=10090 GN=Ilkap PE=1 SV=1;sp|Q8R0F6-2|ILKAP_MOUSE Isoform 2 of Integrin-linked kinase-associated serine/threonine phosphatase 2C OS=Mus musculus OX=10	-0.774449	24.1455	0.0361986	0.095985	11;7	11;7	23.6244	24.2598	23.3907	24.3826	24.8869	24.3288
Q6QLQ4	CLC7A_MOUSE	C-type lectin domain family 7 member A	sp|Q6QLQ4|CLC7A_MOUSE C-type lectin domain family 7 member A OS=Mus musculus OX=10090 GN=Clec7a PE=1 SV=3	NA	24.1445	NA	NA	3	3	24.2802	23.9194	24.2338	NA	NA	NA
Q7TQK5	CCD93_MOUSE	Coiled-coil domain-containing protein 93	sp|Q7TQK5|CCD93_MOUSE Coiled-coil domain-containing protein 93 OS=Mus musculus OX=10090 GN=Ccdc93 PE=1 SV=1	-0.0629423	24.1439	0.803188	0.865685	10	10	24.4009	23.8935	24.0428	24.1982	24.0951	24.2326
P62482	KCAB2_MOUSE	Voltage-gated potassium channel subunit beta-2	sp|P62482|KCAB2_MOUSE Voltage-gated potassium channel subunit beta-2 OS=Mus musculus OX=10090 GN=Kcnab2 PE=1 SV=1	-0.23425	24.1424	0.610821	0.717263	8	6	24.4004	23.8299	23.8455	23.304	24.3837	25.0908
P97807-2	FUMH_MOUSE	Isoform Cytoplasmic of Fumarate hydratase, mitochondrial	sp|P97807-2|FUMH_MOUSE Isoform Cytoplasmic of Fumarate hydratase, mitochondrial OS=Mus musculus OX=10090 GN=Fh;sp|P97807|FUMH_MOUSE Fumarate hydratase, mitochondrial OS=Mus musculus OX=10090 GN=Fh PE=1 SV=3	0.233278	24.1356	0.478456	0.602014	9;9	9;9	24.2973	24.466	23.9934	24.5757	23.8949	23.5863
Q9WV80	SNX1_MOUSE	Sorting nexin-1	sp|Q9WV80|SNX1_MOUSE Sorting nexin-1 OS=Mus musculus OX=10090 GN=Snx1 PE=1 SV=1	-0.285224	24.1294	0.268524	0.398447	10	9	23.7358	24.008	24.2165	24.3242	24.2699	24.2219
Q8CGC4	LS14B_MOUSE	Protein LSM14 homolog B	sp|Q8CGC4|LS14B_MOUSE Protein LSM14 homolog B OS=Mus musculus OX=10090 GN=Lsm14b PE=1 SV=3	-1.17832	24.127	0.00255478	0.0171761	6	6	23.3495	23.3309	23.9333	24.49	24.6921	24.9665
P49446-3	PTPRE_MOUSE	Isoform 3 of Receptor-type tyrosine-protein phosphatase epsilon	sp|P49446-3|PTPRE_MOUSE Isoform 3 of Receptor-type tyrosine-protein phosphatase epsilon OS=Mus musculus OX=10090 GN=Ptpre;sp|P49446-2|PTPRE_MOUSE Isoform 2 of Receptor-type tyrosine-protein phosphatase epsilon OS=Mus musculus OX=10090 GN=Ptpre;sp|P49446|PT	-0.350022	24.1267	0.303158	0.435327	15;15;15	11;11;11	23.722	23.7168	24.4162	23.8786	24.3259	24.7006
P13745	GSTA1_MOUSE	Glutathione S-transferase A1	sp|P13745|GSTA1_MOUSE Glutathione S-transferase A1 OS=Mus musculus OX=10090 GN=Gsta1 PE=1 SV=2;sp|P30115|GSTA3_MOUSE Glutathione S-transferase A3 OS=Mus musculus OX=10090 GN=Gsta3 PE=1 SV=2;sp|P24472|GSTA4_MOUSE Glutathione S-transferase A4 OS=Mus musculus	1.61804	24.1246	0.00312225	0.0194963	3;2;2;1	3;2;2;1	25.2043	24.8306	24.2807	23.454	NA	22.8536
Q8BK62	OLFL3_MOUSE	Olfactomedin-like protein 3	sp|Q8BK62|OLFL3_MOUSE Olfactomedin-like protein 3 OS=Mus musculus OX=10090 GN=Olfml3 PE=2 SV=2	-0.690565	24.1215	0.0278173	0.0795011	7	7	23.9213	23.5213	23.886	24.2713	24.3633	24.7657
Q8K2Z8	UB2Q2_MOUSE	Ubiquitin-conjugating enzyme E2 Q2	sp|Q8K2Z8|UB2Q2_MOUSE Ubiquitin-conjugating enzyme E2 Q2 OS=Mus musculus OX=10090 GN=Ube2q2 PE=2 SV=2;sp|Q8K2Z8-2|UB2Q2_MOUSE Isoform 2 of Ubiquitin-conjugating enzyme E2 Q2 OS=Mus musculus OX=10090 GN=Ube2q2	0.993964	24.1199	0.0220776	0.0670777	2;1	1;0	25.3373	24.5048	24.0086	23.7425	23.4483	23.6779
Q61508	ECM1_MOUSE	Extracellular matrix protein 1	sp|Q61508|ECM1_MOUSE Extracellular matrix protein 1 OS=Mus musculus OX=10090 GN=Ecm1 PE=1 SV=2;sp|Q61508-2|ECM1_MOUSE Isoform Short of Extracellular matrix protein 1 OS=Mus musculus OX=10090 GN=Ecm1	-0.209596	24.119	0.498915	0.621634	10;7	10;7	24.2954	23.9688	23.7785	24.3719	23.748	24.5515
Q3TB92-2	MILR1_MOUSE	Isoform 2 of Allergin-1	sp|Q3TB92-2|MILR1_MOUSE Isoform 2 of Allergin-1 OS=Mus musculus OX=10090 GN=Milr1;sp|Q3TB92|MILR1_MOUSE Allergin-1 OS=Mus musculus OX=10090 GN=Milr1 PE=1 SV=2	0.110632	24.1189	0.663379	0.757485	5;5	5;5	24.3863	23.8698	24.2664	24.0382	24.1122	24.0403
Q9CY21	BUD23_MOUSE	Probable 18S rRNA (guanine-N(7))-methyltransferase	sp|Q9CY21|BUD23_MOUSE Probable 18S rRNA (guanine-N(7))-methyltransferase OS=Mus musculus OX=10090 GN=Bud23 PE=1 SV=1	-2.14203	24.118	0.000154438	0.00354484	6	6	22.6385	23.0153	23.4871	24.7022	25.3779	25.4869
P97496-2	SMRC1_MOUSE	Isoform 2 of SWI/SNF complex subunit SMARCC1	sp|P97496-2|SMRC1_MOUSE Isoform 2 of SWI/SNF complex subunit SMARCC1 OS=Mus musculus OX=10090 GN=Smarcc1;sp|P97496|SMRC1_MOUSE SWI/SNF complex subunit SMARCC1 OS=Mus musculus OX=10090 GN=Smarcc1 PE=1 SV=2	-0.184896	24.1177	0.679264	0.76964	11;11	7;7	24.3215	23.6862	24.0682	24.6044	24.8099	23.2162
Q8BU31	RAP2C_MOUSE	Ras-related protein Rap-2c	sp|Q8BU31|RAP2C_MOUSE Ras-related protein Rap-2c OS=Mus musculus OX=10090 GN=Rap2c PE=1 SV=1	2.7246	24.1164	0.00395639	0.0223107	13	8	24.1128	25.679	26.6443	23.8769	22.4253	21.9601
E9Q7G0	NUMA1_MOUSE	Nuclear mitotic apparatus protein 1	sp|E9Q7G0|NUMA1_MOUSE Nuclear mitotic apparatus protein 1 OS=Mus musculus OX=10090 GN=Numa1 PE=1 SV=1	-2.31083	24.1153	0.000317125	0.00509133	26	26	23.5532	22.7634	22.5631	24.6384	25.8551	25.3186
Q60770	STXB3_MOUSE	Syntaxin-binding protein 3	sp|Q60770|STXB3_MOUSE Syntaxin-binding protein 3 OS=Mus musculus OX=10090 GN=Stxbp3 PE=1 SV=1;sp|Q60770-2|STXB3_MOUSE Isoform 2 of Syntaxin-binding protein 3 OS=Mus musculus OX=10090 GN=Stxbp3	2.00206	24.1088	3.01428e-05	0.00173646	14;11	14;11	24.9157	25.2317	25.1821	23.168	22.8824	23.273
P03930	ATP8_MOUSE	ATP synthase protein 8	sp|P03930|ATP8_MOUSE ATP synthase protein 8 OS=Mus musculus OX=10090 GN=Mtatp8 PE=1 SV=1	NA	24.1077	NA	NA	2	2	NA	NA	NA	24.4526	23.8369	24.0336
Q9D1A2	CNDP2_MOUSE	Cytosolic non-specific dipeptidase	sp|Q9D1A2|CNDP2_MOUSE Cytosolic non-specific dipeptidase OS=Mus musculus OX=10090 GN=Cndp2 PE=1 SV=1	0.894904	24.1015	0.00622631	0.0302862	7	7	24.629	24.3112	24.7068	23.8371	23.4784	23.6467
Q6NZN0-5	RBM26_MOUSE	Isoform 5 of RNA-binding protein 26	sp|Q6NZN0-5|RBM26_MOUSE Isoform 5 of RNA-binding protein 26 OS=Mus musculus OX=10090 GN=Rbm26;sp|Q6NZN0-3|RBM26_MOUSE Isoform 3 of RNA-binding protein 26 OS=Mus musculus OX=10090 GN=Rbm26;sp|Q6NZN0-4|RBM26_MOUSE Isoform 4 of RNA-binding protein 26 OS=Mus m	-1.28705	24.0967	0.00188229	0.0141715	12;12;12;12;12	12;12;12;12;12	23.4343	23.1937	23.7316	24.3574	24.7631	25.1003
Q3THK7	GUAA_MOUSE	GMP synthase [glutamine-hydrolyzing]	sp|Q3THK7|GUAA_MOUSE GMP synthase [glutamine-hydrolyzing] OS=Mus musculus OX=10090 GN=Gmps PE=1 SV=2	0.158613	24.092	0.622643	0.725027	11	11	24.3652	24.2002	23.9484	24.56	23.9115	23.5665
Q8BI72	CARF_MOUSE	CDKN2A-interacting protein	sp|Q8BI72|CARF_MOUSE CDKN2A-interacting protein OS=Mus musculus OX=10090 GN=Cdkn2aip PE=1 SV=1	-0.860562	24.091	0.0348092	0.0933114	12	12	23.4439	23.6361	23.9021	23.9241	24.5012	25.1385
A2AI08	TPRN_MOUSE	Taperin	sp|A2AI08|TPRN_MOUSE Taperin OS=Mus musculus OX=10090 GN=Tprn PE=1 SV=1	-2.63266	24.0887	7.69272e-05	0.0024182	10	10	22.2239	22.714	23.3793	25.0178	25.3299	25.8675
P22892	AP1G1_MOUSE	AP-1 complex subunit gamma-1	sp|P22892|AP1G1_MOUSE AP-1 complex subunit gamma-1 OS=Mus musculus OX=10090 GN=Ap1g1 PE=1 SV=3	1.29358	24.0869	0.00810094	0.0353124	8	8	25.177	24.4579	24.5662	24.1714	22.9651	23.1838
Q8C708	CP054_MOUSE	Transmembrane protein C16orf54 homolog	sp|Q8C708|CP054_MOUSE Transmembrane protein C16orf54 homolog OS=Mus musculus OX=10090 PE=1 SV=1	-0.36646	24.0828	0.268804	0.39866	7	7	24.1451	23.6229	23.9306	24.4242	23.7329	24.6409
Q3UW53	NIBAN_MOUSE	Protein Niban	sp|Q3UW53|NIBAN_MOUSE Protein Niban OS=Mus musculus OX=10090 GN=Fam129a PE=1 SV=2	0.813554	24.0827	0.0120881	0.0454666	10	10	24.8132	24.4477	24.2076	23.6817	23.7694	23.5767
P58021	TM9S2_MOUSE	Transmembrane 9 superfamily member 2	sp|P58021|TM9S2_MOUSE Transmembrane 9 superfamily member 2 OS=Mus musculus OX=10090 GN=Tm9sf2 PE=1 SV=1	0.345865	24.0793	0.260307	0.389202	8	8	23.864	24.2837	24.6091	24.1834	23.8793	23.6565
O89016	ABCD4_MOUSE	ATP-binding cassette sub-family D member 4	sp|O89016|ABCD4_MOUSE ATP-binding cassette sub-family D member 4 OS=Mus musculus OX=10090 GN=Abcd4 PE=1 SV=2	-0.227851	24.0792	0.557124	0.672486	8	8	24.2252	23.8179	23.8528	24.7177	23.3805	24.4814
Q8BNQ3	G137B_MOUSE	Integral membrane protein GPR137B	sp|Q8BNQ3|G137B_MOUSE Integral membrane protein GPR137B OS=Mus musculus OX=10090 GN=Gpr137b PE=2 SV=2	-0.939709	24.0787	0.0135644	0.0486001	3	3	23.951	23.5242	23.3514	24.3731	24.2582	25.0145
Q810A3	TTC9C_MOUSE	Tetratricopeptide repeat protein 9C	sp|Q810A3|TTC9C_MOUSE Tetratricopeptide repeat protein 9C OS=Mus musculus OX=10090 GN=Ttc9c PE=1 SV=1	-1.8523	24.0708	0.00166648	0.013341	5	5	22.3262	23.628	23.4798	24.5721	25.4739	24.9449
P82198	BGH3_MOUSE	Transforming growth factor-beta-induced protein ig-h3	sp|P82198|BGH3_MOUSE Transforming growth factor-beta-induced protein ig-h3 OS=Mus musculus OX=10090 GN=Tgfbi PE=1 SV=1	0.746031	24.0699	0.0472014	0.116438	7	7	24.5896	24.3473	24.3919	24.1588	23.8656	23.0662
Q925I1-2	ATAD3_MOUSE	Isoform 2 of ATPase family AAA domain-containing protein 3	sp|Q925I1-2|ATAD3_MOUSE Isoform 2 of ATPase family AAA domain-containing protein 3 OS=Mus musculus OX=10090 GN=Atad3;sp|Q925I1|ATAD3_MOUSE ATPase family AAA domain-containing protein 3 OS=Mus musculus OX=10090 GN=Atad3 PE=1 SV=1	-0.578987	24.0685	0.158905	0.276905	10;10	10;10	23.7787	23.8106	23.7479	24.7783	24.8062	23.4896
Q8BMF4	ODP2_MOUSE	Dihydrolipoyllysine-residue acetyltransferase component of pyruvate dehydrogenase complex, mitochondrial	sp|Q8BMF4|ODP2_MOUSE Dihydrolipoyllysine-residue acetyltransferase component of pyruvate dehydrogenase complex, mitochondrial OS=Mus musculus OX=10090 GN=Dlat PE=1 SV=2	0.0745695	24.0649	0.865572	0.906937	9	9	24.0357	24.5224	23.7485	24.6523	24.335	23.0955
Q9ESX5	DKC1_MOUSE	H/ACA ribonucleoprotein complex subunit DKC1	sp|Q9ESX5|DKC1_MOUSE H/ACA ribonucleoprotein complex subunit DKC1 OS=Mus musculus OX=10090 GN=Dkc1 PE=1 SV=4	-0.61295	24.0625	0.0242826	0.0718453	11	11	23.6869	23.7786	23.8026	24.3575	24.2959	24.4536
O55135	IF6_MOUSE	Eukaryotic translation initiation factor 6	sp|O55135|IF6_MOUSE Eukaryotic translation initiation factor 6 OS=Mus musculus OX=10090 GN=Eif6 PE=1 SV=2	-0.510749	24.0605	0.0732181	0.15577	6	6	23.6205	23.7102	24.0846	24.133	24.4322	24.3823
P50637	TSPO_MOUSE	Translocator protein	sp|P50637|TSPO_MOUSE Translocator protein OS=Mus musculus OX=10090 GN=Tspo PE=1 SV=1	NA	24.0598	NA	NA	2	2	24.366	23.9863	23.8271	NA	NA	NA
Q9R1K9	CETN2_MOUSE	Centrin-2	sp|Q9R1K9|CETN2_MOUSE Centrin-2 OS=Mus musculus OX=10090 GN=Cetn2 PE=1 SV=1	-1.19694	24.0579	0.00223226	0.0157654	5;1	5;1	23.0041	23.6534	23.7208	24.6192	24.5733	24.7766
Q61411	RASH_MOUSE	GTPase HRas	sp|Q61411|RASH_MOUSE GTPase HRas OS=Mus musculus OX=10090 GN=Hras PE=1 SV=2;sp|Q61411-2|RASH_MOUSE Isoform 2 of GTPase HRas OS=Mus musculus OX=10090 GN=Hras	1.30811	24.0559	0.184524	0.305598	7;6	1;1	24.9912	24.44	24.6987	20.9391	24.2895	24.9771
Q8C166	CPNE1_MOUSE	Copine-1	sp|Q8C166|CPNE1_MOUSE Copine-1 OS=Mus musculus OX=10090 GN=Cpne1 PE=1 SV=1	0.225812	24.0519	0.422089	0.55042	9	8	24.5614	24.1108	23.8221	24.019	23.8607	23.9372
Q8R4E9	CDT1_MOUSE	DNA replication factor Cdt1	sp|Q8R4E9|CDT1_MOUSE DNA replication factor Cdt1 OS=Mus musculus OX=10090 GN=Cdt1 PE=1 SV=1	-1.217	24.0501	0.00423985	0.0230673	7	7	23.1072	23.3155	23.9021	24.4959	24.4042	25.0757
Q9D051	ODPB_MOUSE	Pyruvate dehydrogenase E1 component subunit beta, mitochondrial	sp|Q9D051|ODPB_MOUSE Pyruvate dehydrogenase E1 component subunit beta, mitochondrial OS=Mus musculus OX=10090 GN=Pdhb PE=1 SV=1	-0.174797	24.0492	0.618941	0.723329	8	8	24.0726	23.4628	24.3502	24.399	24.3966	23.6144
Q65Z40	WAPL_MOUSE	Wings apart-like protein homolog	sp|Q65Z40|WAPL_MOUSE Wings apart-like protein homolog OS=Mus musculus OX=10090 GN=Wapl PE=1 SV=2	-0.793389	24.0471	0.0219783	0.0669144	12	12	23.2269	23.8548	23.8696	24.1733	24.646	24.5122
Q9CYN2	SPCS2_MOUSE	Signal peptidase complex subunit 2	sp|Q9CYN2|SPCS2_MOUSE Signal peptidase complex subunit 2 OS=Mus musculus OX=10090 GN=Spcs2 PE=1 SV=1	-0.914757	24.0461	0.0325398	0.0891483	3	3	23.483	24.0097	23.2736	24.8094	24.8744	23.8267
O35309	NMI_MOUSE	N-myc-interactor	sp|O35309|NMI_MOUSE N-myc-interactor OS=Mus musculus OX=10090 GN=Nmi PE=1 SV=1	4.79226	24.044	1.73318e-05	0.00124971	13	13	25.3638	24.8962	25.4662	20.4498	NA	NA
P13808	B3A2_MOUSE	Anion exchange protein 2	sp|P13808|B3A2_MOUSE Anion exchange protein 2 OS=Mus musculus OX=10090 GN=Slc4a2 PE=1 SV=1;sp|P13808-2|B3A2_MOUSE Isoform B1 of Anion exchange protein 2 OS=Mus musculus OX=10090 GN=Slc4a2;sp|P13808-3|B3A2_MOUSE Isoform B2 of Anion exchange protein 2 OS=Mus	0.344853	24.035	0.249916	0.378286	11;10;10;8;8;1;1;1	11;10;10;8;8;1;1;1	24.4232	23.9335	24.2656	23.9335	24.1691	23.4852
Q6PGL7	WASC2_MOUSE	WASH complex subunit 2	sp|Q6PGL7|WASC2_MOUSE WASH complex subunit 2 OS=Mus musculus OX=10090 GN=Washc2 PE=1 SV=1;sp|Q6PGL7-2|WASC2_MOUSE Isoform 2 of WASH complex subunit 2 OS=Mus musculus OX=10090 GN=Washc2	0.6701	24.0316	0.0159585	0.0542664	13;11	13;11	24.4429	24.3714	24.2856	23.6726	23.68	23.737
Q9EQK5	MVP_MOUSE	Major vault protein	sp|Q9EQK5|MVP_MOUSE Major vault protein OS=Mus musculus OX=10090 GN=Mvp PE=1 SV=4	1.17773	24.0294	0.00183782	0.014082	12	12	24.654	24.4666	24.7343	23.4368	23.7684	23.1165
P62334	PRS10_MOUSE	26S proteasome regulatory subunit 10B	sp|P62334|PRS10_MOUSE 26S proteasome regulatory subunit 10B OS=Mus musculus OX=10090 GN=Psmc6 PE=1 SV=1	0.490057	24.0278	0.112325	0.214293	6	6	24.3127	24.0244	24.4815	23.8689	24.0779	23.4016
Q80TJ7	PHF8_MOUSE	Histone lysine demethylase PHF8	sp|Q80TJ7|PHF8_MOUSE Histone lysine demethylase PHF8 OS=Mus musculus OX=10090 GN=Phf8 PE=1 SV=2;sp|Q80TJ7-2|PHF8_MOUSE Isoform 2 of Histone lysine demethylase PHF8 OS=Mus musculus OX=10090 GN=Phf8	-1.26703	24.0278	0.00278414	0.0181373	10;7;4;1	10;7;4;1	23.1823	23.2392	23.7613	24.3167	24.5628	25.1044
Q63850	NUP62_MOUSE	Nuclear pore glycoprotein p62	sp|Q63850|NUP62_MOUSE Nuclear pore glycoprotein p62 OS=Mus musculus OX=10090 GN=Nup62 PE=1 SV=2	0.963194	24.021	0.0613426	0.138634	10	10	24.7671	24.3807	24.36	24.6038	23.1626	22.8519
P83940	ELOC_MOUSE	Elongin-C	sp|P83940|ELOC_MOUSE Elongin-C OS=Mus musculus OX=10090 GN=Eloc PE=1 SV=1	0.0398543	24.0206	0.893053	0.925825	5	5	23.7884	24.2654	24.0679	23.6049	24.0007	24.3965
Q61469	PLPP1_MOUSE	Phospholipid phosphatase 1	sp|Q61469|PLPP1_MOUSE Phospholipid phosphatase 1 OS=Mus musculus OX=10090 GN=Plpp1 PE=1 SV=1;sp|Q61469-2|PLPP1_MOUSE Isoform 2 of Phospholipid phosphatase 1 OS=Mus musculus OX=10090 GN=Plpp1	-0.725137	24.0193	0.170344	0.290319	2;2	2;2	23.7373	24.6113	22.6217	23.9738	24.4329	24.7391
Q9D824-4	FIP1_MOUSE	Isoform 4 of Pre-mRNA 3-end-processing factor FIP1	sp|Q9D824-4|FIP1_MOUSE Isoform 4 of Pre-mRNA 3-end-processing factor FIP1 OS=Mus musculus OX=10090 GN=Fip1l1;sp|Q9D824-3|FIP1_MOUSE Isoform 3 of Pre-mRNA 3-end-processing factor FIP1 OS=Mus musculus OX=10090 GN=Fip1l1;sp|Q9D824-2|FIP1_MOUSE Isoform 2 of	-0.3875	24.0183	0.164672	0.284426	8;8;8;8	8;8;8;8	23.8292	23.7263	23.9183	23.8594	24.3915	24.3854
Q3THK3	T2FA_MOUSE	General transcription factor IIF subunit 1	sp|Q3THK3|T2FA_MOUSE General transcription factor IIF subunit 1 OS=Mus musculus OX=10090 GN=Gtf2f1 PE=1 SV=2	-0.41172	24.018	0.123525	0.230863	7	7	23.8101	23.6399	23.9863	24.1925	24.4093	24.0696
A2AAY5	SPD2B_MOUSE	SH3 and PX domain-containing protein 2B	sp|A2AAY5|SPD2B_MOUSE SH3 and PX domain-containing protein 2B OS=Mus musculus OX=10090 GN=Sh3pxd2b PE=1 SV=1	-0.811537	24.0147	0.0166956	0.0558039	7	7	23.2325	23.7403	23.854	24.1755	24.6013	24.4844
Q80XI3-2	IF4G3_MOUSE	Isoform 2 of Eukaryotic translation initiation factor 4 gamma 3	sp|Q80XI3-2|IF4G3_MOUSE Isoform 2 of Eukaryotic translation initiation factor 4 gamma 3 OS=Mus musculus OX=10090 GN=Eif4g3;sp|Q80XI3-4|IF4G3_MOUSE Isoform 4 of Eukaryotic translation initiation factor 4 gamma 3 OS=Mus musculus OX=10090 GN=Eif4g3;sp|Q80XI3|	-0.39359	24.0122	0.235245	0.362048	15;15;15;15	13;13;13;13	23.3823	23.9973	24.0664	24.1248	24.6254	23.8766
Q9D554	SF3A3_MOUSE	Splicing factor 3A subunit 3	sp|Q9D554|SF3A3_MOUSE Splicing factor 3A subunit 3 OS=Mus musculus OX=10090 GN=Sf3a3 PE=1 SV=2	0.114229	24.0089	0.64677	0.74227	7	7	24.1548	24.0653	23.9781	23.8158	24.2161	23.8236
Q9JLQ2	GIT2_MOUSE	ARF GTPase-activating protein GIT2	sp|Q9JLQ2|GIT2_MOUSE ARF GTPase-activating protein GIT2 OS=Mus musculus OX=10090 GN=Git2 PE=1 SV=2	-0.491044	24.0089	0.104737	0.203517	8	7	24.1834	23.6504	23.4563	24.2433	24.3611	24.1588
Q99K28	ARFG2_MOUSE	ADP-ribosylation factor GTPase-activating protein 2	sp|Q99K28|ARFG2_MOUSE ADP-ribosylation factor GTPase-activating protein 2 OS=Mus musculus OX=10090 GN=Arfgap2 PE=1 SV=1;sp|Q99K28-2|ARFG2_MOUSE Isoform 2 of ADP-ribosylation factor GTPase-activating protein 2 OS=Mus musculus OX=10090 GN=Arfgap2	-0.993466	24.0076	0.00673561	0.0314254	10;10	10;10	23.3408	23.6072	23.5845	24.6227	24.8246	24.0655
Q9CZ69	CKLF6_MOUSE	CKLF-like MARVEL transmembrane domain-containing protein 6	sp|Q9CZ69|CKLF6_MOUSE CKLF-like MARVEL transmembrane domain-containing protein 6 OS=Mus musculus OX=10090 GN=Cmtm6 PE=1 SV=1	1.26743	24.0072	0.000753946	0.00889595	3	3	24.6347	24.5185	24.7696	23.6099	23.1383	23.3723
Q91VK4	ITM2C_MOUSE	Integral membrane protein 2C	sp|Q91VK4|ITM2C_MOUSE Integral membrane protein 2C OS=Mus musculus OX=10090 GN=Itm2c PE=1 SV=2	2.10177	24.0061	0.000249001	0.00443372	5	5	25.2401	24.5689	25.3622	23.4215	22.4314	23.0129
Q8BHG9	CGBP1_MOUSE	CGG triplet repeat-binding protein 1	sp|Q8BHG9|CGBP1_MOUSE CGG triplet repeat-binding protein 1 OS=Mus musculus OX=10090 GN=Cggbp1 PE=1 SV=1	-0.808621	23.9992	0.021835	0.0665469	5	5	23.4004	23.8148	23.5695	23.9554	24.7595	24.4957
P61961	UFM1_MOUSE	Ubiquitin-fold modifier 1	sp|P61961|UFM1_MOUSE Ubiquitin-fold modifier 1 OS=Mus musculus OX=10090 GN=Ufm1 PE=1 SV=1	0.557245	23.9948	0.263397	0.392822	3	3	24.837	23.677	24.1391	23.1316	24.1893	NA
Q9Z277	BAZ1B_MOUSE	Tyrosine-protein kinase BAZ1B	sp|Q9Z277|BAZ1B_MOUSE Tyrosine-protein kinase BAZ1B OS=Mus musculus OX=10090 GN=Baz1b PE=1 SV=2;sp|Q9Z277-2|BAZ1B_MOUSE Isoform 2 of Tyrosine-protein kinase BAZ1B OS=Mus musculus OX=10090 GN=Baz1b	-0.38423	23.9947	0.311399	0.443047	13;9	13;9	23.5966	23.7456	24.0655	24.0542	24.8991	23.6072
P99029-2	PRDX5_MOUSE	Isoform Cytoplasmic+peroxisomal of Peroxiredoxin-5, mitochondrial	sp|P99029-2|PRDX5_MOUSE Isoform Cytoplasmic+peroxisomal of Peroxiredoxin-5, mitochondrial OS=Mus musculus OX=10090 GN=Prdx5;sp|P99029|PRDX5_MOUSE Peroxiredoxin-5, mitochondrial OS=Mus musculus OX=10090 GN=Prdx5 PE=1 SV=2	2.3632	23.9899	6.75278e-05	0.00233225	7;7	7;7	24.8307	25.5982	25.0855	23.1833	22.3367	22.9048
Q64343	ABCG1_MOUSE	ATP-binding cassette sub-family G member 1	sp|Q64343|ABCG1_MOUSE ATP-binding cassette sub-family G member 1 OS=Mus musculus OX=10090 GN=Abcg1 PE=1 SV=1	0.799758	23.9891	0.0409755	0.105592	9	9	24.247	24.3903	24.5298	22.9046	23.8507	24.0125
P10148	CCL2_MOUSE	C-C motif chemokine 2	sp|P10148|CCL2_MOUSE C-C motif chemokine 2 OS=Mus musculus OX=10090 GN=Ccl2 PE=1 SV=1	2.991	23.9886	0.000119234	0.0029941	4	4	24.9732	25.8302	25.6488	21.6091	22.61	23.2601
Q6PAR5-5	GAPD1_MOUSE	Isoform 5 of GTPase-activating protein and VPS9 domain-containing protein 1	sp|Q6PAR5-5|GAPD1_MOUSE Isoform 5 of GTPase-activating protein and VPS9 domain-containing protein 1 OS=Mus musculus OX=10090 GN=Gapvd1;sp|Q6PAR5-2|GAPD1_MOUSE Isoform 2 of GTPase-activating protein and VPS9 domain-containing protein 1 OS=Mus musculus OX=10	0.381728	23.9826	0.267886	0.397902	13;13;13;13;12;2	13;13;13;13;12;2	24.8106	23.6757	24.034	23.8566	23.7991	23.7194
Q62418-3	DBNL_MOUSE	Isoform 3 of Drebrin-like protein	sp|Q62418-3|DBNL_MOUSE Isoform 3 of Drebrin-like protein OS=Mus musculus OX=10090 GN=Dbnl;sp|Q62418-2|DBNL_MOUSE Isoform 2 of Drebrin-like protein OS=Mus musculus OX=10090 GN=Dbnl;sp|Q62418|DBNL_MOUSE Drebrin-like protein OS=Mus musculus OX=10090 GN=Dbnl P	0.49334	23.9819	0.0658	0.144811	9;9;9	9;9;9	24.4016	24.0812	24.2029	23.6702	23.674	23.8615
P14234	FGR_MOUSE	Tyrosine-protein kinase Fgr	sp|P14234|FGR_MOUSE Tyrosine-protein kinase Fgr OS=Mus musculus OX=10090 GN=Fgr PE=1 SV=2	1.46697	23.9791	0.000229291	0.00427135	11	10	24.5748	24.766	24.7969	23.3382	23.031	23.3676
Q9WTM5	RUVB2_MOUSE	RuvB-like 2	sp|Q9WTM5|RUVB2_MOUSE RuvB-like 2 OS=Mus musculus OX=10090 GN=Ruvbl2 PE=1 SV=3	0.588063	23.9753	0.142495	0.256526	9	9	24.3823	24.372	24.0537	24.0327	24.129	22.882
Q8CIM5	GPR84_MOUSE	G-protein coupled receptor 84	sp|Q8CIM5|GPR84_MOUSE G-protein coupled receptor 84 OS=Mus musculus OX=10090 GN=Gpr84 PE=1 SV=1	0.301041	23.9752	0.267375	0.397343	4	4	24.1478	24.0846	24.1448	23.982	23.464	24.028
Q5FWK3	RHG01_MOUSE	Rho GTPase-activating protein 1	sp|Q5FWK3|RHG01_MOUSE Rho GTPase-activating protein 1 OS=Mus musculus OX=10090 GN=Arhgap1 PE=1 SV=1	2.95468	23.9675	8.94269e-05	0.00252631	10	10	25.1374	26.3643	24.8328	22.8343	22.4939	22.1422
Q2EMV9	PAR14_MOUSE	Poly [ADP-ribose] polymerase 14	sp|Q2EMV9|PAR14_MOUSE Poly [ADP-ribose] polymerase 14 OS=Mus musculus OX=10090 GN=Parp14 PE=1 SV=3;sp|Q2EMV9-2|PAR14_MOUSE Isoform 2 of Poly [ADP-ribose] polymerase 14 OS=Mus musculus OX=10090 GN=Parp14	1.60367	23.9661	0.00165641	0.0133249	15;10	15;10	24.7872	24.6623	24.3732	23.3644	22.6434	NA
O54941	SMCE1_MOUSE	SWI/SNF-related matrix-associated actin-dependent regulator of chromatin subfamily E member 1	sp|O54941|SMCE1_MOUSE SWI/SNF-related matrix-associated actin-dependent regulator of chromatin subfamily E member 1 OS=Mus musculus OX=10090 GN=Smarce1 PE=1 SV=1	0.162617	23.9658	0.852771	0.898974	11	10	24.1335	23.8578	24.1502	24.9353	25.1766	21.5417
Q9Z2U0	PSA7_MOUSE	Proteasome subunit alpha type-7	sp|Q9Z2U0|PSA7_MOUSE Proteasome subunit alpha type-7 OS=Mus musculus OX=10090 GN=Psma7 PE=1 SV=1;sp|Q9CWH6|PSMA8_MOUSE Proteasome subunit alpha-type 7-like OS=Mus musculus OX=10090 GN=Psma8 PE=1 SV=1	0.939745	23.9657	0.0225581	0.0681148	7;4	7;4	25.0297	23.8116	24.4655	23.36	23.4446	23.683
Q64337	SQSTM_MOUSE	Sequestosome-1	sp|Q64337|SQSTM_MOUSE Sequestosome-1 OS=Mus musculus OX=10090 GN=Sqstm1 PE=1 SV=1;sp|Q64337-2|SQSTM_MOUSE Isoform 2 of Sequestosome-1 OS=Mus musculus OX=10090 GN=Sqstm1	-1.72033	23.9656	0.0180252	0.0586008	10;9	10;9	24.5787	22.2336	22.5041	24.3574	25.0049	25.1151
Q8BXZ1	TMX3_MOUSE	Protein disulfide-isomerase TMX3	sp|Q8BXZ1|TMX3_MOUSE Protein disulfide-isomerase TMX3 OS=Mus musculus OX=10090 GN=Tmx3 PE=1 SV=2	0.114584	23.9633	0.726858	0.809211	7	7	23.9653	24.0216	24.0749	24.4952	23.8587	23.3641
P10711	TCEA1_MOUSE	Transcription elongation factor A protein 1	sp|P10711|TCEA1_MOUSE Transcription elongation factor A protein 1 OS=Mus musculus OX=10090 GN=Tcea1 PE=1 SV=2;sp|P10711-2|TCEA1_MOUSE Isoform 1 of Transcription elongation factor A protein 1 OS=Mus musculus OX=10090 GN=Tcea1	-0.195411	23.9565	0.531779	0.648882	10;8	10;8	24.332	23.8774	23.3671	23.9283	24.005	24.2294
Q3TKT4	SMCA4_MOUSE	Transcription activator BRG1	sp|Q3TKT4|SMCA4_MOUSE Transcription activator BRG1 OS=Mus musculus OX=10090 GN=Smarca4 PE=1 SV=1;sp|Q3TKT4-2|SMCA4_MOUSE Isoform 2 of Transcription activator BRG1 OS=Mus musculus OX=10090 GN=Smarca4	-0.528708	23.9537	0.275346	0.405904	14;14;2	14;14;2	23.3935	23.6875	23.9871	24.4201	25.039	23.1952
P22893	TTP_MOUSE	mRNA decay activator protein ZFP36	sp|P22893|TTP_MOUSE mRNA decay activator protein ZFP36 OS=Mus musculus OX=10090 GN=Zfp36 PE=1 SV=1	1.11277	23.9512	0.00762675	0.0340021	8	8	24.2698	24.1504	25.1025	23.533	23.5305	23.1209
Q9Z1N5	DX39B_MOUSE	Spliceosome RNA helicase Ddx39b	sp|Q9Z1N5|DX39B_MOUSE Spliceosome RNA helicase Ddx39b OS=Mus musculus OX=10090 GN=Ddx39b PE=1 SV=1	-0.110226	23.9471	0.664467	0.757827	10	4	23.817	23.8819	23.9769	24.0125	24.2582	23.7359
P97465	DOK1_MOUSE	Docking protein 1	sp|P97465|DOK1_MOUSE Docking protein 1 OS=Mus musculus OX=10090 GN=Dok1 PE=1 SV=2	0.0658983	23.9468	0.810645	0.86957	10	10	23.7516	23.8513	24.3363	23.8478	23.7448	24.149
P62852	RS25_MOUSE	40S ribosomal protein S25	sp|P62852|RS25_MOUSE 40S ribosomal protein S25 OS=Mus musculus OX=10090 GN=Rps25 PE=1 SV=1	-0.141199	23.9431	0.895847	0.92774	5	5	24.2793	24.4056	22.9326	23.9749	26.4399	21.6263
P70335-2	ROCK1_MOUSE	Isoform 2 of Rho-associated protein kinase 1	sp|P70335-2|ROCK1_MOUSE Isoform 2 of Rho-associated protein kinase 1 OS=Mus musculus OX=10090 GN=Rock1;sp|P70335|ROCK1_MOUSE Rho-associated protein kinase 1 OS=Mus musculus OX=10090 GN=Rock1 PE=1 SV=1	-1.30948	23.9425	0.000951126	0.0101636	14;14	13;13	23.6847	23.1169	23.0617	24.5388	24.6898	24.5631
Q62178	SEM4A_MOUSE	Semaphorin-4A	sp|Q62178|SEM4A_MOUSE Semaphorin-4A OS=Mus musculus OX=10090 GN=Sema4a PE=1 SV=2	2.47962	23.9404	0.00394475	0.0222878	11	11	25.3918	24.8667	25.2822	23.3207	21.0634	23.7176
Q8VE99	CC115_MOUSE	Coiled-coil domain-containing protein 115	sp|Q8VE99|CC115_MOUSE Coiled-coil domain-containing protein 115 OS=Mus musculus OX=10090 GN=Ccdc115 PE=1 SV=1	-0.983364	23.9357	0.0122536	0.0458295	8	8	22.9079	23.4685	23.9557	24.374	24.5647	24.3435
Q9JMH9-1	MY18A_MOUSE	Isoform 1 of Unconventional myosin-XVIIIa	sp|Q9JMH9-1|MY18A_MOUSE Isoform 1 of Unconventional myosin-XVIIIa OS=Mus musculus OX=10090 GN=Myo18a;sp|Q9JMH9|MY18A_MOUSE Unconventional myosin-XVIIIa OS=Mus musculus OX=10090 GN=Myo18a PE=1 SV=2;sp|Q9JMH9-6|MY18A_MOUSE Isoform 6 of Unconventional myosin-	-1.81441	23.9348	0.0095587	0.0392227	22;22;22;21;21;21;21	22;22;22;21;21;21;21	23.3628	22.7642	22.9557	25.3802	25.6669	23.4788
Q8BHL7	C42S1_MOUSE	CDC42 small effector protein 1	sp|Q8BHL7|C42S1_MOUSE CDC42 small effector protein 1 OS=Mus musculus OX=10090 GN=Cdc42se1 PE=1 SV=1	-0.510267	23.9291	0.100558	0.197883	2	2	23.6847	23.8185	23.5187	23.8523	24.0876	24.6128
Q9Z2U1	PSA5_MOUSE	Proteasome subunit alpha type-5	sp|Q9Z2U1|PSA5_MOUSE Proteasome subunit alpha type-5 OS=Mus musculus OX=10090 GN=Psma5 PE=1 SV=1	1.03188	23.9291	0.00328906	0.0199654	4	4	24.5532	24.1729	24.6089	23.4175	23.6137	23.2081
Q920A5	RISC_MOUSE	Retinoid-inducible serine carboxypeptidase	sp|Q920A5|RISC_MOUSE Retinoid-inducible serine carboxypeptidase OS=Mus musculus OX=10090 GN=Scpep1 PE=1 SV=2	2.11992	23.9285	0.00301909	0.019241	5	5	26.0293	24.3826	24.5535	22.5287	22.3977	23.6792
Q6URW6-2	MYH14_MOUSE	Isoform 2 of Myosin-14	sp|Q6URW6-2|MYH14_MOUSE Isoform 2 of Myosin-14 OS=Mus musculus OX=10090 GN=Myh14;sp|Q6URW6|MYH14_MOUSE Myosin-14 OS=Mus musculus OX=10090 GN=Myh14 PE=1 SV=1;sp|Q6URW6-3|MYH14_MOUSE Isoform 3 of Myosin-14 OS=Mus musculus OX=10090 GN=Myh14	0.613109	23.9276	0.333636	0.466772	9;9;9	3;3;3	24.8997	24.0376	23.7651	24.7618	23.8112	22.2901
Q9CU62	SMC1A_MOUSE	Structural maintenance of chromosomes protein 1A	sp|Q9CU62|SMC1A_MOUSE Structural maintenance of chromosomes protein 1A OS=Mus musculus OX=10090 GN=Smc1a PE=1 SV=4	-1.03502	23.9249	0.00359513	0.0209158	15	15	23.4491	23.5515	23.2217	24.1608	24.7393	24.4271
Q70KF4	CMYA5_MOUSE	Cardiomyopathy-associated protein 5	sp|Q70KF4|CMYA5_MOUSE Cardiomyopathy-associated protein 5 OS=Mus musculus OX=10090 GN=Cmya5 PE=1 SV=2	-0.178996	23.9245	0.585993	0.698404	2	2	NA	23.6441	23.9901	24.3592	23.8715	23.7577
Q8BLF1	NCEH1_MOUSE	Neutral cholesterol ester hydrolase 1	sp|Q8BLF1|NCEH1_MOUSE Neutral cholesterol ester hydrolase 1 OS=Mus musculus OX=10090 GN=Nceh1 PE=1 SV=1	0.569697	23.9233	0.140852	0.254347	7	7	23.7255	24.5642	24.3347	23.8557	24.0155	23.0442
P35295	RAB20_MOUSE	Ras-related protein Rab-20	sp|P35295|RAB20_MOUSE Ras-related protein Rab-20 OS=Mus musculus OX=10090 GN=Rab20 PE=2 SV=2	NA	23.9231	NA	NA	6	6	24.2216	23.7739	23.7738	NA	NA	NA
P62869	ELOB_MOUSE	Elongin-B	sp|P62869|ELOB_MOUSE Elongin-B OS=Mus musculus OX=10090 GN=Elob PE=1 SV=1	0.759865	23.9225	0.0339619	0.091985	6	6	24.1648	23.9406	24.802	23.523	23.314	23.7907
Q8VDM4	PSMD2_MOUSE	26S proteasome non-ATPase regulatory subunit 2	sp|Q8VDM4|PSMD2_MOUSE 26S proteasome non-ATPase regulatory subunit 2 OS=Mus musculus OX=10090 GN=Psmd2 PE=1 SV=1	0.560821	23.9209	0.0600284	0.136822	9	9	24.0465	24.2966	24.2609	23.2866	23.7895	23.8456
Q9D8V0-3	HM13_MOUSE	Isoform 3 of Minor histocompatibility antigen H13	sp|Q9D8V0-3|HM13_MOUSE Isoform 3 of Minor histocompatibility antigen H13 OS=Mus musculus OX=10090 GN=Hm13;sp|Q9D8V0|HM13_MOUSE Minor histocompatibility antigen H13 OS=Mus musculus OX=10090 GN=Hm13 PE=1 SV=1;sp|Q9D8V0-2|HM13_MOUSE Isoform 2 of Minor histoco	-0.254272	23.9187	0.321312	0.453853	3;3;2;2	3;3;2;2	23.7228	23.838	23.814	23.9142	24.3256	23.8977
P70404	IDHG1_MOUSE	Isocitrate dehydrogenase [NAD] subunit gamma 1, mitochondrial	sp|P70404|IDHG1_MOUSE Isocitrate dehydrogenase [NAD] subunit gamma 1, mitochondrial OS=Mus musculus OX=10090 GN=Idh3g PE=1 SV=1	-0.831876	23.9152	0.0519365	0.124258	6	6	23.6896	23.5774	23.2309	24.8041	24.6497	23.5397
Q920L1	FADS1_MOUSE	Fatty acid desaturase 1	sp|Q920L1|FADS1_MOUSE Fatty acid desaturase 1 OS=Mus musculus OX=10090 GN=Fads1 PE=1 SV=1	-1.82952	23.9143	3.96881e-05	0.00202558	8	8	23.1386	22.9021	22.9578	24.9463	24.8561	24.6846
Q69Z38	PEAK1_MOUSE	Inactive tyrosine-protein kinase PEAK1	sp|Q69Z38|PEAK1_MOUSE Inactive tyrosine-protein kinase PEAK1 OS=Mus musculus OX=10090 GN=Peak1 PE=1 SV=4	0.0416604	23.9105	0.864094	0.905711	17	17	24.0087	24.0945	23.6908	23.9277	23.8356	23.9058
Q9Z2D8-2	MBD3_MOUSE	Isoform 2 of Methyl-CpG-binding domain protein 3	sp|Q9Z2D8-2|MBD3_MOUSE Isoform 2 of Methyl-CpG-binding domain protein 3 OS=Mus musculus OX=10090 GN=Mbd3;sp|Q9Z2D8|MBD3_MOUSE Methyl-CpG-binding domain protein 3 OS=Mus musculus OX=10090 GN=Mbd3 PE=1 SV=1	-0.628001	23.9095	0.0326189	0.0891483	7;7	7;7	23.4574	23.7687	23.5603	24.4744	24.1389	24.0571
P61514	RL37A_MOUSE	60S ribosomal protein L37a	sp|P61514|RL37A_MOUSE 60S ribosomal protein L37a OS=Mus musculus OX=10090 GN=Rpl37a PE=1 SV=2	-0.0431282	23.9093	0.915011	0.942272	5	5	23.9747	24.5221	23.1665	24.4305	23.6985	23.6637
P31938	MP2K1_MOUSE	Dual specificity mitogen-activated protein kinase kinase 1	sp|P31938|MP2K1_MOUSE Dual specificity mitogen-activated protein kinase kinase 1 OS=Mus musculus OX=10090 GN=Map2k1 PE=1 SV=2	0.927527	23.9089	0.0295933	0.0834405	6	5	24.0697	24.5574	24.4909	23.6309	23.9672	22.7374
Q9DBH0	WWP2_MOUSE	NEDD4-like E3 ubiquitin-protein ligase WWP2	sp|Q9DBH0|WWP2_MOUSE NEDD4-like E3 ubiquitin-protein ligase WWP2 OS=Mus musculus OX=10090 GN=Wwp2 PE=1 SV=1	-0.454371	23.9002	0.124664	0.232548	9	8	23.7069	23.7765	23.5358	23.8057	24.071	24.5055
P60521	GBRL2_MOUSE	Gamma-aminobutyric acid receptor-associated protein-like 2	sp|P60521|GBRL2_MOUSE Gamma-aminobutyric acid receptor-associated protein-like 2 OS=Mus musculus OX=10090 GN=Gabarapl2 PE=1 SV=1	2.58601	23.8993	0.00254106	0.017123	6	6	25.143	24.7169	25.7171	22.5108	21.347	23.9611
Q61210	ARHG1_MOUSE	Rho guanine nucleotide exchange factor 1	sp|Q61210|ARHG1_MOUSE Rho guanine nucleotide exchange factor 1 OS=Mus musculus OX=10090 GN=Arhgef1 PE=1 SV=2;sp|Q61210-2|ARHG1_MOUSE Isoform 2 of Rho guanine nucleotide exchange factor 1 OS=Mus musculus OX=10090 GN=Arhgef1;sp|Q61210-4|ARHG1_MOUSE Isoform 4	-1.56832	23.8962	0.0492528	0.119492	36;34;32;30	2;0;2;2	22.1671	24.8945	22.2744	24.4227	24.4485	25.1699
Q80X76	SPA3F_MOUSE	Serine protease inhibitor A3F	sp|Q80X76|SPA3F_MOUSE Serine protease inhibitor A3F OS=Mus musculus OX=10090 GN=Serpina3f PE=1 SV=3	NA	23.8927	NA	NA	7;3;2;1;1;1	7;3;2;1;1;1	24.1657	23.6105	23.902	NA	NA	NA
Q9CPW4	ARPC5_MOUSE	Actin-related protein 2/3 complex subunit 5	sp|Q9CPW4|ARPC5_MOUSE Actin-related protein 2/3 complex subunit 5 OS=Mus musculus OX=10090 GN=Arpc5 PE=1 SV=3	2.0172	23.8913	0.00042593	0.00624352	5	5	25.375	24.74	24.5846	23.1631	22.2397	23.2452
Q9CXP8	GBG10_MOUSE	Guanine nucleotide-binding protein G(I)/G(S)/G(O) subunit gamma-10	sp|Q9CXP8|GBG10_MOUSE Guanine nucleotide-binding protein G(I)/G(S)/G(O) subunit gamma-10 OS=Mus musculus OX=10090 GN=Gng10 PE=3 SV=1	0.985708	23.8895	0.0130558	0.0476886	2	2	24.3902	24.2572	24.4997	24.0211	23.0621	23.1069
Q9CXT7-2	TM192_MOUSE	Isoform 2 of Transmembrane protein 192	sp|Q9CXT7-2|TM192_MOUSE Isoform 2 of Transmembrane protein 192 OS=Mus musculus OX=10090 GN=Tmem192;sp|Q9CXT7|TM192_MOUSE Transmembrane protein 192 OS=Mus musculus OX=10090 GN=Tmem192 PE=1 SV=1	-2.80661	23.8889	2.65941e-05	0.00165704	5;5	5;5	NA	22.2731	22.1367	24.7567	25.3391	24.9386
Q91WN1	DNJC9_MOUSE	DnaJ homolog subfamily C member 9	sp|Q91WN1|DNJC9_MOUSE DnaJ homolog subfamily C member 9 OS=Mus musculus OX=10090 GN=Dnajc9 PE=1 SV=2	-0.194767	23.8884	0.50056	0.623155	7	7	23.8379	23.6646	23.8706	23.9419	24.4105	23.605
Q9Z1M0	P2RX7_MOUSE	P2X purinoceptor 7	sp|Q9Z1M0|P2RX7_MOUSE P2X purinoceptor 7 OS=Mus musculus OX=10090 GN=P2rx7 PE=1 SV=2	0.29085	23.8881	0.285712	0.417208	7	7	23.8812	24.3938	23.8257	23.7598	23.6544	23.814
P24638	PPAL_MOUSE	Lysosomal acid phosphatase	sp|P24638|PPAL_MOUSE Lysosomal acid phosphatase OS=Mus musculus OX=10090 GN=Acp2 PE=1 SV=2	0.801245	23.8873	0.0184966	0.0597177	6	6	24.651	24.1606	24.0522	23.7469	23.4751	23.238
Q6DFW4	NOP58_MOUSE	Nucleolar protein 58	sp|Q6DFW4|NOP58_MOUSE Nucleolar protein 58 OS=Mus musculus OX=10090 GN=Nop58 PE=1 SV=1	1.06136	23.8843	0.00793244	0.0348363	9	9	24.5291	24.6742	24.0418	23.8183	23.0431	23.1996
Q9D880	TIM50_MOUSE	Mitochondrial import inner membrane translocase subunit TIM50	sp|Q9D880|TIM50_MOUSE Mitochondrial import inner membrane translocase subunit TIM50 OS=Mus musculus OX=10090 GN=Timm50 PE=1 SV=1	0.543195	23.8805	0.286842	0.418027	5	5	23.9863	24.2004	24.2696	24.6629	23.5862	22.5776
Q6P5D8	SMHD1_MOUSE	Structural maintenance of chromosomes flexible hinge domain-containing protein 1	sp|Q6P5D8|SMHD1_MOUSE Structural maintenance of chromosomes flexible hinge domain-containing protein 1 OS=Mus musculus OX=10090 GN=Smchd1 PE=1 SV=2	-0.415809	23.8802	0.199178	0.321706	16	16	23.5466	23.7237	23.7466	24.2951	24.4403	23.529
Q9CQE8	RTRAF_MOUSE	RNA transcription, translation and transport factor protein	sp|Q9CQE8|RTRAF_MOUSE RNA transcription, translation and transport factor protein OS=Mus musculus OX=10090 GN=RTRAF PE=1 SV=1	0.253262	23.8768	0.41908	0.549179	5	5	24.1723	23.9016	23.9365	23.2905	23.7129	24.2471
Q9DB34	CHM2A_MOUSE	Charged multivesicular body protein 2a	sp|Q9DB34|CHM2A_MOUSE Charged multivesicular body protein 2a OS=Mus musculus OX=10090 GN=Chmp2a PE=1 SV=1	0.716625	23.8728	0.0221054	0.0670927	6	6	24.2909	24.2505	24.1519	23.3343	23.3302	23.879
P16460	ASSY_MOUSE	Argininosuccinate synthase	sp|P16460|ASSY_MOUSE Argininosuccinate synthase OS=Mus musculus OX=10090 GN=Ass1 PE=1 SV=1	3.74821	23.8722	0.00160405	0.0131634	14	14	24.4154	27.823	25.0004	22.1857	21.2414	22.5671
P68254-2	1433T_MOUSE	Isoform 2 of 14-3-3 protein theta	sp|P68254-2|1433T_MOUSE Isoform 2 of 14-3-3 protein theta OS=Mus musculus OX=10090 GN=Ywhaq;sp|P68254|1433T_MOUSE 14-3-3 protein theta OS=Mus musculus OX=10090 GN=Ywhaq PE=1 SV=1	-0.147562	23.8684	0.584581	0.697319	9;9	5;5	23.5791	23.921	23.8838	23.8636	23.6995	24.2634
Q9EP72	EMC7_MOUSE	ER membrane protein complex subunit 7	sp|Q9EP72|EMC7_MOUSE ER membrane protein complex subunit 7 OS=Mus musculus OX=10090 GN=Emc7 PE=1 SV=1	-0.961877	23.8656	0.0160217	0.0543553	4	4	22.8286	23.6223	23.7029	24.6899	24.2676	24.082
P62141	PP1B_MOUSE	Serine/threonine-protein phosphatase PP1-beta catalytic subunit	sp|P62141|PP1B_MOUSE Serine/threonine-protein phosphatase PP1-beta catalytic subunit OS=Mus musculus OX=10090 GN=Ppp1cb PE=1 SV=3	-0.268152	23.8648	0.308396	0.440052	8	3	24.0087	23.5046	23.6787	23.9837	23.8844	24.1284
Q60597-2	ODO1_MOUSE	Isoform 2 of 2-oxoglutarate dehydrogenase, mitochondrial	sp|Q60597-2|ODO1_MOUSE Isoform 2 of 2-oxoglutarate dehydrogenase, mitochondrial OS=Mus musculus OX=10090 GN=Ogdh;sp|Q60597|ODO1_MOUSE 2-oxoglutarate dehydrogenase, mitochondrial OS=Mus musculus OX=10090 GN=Ogdh PE=1 SV=3;sp|Q60597-4|ODO1_MOUSE Isoform 4 of	0.0555033	23.8626	0.875902	0.914339	11;11;11;11	11;11;11;11	23.9131	23.8025	23.9554	24.2239	24.2035	23.077
Q99104	MYO5A_MOUSE	Unconventional myosin-Va	sp|Q99104|MYO5A_MOUSE Unconventional myosin-Va OS=Mus musculus OX=10090 GN=Myo5a PE=1 SV=2	-0.26356	23.8573	0.323338	0.455938	15;1;1	15;1;1	23.6292	23.9886	23.5587	24.1287	24.0768	23.7617
Q7TMM9	TBB2A_MOUSE	Tubulin beta-2A chain	sp|Q7TMM9|TBB2A_MOUSE Tubulin beta-2A chain OS=Mus musculus OX=10090 GN=Tubb2a PE=1 SV=1;sp|Q9CWF2|TBB2B_MOUSE Tubulin beta-2B chain OS=Mus musculus OX=10090 GN=Tubb2b PE=1 SV=1	1.0464	23.8571	0.00420813	0.0230325	22;21	3;2	24.6593	23.9952	24.4863	23.1465	23.4135	23.4416
P34902	IL2RG_MOUSE	Cytokine receptor common subunit gamma	sp|P34902|IL2RG_MOUSE Cytokine receptor common subunit gamma OS=Mus musculus OX=10090 GN=Il2rg PE=2 SV=1	1.442	23.8539	0.00160846	0.0131634	6	6	24.6932	24.5218	24.5096	22.9333	23.7504	22.7148
P62305	RUXE_MOUSE	Small nuclear ribonucleoprotein E	sp|P62305|RUXE_MOUSE Small nuclear ribonucleoprotein E OS=Mus musculus OX=10090 GN=Snrpe PE=1 SV=1	0.17719	23.8491	0.624076	0.726153	4	4	24.3093	23.9459	23.5578	23.1426	24.2262	23.9127
Q6PD21	SHB_MOUSE	SH2 domain-containing adapter protein B	sp|Q6PD21|SHB_MOUSE SH2 domain-containing adapter protein B OS=Mus musculus OX=10090 GN=Shb PE=1 SV=2	-1.9981	23.8488	0.00306719	0.0193794	12;5	12;5	23.165	22.4724	22.9118	25.4034	23.681	25.459
O08582	GTPB1_MOUSE	GTP-binding protein 1	sp|O08582|GTPB1_MOUSE GTP-binding protein 1 OS=Mus musculus OX=10090 GN=Gtpbp1 PE=1 SV=2	-0.741654	23.8486	0.0500463	0.120963	7	7	23.4102	23.313	23.7101	24.5775	24.4991	23.5816
O70378	EMC8_MOUSE	ER membrane protein complex subunit 8	sp|O70378|EMC8_MOUSE ER membrane protein complex subunit 8 OS=Mus musculus OX=10090 GN=Emc8 PE=1 SV=1	-0.728621	23.8467	0.051765	0.124073	6	6	23.8949	23.0964	23.456	24.2484	24.614	23.7707
Q91W86	VPS11_MOUSE	Vacuolar protein sorting-associated protein 11 homolog	sp|Q91W86|VPS11_MOUSE Vacuolar protein sorting-associated protein 11 homolog OS=Mus musculus OX=10090 GN=Vps11 PE=1 SV=3	0.538469	23.8446	0.0938759	0.187369	8	8	24.4644	23.9108	23.9664	23.9591	23.3869	23.3802
Q6P8X1	SNX6_MOUSE	Sorting nexin-6	sp|Q6P8X1|SNX6_MOUSE Sorting nexin-6 OS=Mus musculus OX=10090 GN=Snx6 PE=1 SV=2	0.526947	23.8432	0.105736	0.20451	7	7	24.4205	23.8792	24.0202	23.6308	23.9319	23.1764
Q9DBC7	KAP0_MOUSE	cAMP-dependent protein kinase type I-alpha regulatory subunit	sp|Q9DBC7|KAP0_MOUSE cAMP-dependent protein kinase type I-alpha regulatory subunit OS=Mus musculus OX=10090 GN=Prkar1a PE=1 SV=3	0.117495	23.8422	0.630979	0.729849	7;1	7;1	23.7871	23.9135	24.0023	23.6046	23.9769	23.7689
P62748	HPCL1_MOUSE	Hippocalcin-like protein 1	sp|P62748|HPCL1_MOUSE Hippocalcin-like protein 1 OS=Mus musculus OX=10090 GN=Hpcal1 PE=1 SV=2	1.31166	23.8355	0.00165995	0.0133249	3	3	24.8224	24.298	24.3536	23.5035	22.7994	23.2361
Q9JJR8	TMM9B_MOUSE	Transmembrane protein 9B	sp|Q9JJR8|TMM9B_MOUSE Transmembrane protein 9B OS=Mus musculus OX=10090 GN=Tmem9b PE=1 SV=1	0.168495	23.8351	0.626298	0.727421	5;2	5;2	23.8888	24.3795	23.4896	24.2213	23.3582	23.6729
O54774	AP3D1_MOUSE	AP-3 complex subunit delta-1	sp|O54774|AP3D1_MOUSE AP-3 complex subunit delta-1 OS=Mus musculus OX=10090 GN=Ap3d1 PE=1 SV=1	-1.01509	23.8344	0.0299092	0.0842504	8	8	24.0451	22.7512	23.1844	23.8358	24.6658	24.5243
Q3UM18	LSG1_MOUSE	Large subunit GTPase 1 homolog	sp|Q3UM18|LSG1_MOUSE Large subunit GTPase 1 homolog OS=Mus musculus OX=10090 GN=Lsg1 PE=1 SV=2;sp|Q3UM18-2|LSG1_MOUSE Isoform 2 of Large subunit GTPase 1 homolog OS=Mus musculus OX=10090 GN=Lsg1	-1.15145	23.8326	0.00186668	0.0141713	12;11	12;11	23.3069	23.0957	23.368	24.214	24.2608	24.7502
Q8CG47	SMC4_MOUSE	Structural maintenance of chromosomes protein 4	sp|Q8CG47|SMC4_MOUSE Structural maintenance of chromosomes protein 4 OS=Mus musculus OX=10090 GN=Smc4 PE=1 SV=1	-1.10999	23.8322	0.0101934	0.0404941	15	15	23.3174	23.3886	23.1256	24.3434	25.0226	23.7956
P21958	TAP1_MOUSE	Antigen peptide transporter 1	sp|P21958|TAP1_MOUSE Antigen peptide transporter 1 OS=Mus musculus OX=10090 GN=Tap1 PE=1 SV=3	4.19671	23.8273	1.8947e-05	0.00129456	13	13	26.0513	26.0495	25.6763	22.7562	21.7502	20.6806
P08508	FCGR3_MOUSE	Low affinity immunoglobulin gamma Fc region receptor III	sp|P08508|FCGR3_MOUSE Low affinity immunoglobulin gamma Fc region receptor III OS=Mus musculus OX=10090 GN=Fcgr3 PE=1 SV=1	2.2908	23.8264	3.2001e-05	0.00174109	4	2	24.7444	24.7668	25.4042	22.502	22.6082	22.9328
P06745	G6PI_MOUSE	Glucose-6-phosphate isomerase	sp|P06745|G6PI_MOUSE Glucose-6-phosphate isomerase OS=Mus musculus OX=10090 GN=Gpi PE=1 SV=4	3.22012	23.8261	5.59077e-05	0.0023025	8;3	8;3	25.4438	25.414	25.4506	22.3483	21.2499	23.0498
Q8CBA2	SLFN5_MOUSE	Schlafen family member 5	sp|Q8CBA2|SLFN5_MOUSE Schlafen family member 5 OS=Mus musculus OX=10090 GN=Slfn5 PE=1 SV=2	3.08982	23.8242	0.000801602	0.00910072	10	10	25.0588	23.9732	24.758	21.5068	NA	NA
P62192	PRS4_MOUSE	26S proteasome regulatory subunit 4	sp|P62192|PRS4_MOUSE 26S proteasome regulatory subunit 4 OS=Mus musculus OX=10090 GN=Psmc1 PE=1 SV=1	0.64947	23.8189	0.0575242	0.132243	10	10	24.2909	23.7377	24.4023	23.8805	23.3261	23.2758
P43406	ITAV_MOUSE	Integrin alpha-V	sp|P43406|ITAV_MOUSE Integrin alpha-V OS=Mus musculus OX=10090 GN=Itgav PE=1 SV=2	-0.852133	23.8177	0.0100445	0.0402847	9	9	23.4767	23.1339	23.5642	24.2081	24.5	24.023
Q99NH0	ANR17_MOUSE	Ankyrin repeat domain-containing protein 17	sp|Q99NH0|ANR17_MOUSE Ankyrin repeat domain-containing protein 17 OS=Mus musculus OX=10090 GN=Ankrd17 PE=1 SV=2	0.379256	23.8161	0.178475	0.299019	7;3;2	7;3;2	23.7399	24.1049	24.1725	23.9072	23.5205	23.4517
P10923	OSTP_MOUSE	Osteopontin	sp|P10923|OSTP_MOUSE Osteopontin OS=Mus musculus OX=10090 GN=Spp1 PE=1 SV=1	0.717518	23.8149	0.0686062	0.148919	6	6	24.3795	24.0293	24.1121	23.876	23.7594	22.733
Q62261	SPTB2_MOUSE	Spectrin beta chain, non-erythrocytic 1	sp|Q62261|SPTB2_MOUSE Spectrin beta chain, non-erythrocytic 1 OS=Mus musculus OX=10090 GN=Sptbn1 PE=1 SV=2;sp|Q62261-2|SPTB2_MOUSE Isoform 2 of Spectrin beta chain, non-erythrocytic 1 OS=Mus musculus OX=10090 GN=Sptbn1	-0.137502	23.8113	0.775976	0.844377	7;5	7;5	24.6475	23.5099	23.0703	23.2149	24.4574	23.9678
Q08879-2	FBLN1_MOUSE	Isoform C of Fibulin-1	sp|Q08879-2|FBLN1_MOUSE Isoform C of Fibulin-1 OS=Mus musculus OX=10090 GN=Fbln1	NA	23.8101	NA	NA	3	1	23.9117	24.0254	23.4933	NA	NA	NA
Q61263	SOAT1_MOUSE	Sterol O-acyltransferase 1	sp|Q61263|SOAT1_MOUSE Sterol O-acyltransferase 1 OS=Mus musculus OX=10090 GN=Soat1 PE=1 SV=2	0.604568	23.8091	0.102999	0.201605	4	4	24.256	24.1923	23.8857	24.0859	23.5081	22.9264
Q920Q4	VPS16_MOUSE	Vacuolar protein sorting-associated protein 16 homolog	sp|Q920Q4|VPS16_MOUSE Vacuolar protein sorting-associated protein 16 homolog OS=Mus musculus OX=10090 GN=Vps16 PE=1 SV=3;sp|Q920Q4-2|VPS16_MOUSE Isoform 2 of Vacuolar protein sorting-associated protein 16 homolog OS=Mus musculus OX=10090 GN=Vps16	0.190448	23.8088	0.539607	0.655677	9;6	9;6	24.131	23.6493	23.9317	24.1738	23.3006	23.6663
P51859	HDGF_MOUSE	Hepatoma-derived growth factor	sp|P51859|HDGF_MOUSE Hepatoma-derived growth factor OS=Mus musculus OX=10090 GN=Hdgf PE=1 SV=2	-1.21856	23.8087	0.00289022	0.0186626	8	8	23.3262	23.0592	23.2128	23.9005	24.5763	24.777
P35980	RL18_MOUSE	60S ribosomal protein L18	sp|P35980|RL18_MOUSE 60S ribosomal protein L18 OS=Mus musculus OX=10090 GN=Rpl18 PE=1 SV=3	-0.128604	23.8064	0.771315	0.841487	3	3	23.1149	23.91	24.2013	24.6798	23.6357	23.2967
Q9QZE5	COPG1_MOUSE	Coatomer subunit gamma-1	sp|Q9QZE5|COPG1_MOUSE Coatomer subunit gamma-1 OS=Mus musculus OX=10090 GN=Copg1 PE=1 SV=1	0.186588	23.805	0.661454	0.75558	10	8	24.6474	23.2132	23.8344	23.5231	24.256	23.3561
Q91WS0	CISD1_MOUSE	CDGSH iron-sulfur domain-containing protein 1	sp|Q91WS0|CISD1_MOUSE CDGSH iron-sulfur domain-containing protein 1 OS=Mus musculus OX=10090 GN=Cisd1 PE=1 SV=1	-0.495441	23.803	0.223535	0.349893	4	4	23.2774	23.7006	23.6877	24.583	24.3399	23.2292
Q8BJ71	NUP93_MOUSE	Nuclear pore complex protein Nup93	sp|Q8BJ71|NUP93_MOUSE Nuclear pore complex protein Nup93 OS=Mus musculus OX=10090 GN=Nup93 PE=1 SV=1;sp|Q8BJ71-2|NUP93_MOUSE Isoform 2 of Nuclear pore complex protein Nup93 OS=Mus musculus OX=10090 GN=Nup93	-0.487962	23.7979	0.128532	0.2381	13;11	13;11	23.3732	23.5429	23.7458	24.4937	23.6394	23.9926
Q8CC86	PNCB_MOUSE	Nicotinate phosphoribosyltransferase	sp|Q8CC86|PNCB_MOUSE Nicotinate phosphoribosyltransferase OS=Mus musculus OX=10090 GN=Naprt PE=1 SV=1	0.953742	23.7971	0.0136748	0.048758	1	1	23.9449	24.7149	24.1621	23.3258	23.6673	22.9675
Q8BG32	PSD11_MOUSE	26S proteasome non-ATPase regulatory subunit 11	sp|Q8BG32|PSD11_MOUSE 26S proteasome non-ATPase regulatory subunit 11 OS=Mus musculus OX=10090 GN=Psmd11 PE=1 SV=3	0.688555	23.789	0.0414775	0.106243	9	9	24.5079	23.7124	24.1794	23.6676	23.4319	23.2346
Q64704-2	STX3_MOUSE	Isoform 3B of Syntaxin-3	sp|Q64704-2|STX3_MOUSE Isoform 3B of Syntaxin-3 OS=Mus musculus OX=10090 GN=Stx3;sp|Q64704|STX3_MOUSE Syntaxin-3 OS=Mus musculus OX=10090 GN=Stx3 PE=1 SV=1;sp|Q64704-3|STX3_MOUSE Isoform 3C of Syntaxin-3 OS=Mus musculus OX=10090 GN=Stx3	0.950586	23.7839	0.0585024	0.134281	6;6;3;2	6;6;3;2	24.4016	24.7773	23.5987	22.6749	23.1798	24.071
Q06649	3BP2_MOUSE	SH3 domain-binding protein 2	sp|Q06649|3BP2_MOUSE SH3 domain-binding protein 2 OS=Mus musculus OX=10090 GN=Sh3bp2 PE=1 SV=1	-0.242303	23.7828	0.356105	0.487756	10	10	23.5333	23.6047	23.847	24.0081	24.071	23.6327
Q8BGQ7	SYAC_MOUSE	Alanine--tRNA ligase, cytoplasmic	sp|Q8BGQ7|SYAC_MOUSE Alanine--tRNA ligase, cytoplasmic OS=Mus musculus OX=10090 GN=Aars PE=1 SV=1	1.20429	23.7815	0.0018268	0.014082	10	10	24.6523	24.0991	24.3995	22.8958	23.2407	23.4016
P09528	FRIH_MOUSE	Ferritin heavy chain	sp|P09528|FRIH_MOUSE Ferritin heavy chain OS=Mus musculus OX=10090 GN=Fth1 PE=1 SV=2	0.235133	23.7781	0.626176	0.727421	6	6	24.5152	23.683	23.4886	23.667	22.7966	24.5179
Q8BGH7	C42S2_MOUSE	CDC42 small effector protein 2	sp|Q8BGH7|C42S2_MOUSE CDC42 small effector protein 2 OS=Mus musculus OX=10090 GN=Cdc42se2 PE=1 SV=1	-0.421406	23.7746	0.10523	0.203935	2	2	23.5169	23.4968	23.678	23.9454	23.8504	24.1601
Q8R050-2	ERF3A_MOUSE	Isoform 2 of Eukaryotic peptide chain release factor GTP-binding subunit ERF3A	sp|Q8R050-2|ERF3A_MOUSE Isoform 2 of Eukaryotic peptide chain release factor GTP-binding subunit ERF3A OS=Mus musculus OX=10090 GN=Gspt1;sp|Q8R050|ERF3A_MOUSE Eukaryotic peptide chain release factor GTP-binding subunit ERF3A OS=Mus musculus OX=10090 GN=Gsp	0.693542	23.7737	0.0525674	0.125258	5;5;1	5;5;1	24.2847	23.8927	24.184	23.217	23.9896	23.0741
Q9CX84	RGS19_MOUSE	Regulator of G-protein signaling 19	sp|Q9CX84|RGS19_MOUSE Regulator of G-protein signaling 19 OS=Mus musculus OX=10090 GN=Rgs19 PE=1 SV=1	0.15871	23.7709	0.541657	0.657598	3	3	24.1608	23.6089	23.7811	23.7371	23.5891	23.7485
Q9CZR8	EFTS_MOUSE	Elongation factor Ts, mitochondrial	sp|Q9CZR8|EFTS_MOUSE Elongation factor Ts, mitochondrial OS=Mus musculus OX=10090 GN=Tsfm PE=1 SV=1	-1.2245	23.7661	0.00564866	0.0285641	8	8	22.7428	23.268	23.4507	24.735	24.5818	23.8182
Q3U481	MFS12_MOUSE	Major facilitator superfamily domain-containing protein 12	sp|Q3U481|MFS12_MOUSE Major facilitator superfamily domain-containing protein 12 OS=Mus musculus OX=10090 GN=Mfsd12 PE=1 SV=1	-0.912238	23.7647	0.0928291	0.186165	4	4	24.183	23.0834	22.6594	23.4835	24.2723	24.9067
Q5F2E7	NUFP2_MOUSE	Nuclear fragile X mental retardation-interacting protein 2	sp|Q5F2E7|NUFP2_MOUSE Nuclear fragile X mental retardation-interacting protein 2 OS=Mus musculus OX=10090 GN=Nufip2 PE=1 SV=1;sp|Q5F2E7-2|NUFP2_MOUSE Isoform 2 of Nuclear fragile X mental retardation-interacting protein 2 OS=Mus musculus OX=10090 GN=Nufip2	-0.0965062	23.7611	0.77349	0.843233	10;9	10;9	23.9869	23.3798	23.7718	24.2689	23.262	23.8973
Q9D964	GATM_MOUSE	Glycine amidinotransferase, mitochondrial	sp|Q9D964|GATM_MOUSE Glycine amidinotransferase, mitochondrial OS=Mus musculus OX=10090 GN=Gatm PE=1 SV=1	0.715768	23.76	0.0835385	0.172721	8	8	23.9354	24.2301	24.1881	24.0399	23.5192	22.6472
O89017	LGMN_MOUSE	Legumain	sp|O89017|LGMN_MOUSE Legumain OS=Mus musculus OX=10090 GN=Lgmn PE=1 SV=1	-0.220046	23.7598	0.61059	0.717263	6	6	24.0842	23.2726	23.5927	23.4034	23.4389	24.7673
P70677	CASP3_MOUSE	Caspase-3	sp|P70677|CASP3_MOUSE Caspase-3 OS=Mus musculus OX=10090 GN=Casp3 PE=1 SV=1	0.133412	23.7589	0.605346	0.713686	6	6	23.9445	23.8501	23.6822	23.9875	23.5035	23.5855
Q8BVL3	SNX17_MOUSE	Sorting nexin-17	sp|Q8BVL3|SNX17_MOUSE Sorting nexin-17 OS=Mus musculus OX=10090 GN=Snx17 PE=1 SV=2	-0.13201	23.7579	0.617108	0.722419	8	8	23.8333	23.3545	23.8879	23.8993	23.6753	23.8971
Q9DAA6	EXOS1_MOUSE	Exosome complex component CSL4	sp|Q9DAA6|EXOS1_MOUSE Exosome complex component CSL4 OS=Mus musculus OX=10090 GN=Exosc1 PE=1 SV=1;sp|Q9DAA6-2|EXOS1_MOUSE Isoform 2 of Exosome complex component CSL4 OS=Mus musculus OX=10090 GN=Exosc1	-0.543447	23.7545	0.182887	0.304432	6;5	6;5	23.0879	23.4855	23.8749	24.0191	24.6713	23.3884
P61022	CHP1_MOUSE	Calcineurin B homologous protein 1	sp|P61022|CHP1_MOUSE Calcineurin B homologous protein 1 OS=Mus musculus OX=10090 GN=Chp1 PE=1 SV=2	0.319437	23.7545	0.254853	0.383192	7	7	23.6362	23.8475	24.2589	23.6675	23.7009	23.4158
Q9JM14	NT5C_MOUSE	5(3)-deoxyribonucleotidase, cytosolic type	sp|Q9JM14|NT5C_MOUSE 5(3)-deoxyribonucleotidase, cytosolic type OS=Mus musculus OX=10090 GN=Nt5c PE=1 SV=1	0.583816	23.7544	0.126725	0.235943	3	3	24.1519	23.7057	24.2814	23.9305	22.8067	23.6503
Q6R891	NEB2_MOUSE	Neurabin-2	sp|Q6R891|NEB2_MOUSE Neurabin-2 OS=Mus musculus OX=10090 GN=Ppp1r9b PE=1 SV=1;sp|Q6R891-2|NEB2_MOUSE Isoform 2 of Neurabin-2 OS=Mus musculus OX=10090 GN=Ppp1r9b	-0.996905	23.751	0.00494482	0.025989	9;5	9;5	22.8553	23.4125	23.49	24.1434	24.2973	24.3078
Q60648	SAP3_MOUSE	Ganglioside GM2 activator	sp|Q60648|SAP3_MOUSE Ganglioside GM2 activator OS=Mus musculus OX=10090 GN=Gm2a PE=1 SV=2	-0.307868	23.7496	0.522564	0.642382	4	4	24.6728	23.1289	22.9854	23.766	23.6154	24.3294
Q9WVM1	RGAP1_MOUSE	Rac GTPase-activating protein 1	sp|Q9WVM1|RGAP1_MOUSE Rac GTPase-activating protein 1 OS=Mus musculus OX=10090 GN=Racgap1 PE=1 SV=1	-1.20017	23.7461	0.00303863	0.0193055	6	6	22.789	23.3676	23.2814	23.9773	24.3807	24.6805
Q9D7S9	CHMP5_MOUSE	Charged multivesicular body protein 5	sp|Q9D7S9|CHMP5_MOUSE Charged multivesicular body protein 5 OS=Mus musculus OX=10090 GN=Chmp5 PE=1 SV=1	1.36635	23.7449	0.000545981	0.00732462	3	3	24.4305	24.5358	24.318	23.3859	22.9166	22.8827
Q91WJ8	FUBP1_MOUSE	Far upstream element-binding protein 1	sp|Q91WJ8|FUBP1_MOUSE Far upstream element-binding protein 1 OS=Mus musculus OX=10090 GN=Fubp1 PE=1 SV=1;sp|Q91WJ8-2|FUBP1_MOUSE Isoform 2 of Far upstream element-binding protein 1 OS=Mus musculus OX=10090 GN=Fubp1	0.435265	23.7398	0.26899	0.398735	8;8	7;7	24.2837	23.7201	23.8685	22.8058	23.6223	24.1384
Q8R0A0	T2FB_MOUSE	General transcription factor IIF subunit 2	sp|Q8R0A0|T2FB_MOUSE General transcription factor IIF subunit 2 OS=Mus musculus OX=10090 GN=Gtf2f2 PE=1 SV=1	-0.40545	23.7384	0.281459	0.412638	5	5	23.0181	23.3846	24.2042	24.0889	24.1554	23.579
Q8BUE4	AIFM2_MOUSE	Apoptosis-inducing factor 2	sp|Q8BUE4|AIFM2_MOUSE Apoptosis-inducing factor 2 OS=Mus musculus OX=10090 GN=Aifm2 PE=1 SV=1;sp|Q8BUE4-2|AIFM2_MOUSE Isoform 2 of Apoptosis-inducing factor 2 OS=Mus musculus OX=10090 GN=Aifm2	1.72105	23.7378	0.0130989	0.0476886	11;7	11;7	24.5535	23.7944	25.447	22.4563	22.2334	23.9422
Q91VN6	DDX41_MOUSE	Probable ATP-dependent RNA helicase DDX41	sp|Q91VN6|DDX41_MOUSE Probable ATP-dependent RNA helicase DDX41 OS=Mus musculus OX=10090 GN=Ddx41 PE=1 SV=2	-0.309133	23.7358	0.285561	0.417208	6	6	23.5471	23.3425	23.8542	23.9143	23.5791	24.1777
Q80ZW2	THEM6_MOUSE	Protein THEM6	sp|Q80ZW2|THEM6_MOUSE Protein THEM6 OS=Mus musculus OX=10090 GN=Them6 PE=1 SV=1	-1.25492	23.7354	0.00203007	0.0147632	4	4	23.2767	23.3268	22.7205	24.5585	24.5022	24.028
O09131	GSTO1_MOUSE	Glutathione S-transferase omega-1	sp|O09131|GSTO1_MOUSE Glutathione S-transferase omega-1 OS=Mus musculus OX=10090 GN=Gsto1 PE=1 SV=2	-0.800304	23.7344	0.0478599	0.117425	6	5	22.7453	23.4496	23.8079	23.7556	24.5176	24.1306
O35955	PSB10_MOUSE	Proteasome subunit beta type-10	sp|O35955|PSB10_MOUSE Proteasome subunit beta type-10 OS=Mus musculus OX=10090 GN=Psmb10 PE=1 SV=1	1.2956	23.7335	0.0040074	0.0223411	7	7	23.7661	24.6163	24.7616	23.2469	23.2506	22.7597
O88736	DHB7_MOUSE	3-keto-steroid reductase	sp|O88736|DHB7_MOUSE 3-keto-steroid reductase OS=Mus musculus OX=10090 GN=Hsd17b7 PE=1 SV=1	1.44428	23.7273	0.00844555	0.0360654	5	5	23.9142	24.0317	24.3193	22.6441	NA	NA
Q8K385	FRRS1_MOUSE	Ferric-chelate reductase 1	sp|Q8K385|FRRS1_MOUSE Ferric-chelate reductase 1 OS=Mus musculus OX=10090 GN=FRRS1 PE=1 SV=1	-1.2672	23.7268	0.00210663	0.0150591	4	4	23.1816	22.8914	23.2065	24.733	23.8925	24.4557
P46467	VPS4B_MOUSE	Vacuolar protein sorting-associated protein 4B	sp|P46467|VPS4B_MOUSE Vacuolar protein sorting-associated protein 4B OS=Mus musculus OX=10090 GN=Vps4b PE=1 SV=2	0.0091226	23.7265	0.972869	0.982567	7	5	23.8518	23.503	23.8383	23.9771	23.7791	23.4095
Q8BFY9-2	TNPO1_MOUSE	Isoform 2 of Transportin-1	sp|Q8BFY9-2|TNPO1_MOUSE Isoform 2 of Transportin-1 OS=Mus musculus OX=10090 GN=Tnpo1;sp|Q8BFY9|TNPO1_MOUSE Transportin-1 OS=Mus musculus OX=10090 GN=Tnpo1 PE=1 SV=2	0.3615	23.7236	0.373425	0.504888	7;7;3	7;7;3	24.603	23.4017	23.7083	23.803	23.8308	22.9947
Q7TNC4-2	LC7L2_MOUSE	Isoform 2 of Putative RNA-binding protein Luc7-like 2	sp|Q7TNC4-2|LC7L2_MOUSE Isoform 2 of Putative RNA-binding protein Luc7-like 2 OS=Mus musculus OX=10090 GN=Luc7l2;sp|Q7TNC4-3|LC7L2_MOUSE Isoform 3 of Putative RNA-binding protein Luc7-like 2 OS=Mus musculus OX=10090 GN=Luc7l2;sp|Q7TNC4-4|LC7L2_MOUSE Isofor	-0.881988	23.7232	0.00652847	0.0308867	8;8;8;8	5;5;5;5	23.161	23.2946	23.391	23.9144	24.1805	24.3977
Q920E5	FPPS_MOUSE	Farnesyl pyrophosphate synthase	sp|Q920E5|FPPS_MOUSE Farnesyl pyrophosphate synthase OS=Mus musculus OX=10090 GN=Fdps PE=1 SV=1	-0.687206	23.711	0.112278	0.214293	5	5	23.8303	23.1505	23.1214	24.755	23.3913	24.0175
P37804	TAGL_MOUSE	Transgelin	sp|P37804|TAGL_MOUSE Transgelin OS=Mus musculus OX=10090 GN=Tagln PE=1 SV=3	-0.738636	23.7091	0.251314	0.379842	7	7	23.4851	23.4848	23.0496	22.5098	24.7688	24.9568
Q8BH24	TM9S4_MOUSE	Transmembrane 9 superfamily member 4	sp|Q8BH24|TM9S4_MOUSE Transmembrane 9 superfamily member 4 OS=Mus musculus OX=10090 GN=Tm9sf4 PE=1 SV=1	0.15647	23.7081	0.752481	0.829565	5	5	23.8581	23.9336	23.5674	24.7845	23.3504	22.7548
Q8VE96	S35F6_MOUSE	Solute carrier family 35 member F6	sp|Q8VE96|S35F6_MOUSE Solute carrier family 35 member F6 OS=Mus musculus OX=10090 GN=Slc35f6 PE=1 SV=1	0.318519	23.7017	0.376542	0.508167	2	2	23.7008	24.0371	23.7495	NA	23.1019	23.9193
Q68ED3	PAPD5_MOUSE	Non-canonical poly(A) RNA polymerase PAPD5	sp|Q68ED3|PAPD5_MOUSE Non-canonical poly(A) RNA polymerase PAPD5 OS=Mus musculus OX=10090 GN=Tent4b PE=1 SV=2	-3.49537	23.6948	8.42894e-06	0.000825474	13	13	NA	21.9099	21.2853	24.9168	25.0614	25.3007
P14152	MDHC_MOUSE	Malate dehydrogenase, cytoplasmic	sp|P14152|MDHC_MOUSE Malate dehydrogenase, cytoplasmic OS=Mus musculus OX=10090 GN=Mdh1 PE=1 SV=3	1.70001	23.6939	6.6156e-05	0.00233225	8	8	24.4595	24.6436	24.5286	22.8994	22.676	22.9564
Q99J62	RFC4_MOUSE	Replication factor C subunit 4	sp|Q99J62|RFC4_MOUSE Replication factor C subunit 4 OS=Mus musculus OX=10090 GN=Rfc4 PE=1 SV=1	0.34806	23.6934	0.257129	0.385786	6	6	24.2093	23.3733	24.0196	23.432	23.4593	23.6668
Q6NS46	RRP5_MOUSE	Protein RRP5 homolog	sp|Q6NS46|RRP5_MOUSE Protein RRP5 homolog OS=Mus musculus OX=10090 GN=Pdcd11 PE=1 SV=2	-0.0659751	23.6887	0.879102	0.915882	13	13	24.1227	23.8381	23.0063	24.2852	23.9102	22.9696
B2RQC6	PYR1_MOUSE	CAD protein	sp|B2RQC6|PYR1_MOUSE CAD protein OS=Mus musculus OX=10090 GN=Cad PE=1 SV=1;sp|B2RQC6-2|PYR1_MOUSE Isoform 2 of CAD protein OS=Mus musculus OX=10090 GN=Cad	0.0917835	23.6884	0.847872	0.896383	14;12	14;12	24.4853	23.2165	23.5012	23.8309	24.2978	22.7989
Q8BYC6	TAOK3_MOUSE	Serine/threonine-protein kinase TAO3	sp|Q8BYC6|TAOK3_MOUSE Serine/threonine-protein kinase TAO3 OS=Mus musculus OX=10090 GN=Taok3 PE=1 SV=2	-0.531626	23.6869	0.0893963	0.181386	13;1	13;1	23.3005	23.7253	23.2375	23.5884	24.206	24.0637
Q6NZF1	ZC11A_MOUSE	Zinc finger CCCH domain-containing protein 11A	sp|Q6NZF1|ZC11A_MOUSE Zinc finger CCCH domain-containing protein 11A OS=Mus musculus OX=10090 GN=Zc3h11a PE=1 SV=1	0.0982145	23.6848	0.729627	0.811372	11	11	23.3719	23.7958	24.0341	23.4283	23.8973	23.5815
Q8BJ48	NAGPA_MOUSE	N-acetylglucosamine-1-phosphodiester alpha-N-acetylglucosaminidase	sp|Q8BJ48|NAGPA_MOUSE N-acetylglucosamine-1-phosphodiester alpha-N-acetylglucosaminidase OS=Mus musculus OX=10090 GN=Nagpa PE=1 SV=2	0.232024	23.6809	0.404689	0.534852	9	9	23.8858	23.4004	24.1047	23.5492	23.5037	23.6419
Q9Z1T1	AP3B1_MOUSE	AP-3 complex subunit beta-1	sp|Q9Z1T1|AP3B1_MOUSE AP-3 complex subunit beta-1 OS=Mus musculus OX=10090 GN=Ap3b1 PE=1 SV=2	-1.06728	23.6781	0.00736382	0.0330809	10;1	10;1	23.5258	23.2353	22.6724	24.4633	23.9065	24.2655
Q9CPR4	RL17_MOUSE	60S ribosomal protein L17	sp|Q9CPR4|RL17_MOUSE 60S ribosomal protein L17 OS=Mus musculus OX=10090 GN=Rpl17 PE=1 SV=3	0.465598	23.6749	0.188982	0.310358	5	5	24.1858	23.3395	24.1978	23.2681	23.8322	23.226
Q9Z2N8	ACL6A_MOUSE	Actin-like protein 6A	sp|Q9Z2N8|ACL6A_MOUSE Actin-like protein 6A OS=Mus musculus OX=10090 GN=Actl6a PE=1 SV=2	-0.0749072	23.6717	0.829691	0.881219	7;1	7;1	23.5862	23.5394	23.7771	23.7883	24.2911	23.0481
Q8K224	NAT10_MOUSE	RNA cytidine acetyltransferase	sp|Q8K224|NAT10_MOUSE RNA cytidine acetyltransferase OS=Mus musculus OX=10090 GN=Nat10 PE=1 SV=1	-0.733841	23.6708	0.103202	0.201735	11	11	22.9273	23.5299	23.4544	24.5473	24.4091	23.1568
Q9D6J5	NDUB8_MOUSE	NADH dehydrogenase [ubiquinone] 1 beta subcomplex subunit 8, mitochondrial	sp|Q9D6J5|NDUB8_MOUSE NADH dehydrogenase [ubiquinone] 1 beta subcomplex subunit 8, mitochondrial OS=Mus musculus OX=10090 GN=Ndufb8 PE=1 SV=1	-1.38929	23.6694	0.00796186	0.0349134	5	5	22.5879	23.1611	23.1754	24.6293	24.9551	23.5078
P51829	ADCY7_MOUSE	Adenylate cyclase type 7	sp|P51829|ADCY7_MOUSE Adenylate cyclase type 7 OS=Mus musculus OX=10090 GN=Adcy7 PE=2 SV=2	-0.0594682	23.667	0.800527	0.864052	8	8	23.6588	23.5557	23.6974	23.8541	23.6427	23.5935
Q8BGD9	IF4B_MOUSE	Eukaryotic translation initiation factor 4B	sp|Q8BGD9|IF4B_MOUSE Eukaryotic translation initiation factor 4B OS=Mus musculus OX=10090 GN=Eif4b PE=1 SV=1	-1.55753	23.6664	0.00249475	0.0169666	7	7	22.8335	22.7367	23.0927	23.6631	24.6714	25.0009
Q03963	E2AK2_MOUSE	Interferon-induced, double-stranded RNA-activated protein kinase	sp|Q03963|E2AK2_MOUSE Interferon-induced, double-stranded RNA-activated protein kinase OS=Mus musculus OX=10090 GN=Eif2ak2 PE=1 SV=2	0.938739	23.6656	0.00588348	0.0293974	8	8	24.0692	24.223	24.1126	23.5503	23.0875	22.9509
Q8BRF7-3	SCFD1_MOUSE	Isoform 3 of Sec1 family domain-containing protein 1	sp|Q8BRF7-3|SCFD1_MOUSE Isoform 3 of Sec1 family domain-containing protein 1 OS=Mus musculus OX=10090 GN=Scfd1;sp|Q8BRF7|SCFD1_MOUSE Sec1 family domain-containing protein 1 OS=Mus musculus OX=10090 GN=Scfd1 PE=1 SV=1	0.564719	23.6653	0.0837433	0.173005	13;13;5	13;13;5	24.1977	23.7125	23.9328	23.3444	23.7933	23.0112
P28650	PURA1_MOUSE	Adenylosuccinate synthetase isozyme 1	sp|P28650|PURA1_MOUSE Adenylosuccinate synthetase isozyme 1 OS=Mus musculus OX=10090 GN=Adssl1 PE=1 SV=2;sp|P28650-2|PURA1_MOUSE Isoform 2 of Adenylosuccinate synthetase isozyme 1 OS=Mus musculus OX=10090 GN=Adssl1	-1.04906	23.665	0.00536404	0.0275517	7;7	6;6	23.3467	23.1081	22.9665	23.9334	24.6369	23.9983
P16330-2	CN37_MOUSE	Isoform CNPI of 2,3-cyclic-nucleotide 3-phosphodiesterase	sp|P16330-2|CN37_MOUSE Isoform CNPI of 2,3-cyclic-nucleotide 3-phosphodiesterase OS=Mus musculus OX=10090 GN=Cnp;sp|P16330|CN37_MOUSE 2,3-cyclic-nucleotide 3-phosphodiesterase OS=Mus musculus OX=10090 GN=Cnp PE=1 SV=3	2.34792	23.6628	3.33024e-05	0.00177896	12;12	12;12	24.8192	24.8141	24.8768	22.679	21.955	22.8324
Q8CH77	NAV1_MOUSE	Neuron navigator 1	sp|Q8CH77|NAV1_MOUSE Neuron navigator 1 OS=Mus musculus OX=10090 GN=Nav1 PE=1 SV=2;sp|Q8CH77-2|NAV1_MOUSE Isoform 2 of Neuron navigator 1 OS=Mus musculus OX=10090 GN=Nav1;sp|Q8CH77-3|NAV1_MOUSE Isoform 3 of Neuron navigator 1 OS=Mus musculus OX=10090 GN=Na	-2.66865	23.6602	0.0012849	0.0118339	13;12;9;4	13;12;9;4	NA	NA	21.6587	24.7242	23.7705	24.4873
[truncated: 1,733 more rows]

## Sheet: regulated
Uniprot ID	Uniprot Acc	protein name	Fasta.headers	logFC	AveExpr	P.Value	adj.P.Val	Total.peptides	Unique.peptides	LOG2.IFN_01	LOG2.IFN_02	LOG2.IFN_03	LOG2.Rest_01	LOG2.Rest_02	LOG2.Rest_03
[truncated: 808 more rows]

[truncated: 3 more sheets: Unique Resting, Unique IFN-g, Ubiquitin system prot]
