# Supplementary material for: The E3 ubiquitin ligase RNF115 regulates phagosome maturation and host response to bacterial infection
Source: EMBO J. 2022 Oct 25;41(23):e108970. doi: 10.15252/embj.2021108970 (PMC9713710; doi:10.15252/embj.2021108970)
Supplement: Supplementary file 3 — Dataset EV2 [file EMBJ-41-e108970-s003.xlsx]

## Sheet: Legend
Dataset EV2: Proteomics list of ubquitylated peptides from IFN-gamma activated macrophage phagosomes
Bilkei-Gorzo et al 2022
Fasta headers	Fasta headers of proteins
Uniprot ID	Uniprot ID
Uniprot Acc	Uniprot Accession
Score	Andromeda Score
Localization prob	Localisation Probability
Positions within proteins	ubiquitylation positions within protein sequence
Sequence window	Sequence window around ubiquitylation site
Average log2 (CTRL)	Average log2 Intensity in resting/Ctrl
average log2(IFN)	Average log2 Intensity in IFN-gamma
Log2(IFN/CTRL)	log 2 fold-change
(-) Log t-test p value	minus log10 of the t-test p-value
log2 Int IFN 01	Log2 Intensity of IFN replicate 1
Log2 Int IFN 02	Log2 Intensity of IFN replicate 2
Log2 Int IFN 03	Log2 Intensity of IFN replicate 3
Log2 Int CTRL 01	Log2 Intensity of Resting replicate 1
Log2 Int CTRL 02	Log2 Intensity of Resting replicate 2
Log2 Int CTRL 03	Log2 Intensity of Resting replicate 3

## Sheet: ubiquitylation sites
Fasta headers	Uniprot ID	Uniprot Acc	Score	Localization prob	Positions within proteins	Sequence window	Average log2 (CTRL)	average log2(IFN)	Log2(IFN/CTRL)	(-) Log t-test p value	log2 Int IFN 01	Log2 Int IFN 02	Log2 Int IFN 03	Log2 Int CTRL 01	Log2 Int CTRL 02	Log2 Int CTRL 03
>sp|P62983|RS27A_MOUSE Ubiquitin-40S ribosomal protein S27a OS=Mus musculus GN=Rps27a PE=1 SV=2;>sp|P62984|RL40_MOUSE Ubiquitin-60S ribosomal protein L40 OS=Mus musculus GN=Uba52 PE=1 SV=2;>sp|P0CG49|UBB_MOUSE Polyubiquitin-B OS=Mus musculus GN=Ubb PE=2 SV	P62983	RS27A_MOUSE	192.18	1	11;11;11;11	_____MQIFVKTLTGKTITLEVEPSDTIENV	28.1596	31.034	2.87441	0.00472639	28.6665	28.5874	27.2248	31.4167	30.8313	30.8539
>sp|P62983|RS27A_MOUSE Ubiquitin-40S ribosomal protein S27a OS=Mus musculus GN=Rps27a PE=1 SV=2;>sp|P62984|RL40_MOUSE Ubiquitin-60S ribosomal protein L40 OS=Mus musculus GN=Uba52 PE=1 SV=2;>sp|P0CG49|UBB_MOUSE Polyubiquitin-B OS=Mus musculus GN=Ubb PE=2 SV	P62983	RS27A_MOUSE	168.68	1	63;63;63;63	KQLEDGRTLSDYNIQKESTLHLVLRLRGGAK	27.7875	28.44	0.65249	0.862865	28.3718	28.1806	26.8101	31.8245	21.423	32.0724
>sp|P01897|HA1L_MOUSE H-2 class I histocompatibility antigen, L-D alpha chain OS=Mus musculus GN=H2-L PE=1 SV=2;>sp|P01899|HA11_MOUSE H-2 class I histocompatibility antigen, D-B alpha chain OS=Mus musculus GN=H2-D1 PE=1 SV=2	P01897	HA1L_MOUSE	97.059	1	340;340	AVVAFVMKRRRNTGGKGGDYALAPGSQSSEM	24.0264	27.9803	3.95395	0.00704935	NaN	24.6022	23.4506	28.6123	27.5504	27.7784
>sp|Q9CQW9|IFM3_MOUSE Interferon-induced transmembrane protein 3 OS=Mus musculus GN=Ifitm3 PE=1 SV=1	Q9CQW9	IFM3_MOUSE	116.94	1	24	ITAASGGQPPNYERIKEEYEVAEMGAPHGSA	24.8064	27.2635	2.4571	0.00578446	25.1604	25.3179	23.9409	27.0279	27.2507	27.5119
>sp|P62983|RS27A_MOUSE Ubiquitin-40S ribosomal protein S27a OS=Mus musculus GN=Rps27a PE=1 SV=2;>sp|P62984|RL40_MOUSE Ubiquitin-60S ribosomal protein L40 OS=Mus musculus GN=Uba52 PE=1 SV=2;>sp|P0CG49|UBB_MOUSE Polyubiquitin-B OS=Mus musculus GN=Ubb PE=2 SV	P62983	RS27A_MOUSE	227.81	1	48;48;48;48	KEGIPPDQQRLIFAGKQLEDGRTLSDYNIQK	22.9449	26.6151	3.67012	0.00171418	23.2713	23.5706	21.993	26.7595	26.4662	26.6195
>sp|Q5QNQ9|CORA1_MOUSE Collagen alpha-1(XXVII) chain OS=Mus musculus GN=Col27a1 PE=2 SV=1	Q5QNQ9	CORA1_MOUSE	62.438	1	526	TMPPTRDSALTPAGSKKFTGRETSKKTRQKS	26.5168	26.6144	0.0976033	0.816914	25.9456	27.071	26.5338	26.2656	26.5449	27.0328
>sp|Q5QNQ9|CORA1_MOUSE Collagen alpha-1(XXVII) chain OS=Mus musculus GN=Col27a1 PE=2 SV=1	Q5QNQ9	CORA1_MOUSE	62.438	1	527	MPPTRDSALTPAGSKKFTGRETSKKTRQKSS	26.5168	26.6144	0.0976033	0.816914	25.9456	27.071	26.5338	26.2656	26.5449	27.0328
>sp|Q60930|VDAC2_MOUSE Voltage-dependent anion-selective channel protein 2 OS=Mus musculus GN=Vdac2 PE=1 SV=2	Q60930	VDAC2_MOUSE	196.5	0.872547	122	LKLTFDTTFSPNTGKKSGKIKSAYKRECINL	23.6463	26.2901	2.64378	0.034699	23.3429	24.2536	23.3423	27.097	25.4831	NaN
>sp|P62983|RS27A_MOUSE Ubiquitin-40S ribosomal protein S27a OS=Mus musculus GN=Rps27a PE=1 SV=2;>sp|P62984|RL40_MOUSE Ubiquitin-60S ribosomal protein L40 OS=Mus musculus GN=Uba52 PE=1 SV=2;>sp|P0CG49|UBB_MOUSE Polyubiquitin-B OS=Mus musculus GN=Ubb PE=2 SV	P62983	RS27A_MOUSE	120.63	0.995396	27;27;27;27	TITLEVEPSDTIENVKAKIQDKEGIPPDQQR	22.7164	26.2456	3.52922	0.0584524	NaN	23.6061	21.8266	26.171	NaN	26.3201
>sp|Q60932-2|VDAC1_MOUSE Isoform Mt-VDAC1 of Voltage-dependent anion-selective channel protein 1 OS=Mus musculus GN=Vdac1;>sp|Q60932|VDAC1_MOUSE Voltage-dependent anion-selective channel protein 1 OS=Mus musculus GN=Vdac1 PE=1 SV=3	Q60932-2	VDAC1_MOUSE	106.32	0.579704	110;123	LKLTFDSSFSPNTGKKNAKIKTGYKREHINL	23.4856	26.0837	2.59815	0.0161435	23.1644	23.8546	23.4377	26.7021	25.4653	NaN
>sp|P20491|FCERG_MOUSE High affinity immunoglobulin epsilon receptor subunit gamma OS=Mus musculus GN=Fcer1g PE=1 SV=1	P20491	FCERG_MOUSE	105.03	1	60	RLKIQVRKAAIASREKADAVYTGLNTRSQET	23.5641	25.9691	2.40498	0.00340744	23.9947	23.8253	22.8723	26.2766	25.7061	25.9246
>sp|O35405|PLD3_MOUSE Phospholipase D3 OS=Mus musculus GN=Pld3 PE=2 SV=1	O35405	PLD3_MOUSE	53.481	0.999979	11	_____MKPKLMYQELKVPVEEPAGELPLNEI	19.7049	24.8663	5.16139	0.00450163	18.8216	20.5994	19.6938	24.977	24.7556	NaN
>sp|P62983|RS27A_MOUSE Ubiquitin-40S ribosomal protein S27a OS=Mus musculus GN=Rps27a PE=1 SV=2;>sp|P62984|RL40_MOUSE Ubiquitin-60S ribosomal protein L40 OS=Mus musculus GN=Uba52 PE=1 SV=2;>sp|P0CG49|UBB_MOUSE Polyubiquitin-B OS=Mus musculus GN=Ubb PE=2 SV	P62983	RS27A_MOUSE	145.52	1	33;33;33;33	EPSDTIENVKAKIQDKEGIPPDQQRLIFAGK	19.8311	24.516	4.68486	0.00011725	20.2004	19.9326	19.3604	24.4958	24.1929	24.8593
>sp|P62983|RS27A_MOUSE Ubiquitin-40S ribosomal protein S27a OS=Mus musculus GN=Rps27a PE=1 SV=2;>sp|P62984|RL40_MOUSE Ubiquitin-60S ribosomal protein L40 OS=Mus musculus GN=Uba52 PE=1 SV=2;>sp|P0CG49|UBB_MOUSE Polyubiquitin-B OS=Mus musculus GN=Ubb PE=2 SV	P62983	RS27A_MOUSE	154.15	0.999997	6;6;6;6	__________MQIFVKTLTGKTITLEVEPSD	20.4631	24.0986	3.63547	0.00428559	21.1241	21.0186	19.2467	24.3563	23.9803	23.9593
>sp|P01895-2|HA1Y_MOUSE Isoform 2 of H-2 class I histocompatibility antigen, alpha chain OS=Mus musculus GN=H2-D1	P01895-2	HA1Y_MOUSE	67.019	1	276	AVMAFVMKRRRNTGGKGGDYALAPV______	20.5186	24.0796	3.56098	0.00431953	20.8683	20.8213	19.8663	NaN	23.8526	24.3066
>sp|Q60961|LAP4A_MOUSE Lysosomal-associated transmembrane protein 4A OS=Mus musculus GN=Laptm4a PE=2 SV=1;>sp|Q60961-2|LAP4A_MOUSE Isoform Short of Lysosomal-associated transmembrane protein 4A OS=Mus musculus GN=Laptm4a	Q60961	LAP4A_MOUSE	81.625	1	224;135	QYVLPTYEMAVKIPEKEPPPPYLPA______	21.2163	23.6242	2.4079	0.00166167	21.304	21.6077	20.7373	23.9465	23.2807	23.6455
>sp|Q69ZN7|MYOF_MOUSE Myoferlin OS=Mus musculus GN=Myof PE=1 SV=2;>sp|Q69ZN7-4|MYOF_MOUSE Isoform 4 of Myoferlin OS=Mus musculus GN=Myof	Q69ZN7	MYOF_MOUSE	77.899	0.999999	1792;1567	LRVIIWNTKDVILDEKSITGEDMSDIYVKGW	19.5499	23.4003	3.8504	0.00294705	19.8952	20.339	18.4155	23.1649	23.4293	23.6067
>sp|P06800-3|PTPRC_MOUSE Isoform 3 of Receptor-type tyrosine-protein phosphatase C OS=Mus musculus GN=Ptprc;>sp|P06800-2|PTPRC_MOUSE Isoform 2 of Receptor-type tyrosine-protein phosphatase C OS=Mus musculus GN=Ptprc;>sp|P06800|PTPRC_MOUSE Receptor-type tyr	P06800-3	PTPRC_MOUSE	58.319	1	565;661;704	DAGSTYINASYIDGFKEPRKYIAAQGPRDET	16.0293	23.3863	7.35696	0.0295223	14.8907	14.2823	18.9151	23.3464	NaN	23.4262
>sp|Q8CFE6|S38A2_MOUSE Sodium-coupled neutral amino acid transporter 2 OS=Mus musculus GN=Slc38a2 PE=1 SV=1	Q8CFE6	S38A2_MOUSE	48.626	0.985516	33	SSYSSNSDFNYSYPTKQAALKSHYADVDPEN	17.5655	23.2413	5.67578	0.119626	14.8924	16.2519	21.5522	NaN	23.0155	23.467
>sp|P97789-2|XRN1_MOUSE Isoform 2 of 5'-3' exoribonuclease 1 OS=Mus musculus GN=Xrn1;>sp|P97789|XRN1_MOUSE 5'-3' exoribonuclease 1 OS=Mus musculus GN=Xrn1 PE=1 SV=1;>sp|P97789-3|XRN1_MOUSE Isoform 3 of 5'-3' exoribonuclease 1 OS=Mus musculus GN=Xrn1	P97789-2	XRN1_MOUSE	85.087	1	736;736;736	HLEEARVVAVSDGETKFYIEEPPGTQKVYLG	16.0206	23.24	7.21931	0.00230876	15.4784	14.563	18.0205	22.9628	23.2611	23.496
>sp|Q64281|LIRB4_MOUSE Leukocyte immunoglobulin-like receptor subfamily B member 4 OS=Mus musculus GN=Lilrb4 PE=1 SV=1	Q64281	LIRB4_MOUSE	67.917	0.999991	275	IGYQYGHKKKANASVKNTQSENNAELNSWNP	16.2329	22.9237	6.69075	0.00203146	16.0544	17.9255	14.7188	22.7586	23.1359	22.8765
>sp|Q8R5M8-4|CADM1_MOUSE Isoform 4 of Cell adhesion molecule 1 OS=Mus musculus GN=Cadm1;>sp|Q8R5M8-3|CADM1_MOUSE Isoform 3 of Cell adhesion molecule 1 OS=Mus musculus GN=Cadm1;>sp|Q8R5M8-2|CADM1_MOUSE Isoform 2 of Cell adhesion molecule 1 OS=Mus musculus G	Q8R5M8-4	CADM1_MOUSE	44.752	0.70059	412;423;440;451;284;290	TAIINAEGGQNNSEEKKEYFI__________	22.5053	22.8755	0.37025	0.405813	22.1544	23.2884	22.0729	22.7708	22.842	23.0137
>sp|Q9CQW2|ARL8B_MOUSE ADP-ribosylation factor-like protein 8B OS=Mus musculus GN=Arl8b PE=2 SV=1	Q9CQW2	ARL8B_MOUSE	76.01	0.999417	141	LVLGNKRDLPNALDEKQLIEKMNLSAIQDRE	21.7638	22.872	1.10825	0.0389272	21.8241	22.2056	21.2616	23.3565	22.6588	22.6008
>sp|P20491|FCERG_MOUSE High affinity immunoglobulin epsilon receptor subunit gamma OS=Mus musculus GN=Fcer1g PE=1 SV=1	P20491	FCERG_MOUSE	167.92	0.999996	80	YTGLNTRSQETYETLKHEKPPQ_________	21.2253	22.829	1.60376	0.00227559	21.1764	21.6475	20.8519	22.8259	22.8547	22.8064
>sp|P48036|ANXA5_MOUSE Annexin A5 OS=Mus musculus GN=Anxa5 PE=1 SV=1	P48036	ANXA5_MOUSE	116.78	1	106	AYELKHALKGAGTDEKVLTEIIASRTPEELS	14.779	22.7022	7.92324	0.000102358	15.4716	14.477	14.3884	21.9482	23.0558	23.1027
>sp|P57787|MOT4_MOUSE Monocarboxylate transporter 4 OS=Mus musculus GN=Slc16a3 PE=1 SV=1	P57787	MOT4_MOUSE	86.288	1	436	EVTEPEEVASEEKLHKPPVDVGVDSREVEHF	18.6455	22.648	4.00257	0.00109677	18.7967	18.8985	18.2412	NaN	22.406	22.8901
>sp|Q05910|ADAM8_MOUSE Disintegrin and metalloproteinase domain-containing protein 8 OS=Mus musculus GN=Adam8 PE=1 SV=3	Q05910	ADAM8_MOUSE	82.877	1	698	YRKAPRQIQRRSVAPKPISGLSNPLFYTRDS	19.3588	22.5527	3.19397	0.00122713	19.3845	19.333	NaN	22.1534	22.8301	22.6747
>sp|O08573-2|LEG9_MOUSE Isoform Short of Galectin-9 OS=Mus musculus GN=Lgals9;>sp|O08573|LEG9_MOUSE Galectin-9 OS=Mus musculus GN=Lgals9 PE=1 SV=1	O08573-2	LEG9_MOUSE	75.533	1	76;76	FNPRFEEGGYVVCNTKQNGQWGPEERKMQMP	16.8649	22.5437	5.67882	0.0199414	16.5043	18.6831	15.4074	22.3729	22.7146	NaN
>sp|P60867|RS20_MOUSE 40S ribosomal protein S20 OS=Mus musculus GN=Rps20 PE=1 SV=1	P60867	RS20_MOUSE	115.68	1	8	________MAFKDTGKTPVEPEVAIHRIRIT	21.0004	22.5312	1.53076	0.0942884	22.0311	21.2306	19.7395	22.8612	22.5636	22.1687
>sp|Q64281|LIRB4_MOUSE Leukocyte immunoglobulin-like receptor subfamily B member 4 OS=Mus musculus GN=Lilrb4 PE=1 SV=1;>sp|Q64281-2|LIRB4_MOUSE Isoform 2 of Leukocyte immunoglobulin-like receptor subfamily B member 4 OS=Mus musculus GN=Lilrb4	Q64281	LIRB4_MOUSE	78.319	1	304;265	NPQNEDPQGIVYAQVKPSRLQKDTACKETQD	16.0556	22.4828	6.42719	0.0691557	19.6184	14.2095	14.3391	22.1411	22.8246	NaN
>sp|P10853|H2B1F_MOUSE Histone H2B type 1-F/J/L OS=Mus musculus GN=Hist1h2bf PE=1 SV=2;>sp|Q8CGP2|H2B1P_MOUSE Histone H2B type 1-P OS=Mus musculus GN=Hist1h2bp PE=1 SV=3;>sp|Q64475|H2B1B_MOUSE Histone H2B type 1-B OS=Mus musculus GN=Hist1h2bb PE=1 SV=3;>sp	P10853	H2B1F_MOUSE	77.533	0.999792	121;121;121;121;121;121;122;121;121;121;121	ELAKHAVSEGTKAVTKYTSSK__________	18.9668	22.4579	3.4911	0.0835299	NaN	19.7758	18.1578	23.1699	21.7459	NaN
>sp|P20934|EVI2A_MOUSE Protein EVI2A OS=Mus musculus GN=Evi2a PE=1 SV=2	P20934	EVI2A_MOUSE	71.894	1	189	FLASSGLWTAESDTWKRAKELTGSNLLLQSP	19.7411	22.4364	2.69526	0.0185122	19.6314	20.5275	19.0645	22.6705	22.2022	NaN
>sp|Q99N08|M4A6C_MOUSE Membrane-spanning 4-domains subfamily A member 6C OS=Mus musculus GN=Ms4a6c PE=2 SV=1;>sp|Q99N08-2|M4A6C_MOUSE Isoform 2 of Membrane-spanning 4-domains subfamily A member 6C OS=Mus musculus GN=Ms4a6c	Q99N08	M4A6C_MOUSE	54.934	1	24;24	ETITTISPNGINFPQKDESQPTQQRQDSLKK	15.7694	22.3589	6.58954	0.0144197	18.9397	14.3517	14.0166	22.3442	22.1492	22.5832
>sp|P16858|G3P_MOUSE Glyceraldehyde-3-phosphate dehydrogenase OS=Mus musculus GN=Gapdh PE=1 SV=2	P16858	G3P_MOUSE	75.956	0.68028	105	AEYVVESTGVFTTMEKAGAHLKGGAKRVIIS	14.9642	22.3275	7.36327	0.00105298	15.0686	14.6861	15.138	21.5887	NaN	23.0663
>sp|O54885|TYOBP_MOUSE TYRO protein tyrosine kinase-binding protein OS=Mus musculus GN=Tyrobp PE=1 SV=1	O54885	TYOBP_MOUSE	78.752	1	82	GRLVSRGQGTAEGTRKQHIAETESPYQELQG	22.2259	22.3183	0.0923633	0.83687	22.4558	22.5482	21.6738	22.0363	21.9695	22.949
>sp|P52480|KPYM_MOUSE Pyruvate kinase PKM OS=Mus musculus GN=Pkm PE=1 SV=4;>sp|P52480-2|KPYM_MOUSE Isoform M1 of Pyruvate kinase PKM OS=Mus musculus GN=Pkm	P52480	KPYM_MOUSE	62.193	1	115;115	SDPILYRPVAVALDTKGPEIRTGLIKGSGTA	15.0695	22.3125	7.24297	4.62372e-05	15.831	14.6642	14.7134	22.3054	22.3898	22.2423
>sp|P13597-2|ICAM1_MOUSE Isoform 2 of Intercellular adhesion molecule 1 OS=Mus musculus GN=Icam1;>sp|P13597|ICAM1_MOUSE Intercellular adhesion molecule 1 OS=Mus musculus GN=Icam1 PE=1 SV=1	P13597-2	ICAM1_MOUSE	120.31	0.998159	523;529	KIRIYKLQKAQEEAIKLKGQAPPP_______	17.8542	22.2929	4.4387	0.00105627	18.0533	17.655	NaN	22.5454	21.8022	22.5311
>sp|Q9D1P4|CHRD1_MOUSE Cysteine and histidine-rich domain-containing protein 1 OS=Mus musculus GN=Chordc1 PE=1 SV=1	Q9D1P4	CHRD1_MOUSE	42.716	0.999335	306	SYVTMTATKIEITMRKAEPMQWASLELPTTK	22.9997	22.2886	-0.71119	0.309386	21.8908	23.7506	23.3578	22.7316	21.9522	22.1819
>sp|P51863|VA0D1_MOUSE V-type proton ATPase subunit d 1 OS=Mus musculus GN=Atp6v0d1 PE=1 SV=2	P51863	VA0D1_MOUSE	87.676	0.999998	265	EGLAQLARADDYEQVKNVADYYPEYKLLFEG	19.2793	22.2456	2.96622	0.00168015	19.2445	NaN	19.3142	22.3622	22.1289	NaN
>sp|O89051|ITM2B_MOUSE Integral membrane protein 2B OS=Mus musculus GN=Itm2b PE=2 SV=1	O89051	ITM2B_MOUSE	120.92	0.999294	13	___MVKVTFNSALAQKEAKKDEPKSSEEALI	16.1246	22.0381	5.91341	0.00423171	18.1309	15.2263	15.0168	22.0985	21.8593	22.1563
>sp|P51912|AAAT_MOUSE Neutral amino acid transporter B(0) OS=Mus musculus GN=Slc1a5 PE=1 SV=2	P51912	AAAT_MOUSE	67.641	0.999993	514	DRTKMPSSEPELIQVKNEVSLNPLPLATEEG	19.9794	22.0249	2.04547	0.00897746	NaN	20.4237	19.5352	22.122	21.9821	21.9706
>sp|Q9DBJ1|PGAM1_MOUSE Phosphoglycerate mutase 1 OS=Mus musculus GN=Pgam1 PE=1 SV=3	Q9DBJ1	PGAM1_MOUSE	101.72	1	5	___________MAAYKLVLIRHGESAWNLEN	19.1944	21.9814	2.78698	0.000917913	19.1093	19.2795	NaN	21.9955	22.2419	21.7067
>sp|P51912|AAAT_MOUSE Neutral amino acid transporter B(0) OS=Mus musculus GN=Slc1a5 PE=1 SV=2	P51912	AAAT_MOUSE	69.551	1	534	LNPLPLATEEGNPLLKQYQGPTGDSSATFEK	19.7428	21.9157	2.17292	0.0121509	20.2011	20.2259	18.8015	21.9946	22.1573	21.5953
>sp|Q9QY73|TMM59_MOUSE Transmembrane protein 59 OS=Mus musculus GN=Tmem59 PE=1 SV=2	Q9QY73	TMM59_MOUSE	95.236	1	315	RSQTEEHEEAGPLPTKVNLAHSEI_______	21.2066	21.8245	0.617947	0.271742	21.1525	21.8484	20.6188	NaN	21.8516	21.7974
>sp|Q504P2|CL12A_MOUSE C-type lectin domain family 12 member A OS=Mus musculus GN=Clec12a PE=2 SV=1	Q504P2	CL12A_MOUSE	52.42	0.904105	11	_____MSEEIVYANLKIQDPDKKEETQKSDK	19.5728	21.806	2.23314	0.0165242	19.6077	20.1631	18.9477	21.895	21.7169	NaN
>sp|Q99J93|IFM2_MOUSE Interferon-induced transmembrane protein 2 OS=Mus musculus GN=Ifitm2 PE=1 SV=1	Q99J93	IFM2_MOUSE	99.641	1	23	FLSTNAGLPPSYETIKEEYGVTELGEPSNSA	22.4021	21.7276	-0.67449	0.213042	22.6969	22.9094	21.6	22.0687	21.3514	21.7627
>sp|P62204|CALM_MOUSE Calmodulin OS=Mus musculus GN=Calm1 PE=1 SV=2	P62204	CALM_MOUSE	42.029	0.998804	31	AFSLFDKDGDGTITTKELGTVMRSLGQNPTE	20.0315	21.6685	1.63702	0.0227591	19.5847	20.4782	NaN	21.517	21.9463	21.5421
>sp|Q9JMH7|NEUR3_MOUSE Sialidase-3 OS=Mus musculus GN=Neu3 PE=1 SV=1	Q9JMH7	NEUR3_MOUSE	91.62	1	154	GEVKDLTEEVIGSEVKRWATFAVGPGHGIQL	21.2027	21.6683	0.46558	0.245769	21.2551	21.6268	20.7262	22.097	21.5512	21.3565
>sp|P62908|RS3_MOUSE 40S ribosomal protein S3 OS=Mus musculus GN=Rps3 PE=1 SV=1	P62908	RS3_MOUSE	60.8	0.999666	214	GPKKPLPDHVSIVEPKDEILPTTPISEQKGG	19.787	21.6472	1.86021	0.0511628	20.273	20.4838	18.6042	21.006	21.9664	21.9691
>sp|Q8CFB4|GBP5_MOUSE Guanylate-binding protein 5 OS=Mus musculus GN=Gbp5 PE=1 SV=2	Q8CFB4	GBP5_MOUSE	71.08	0.999978	484	TVSRTILQTDQVLTDKEIQSKAEQERAEAAR	14.9532	21.6419	6.68868	0.000128991	15.4546	15.314	14.0911	21.9437	21.4538	21.5282
>sp|Q6PFD9|NUP98_MOUSE Nuclear pore complex protein Nup98-Nup96 OS=Mus musculus GN=Nup98 PE=1 SV=2	Q6PFD9	NUP98_MOUSE	67.877	1	639	PSEYPENGERFSFLSKPVDENNQQDGEDDSL	19.8776	21.485	1.60742	0.0933732	19.8995	19.8557	NaN	20.4905	22.1961	21.7684
>sp|Q9CQW9|IFM3_MOUSE Interferon-induced transmembrane protein 3 OS=Mus musculus GN=Ifitm3 PE=1 SV=1	Q9CQW9	IFM3_MOUSE	69.422	0.999999	88	LGFIAYAYSVKSRDRKMVGDVTGAQAYASTA	18.7769	21.4843	2.70743	0.00497068	18.5313	19.1454	18.654	21.8462	NaN	21.1225
>sp|Q8VCW4|UN93B_MOUSE Protein unc-93 homolog B1 OS=Mus musculus GN=Unc93b1 PE=1 SV=2	Q8VCW4	UN93B_MOUSE	73.279	1	197	YITRMSQKYYEYSHYKEQDEQGPQQRPPRGS	19.4505	21.3821	1.9316	0.00521532	NaN	19.7716	19.1295	21.4024	21.2268	21.5173
>sp|Q01514|GBP1_MOUSE Interferon-induced guanylate-binding protein 1 OS=Mus musculus GN=Gbp1 PE=1 SV=1;>sp|Q9Z0E6|GBP2_MOUSE Interferon-induced guanylate-binding protein 2 OS=Mus musculus GN=Gbp2 PE=1 SV=1	Q01514	GBP1_MOUSE	75.334	1	88;88	SHTKGIWMWCVPHPKKAGQTLVLLDTEGLED	14.536	21.357	6.821	3.74469e-05	15.1784	14.0755	14.3541	21.1983	21.3745	21.4982
>sp|P10126|EF1A1_MOUSE Elongation factor 1-alpha 1 OS=Mus musculus GN=Eef1a1 PE=1 SV=3	P10126	EF1A1_MOUSE	45.878	0.997599	273	GIGTVPVGRVETGVLKPGMVVTFAPVNVTTE	15.4542	21.3445	5.89026	0.000110678	16.1268	15.0725	15.1633	20.9578	21.5337	21.542
>sp|Q9WU81|SPX2_MOUSE Sugar phosphate exchanger 2 OS=Mus musculus GN=Slc37a2 PE=1 SV=1;>sp|Q9WU81-2|SPX2_MOUSE Isoform 2 of Sugar phosphate exchanger 2 OS=Mus musculus GN=Slc37a2	Q9WU81	SPX2_MOUSE	84.214	1	277;277	YSSRESNVDIAASSSKEQGPEPEAISFLGAL	19.1879	21.3407	2.15285	0.0232404	NaN	19.5219	18.8539	21.3347	21.3467	NaN
>sp|P63017|HSP7C_MOUSE Heat shock cognate 71 kDa protein OS=Mus musculus GN=Hspa8 PE=1 SV=1	P63017	HSP7C_MOUSE	59.857	0.99999	56	YVAFTDTERLIGDAAKNQVAMNPTNTVFDAK	14.9756	21.3148	6.33923	4.21957e-05	15.4017	14.6692	14.8558	20.8444	21.6584	21.4416
>sp|P25911|LYN_MOUSE Tyrosine-protein kinase Lyn OS=Mus musculus GN=Lyn PE=1 SV=4	P25911	LYN_MOUSE	220.52	1	20	KSKRKDNLNDDEVDSKTQPVRNTDRTIYVRD	17.422	21.3005	3.87842	0.000741982	17.6584	17.8826	16.7252	21.5825	20.8685	21.4504
>sp|P16858|G3P_MOUSE Glyceraldehyde-3-phosphate dehydrogenase OS=Mus musculus GN=Gapdh PE=1 SV=2	P16858	G3P_MOUSE	55.177	0.719564	137	PSADAPMFVMGVNHEKYDNSLKIVSNASCTT	15.4888	21.2929	5.80411	0.00240897	15.4708	15.9825	15.0131	20.6412	21.9446	NaN
>sp|Q8R5M8-4|CADM1_MOUSE Isoform 4 of Cell adhesion molecule 1 OS=Mus musculus GN=Cadm1;>sp|Q8R5M8-3|CADM1_MOUSE Isoform 3 of Cell adhesion molecule 1 OS=Mus musculus GN=Cadm1;>sp|Q8R5M8-2|CADM1_MOUSE Isoform 2 of Cell adhesion molecule 1 OS=Mus musculus G	Q8R5M8-4	CADM1_MOUSE	75.225	0.804502	413;424;441;452;285;291	AIINAEGGQNNSEEKKEYFI___________	16.3804	21.2873	4.90689	0.00637648	15.5696	15.3339	18.2377	21.1859	21.1637	21.5123
>sp|P52332|JAK1_MOUSE Tyrosine-protein kinase JAK1 OS=Mus musculus GN=Jak1 PE=1 SV=1	P52332	JAK1_MOUSE	79.201	1	227	PKDISYKRYIPETLNKSIRQRNLLTRMRINN	14.9134	21.2665	6.35318	7.29497e-06	15.0045	14.6817	15.0538	21.3681	20.9235	21.508
>sp|O35609|SCAM3_MOUSE Secretory carrier-associated membrane protein 3 OS=Mus musculus GN=Scamp3 PE=1 SV=3	O35609	SCAM3_MOUSE	65.16	0.909827	103	YSTQASAAAATAELLKKQEELNRKAEELDRR	18.9875	21.2548	2.26725	0.00518636	19.0404	18.9346	NaN	21.4099	21.0996	NaN
>sp|P51410|RL9_MOUSE 60S ribosomal protein L9 OS=Mus musculus GN=Rpl9 PE=1 SV=2	P51410	RL9_MOUSE	41.115	1	21	SNQTVDIPENVEITLKGRTVIVKGPRGTLRR	16.9235	21.2532	4.32965	0.0763116	19.2724	16.5128	14.9854	21.0381	NaN	21.4682
>sp|Q9ESV0|DDX24_MOUSE ATP-dependent RNA helicase DDX24 OS=Mus musculus GN=Ddx24 PE=1 SV=2	Q9ESV0	DDX24_MOUSE	50.024	0.708213	161	SLAQAAPRKKKNKGKKKLDTFQSTSPKLPKK	16.5305	21.2344	4.70389	0.0210896	15.8984	14.7196	18.9734	20.9482	21.3576	21.3973
>sp|Q7TMB3|PPR3C_MOUSE Protein phosphatase 1 regulatory subunit 3C OS=Mus musculus GN=Ppp1r3c PE=1 SV=1	Q7TMB3	PPR3C_MOUSE	51.286	0.999964	65	NFVNKLKPLKPCLSVKQEAKSQSEWKSPHNQ	18.2705	21.2142	2.94372	0.0125953	18.0438	NaN	18.4972	NaN	20.9696	21.4588
>sp|Q7TMB3|PPR3C_MOUSE Protein phosphatase 1 regulatory subunit 3C OS=Mus musculus GN=Ppp1r3c PE=1 SV=1	Q7TMB3	PPR3C_MOUSE	51.286	0.999981	69	KLKPLKPCLSVKQEAKSQSEWKSPHNQAKKR	18.2705	21.2142	2.94372	0.0125953	18.0438	NaN	18.4972	NaN	20.9696	21.4588
>sp|P25911-2|LYN_MOUSE Isoform 2 of Tyrosine-protein kinase Lyn OS=Mus musculus GN=Lyn	P25911-2	LYN_MOUSE	47.371	1	20	KSKRKDNLNDDEVDSKTQPVPEFHLLPGQRF	15.1115	21.2106	6.0991	0.00212415	14.6635	14.6325	16.0386	21.3652	21.0561	NaN
>sp|P33896|INAR1_MOUSE Interferon alpha/beta receptor 1 OS=Mus musculus GN=Ifnar1 PE=1 SV=2	P33896	INAR1_MOUSE	47.05	1	480	KPPRSIDEFFSEPPSKNLVLLTAEEHTERCF	17.1114	21.1692	4.05787	0.0705265	16.0763	20.3322	14.9256	20.8193	21.5276	21.1609
>sp|Q80ZI6|LRSM1_MOUSE E3 ubiquitin-protein ligase LRSAM1 OS=Mus musculus GN=Lrsam1 PE=2 SV=1	Q80ZI6	LRSM1_MOUSE	58.5	1	640	RAQDLLAVPRVQPELKPLENEVLGALEPPTA	16.6607	21.1215	4.46077	0.0841124	16.7491	18.9583	14.2746	21.2892	NaN	20.9537
>sp|Q8CBB9|RSAD2_MOUSE Radical S-adenosyl methionine domain-containing protein 2 OS=Mus musculus GN=Rsad2 PE=1 SV=1	Q8CBB9	RSAD2_MOUSE	64.224	1	299	HKEVSCLVPESNQKMKDSYLILDEYMRFLNC	15.0536	21.1147	6.06117	6.93376e-05	14.4336	15.4779	15.2492	20.8711	21.4185	21.0546
>sp|P52332|JAK1_MOUSE Tyrosine-protein kinase JAK1 OS=Mus musculus GN=Jak1 PE=1 SV=1	P52332	JAK1_MOUSE	80.834	1	100	TKLWYAPNRIITVDDKTSLRLHYRMRFYFTN	15.8685	21.1072	5.23867	0.00353679	14.5648	17.4149	15.6259	21.4093	20.7821	21.1303
>sp|P47713|PA24A_MOUSE Cytosolic phospholipase A2 OS=Mus musculus GN=Pla2g4a PE=1 SV=1	P47713	PA24A_MOUSE	41.905	0.939431	371	MAKYGTFMAPDLFGSKFFMGTVVKKYEENPL	15.2213	21.1008	5.87945	0.00139989	16.3671	15.205	14.092	20.3952	21.4853	21.4219
>sp|P08103-2|HCK_MOUSE Isoform 2 of Tyrosine-protein kinase HCK OS=Mus musculus GN=Hck;>sp|P08103|HCK_MOUSE Tyrosine-protein kinase HCK OS=Mus musculus GN=Hck PE=1 SV=4	P08103-2	HCK_MOUSE	48.896	0.99983	25;46	RDGSKASKTEPSANQKGPVYVPDPTSSSKLG	17.8226	21.0695	3.24693	0.00084111	NaN	18.0539	17.5913	21.2208	20.8195	21.1682
>sp|Q9QZ85|IIGP1_MOUSE Interferon-inducible GTPase 1 OS=Mus musculus GN=Iigp1 PE=1 SV=2	Q9QZ85	IIGP1_MOUSE	48.354	1	101	INTLRGIGNEEEGAAKTGVVEVTMERHPYKH	14.959	21.0632	6.10413	0.00144344	15.2025	15.515	14.1596	NaN	20.9575	21.1688
>sp|Q01514|GBP1_MOUSE Interferon-induced guanylate-binding protein 1 OS=Mus musculus GN=Gbp1 PE=1 SV=1	Q01514	GBP1_MOUSE	74.147	1	377	AIEVFMKNSFKDVDQKFQEELGAQLEAKRDA	15.3039	21.0597	5.75574	0.000604274	15.721	16.0153	14.1754	21.1575	20.7921	21.2295
>sp|O70439|STX7_MOUSE Syntaxin-7 OS=Mus musculus GN=Stx7 PE=1 SV=3	O70439	STX7_MOUSE	54.167	1	140	SSRVSGGFPEDSSKEKNLVSWESQTQPQVQV	19.7538	21.0521	1.29829	0.0706069	19.3849	20.1227	NaN	21.3401	20.4584	21.3579
>sp|P17809|GTR1_MOUSE Solute carrier family 2, facilitated glucose transporter member 1 OS=Mus musculus GN=Slc2a1 PE=1 SV=4	P17809	GTR1_MOUSE	100.69	1	245	KLRGTADVTRDLQEMKEEGRQMMREKKVTIL	17.2873	21.0483	3.76105	0.00249996	NaN	17.6575	16.9171	21.4319	20.6647	21.0485
>sp|Q91ZP6-2|NFIP2_MOUSE Isoform 2 of NEDD4 family-interacting protein 2 OS=Mus musculus GN=Ndfip2;>sp|Q91ZP6|NFIP2_MOUSE NEDD4 family-interacting protein 2 (Fragment) OS=Mus musculus GN=Ndfip2 PE=1 SV=2	Q91ZP6-2	NFIP2_MOUSE	105.58	1	168;168	SVATSLPTYDEAEKAKAAALAAAAADAPQRN	18.3026	21.0263	2.72372	0.00273393	18.8106	18.5942	17.5028	21.1046	20.8635	21.1108
>sp|P10852|4F2_MOUSE 4F2 cell-surface antigen heavy chain OS=Mus musculus GN=Slc3a2 PE=1 SV=1;>sp|P10852-2|4F2_MOUSE Isoform 2 of 4F2 cell-surface antigen heavy chain OS=Mus musculus GN=Slc3a2	P10852	4F2_MOUSE	64.962	0.999996	21;60	EVDMKDVELNELEPEKQPMNAADGAAAGEKN	20.0128	21.0069	0.994033	0.0400034	19.706	20.4168	19.9157	NaN	20.8914	21.1223
>sp|Q9ET30|TM9S3_MOUSE Transmembrane 9 superfamily member 3 OS=Mus musculus GN=Tm9sf3 PE=1 SV=1	Q9ET30	TM9S3_MOUSE	107.39	1	255	MILMRTLRKDYARYSKEEEMDDMDRDLGDEY	16.5596	20.9943	4.43465	0.0685895	14.5212	20.0003	15.1574	20.0655	21.3822	21.5352
>sp|Q00651|ITA4_MOUSE Integrin alpha-4 OS=Mus musculus GN=Itga4 PE=1 SV=1	Q00651	ITA4_MOUSE	134.08	1	1035	LQEENRRDSWSYVNSKSNDD___________	21.2705	20.9824	-0.28814	0.475655	21.3437	21.54	20.928	21.6203	20.6676	20.6593
>sp|Q9Z0E6|GBP2_MOUSE Interferon-induced guanylate-binding protein 2 OS=Mus musculus GN=Gbp2 PE=1 SV=1	Q9Z0E6	GBP2_MOUSE	55.827	0.999508	192	VWTLRDFSLELEVNGKPVTSDEYLEHSLTLK	14.9814	20.9788	5.99747	0.0101294	16.2475	13.6421	15.0545	NaN	20.516	21.4417
>sp|Q8C863-2|ITCH_MOUSE Isoform 2 of E3 ubiquitin-protein ligase Itchy OS=Mus musculus GN=Itch;>sp|Q8C863|ITCH_MOUSE E3 ubiquitin-protein ligase Itchy OS=Mus musculus GN=Itch PE=1 SV=2	Q8C863-2	ITCH_MOUSE	45.384	1	439;439	ITQWEDPRSQGQLNEKPLPEGWEMRFTVDGI	17.6503	20.9392	3.28892	0.00235017	NaN	17.783	17.5177	20.8503	NaN	21.0282
>sp|P01902|HA1D_MOUSE H-2 class I histocompatibility antigen, K-D alpha chain OS=Mus musculus GN=H2-K1 PE=1 SV=1	P01902	HA1D_MOUSE	84.312	1	337	AVVAFVMKMRRNTGGKGVNYALAPGSQTSDL	15.4709	20.8722	5.40128	0.000325505	16.1268	15.3689	14.917	21.489	20.5218	20.6057
>sp|Q3UDR8|YIPF3_MOUSE Protein YIPF3 OS=Mus musculus GN=Yipf3 PE=1 SV=1	Q3UDR8	YIPF3_MOUSE	64.035	0.856865	80	DAAAAEEEDGEFLGMKGFKGQLSRQVADQMW	15.7408	20.8552	5.11446	8.14372e-05	15.4641	16.2342	15.524	20.6383	20.6918	21.2355
>sp|P16858|G3P_MOUSE Glyceraldehyde-3-phosphate dehydrogenase OS=Mus musculus GN=Gapdh PE=1 SV=2	P16858	G3P_MOUSE	56.906	0.62082	217	QNIIPASTGAAKAVGKVIPELNGKLTGMAFR	14.7965	20.8414	6.04486	0.00345163	14.1706	15.8588	14.36	20.5947	21.088	NaN
>sp|Q8VEK0|CC50A_MOUSE Cell cycle control protein 50A OS=Mus musculus GN=Tmem30a PE=1 SV=1	Q8VEK0	CC50A_MOUSE	60.635	0.999994	8	________MAMNYSAKDEVDGGPAGPPGGAA	19.377	20.829	1.45202	0.0529216	19.0385	19.7154	NaN	20.91	NaN	20.748
>sp|Q9DB75-2|CDIP1_MOUSE Isoform 2 of Cell death-inducing p53-target protein 1 OS=Mus musculus GN=Cdip1;>sp|Q9DB75|CDIP1_MOUSE Cell death-inducing p53-target protein 1 OS=Mus musculus GN=Cdip1 PE=2 SV=1	Q9DB75-2	CDIP1_MOUSE	83.236	1	21;21	PPPYPGGPTAPLLEEKSGAPLTPGRTSPAVM	15.3909	20.7939	5.40292	0.000916262	15.8963	15.3543	14.9222	21.0353	NaN	20.5524
>sp|O88904-2|HIPK1_MOUSE Isoform 2 of Homeodomain-interacting protein kinase 1 OS=Mus musculus GN=Hipk1;>sp|O88904|HIPK1_MOUSE Homeodomain-interacting protein kinase 1 OS=Mus musculus GN=Hipk1 PE=1 SV=2;>sp|O88904-3|HIPK1_MOUSE Isoform 3 of Homeodomain-int	O88904-2	HIPK1_MOUSE	59.539	1	421;421;421;423;430;430	QTQGLPAEYLLSAGTKTTRFFNRDPNLGYPL	15.3339	20.7898	5.45584	0.000106858	16.0119	15.1103	14.8796	20.6283	20.8028	20.9383
>sp|P26151|FCGR1_MOUSE High affinity immunoglobulin gamma Fc receptor I OS=Mus musculus GN=Fcgr1 PE=1 SV=1	P26151	FCGR1_MOUSE	52.527	1	370	GVYEEVTATASQTTPKEAPDGPRSSVGDCGP	15.7989	20.7777	4.97873	0.00680179	16.7819	14.9905	15.6244	20.3645	NaN	21.1908
>sp|P10852|4F2_MOUSE 4F2 cell-surface antigen heavy chain OS=Mus musculus GN=Slc3a2 PE=1 SV=1;>sp|P10852-2|4F2_MOUSE Isoform 2 of 4F2 cell-surface antigen heavy chain OS=Mus musculus GN=Slc3a2	P10852	4F2_MOUSE	98.942	1	42;81	ADGAAAGEKNGLVKIKVAEDETEAGVKFTGL	16.6932	20.7632	4.06996	0.0124071	NaN	17.1031	16.2834	NaN	20.5596	20.9668
>sp|P50518|VATE1_MOUSE V-type proton ATPase subunit E 1 OS=Mus musculus GN=Atp6v1e1 PE=1 SV=2	P50518	VATE1_MOUSE	108.98	0.996181	10	______MALSDADVQKQIKHMMAFIEQEANE	17.3316	20.7607	3.42905	0.00753094	18.0238	NaN	16.6395	20.9429	20.6107	20.7284
>sp|P20152|VIME_MOUSE Vimentin OS=Mus musculus GN=Vim PE=1 SV=3	P20152	VIME_MOUSE	58.107	1	97	DSVDFSLADAINTEFKNTRTNEKVELQELND	19.3097	20.7386	1.42899	0.206064	NaN	20.2739	18.3454	19.9448	21.0015	21.2696
>sp|Q61168|LAPM5_MOUSE Lysosomal-associated transmembrane protein 5 OS=Mus musculus GN=Laptm5 PE=1 SV=1	Q61168	LAPM5_MOUSE	144.88	0.999846	228	KFLKHMNSAMEDSSSKMFLKVALPSYEEALS	18.8162	20.6999	1.88369	0.00714945	19.2466	18.6714	18.5306	NaN	20.639	20.7608
>sp|P10852|4F2_MOUSE 4F2 cell-surface antigen heavy chain OS=Mus musculus GN=Slc3a2 PE=1 SV=1;>sp|P10852-2|4F2_MOUSE Isoform 2 of 4F2 cell-surface antigen heavy chain OS=Mus musculus GN=Slc3a2	P10852	4F2_MOUSE	79.826	0.998908	10;49	______MSQDTEVDMKDVELNELEPEKQPMN	15.3366	20.6902	5.35358	0.00032176	15.9977	15.5212	14.4909	20.7088	20.453	20.9088
>sp|O88324|CD83_MOUSE CD83 antigen OS=Mus musculus GN=Cd83 PE=2 SV=1	O88324	CD83_MOUSE	47.648	0.999784	168	TCKFARLQSIFPDISKPGTEQAFLPVTSPSK	15.5976	20.6759	5.0783	0.0378648	17.7469	14.5874	14.4585	21.1202	NaN	20.2315
>sp|Q5Y5T1-2|ZDH20_MOUSE Isoform 2 of Probable palmitoyltransferase ZDHHC20 OS=Mus musculus GN=Zdhhc20;>sp|Q5Y5T1|ZDH20_MOUSE Probable palmitoyltransferase ZDHHC20 OS=Mus musculus GN=Zdhhc20 PE=2 SV=1	Q5Y5T1-2	ZDH20_MOUSE	114.97	1	96;96	SKEFYLSNSEKERYEKEFSQERQQDILRRAA	18.7553	20.6712	1.91588	0.0254836	NaN	19.3022	18.2085	20.6705	20.3796	20.9635
>sp|Q9D9G3|CHIC2_MOUSE Cysteine-rich hydrophobic domain-containing protein 2 OS=Mus musculus GN=Chic2 PE=2 SV=1	Q9D9G3	CHIC2_MOUSE	98.105	1	117	WPVICLSKRTRRSIEKLLEWENNRLYHKLCL	15.9684	20.669	4.70067	0.0092901	16.9637	16.9676	13.9738	20.7512	20.5353	20.7206
>sp|Q9QZL0|RIPK3_MOUSE Receptor-interacting serine/threonine-protein kinase 3 OS=Mus musculus GN=Ripk3 PE=1 SV=2	Q9QZL0	RIPK3_MOUSE	67.902	0.999999	145	CYLHSLNPPLLHRDLKPSNILLDPELHAKLA	15.6472	20.6686	5.02139	0.0131339	16.8011	15.8567	14.2837	NaN	20.6934	20.6437
>sp|Q9ES57|MO2R1_MOUSE Cell surface glycoprotein CD200 receptor 1 OS=Mus musculus GN=Cd200r1 PE=1 SV=1	Q9ES57	MO2R1_MOUSE	43.807	0.9976	292	AIEEDEMQPYASYTEKSNPLYDTVTKVEAFP	15.4205	20.6677	5.24722	8.04802e-05	15.8249	15.4147	15.0219	20.3084	20.6279	21.0668
>sp|P11835|ITB2_MOUSE Integrin beta-2 OS=Mus musculus GN=Itgb2 PE=1 SV=2	P11835	ITB2_MOUSE	50.098	0.998179	757	KEKLKSQWNNDNPLFKSATTTVMNPKFAES_	14.8234	20.64	5.81654	0.00114083	15.7436	13.7459	14.9808	19.8842	21.1666	20.8691
>sp|P30204|MSRE_MOUSE Macrophage scavenger receptor types I and II OS=Mus musculus GN=Msr1 PE=1 SV=3;>sp|P30204-2|MSRE_MOUSE Isoform II of Macrophage scavenger receptor types I and II OS=Mus musculus GN=Msr1	P30204	MSRE_MOUSE	101.46	1	3;3	_____________MTKEMTENQRLCPHEQED	20.2782	20.6083	0.330137	0.719802	20.8718	21.1614	18.8014	19.9641	20.4431	21.4178
>sp|Q60932-2|VDAC1_MOUSE Isoform Mt-VDAC1 of Voltage-dependent anion-selective channel protein 1 OS=Mus musculus GN=Vdac1;>sp|Q60932|VDAC1_MOUSE Voltage-dependent anion-selective channel protein 1 OS=Mus musculus GN=Vdac1 PE=1 SV=3	Q60932-2	VDAC1_MOUSE	124.51	0.956988	109;122	GLKLTFDSSFSPNTGKKNAKIKTGYKREHIN	21.8355	20.5892	-1.24632	0.140674	21.2011	22.7812	21.5242	NaN	20.4937	20.6846
>sp|O70404|VAMP8_MOUSE Vesicle-associated membrane protein 8 OS=Mus musculus GN=Vamp8 PE=1 SV=1	O70404	VAMP8_MOUSE	109.99	1	47	ERILSRGENLDHLRNKTEDLEATSEHFKTTS	19.7287	20.5878	0.85911	0.107364	19.6704	19.7869	NaN	NaN	20.2866	20.889
>sp|P09055|ITB1_MOUSE Integrin beta-1 OS=Mus musculus GN=Itgb1 PE=1 SV=1	P09055	ITB1_MOUSE	55.267	0.99935	784	EKMNAKWDTGENPIYKSAVTTVVNPKYEGK_	14.483	20.5703	6.08732	0.00123719	14.8534	14.8961	13.6995	20.5887	20.552	NaN
>sp|O08573-2|LEG9_MOUSE Isoform Short of Galectin-9 OS=Mus musculus GN=Lgals9;>sp|O08573|LEG9_MOUSE Galectin-9 OS=Mus musculus GN=Lgals9 PE=1 SV=1	O08573-2	LEG9_MOUSE	45.205	1	301;332	VAVNGQHMCEYYHRLKNLQDINTLEVAGDIQ	14.474	20.5626	6.08861	0.00340731	15.4994	14.1135	13.8092	20.2316	20.8936	NaN
>sp|Q6P9J9|ANO6_MOUSE Anoctamin-6 OS=Mus musculus GN=Ano6 PE=1 SV=1	Q6P9J9	ANO6_MOUSE	82.609	1	58	NQQDFRTPEFEEFNGKPDSLFFTDGQRRIDF	17.3263	20.5604	3.23408	0.0756976	16.6608	19.178	16.1403	20.5164	20.6044	NaN
>sp|Q69ZN7|MYOF_MOUSE Myoferlin OS=Mus musculus GN=Myof PE=1 SV=2;>sp|Q69ZN7-4|MYOF_MOUSE Isoform 4 of Myoferlin OS=Mus musculus GN=Myof;>sp|Q69ZN7-2|MYOF_MOUSE Isoform 2 of Myoferlin OS=Mus musculus GN=Myof;>sp|Q69ZN7-3|MYOF_MOUSE Isoform 3 of Myoferlin O	Q69ZN7	MYOF_MOUSE	70.889	0.999718	102;102;102;102	SLKDLIGDQNRSLPYKQTSLLNEKGQDTGAT	15.4697	20.5444	5.07469	0.00733389	15.7539	17.0542	13.601	20.5483	20.433	20.6519
>sp|Q07113|MPRI_MOUSE Cation-independent mannose-6-phosphate receptor OS=Mus musculus GN=Igf2r PE=1 SV=1	Q07113	MPRI_MOUSE	71.696	1	2348	CRRSSGVSYKYSKVSKEEETDENETEWLMEE	16.3529	20.5107	4.15777	0.0175641	15.613	15.0169	18.4288	20.2833	20.3946	20.8542
>sp|P70295|AUP1_MOUSE Ancient ubiquitous protein 1 OS=Mus musculus GN=Aup1 PE=2 SV=1	P70295	AUP1_MOUSE	91.812	1	250	EESEEFALRVQQLVAKELGQIGTRLTPADKA	19.4276	20.4975	1.06989	0.0497818	19.2681	19.5871	NaN	20.014	20.7835	20.6949
>sp|P07356|ANXA2_MOUSE Annexin A2 OS=Mus musculus GN=Anxa2 PE=1 SV=2	P07356	ANXA2_MOUSE	46.156	1	49	DAERDALNIETAVKTKGVDEVTIVNILTNRS	16.3723	20.4827	4.11042	0.0356039	15.9449	15.1733	17.9986	NaN	20.8774	20.088
>sp|P35700|PRDX1_MOUSE Peroxiredoxin-1 OS=Mus musculus GN=Prdx1 PE=1 SV=1	P35700	PRDX1_MOUSE	86.498	0.999938	7	_________MSSGNAKIGYPAPNFKATAVMP	15.0884	20.4688	5.38043	0.00296931	15.3628	15.7235	14.1787	NaN	20.4321	20.5055
>sp|Q99JW1-2|AB17A_MOUSE Isoform 2 of Alpha/beta hydrolase domain-containing protein 17A OS=Mus musculus GN=Abhd17a;>sp|Q99JW1|AB17A_MOUSE Alpha/beta hydrolase domain-containing protein 17A OS=Mus musculus GN=Abhd17a PE=2 SV=1	Q99JW1-2	AB17A_MOUSE	67.234	1	92;92	QYGQRELDTIEVFVTKSARANRIACMYVRCV	19.4269	20.4453	1.01845	0.0452381	19.4032	19.4505	NaN	20.9076	20.3096	20.1187
>sp|Q9EPR4|S23A2_MOUSE Solute carrier family 23 member 2 OS=Mus musculus GN=Slc23a2 PE=1 SV=2;>sp|Q9EPR4-2|S23A2_MOUSE Isoform 2 of Solute carrier family 23 member 2 OS=Mus musculus GN=Slc23a2	Q9EPR4	S23A2_MOUSE	149.42	1	11;11	_____MMGIGKNTASKSVEAGGSTEGKYEEE	16.3458	20.4248	4.07896	0.0184025	16.5804	17.8779	14.5793	19.5748	20.5755	21.1241
>sp|Q01853|TERA_MOUSE Transitional endoplasmic reticulum ATPase OS=Mus musculus GN=Vcp PE=1 SV=4	Q01853	TERA_MOUSE	55.98	0.818059	18	SGADSKGDDLSTAILKQKNRPNRLIVDEAIN	18.9989	20.4114	1.41245	0.0148349	19.5843	18.9628	18.4496	20.6067	20.3795	20.2479
>sp|P05063|ALDOC_MOUSE Fructose-bisphosphate aldolase C OS=Mus musculus GN=Aldoc PE=1 SV=4;>sp|P05064|ALDOA_MOUSE Fructose-bisphosphate aldolase A OS=Mus musculus GN=Aldoa PE=1 SV=2	P05063	ALDOC_MOUSE	56.416	1	200;200	PIVEPEILPDGDHDLKRCQYVTEKVLAAVYK	15.1072	20.3956	5.2884	0.00109565	15.9986	15.231	14.0922	20.491	20.858	19.8379
>sp|O89051|ITM2B_MOUSE Integral membrane protein 2B OS=Mus musculus GN=Itm2b PE=2 SV=1	O89051	ITM2B_MOUSE	60.301	0.999997	3	_____________MVKVTFNSALAQKEAKKD	16.019	20.3917	4.3727	0.00274146	17.2819	15.5053	15.2697	20.7379	20.0786	20.3585
>sp|Q01853|TERA_MOUSE Transitional endoplasmic reticulum ATPase OS=Mus musculus GN=Vcp PE=1 SV=4	Q01853	TERA_MOUSE	72.489	0.99996	8	________MASGADSKGDDLSTAILKQKNRP	19.0315	20.3787	1.34722	0.0228041	19.417	19.3214	18.3561	20.6624	20.1108	20.3629
>sp|O09126|SEM4D_MOUSE Semaphorin-4D OS=Mus musculus GN=Sema4d PE=1 SV=2	O09126	SEM4D_MOUSE	85.28	1	778	CLKFRSALLLGKKTPKSDFSDLEQSVKETLV	17.7259	20.3716	2.64579	0.00428459	18.3309	17.9841	16.8625	20.5154	20.1944	20.4052
>sp|P06804|TNFA_MOUSE Tumor necrosis factor OS=Mus musculus GN=Tnf PE=1 SV=2	P06804	TNFA_MOUSE	42.679	1	20	SMIRDVELAEEALPQKMGGFQNSRRCLCLSL	15.6682	20.3614	4.69315	0.0257023	18.3462	14.0395	14.619	20.2467	20.2421	20.5953
>sp|Q9D5V5|CUL5_MOUSE Cullin-5 OS=Mus musculus GN=Cul5 PE=1 SV=3	Q9D5V5	CUL5_MOUSE	91.961	1	724	QLRILRTQEAIIQIMKMRKKISNAQLQTELV	16.5359	20.3471	3.81118	0.100401	16.0353	18.9166	14.6558	20.2376	20.4566	NaN
>sp|Q6P5F6|S39AA_MOUSE Zinc transporter ZIP10 OS=Mus musculus GN=Slc39a10 PE=1 SV=1	Q6P5F6	S39AA_MOUSE	48.773	1	564	DHKLNSTPDADWLQLKPLAGTDDSVVSEDRL	16.1056	20.3392	4.23361	0.100805	20.0635	14.0994	14.1538	19.8787	20.5277	20.6112
>sp|P70280|VAMP7_MOUSE Vesicle-associated membrane protein 7 OS=Mus musculus GN=Vamp7 PE=1 SV=1	P70280	VAMP7_MOUSE	84.41	1	137	SLDKVMETQAQVDELKGIMVRNIDLVAQRGE	16.9378	20.3198	3.38192	0.0113821	16.4459	15.9589	18.4087	20.6095	20.165	20.1848
>sp|P51150|RAB7A_MOUSE Ras-related protein Rab-7a OS=Mus musculus GN=Rab7a PE=1 SV=2	P51150	RAB7A_MOUSE	65.598	0.987024	194	EVELYNEFPEPIKLDKNDRAKASAESCSC__	16.471	20.3184	3.84741	0.0474256	19.0071	15.6936	14.7123	21.1188	19.8386	19.9978
>sp|O35405|PLD3_MOUSE Phospholipase D3 OS=Mus musculus GN=Pld3 PE=2 SV=1	O35405	PLD3_MOUSE	44.759	0.673476	30	EEPAGELPLNEIEAWKAAEKKARWVLLVLIL	14.8799	20.2885	5.40865	0.000493385	15.0579	15.6707	13.911	20.4306	20.1304	20.3045
>sp|P10852|4F2_MOUSE 4F2 cell-surface antigen heavy chain OS=Mus musculus GN=Slc3a2 PE=1 SV=1;>sp|P10852-2|4F2_MOUSE Isoform 2 of 4F2 cell-surface antigen heavy chain OS=Mus musculus GN=Slc3a2	P10852	4F2_MOUSE	48.025	0.562157	40;79	NAADGAAAGEKNGLVKIKVAEDETEAGVKFT	15.1702	20.2657	5.09544	0.0122967	16.4945	13.9994	15.0169	20.3864	20.145	NaN
>sp|P97333|NRP1_MOUSE Neuropilin-1 OS=Mus musculus GN=Nrp1 PE=1 SV=2	P97333	NRP1_MOUSE	55.437	0.838355	908	LSALENYNFELVDGVKLKKDKLNPQSNYSEA	15.3256	20.2574	4.93183	0.00538241	16.1114	14.8689	14.9964	19.6554	20.8594	NaN
>sp|P20826-2|SCF_MOUSE Isoform 2 of Kit ligand OS=Mus musculus GN=Kitlg;>sp|P20826|SCF_MOUSE Kit ligand OS=Mus musculus GN=Kitlg PE=1 SV=1	P20826-2	SCF_MOUSE	43.349	1	238;266	IQINEEDNEISMLQQKEREFQEV________	15.6708	20.2516	4.58081	0.00441254	16.4748	15.4022	15.1353	20.599	NaN	19.9042
>sp|Q8BXN9|TM87A_MOUSE Transmembrane protein 87A OS=Mus musculus GN=Tmem87a PE=1 SV=1;>sp|Q8BXN9-2|TM87A_MOUSE Isoform 2 of Transmembrane protein 87A OS=Mus musculus GN=Tmem87a	Q8BXN9	TM87A_MOUSE	47.806	0.978091	489;490	LSEEDEEDEQKEPMLKESFEGMKMRSTKQEP	17.1884	20.2435	3.05513	0.279113	16.5292	20.5749	14.4611	20.2055	NaN	20.2815
>sp|Q60931|VDAC3_MOUSE Voltage-dependent anion-selective channel protein 3 OS=Mus musculus GN=Vdac3 PE=1 SV=1	Q60931	VDAC3_MOUSE	117.93	1	163	GWLAGYQMSFDTAKSKLSQNNFALGYKAADF	17.5005	20.2332	2.73264	0.0241408	17.2298	18.1198	17.152	20.9124	19.5539	NaN
>sp|P20934|EVI2A_MOUSE Protein EVI2A OS=Mus musculus GN=Evi2a PE=1 SV=2	P20934	EVI2A_MOUSE	65.598	1	192	SSGLWTAESDTWKRAKELTGSNLLLQSPGVL	15.4074	20.2044	4.79699	0.000749614	15.9891	15.8123	14.421	19.9186	20.397	20.2977
>sp|Q9JL15|LEG8_MOUSE Galectin-8 OS=Mus musculus GN=Lgals8 PE=2 SV=1	Q9JL15	LEG8_MOUSE	75.483	1	56	DSERFQVDFQLGNSLKPRADVAFHFNPRFKR	20.2918	20.1934	-0.0983067	0.87037	20.5758	21.0851	19.2143	20.1253	20.088	20.3671
>sp|P25911|LYN_MOUSE Tyrosine-protein kinase Lyn OS=Mus musculus GN=Lyn PE=1 SV=4;>sp|P25911-2|LYN_MOUSE Isoform 2 of Tyrosine-protein kinase Lyn OS=Mus musculus GN=Lyn	P25911	LYN_MOUSE	54.304	0.766804	86;65	LYPYDGIHPDDLSFKKGEKMKVLEEHGEWWK	15.2058	20.1656	4.95975	7.09548e-05	15.4726	15.4921	14.6528	20.3081	19.9845	20.2041
>sp|P51150|RAB7A_MOUSE Ras-related protein Rab-7a OS=Mus musculus GN=Rab7a PE=1 SV=2	P51150	RAB7A_MOUSE	50.493	0.989024	175	INVEQAFQTIARNALKQETEVELYNEFPEPI	15.4952	20.1454	4.65015	0.00856037	16.1626	15.9672	14.3558	20.3414	19.9493	NaN
>sp|Q9EPK2-3|XRP2_MOUSE Isoform 3 of Protein XRP2 OS=Mus musculus GN=Rp2;>sp|Q9EPK2|XRP2_MOUSE Protein XRP2 OS=Mus musculus GN=Rp2 PE=1 SV=3;>sp|Q9EPK2-2|XRP2_MOUSE Isoform 2 of Protein XRP2 OS=Mus musculus GN=Rp2	Q9EPK2-3	XRP2_MOUSE	72.315	1	22;22;22	KRRKSEKAEGEEEQPKLYSWDQREKVDPKDY	18.0171	20.1313	2.11425	0.000454198	NaN	18.0931	17.9411	20.3002	20.0806	20.0132
>sp|P39689|CDN1A_MOUSE Cyclin-dependent kinase inhibitor 1 OS=Mus musculus GN=Cdkn1a PE=1 SV=4	P39689	CDN1A_MOUSE	93.649	1	74	EGNFVWERVRSLGLPKVYLSPGSRSRDDLGG	15.3716	20.1238	4.75216	0.00253434	16.4287	15.5272	14.1589	19.6259	20.3269	20.4185
>sp|Q8BVW3|TRI14_MOUSE Tripartite motif-containing protein 14 OS=Mus musculus GN=Trim14 PE=1 SV=2;>sp|Q8BVW3-3|TRI14_MOUSE Isoform 3 of Tripartite motif-containing protein 14 OS=Mus musculus GN=Trim14;>sp|Q8BVW3-2|TRI14_MOUSE Isoform 2 of Tripartite motif-	Q8BVW3	TRI14_MOUSE	59.418	0.853933	128;128;128	FTELRLLLDEEEVLAKKFIDKSTQLTLQVYR	15.4808	20.1074	4.62662	0.00246154	16.0757	14.7863	15.5805	NaN	20.0579	20.157
>sp|A2ASS6|TITIN_MOUSE Titin OS=Mus musculus GN=Ttn PE=1 SV=1;>sp|A2ASS6-2|TITIN_MOUSE Isoform 2 of Titin OS=Mus musculus GN=Ttn	A2ASS6	TITIN_MOUSE	42.633	1	28379;20052	GPVAISDITEESVTLKWEPPKYDGGSHVTNY	14.8599	20.0963	5.23632	0.000213446	15.5053	14.7005	14.3739	20.5022	19.6987	20.0878
>sp|Q8K4Q8|COL12_MOUSE Collectin-12 OS=Mus musculus GN=Colec12 PE=1 SV=1	Q8K4Q8	COL12_MOUSE	86.573	1	17	KDDFAEEEEVQSFGYKRFGIQEGTQCTKCKN	22.4514	20.0907	-2.36077	0.0377923	22.1603	23.8637	21.3303	20.1123	19.7314	20.4282
>sp|Q9ESF1-3|OTOF_MOUSE Isoform 3 of Otoferlin OS=Mus musculus GN=Otof;>sp|Q9ESF1-2|OTOF_MOUSE Isoform 2 of Otoferlin OS=Mus musculus GN=Otof;>sp|Q9ESF1|OTOF_MOUSE Otoferlin OS=Mus musculus GN=Otof PE=1 SV=1	Q9ESF1-3	OTOF_MOUSE	91.626	0.999981	182;197;182	FRRAGRSVFSAMKLGKTRSHKEEPQRQDEPA	15.5593	20.0826	4.52329	0.0189577	17.7225	14.2845	14.671	20.8177	19.187	20.2432
>sp|Q8BVE3|VATH_MOUSE V-type proton ATPase subunit H OS=Mus musculus GN=Atp6v1h PE=1 SV=1	Q8BVE3	VATH_MOUSE	64.27	1	396	VRLNEKNYELLKILTKLLEVSDDPQVLAVAA	15.7397	20.0812	4.34153	0.00232825	16.2281	15.9209	15.0701	NaN	20.1104	20.0521
>sp|P51150|RAB7A_MOUSE Ras-related protein Rab-7a OS=Mus musculus GN=Rab7a PE=1 SV=2	P51150	RAB7A_MOUSE	77.899	1	126	SPRDPENFPFVVLGNKIDLENRQVATKRAQA	15.4628	20.0505	4.58775	0.00381224	16.7155	14.4074	15.2654	20.4031	20.4055	19.343
>sp|Q8BHD0|RB39A_MOUSE Ras-related protein Rab-39A OS=Mus musculus GN=Rab39a PE=2 SV=1	Q8BHD0	RB39A_MOUSE	55.724	1	63	DFFSRLLEIEPGKRIKLQLWDTAGQERFRSI	14.6044	20.0145	5.41002	5.73247e-05	14.2955	15.1996	14.3182	19.91	20.0518	20.0816
>sp|Q8R420|ABCA3_MOUSE ATP-binding cassette sub-family A member 3 OS=Mus musculus GN=Abca3 PE=2 SV=3	Q8R420	ABCA3_MOUSE	57.708	0.762432	531	NEYFEAEPEDLVAGIKIKHLSKVFQVGNKDK	14.9686	19.9982	5.02963	0.00397856	14.9618	15.8006	14.1433	20.1117	19.8847	NaN
>sp|O55100-2|SNG1_MOUSE Isoform 1B of Synaptogyrin-1 OS=Mus musculus GN=Syngr1;>sp|O55100|SNG1_MOUSE Synaptogyrin-1 OS=Mus musculus GN=Syngr1 PE=1 SV=2	O55100-2	SNG1_MOUSE	76.693	1	10;10	______MEGGAYGAGKAGGAFDPYTLVRQPH	19.4055	19.9883	0.58278	0.389529	19.9372	NaN	18.8739	NaN	19.9319	20.0447
>sp|Q8K078-2|SO4A1_MOUSE Isoform 2 of Solute carrier organic anion transporter family member 4A1 OS=Mus musculus GN=Slco4a1;>sp|Q8K078|SO4A1_MOUSE Solute carrier organic anion transporter family member 4A1 OS=Mus musculus GN=Slco4a1 PE=1 SV=2	Q8K078-2	SO4A1_MOUSE	71.842	1	64;64	TLGSSSQPLFEPQAEKRSSQTAREVQYVSSG	19.0353	19.9873	0.952008	0.188607	NaN	19.7842	18.2864	19.9759	19.9108	20.0752
>sp|Q8CGP1|H2B1K_MOUSE Histone H2B type 1-K OS=Mus musculus GN=Hist1h2bk PE=1 SV=3;>sp|Q64524|H2B2E_MOUSE Histone H2B type 2-E OS=Mus musculus GN=Hist2h2be PE=1 SV=3	Q8CGP1	H2B1K_MOUSE	82.645	0.999383	121;121	ELAKHAVSEGTKAVTKYTSAK__________	17.4481	19.9865	2.53842	0.104158	NaN	18.3104	16.5858	20.2082	19.7648	NaN
>sp|P27601|GNA13_MOUSE Guanine nucleotide-binding protein subunit alpha-13 OS=Mus musculus GN=Gna13 PE=1 SV=1	P27601	GNA13_MOUSE	84.734	0.997825	214	ARRPTKGIHEYDFEIKNVPFKMVDVGGQRSE	15.7586	19.9836	4.22507	0.000245312	15.7401	15.2208	16.3148	20.049	20.1683	19.7337
>sp|O08573-2|LEG9_MOUSE Isoform Short of Galectin-9 OS=Mus musculus GN=Lgals9;>sp|O08573|LEG9_MOUSE Galectin-9 OS=Mus musculus GN=Lgals9 PE=1 SV=1	O08573-2	LEG9_MOUSE	68.224	1	116;116	CFLVQRSEFKVMVNKKFFVQYQHRVPYHLVD	15.706	19.9776	4.27166	0.00409117	14.9595	15.775	16.3834	NaN	20.0407	19.9145
>sp|P20152|VIME_MOUSE Vimentin OS=Mus musculus GN=Vim PE=1 SV=3	P20152	VIME_MOUSE	44.735	0.997203	129	FANYIDKVRFLEQQNKILLAELEQLKGQGKS	15.0256	19.9764	4.95078	0.0113896	16.2413	14.9705	13.8651	NaN	19.9024	20.0503
>sp|P20152|VIME_MOUSE Vimentin OS=Mus musculus GN=Vim PE=1 SV=3	P20152	VIME_MOUSE	47.113	0.999886	282	AALRDVRQQYESVAAKNLQEAEEWYKSKFAD	18.7629	19.9722	1.20924	0.183927	18.2198	19.3061	NaN	19.0817	20.4196	20.4152
>sp|Q91ZR2|SNX18_MOUSE Sorting nexin-18 OS=Mus musculus GN=Snx18 PE=1 SV=1	Q91ZR2	SNX18_MOUSE	68.481	1	12	____MALRARALYDFKSENPGEISLREHEVL	18.6344	19.9719	1.33745	0.120452	19.33	19.2316	17.3416	19.5871	20.0277	20.3008
>sp|P05064|ALDOA_MOUSE Fructose-bisphosphate aldolase A OS=Mus musculus GN=Aldoa PE=1 SV=2	P05064	ALDOA_MOUSE	46.862	1	111	QVIKSKGGVVGIKVDKGVVPLAGTNGETTTQ	15.2517	19.9715	4.71988	0.00154889	16.1949	15.4421	14.118	19.8623	19.8855	20.1668
>sp|Q8BX70|VP13C_MOUSE Vacuolar protein sorting-associated protein 13C OS=Mus musculus GN=Vps13c PE=1 SV=2;>sp|Q8BX70-3|VP13C_MOUSE Isoform 3 of Vacuolar protein sorting-associated protein 13C OS=Mus musculus GN=Vps13c;>sp|Q8BX70-2|VP13C_MOUSE Isoform 2 of	Q8BX70	VP13C_MOUSE	55.437	1	2772;2732;2772	CRMELSVFSPYWLINKTSRVLQYRSEEIHVK	15.2632	19.961	4.6978	0.0316298	16.9477	15.1933	13.6487	19.923	19.9991	NaN
>sp|Q8R0W6|NFIP1_MOUSE NEDD4 family-interacting protein 1 OS=Mus musculus GN=Ndfip1 PE=1 SV=1	Q8R0W6	NFIP1_MOUSE	70.54	1	83	NVATTLPSYDEAERTKTEATIPLVPGRDEDF	16.4583	19.9554	3.49712	0.00579655	NaN	16.3881	16.5285	20.6429	19.3291	19.8943
>sp|Q8R420|ABCA3_MOUSE ATP-binding cassette sub-family A member 3 OS=Mus musculus GN=Abca3 PE=2 SV=3	Q8R420	ABCA3_MOUSE	124.25	1	512	PRTVVGKEEEGSDPEKALRNEYFEAEPEDLV	19.0558	19.951	0.895157	0.0870013	19.447	19.3197	18.4007	20.2722	19.5282	20.0525
>sp|Q3THW5|H2AV_MOUSE Histone H2A.V OS=Mus musculus GN=H2afv PE=1 SV=3;>sp|P0C0S6|H2AZ_MOUSE Histone H2A.Z OS=Mus musculus GN=H2afz PE=1 SV=2	Q3THW5	H2AV_MOUSE	133.23	0.998544	121;121	AGGGVIPHIHKSLIGKKGQQKTA________	18.1344	19.938	1.80359	0.113898	NaN	19.049	17.2199	20.457	19.2806	20.0764
>sp|Q8K4Q8|COL12_MOUSE Collectin-12 OS=Mus musculus GN=Colec12 PE=1 SV=1	Q8K4Q8	COL12_MOUSE	105.06	1	2	______________MKDDFAEEEEVQSFGYK	21.4321	19.9149	-1.51717	0.187782	21.1191	23.1711	20.0061	19.7762	19.596	20.3725
>sp|Q8BH24|TM9S4_MOUSE Transmembrane 9 superfamily member 4 OS=Mus musculus GN=Tm9sf4 PE=2 SV=1	Q8BH24	TM9S4_MOUSE	51.611	0.999957	315	MIIIRTLRKDIANYNKEDDIEDTMEESGWKL	14.9832	19.8979	4.91469	0.00461874	15.9635	13.6101	15.3761	18.9778	20.0782	20.6378
>sp|Q64343|ABCG1_MOUSE ATP-binding cassette sub-family G member 1 OS=Mus musculus GN=Abcg1 PE=1 SV=1	Q64343	ABCG1_MOUSE	108.98	1	55	NVDEVETDLLNGHLKKVDNNFTEAQRFSSLP	17.053	19.8758	2.82277	0.00842744	17.7567	17.3996	16.0029	19.8873	19.4661	20.274
>sp|P31651|S6A12_MOUSE Sodium- and chloride-dependent betaine transporter OS=Mus musculus GN=Slc6a12 PE=2 SV=1	P31651	S6A12_MOUSE	49.076	0.999929	4	____________MDRKVAVHEDGYPVVSWVP	16.4836	19.8693	3.38567	0.106123	19.686	14.4069	15.3579	19.7845	20.0902	19.7333
>sp|Q5SUA5|MYO1G_MOUSE Unconventional myosin-Ig OS=Mus musculus GN=Myo1g PE=1 SV=1	Q5SUA5	MYO1G_MOUSE	55.575	1	864	DTDNPTASHLFAEQLKALREKDGFGSVLFSS	15.0245	19.8663	4.84175	0.0059183	15.8522	15.1372	14.0843	NaN	19.6144	20.1182
>sp|O35375-5|NRP2_MOUSE Isoform B0 of Neuropilin-2 OS=Mus musculus GN=Nrp2;>sp|O35375-6|NRP2_MOUSE Isoform B5 of Neuropilin-2 OS=Mus musculus GN=Nrp2	O35375-5	NRP2_MOUSE	59.539	1	892;897	YTNGAPLAVEPTLTIKLEQERGSHC______	15.8902	19.8628	3.9726	0.00237976	16.4074	15.9562	15.3071	NaN	19.8371	19.8886
>sp|Q9DAS9|GBG12_MOUSE Guanine nucleotide-binding protein G(I)/G(S)/G(O) subunit gamma-12 OS=Mus musculus GN=Gng12 PE=1 SV=3	Q9DAS9	GBG12_MOUSE	91.712	1	4	____________MSSKTASTNSIAQARRTVQ	15.4773	19.86	4.38274	4.17223e-06	15.4489	15.3162	15.6668	19.9819	19.8748	19.7234
>sp|Q69ZN7|MYOF_MOUSE Myoferlin OS=Mus musculus GN=Myof PE=1 SV=2;>sp|Q69ZN7-4|MYOF_MOUSE Isoform 4 of Myoferlin OS=Mus musculus GN=Myof	Q69ZN7	MYOF_MOUSE	113.38	0.979417	1815;1590	SDIYVKGWISGSEENKQKTDVHYRSLDGEGN	16.2606	19.8493	3.58865	0.00283399	17.1919	16.2635	15.3265	19.6371	19.9217	19.989
>sp|O08992|SDCB1_MOUSE Syntenin-1 OS=Mus musculus GN=Sdcbp PE=1 SV=1	O08992	SDCB1_MOUSE	59.248	0.984471	11	_____MSLYPSLEDLKVDKVIQAQTAYSANP	14.6183	19.8467	5.22837	0.0033045	15.54	14.3134	14.0015	19.7856	19.9077	NaN
>sp|Q69ZN7|MYOF_MOUSE Myoferlin OS=Mus musculus GN=Myof PE=1 SV=2	Q69ZN7	MYOF_MOUSE	67.846	0.979725	1423	SAPPCREVVIEIEDTKPLLASKLSEKEEEIV	15.8128	19.8393	4.02648	0.00273432	16.5782	16.2375	14.6227	19.6853	20.0069	19.8257
>sp|Q8BTY2|S4A7_MOUSE Sodium bicarbonate cotransporter 3 OS=Mus musculus GN=Slc4a7 PE=1 SV=2	Q8BTY2	S4A7_MOUSE	50.957	0.979458	986	YSIDPSVVNISDEMAKTAQWKALSMNTENAK	14.955	19.8323	4.87727	0.00136849	15.5896	14.6426	14.6328	NaN	19.9546	19.7099
>sp|Q9BDB7|IF44L_MOUSE Interferon-induced protein 44-like OS=Mus musculus GN=Ifi44l PE=2 SV=2	Q9BDB7	IF44L_MOUSE	60.489	1	240	LTRQAIVGSDESSITKQYRVYSIKDGKSGET	15.8117	19.794	3.9823	0.00505683	16.7656	16.2409	14.4284	19.888	19.6145	19.8794
>sp|Q8VDN2|AT1A1_MOUSE Sodium/potassium-transporting ATPase subunit alpha-1 OS=Mus musculus GN=Atp1a1 PE=1 SV=1	Q8VDN2	AT1A1_MOUSE	43.592	1	45	RDMDELKKEVSMDDHKLSLDELHRKYGTDLS	15.2501	19.7647	4.51462	0.000602267	14.9668	16.1335	14.65	19.5892	19.866	19.839
>sp|Q8R420|ABCA3_MOUSE ATP-binding cassette sub-family A member 3 OS=Mus musculus GN=Abca3 PE=2 SV=3	Q8R420	ABCA3_MOUSE	104.55	1	503	LMPSYWCGNPRTVVGKEEEGSDPEKALRNEY	19.5966	19.74	0.143387	0.740658	19.3446	20.1447	19.3006	20.2754	19.2504	19.6943
>sp|Q60932-2|VDAC1_MOUSE Isoform Mt-VDAC1 of Voltage-dependent anion-selective channel protein 1 OS=Mus musculus GN=Vdac1;>sp|Q60932|VDAC1_MOUSE Voltage-dependent anion-selective channel protein 1 OS=Mus musculus GN=Vdac1 PE=1 SV=3	Q60932-2	VDAC1_MOUSE	42.831	0.999929	34;47	TKGYGFGLIKLDLKTKSENGLEFTSSGSANT	15.393	19.7354	4.34239	0.000925807	15.882	14.8887	15.4082	20.5388	19.2892	19.3781
>sp|P63017|HSP7C_MOUSE Heat shock cognate 71 kDa protein OS=Mus musculus GN=Hspa8 PE=1 SV=1	P63017	HSP7C_MOUSE	82.75	1	512	KENKITITNDKGRLSKEDIERMVQEAEKYKA	15.9433	19.7177	3.7744	0.0127796	16.89	16.7047	14.2352	19.5923	19.4381	20.1227
>sp|Q07113|MPRI_MOUSE Cation-independent mannose-6-phosphate receptor OS=Mus musculus GN=Igf2r PE=1 SV=1	Q07113	MPRI_MOUSE	41.475	0.548786	2345	TSCCRRSSGVSYKYSKVSKEEETDENETEWL	16.9655	19.7133	2.74781	0.377799	16.4905	20.7359	13.67	19.399	20.0276	NaN
>sp|Q60931|VDAC3_MOUSE Voltage-dependent anion-selective channel protein 3 OS=Mus musculus GN=Vdac3 PE=1 SV=1	Q60931	VDAC3_MOUSE	80.905	0.734048	110	LKLTLDTIFVPNTGKKSGKLKASYRRDCFSL	15.4093	19.7011	4.2918	0.00937006	16.9069	14.7991	14.5219	20.7174	19.3802	19.0058
>sp|P97484|LIRB3_MOUSE Leukocyte immunoglobulin-like receptor subfamily B member 3 OS=Mus musculus GN=Lilrb3 PE=1 SV=1	P97484	LIRB3_MOUSE	138.91	1	679	RRRHRGKFRKDVQKEKDLQLSSGAEEPITRK	15.5541	19.6961	4.142	0.00298498	16.6624	15.4838	14.5161	19.3914	19.7277	19.9692
>sp|P20152|VIME_MOUSE Vimentin OS=Mus musculus GN=Vim PE=1 SV=3	P20152	VIME_MOUSE	86.014	1	188	VERDNLAEDIMRLREKLQEEMLQREEAESTL	15.1121	19.6922	4.5801	0.0126875	14.9892	14.6633	15.6836	17.6746	20.4081	20.9938
>sp|Q8CAS9-2|PARP9_MOUSE Isoform 2 of Poly [ADP-ribose] polymerase 9 OS=Mus musculus GN=Parp9;>sp|Q8CAS9|PARP9_MOUSE Poly [ADP-ribose] polymerase 9 OS=Mus musculus GN=Parp9 PE=1 SV=2;>sp|Q8CAS9-3|PARP9_MOUSE Isoform 3 of Poly [ADP-ribose] polymerase 9 OS=M	Q8CAS9-2	PARP9_MOUSE	45.577	1	559;595;595	SISETVSPRTATLEIKGPQADLIDAVMRIEC	14.5395	19.6867	5.1472	0.0011498	15.0436	13.9465	14.6283	19.6031	NaN	19.7703
>sp|Q00993|UFO_MOUSE Tyrosine-protein kinase receptor UFO OS=Mus musculus GN=Axl PE=1 SV=2	Q00993	UFO_MOUSE	40.625	0.999661	534	KLRDVMVDRHKVALGKTLGEGEFGAVMEGQL	16.3788	19.6587	3.27984	0.000471302	16.6539	16.6873	15.7953	19.4306	19.7675	19.778
>sp|Q61093|CY24B_MOUSE Cytochrome b-245 heavy chain OS=Mus musculus GN=Cybb PE=1 SV=1	Q61093	CY24B_MOUSE	55.721	0.999084	381	FNACGCDKQEFQDAWKLPKIAVDGPFGTASE	15.4626	19.6367	4.17407	0.000228415	15.8388	14.835	15.7141	19.4687	19.8143	19.6271
>sp|Q6P5F6|S39AA_MOUSE Zinc transporter ZIP10 OS=Mus musculus GN=Slc39a10 PE=1 SV=1	Q6P5F6	S39AA_MOUSE	52.158	0.996724	596	ETELTDLEAQQESPPKNYLGVEEEKIMDHSH	15.2245	19.611	4.38647	0.00578979	15.6981	15.7082	14.2672	NaN	19.6677	19.5542
>sp|Q64337|SQSTM_MOUSE Sequestosome-1 OS=Mus musculus GN=Sqstm1 PE=1 SV=1;>sp|Q64337-2|SQSTM_MOUSE Isoform 2 of Sequestosome-1 OS=Mus musculus GN=Sqstm1	Q64337	SQSTM_MOUSE	45.577	1	437;399	KNYDIGAALDTIQYSKHPPPL__________	15.0099	19.6029	4.59301	0.00167287	16.1169	14.2585	14.6541	19.8787	19.1434	19.7866
>sp|P29477|NOS2_MOUSE Nitric oxide synthase, inducible OS=Mus musculus GN=Nos2 PE=1 SV=1	P29477	NOS2_MOUSE	81.526	0.970178	22	FLFKVKSYQSDLKEEKDINNNVKKTPCAVLS	15.3194	19.5884	4.26893	0.00605392	16.5119	15.3549	14.0915	18.829	20.1739	19.7622
>sp|P06795|MDR1B_MOUSE Multidrug resistance protein 1B OS=Mus musculus GN=Abcb1b PE=1 SV=1	P06795	MDR1B_MOUSE	117.7	1	8	________MEFEENLKGRADKNFSKMGKKSK	18.6786	19.5811	0.90252	0.080479	18.735	19.2482	18.0527	19.9198	19.485	19.3386
>sp|Q8CFE6|S38A2_MOUSE Sodium-coupled neutral amino acid transporter 2 OS=Mus musculus GN=Slc38a2 PE=1 SV=1	Q8CFE6	S38A2_MOUSE	74.029	0.800008	60	DPENQNFLLESNLGKKKYETDFHPGTTSFGM	16.6065	19.5773	2.97087	0.281867	16.0942	19.8289	13.8962	20.1066	19.0481	NaN
>sp|Q8K078-2|SO4A1_MOUSE Isoform 2 of Solute carrier organic anion transporter family member 4A1 OS=Mus musculus GN=Slco4a1;>sp|Q8K078|SO4A1_MOUSE Solute carrier organic anion transporter family member 4A1 OS=Mus musculus GN=Slco4a1 PE=1 SV=2	Q8K078-2	SO4A1_MOUSE	156.36	1	355;355	SQRYVVMRAAETQQLKDHSRGAVSNPAFGKT	18.7352	19.5695	0.83429	0.0759179	19.041	18.9003	18.2644	19.8928	19.0632	19.7525
>sp|Q9EQ06|DHB11_MOUSE Estradiol 17-beta-dehydrogenase 11 OS=Mus musculus GN=Hsd17b11 PE=2 SV=1;>sp|Q9EQ06-2|DHB11_MOUSE Isoform 2 of Estradiol 17-beta-dehydrogenase 11 OS=Mus musculus GN=Hsd17b11	Q9EQ06	DHB11_MOUSE	55.851	0.999958	70;70	EFAKLNTKLVLWDINKNGIEETAAKCRKLGA	15.903	19.5484	3.64542	0.00374821	16.9282	14.8981	15.8826	19.7006	19.2765	19.6682
>sp|Q80ZI6|LRSM1_MOUSE E3 ubiquitin-protein ligase LRSAM1 OS=Mus musculus GN=Lrsam1 PE=2 SV=1	Q80ZI6	LRSM1_MOUSE	60.549	1	491	RLIETELLQLTQLELKRKSLDTETLQEMVSE	16.0932	19.5428	3.44968	0.00306756	16.64	15.302	16.3375	18.922	20.1552	19.5512
>sp|Q3UDR8|YIPF3_MOUSE Protein YIPF3 OS=Mus musculus GN=Yipf3 PE=1 SV=1	Q3UDR8	YIPF3_MOUSE	122.33	1	99	GQLSRQVADQMWQAGKRQASRAFSLYANIDI	16.6288	19.5426	2.91384	0.00477003	16.059	17.6241	16.2032	19.3955	19.4498	19.7825
>sp|P63024|VAMP3_MOUSE Vesicle-associated membrane protein 3 OS=Mus musculus GN=Vamp3 PE=1 SV=1;>sp|P63044|VAMP2_MOUSE Vesicle-associated membrane protein 2 OS=Mus musculus GN=Vamp2 PE=1 SV=2	P63024	VAMP3_MOUSE	40.968	0.793067	70;83	DALQAGASQFETSAAKLKRKYWWKNCKMWAI;DALQAGASQFETSAAKLKRKYWWKNLKMMII	16.0277	19.5395	3.51177	0.00580708	16.7828	14.7603	16.5401	19.8195	19.4676	19.3313
>sp|P70362|UFD1_MOUSE Ubiquitin fusion degradation protein 1 homolog OS=Mus musculus GN=Ufd1l PE=1 SV=2	P70362	UFD1_MOUSE	74.853	0.910135	68	LDQLSRLNITYPMLFKLTNKNSDRMTHCGVL	15.4957	19.5364	4.04076	0.00215129	16.1071	14.5891	15.7909	18.8614	19.9542	19.7937
>sp|Q3U7R1|ESYT1_MOUSE Extended synaptotagmin-1 OS=Mus musculus GN=Esyt1 PE=1 SV=2;>sp|Q3U7R1-2|ESYT1_MOUSE Isoform 2 of Extended synaptotagmin-1 OS=Mus musculus GN=Esyt1	Q3U7R1	ESYT1_MOUSE	147.52	1	536;536	FFLQDPRSQELDVQVKDDSRALTLGALTLPL	14.9531	19.5219	4.56878	0.000106023	14.4313	15.0078	15.4202	19.444	19.6862	19.4356
>sp|Q9JHL0|NTAL_MOUSE Linker for activation of T-cells family member 2 OS=Mus musculus GN=Lat2 PE=1 SV=1;>sp|Q9JHL0-2|NTAL_MOUSE Isoform 2 of Linker for activation of T-cells family member 2 OS=Mus musculus GN=Lat2	Q9JHL0	NTAL_MOUSE	71.601	1	77;77	ARQVWPGPQMDTAPNKSFERKNKMLFSHLEG	19.8384	19.5051	-0.33324	0.0134161	19.8096	19.8672	NaN	19.4593	19.4585	19.5976
>sp|P70280|VAMP7_MOUSE Vesicle-associated membrane protein 7 OS=Mus musculus GN=Vamp7 PE=1 SV=1	P70280	VAMP7_MOUSE	65.038	0.999997	125	LAAQLKHHSENKSLDKVMETQAQVDELKGIM	16.0813	19.502	3.42074	0.0881102	14.9251	19.0667	14.2521	19.8596	19.0583	19.5883
>sp|E9Q555|RN213_MOUSE E3 ubiquitin-protein ligase RNF213 OS=Mus musculus GN=Rnf213 PE=2 SV=1	E9Q555	RN213_MOUSE	70.089	1	2308	INPSNGKVIKKDVMTKELFDGLRLQRVPFNI	13.6058	19.4949	5.88917	7.6694e-05	14.2956	13.3994	13.1224	19.5193	19.4828	19.4828
>sp|Q9ET26|RN114_MOUSE E3 ubiquitin-protein ligase RNF114 OS=Mus musculus GN=Rnf114 PE=2 SV=2	Q9ET26	RN114_MOUSE	53.255	1	17	AAAQPESRDGAAQSAKPASETDPLSRFTCPV	17.1277	19.4611	2.33345	0.0225579	17.9428	17.5727	15.8675	19.4855	19.2821	19.6158
>sp|Q61542|STAR3_MOUSE StAR-related lipid transfer protein 3 OS=Mus musculus GN=Stard3 PE=2 SV=1	Q61542	STAR3_MOUSE	53.554	1	261	ATAVVDQILAQEENWKFERSNEYGDTVYTIE	15.3116	19.4493	4.13768	0.00460899	13.9426	16.0938	15.8985	19.0575	19.4532	19.8373
>sp|P68372|TBB4B_MOUSE Tubulin beta-4B chain OS=Mus musculus GN=Tubb4b PE=1 SV=1;>sp|P99024|TBB5_MOUSE Tubulin beta-5 chain OS=Mus musculus GN=Tubb5 PE=1 SV=1;>sp|Q7TMM9|TBB2A_MOUSE Tubulin beta-2A chain OS=Mus musculus GN=Tubb2a PE=1 SV=1;>sp|Q9CWF2|TBB2B	P68372	TBB4B_MOUSE	53.038	0.999915	324;324;324;324	RYLTVAAIFRGRMSMKEVDEQMLNVQNKNSS;RYLTVAAVFRGRMSMKEVDEQMLNVQNKNSS	16.2808	19.4448	3.16404	0.00396134	15.6629	15.8786	17.3009	19.4221	19.2304	19.682
>sp|Q91V41|RAB14_MOUSE Ras-related protein Rab-14 OS=Mus musculus GN=Rab14 PE=1 SV=3	Q91V41	RAB14_MOUSE	48.025	1	193	DGSLDLNAAESGVQHKPSAPQGGRLTSEPQP	15.0105	19.4388	4.42825	0.000121881	15.3707	15.2204	14.4404	19.5564	19.2831	19.4767
>sp|P15975|UBP53_MOUSE Inactive ubiquitin carboxyl-terminal hydrolase 53 OS=Mus musculus GN=Usp53 PE=2 SV=2	P15975	UBP53_MOUSE	49.298	1	154	RDADMCTSKSCVTHQKFAMTLYEQCVCRSCG	16.0561	19.432	3.37587	0.196867	16.4261	13.216	18.5262	20.0269	18.8371	NaN
>sp|P15975|UBP53_MOUSE Inactive ubiquitin carboxyl-terminal hydrolase 53 OS=Mus musculus GN=Usp53 PE=2 SV=2	P15975	UBP53_MOUSE	49.298	1	147	HFHLVPNRDADMCTSKSCVTHQKFAMTLYEQ	16.5135	19.432	2.91845	0.123487	15.4919	15.5225	18.5262	20.0269	18.8371	NaN
>sp|P10853|H2B1F_MOUSE Histone H2B type 1-F/J/L OS=Mus musculus GN=Hist1h2bf PE=1 SV=2;>sp|Q8CGP2|H2B1P_MOUSE Histone H2B type 1-P OS=Mus musculus GN=Hist1h2bp PE=1 SV=3;>sp|Q64475|H2B1B_MOUSE Histone H2B type 1-B OS=Mus musculus GN=Hist1h2bb PE=1 SV=3;>sp	P10853	H2B1F_MOUSE	64.52	0.999881	109;109;109;109;109;109;110;109;109;109;109;109;109	EIQTAVRLLLPGELAKHAVSEGTKAVTKYTS	14.9722	19.4241	4.45187	0.0228324	16.0919	15.369	13.4557	NaN	19.1904	19.6577
>sp|P60843|IF4A1_MOUSE Eukaryotic initiation factor 4A-I OS=Mus musculus GN=Eif4a1 PE=1 SV=1	P60843	IF4A1_MOUSE	86.738	1	309	ARDFTVSAMHGDMDQKERDVIMREFRSGSSR	15.6591	19.42	3.76088	0.0176916	15.1529	17.5205	14.3039	19.5972	19.373	19.2896
>sp|Q8VDN2|AT1A1_MOUSE Sodium/potassium-transporting ATPase subunit alpha-1 OS=Mus musculus GN=Atp1a1 PE=1 SV=1	Q8VDN2	AT1A1_MOUSE	88.706	0.754766	36	KKGKKAKKERDMDELKKEVSMDDHKLSLDEL	16.1125	19.4108	3.29832	0.0354314	16.4382	17.7412	14.158	19.6477	19.4159	19.1688
>sp|P63325|RS10_MOUSE 40S ribosomal protein S10 OS=Mus musculus GN=Rps10 PE=1 SV=1	P63325	RS10_MOUSE	47.648	1	138	DRDTYRRSAVPPGADKKAEAGAGSATEFQFR	15.0011	19.41	4.40886	0.000663842	15.1762	14.6374	15.1898	19.1659	NaN	19.6541
>sp|P63325|RS10_MOUSE 40S ribosomal protein S10 OS=Mus musculus GN=Rps10 PE=1 SV=1	P63325	RS10_MOUSE	47.648	1	139	RDTYRRSAVPPGADKKAEAGAGSATEFQFRG	19.8002	19.41	-0.390225	0.48721	20.0393	20.261	19.1004	19.1659	NaN	19.6541
>sp|P99024|TBB5_MOUSE Tubulin beta-5 chain OS=Mus musculus GN=Tubb5 PE=1 SV=1	P99024	TBB5_MOUSE	67.136	1	58	QLDRISVYYNEATGGKYVPRAILVDLEPGTM	15.9314	19.3959	3.4645	0.00673174	15.5308	15.0289	17.2344	19.2539	19.3985	19.5353
>sp|Q99P72|RTN4_MOUSE Reticulon-4 OS=Mus musculus GN=Rtn4 PE=1 SV=2;>sp|Q99P72-3|RTN4_MOUSE Isoform 2 of Reticulon-4 OS=Mus musculus GN=Rtn4	Q99P72	RTN4_MOUSE	59.265	0.993663	957;841	VLTKEAEEKLPSDTEKEDRSLTAVLSAELNK	16.2529	19.3848	3.13188	0.10575	15.2523	14.312	19.1944	19.346	19.1303	19.678
>sp|P62960|YBOX1_MOUSE Nuclease-sensitive element-binding protein 1 OS=Mus musculus GN=Ybx1 PE=1 SV=3	P62960	YBOX1_MOUSE	42.254	1	135	AANVTGPGGVPVQGSKYAADRNHYRRYPRRR	15.7543	19.3827	3.62844	4.68327e-06	15.8092	15.8694	15.5843	19.5088	19.3419	19.2974
>sp|Q8R1X6|SPG20_MOUSE Spartin OS=Mus musculus GN=Spg20 PE=1 SV=1;>sp|Q8R1X6-2|SPG20_MOUSE Isoform 2 of Spartin OS=Mus musculus GN=Spg20	Q8R1X6	SPG20_MOUSE	60.489	1	469;412	QKGASKLRERIQPEEKPVEVSPAVTRGLYIA	17.0239	19.3508	2.32691	0.0568724	NaN	18.0254	16.0224	19.4015	19.0698	19.5813
>sp|P53986|MOT1_MOUSE Monocarboxylate transporter 1 OS=Mus musculus GN=Slc16a1 PE=1 SV=1	P53986	MOT1_MOUSE	61.087	0.999958	219	KLEKLKSKESLQEAGKSDANTDLIGGSPKGE	18.0134	19.3462	1.33281	0.244992	19.1697	18.7973	16.0731	19.4719	19.2136	19.3531
>sp|P63017|HSP7C_MOUSE Heat shock cognate 71 kDa protein OS=Mus musculus GN=Hspa8 PE=1 SV=1	P63017	HSP7C_MOUSE	119.77	0.999923	524	RLSKEDIERMVQEAEKYKAEDEKQRDKVSSK	16.4018	19.3047	2.90288	0.0205383	16.5643	16.2392	NaN	18.5602	19.1216	20.2321
>sp|P70280|VAMP7_MOUSE Vesicle-associated membrane protein 7 OS=Mus musculus GN=Vamp7 PE=1 SV=1	P70280	VAMP7_MOUSE	65.467	1	172	LIDKTENLVDSSVTFKTTSRNLARAMCMKNI	15.817	19.2947	3.47774	0.00511421	16.875	15.8115	14.7644	19.5345	19.3004	19.0493
>sp|O08917|FLOT1_MOUSE Flotillin-1 OS=Mus musculus GN=Flot1 PE=1 SV=1	O08917	FLOT1_MOUSE	40.315	1	302	AEAERYRLERLAEAEKAQLIMQAEAEAESVR	14.5637	19.2597	4.69607	0.00017947	15.1454	14.431	14.1146	19.2272	18.9778	19.5742
>sp|O70480|VAMP4_MOUSE Vesicle-associated membrane protein 4 OS=Mus musculus GN=Vamp4 PE=1 SV=1	O70480	VAMP4_MOUSE	63.869	1	87	TKVIERGERLDELQDKSESLSDNATAFSNRS	19.2447	19.2452	0.00048	0.998324	19.2519	19.5615	18.9208	19.4519	19.0808	19.2029
>sp|P62983|RS27A_MOUSE Ubiquitin-40S ribosomal protein S27a OS=Mus musculus GN=Rps27a PE=1 SV=2;>sp|P62984|RL40_MOUSE Ubiquitin-60S ribosomal protein L40 OS=Mus musculus GN=Uba52 PE=1 SV=2;>sp|P0CG49|UBB_MOUSE Polyubiquitin-B OS=Mus musculus GN=Ubb PE=2 SV	P62983	RS27A_MOUSE	178.03	0.999998	29;29;29;29	TLEVEPSDTIENVKAKIQDKEGIPPDQQRLI	17.6994	19.2406	1.54125	0.0173332	NaN	18.1312	17.2676	19.2286	19.2475	19.2458
>sp|Q01514|GBP1_MOUSE Interferon-induced guanylate-binding protein 1 OS=Mus musculus GN=Gbp1 PE=1 SV=1	Q01514	GBP1_MOUSE	84.352	0.991749	368	DLHRTCEREAIEVFMKNSFKDVDQKFQEELG	15.21	19.2255	4.01546	0.00315885	15.4835	14.0978	16.0488	19.6824	19.1892	18.8048
>sp|Q8BTZ5|ANR46_MOUSE Ankyrin repeat domain-containing protein 46 OS=Mus musculus GN=Ankrd46 PE=2 SV=1	Q8BTZ5	ANR46_MOUSE	65.219	1	137	KDVIRLLESLEEQEVKGFNRGAHSKLETMQT	18.7633	19.2234	0.460065	0.336056	18.9571	19.1706	18.1622	NaN	19.1269	19.3198
>sp|P54116|STOM_MOUSE Erythrocyte band 7 integral membrane protein OS=Mus musculus GN=Stom PE=1 SV=3	P54116	STOM_MOUSE	60.542	1	235	KVIAAEGEMNASRALKEASMVITESPAALQL	15.5736	19.1965	3.62292	0.0691652	17.4871	14.1182	15.1155	19.4592	NaN	18.9338
>sp|P20152|VIME_MOUSE Vimentin OS=Mus musculus GN=Vim PE=1 SV=3	P20152	VIME_MOUSE	56.205	1	294	VAAKNLQEAEEWYKSKFADLSEAANRNNDAL	14.7797	19.1771	4.39746	0.00305032	15.4421	14.2308	14.6662	NaN	18.9147	19.4396
>sp|Q91VU1|YIPF1_MOUSE Protein YIPF1 OS=Mus musculus GN=Yipf1 PE=2 SV=1	Q91VU1	YIPF1_MOUSE	67.76	1	71	LGNNDSDETELLAGQKRSSPFWTFEYYQTFF	15.5304	19.1482	3.61775	0.00983933	16.4629	14.9058	15.2226	NaN	19.2218	19.0745
>sp|Q9D8T4|TV23B_MOUSE Golgi apparatus membrane protein TVP23 homolog B OS=Mus musculus GN=Tvp23b PE=1 SV=1	Q9D8T4	TV23B_MOUSE	51.591	1	192	GSKKNLTSMATSYLGKQFLRQNTGDGQTS__	15.9643	19.1479	3.18359	0.0394451	16.7525	16.5763	14.564	NaN	19.2471	19.0486
>sp|Q99P72|RTN4_MOUSE Reticulon-4 OS=Mus musculus GN=Rtn4 PE=1 SV=2;>sp|Q99P72-3|RTN4_MOUSE Isoform 2 of Reticulon-4 OS=Mus musculus GN=Rtn4	Q99P72	RTN4_MOUSE	59.265	0.786688	950;834	GNIVKPKVLTKEAEEKLPSDTEKEDRSLTAV	16.863	19.1362	2.27327	0.200556	15.9329	15.7304	18.9256	18.6085	19.664	NaN
>sp|P14234|FGR_MOUSE Tyrosine-protein kinase Fgr OS=Mus musculus GN=Fgr PE=1 SV=2	P14234	FGR_MOUSE	75.018	1	14	__MGCVFCKKLEPASKEDVGLEGDFRSQTAE	14.8284	19.1322	4.30386	0.0160786	16.5823	14.9568	12.946	19.5521	18.795	19.0495
>sp|P20152|VIME_MOUSE Vimentin OS=Mus musculus GN=Vim PE=1 SV=3	P20152	VIME_MOUSE	118.9	1	168	EMRELRRQVDQLTNDKARVEVERDNLAEDIM	16.2904	19.1164	2.82605	0.0164011	16.5208	16.907	15.4433	18.2057	19.0106	20.1331
>sp|Q62351|TFR1_MOUSE Transferrin receptor protein 1 OS=Mus musculus GN=Tfrc PE=1 SV=1	Q62351	TFR1_MOUSE	74.251	0.999912	39	SLARQVDGDNSHVEMKLAADEEENADNNMKA	19.5756	19.111	-0.46463	0.608617	NaN	20.5709	18.5803	19.0713	18.6785	19.5832
>sp|P16627|HS71L_MOUSE Heat shock 70 kDa protein 1-like OS=Mus musculus GN=Hspa1l PE=2 SV=4;>sp|P17156|HSP72_MOUSE Heat shock-related 70 kDa protein 2 OS=Mus musculus GN=Hspa2 PE=1 SV=2;>sp|Q61696|HS71A_MOUSE Heat shock 70 kDa protein 1A OS=Mus musculus GN	P16627	HS71L_MOUSE	98.044	1	509;510;507;507;507	DKSTGKANKITITNDKGRLSKEEIERMVQEA;DKSTGKENKITITNDKGRLSKDDIDRMVQEA;DKSTGKENKITITNDKGRLSKEDIERMVQEA	15.4754	19.107	3.63155	0.0032785	15.2935	15.5258	15.6071	18.2668	18.8589	20.1953
>sp|P80318|TCPG_MOUSE T-complex protein 1 subunit gamma OS=Mus musculus GN=Cct3 PE=1 SV=1	P80318	TCPG_MOUSE	45.618	1	78	GNAILREIQVQHPAAKSMIEISRTQDEEVGD	15.3196	19.1041	3.78453	0.013364	15.6427	16.0744	14.2416	NaN	19.216	18.9923
>sp|Q91VK4|ITM2C_MOUSE Integral membrane protein 2C OS=Mus musculus GN=Itm2c PE=2 SV=2	Q91VK4	ITM2C_MOUSE	42.468	0.7452	17	VKISFQPAVAGIKADKADKAAASGPASASAP	15.6634	19.1031	3.43969	0.00542228	16.1208	15.9212	14.9483	NaN	18.993	19.2132
>sp|O70404|VAMP8_MOUSE Vesicle-associated membrane protein 8 OS=Mus musculus GN=Vamp8 PE=1 SV=1	O70404	VAMP8_MOUSE	56.424	0.993233	59	LRNKTEDLEATSEHFKTTSQKVARKFWWKNV	15.5607	19.1028	3.54212	0.0574209	16.2094	15.4578	15.0149	20.5642	17.6415	NaN
>sp|P52480|KPYM_MOUSE Pyruvate kinase PKM OS=Mus musculus GN=Pkm PE=1 SV=4;>sp|P53657|KPYR_MOUSE Pyruvate kinase PKLR OS=Mus musculus GN=Pklr PE=2 SV=1;>sp|P52480-2|KPYM_MOUSE Isoform M1 of Pyruvate kinase PKM OS=Mus musculus GN=Pkm	P52480	KPYM_MOUSE	58.592	1	311;354;311	DLGIEIPAEKVFLAQKMMIGRCNRAGKPVIC	14.9197	19.085	4.16533	0.00717682	16.2221	15.136	13.4009	19.1523	19.1148	18.9879
>sp|P11688|ITA5_MOUSE Integrin alpha-5 OS=Mus musculus GN=Itga5 PE=1 SV=3	P11688	ITA5_MOUSE	70.412	1	1046	KRSLPYGTAMEKAQLKPPATSDA________	14.6169	19.0796	4.46271	6.58792e-05	14.7009	14.8222	14.3277	19.0919	18.7079	19.4391
>sp|Q9Z2H6|CLC4D_MOUSE C-type lectin domain family 4 member D OS=Mus musculus GN=Clec4d PE=2 SV=1	Q9Z2H6	CLC4D_MOUSE	53.08	0.906747	11	_____MWLEESQMKSKGTRHPQLIPCVFAVV	14.9008	19.0737	4.17289	0.0199927	16.2936	14.0524	14.3563	18.8694	19.2779	NaN
>sp|P06795|MDR1B_MOUSE Multidrug resistance protein 1B OS=Mus musculus GN=Abcb1b PE=1 SV=1	P06795	MDR1B_MOUSE	73.841	0.999723	278	VIAFGGQQKELERYNKNLEEAKNVGIKKAIT	15.7286	19.0681	3.33949	0.0157865	15.7561	16.9498	14.4801	18.8201	18.4903	19.894
>sp|P18760|COF1_MOUSE Cofilin-1 OS=Mus musculus GN=Cfl1 PE=1 SV=3	P18760	COF1_MOUSE	54.292	0.991416	13	___MASGVAVSDGVIKVFNDMKVRKSSTPEE	15.3054	19.0252	3.71979	0.004646	15.7878	15.4949	14.6336	17.9334	19.7058	19.4365
>sp|Q01514|GBP1_MOUSE Interferon-induced guanylate-binding protein 1 OS=Mus musculus GN=Gbp1 PE=1 SV=1	Q01514	GBP1_MOUSE	115.91	0.999309	483	DLADTLLKMDQSLTEKEKQIEMERIKAEAAE	14.6658	18.9967	4.33094	0.000251029	14.8249	14.4942	14.6783	18.9123	18.4566	19.6213
>sp|Q8VEK0|CC50A_MOUSE Cell cycle control protein 50A OS=Mus musculus GN=Tmem30a PE=1 SV=1	Q8VEK0	CC50A_MOUSE	65.231	1	24	DEVDGGPAGPPGGAAKTRRPDNTAFKQQRLP	16.1282	18.9856	2.85746	0.00231799	16.7693	16.1786	15.4366	19.2871	18.8651	18.8047
>sp|Q60932-2|VDAC1_MOUSE Isoform Mt-VDAC1 of Voltage-dependent anion-selective channel protein 1 OS=Mus musculus GN=Vdac1;>sp|Q60932|VDAC1_MOUSE Voltage-dependent anion-selective channel protein 1 OS=Mus musculus GN=Vdac1 PE=1 SV=3	Q60932-2	VDAC1_MOUSE	97.049	0.999367	53;66	GLEFTSSGSANTETTKVNGSLETKYRWTEYG	17.9647	18.98	1.0153	0.0200953	NaN	17.9342	17.9953	19.2908	18.6944	18.9548
>sp|Q9Z1Q5|CLIC1_MOUSE Chloride intracellular channel protein 1 OS=Mus musculus GN=Clic1 PE=1 SV=3	Q9Z1Q5	CLIC1_MOUSE	45.221	0.997474	13	___MAEEQPQVELFVKAGSDGAKIGNCPFSQ	15.579	18.9754	3.39634	0.0264226	16.5866	15.754	14.3965	18.8368	19.1139	NaN
>sp|Q6SJQ5|CLM3_MOUSE CMRF35-like molecule 3 OS=Mus musculus GN=Cd300lh PE=1 SV=1	Q6SJQ5	CLM3_MOUSE	66.784	0.999099	238	IGLVETHRSDALDGEKHFPGDEK________	15.048	18.9702	3.92219	0.00224325	16.0645	14.5061	14.5733	18.9635	18.5524	19.3946
>sp|Q01514|GBP1_MOUSE Interferon-induced guanylate-binding protein 1 OS=Mus musculus GN=Gbp1 PE=1 SV=1	Q01514	GBP1_MOUSE	55.66	0.998755	461	IQTPGKGLQAEVMLRKYFESKEDLADTLLKM	16.0597	18.9657	2.90599	0.219899	17.6004	16.1782	14.4003	20.9128	17.0185	NaN
>sp|P10852|4F2_MOUSE 4F2 cell-surface antigen heavy chain OS=Mus musculus GN=Slc3a2 PE=1 SV=1;>sp|P10852-2|4F2_MOUSE Isoform 2 of 4F2 cell-surface antigen heavy chain OS=Mus musculus GN=Slc3a2	P10852	4F2_MOUSE	107.03	0.999999	59;98	AEDETEAGVKFTGLSKEELLKVAGSPGWVRT	15.5331	18.9626	3.42946	6.17043e-05	15.6184	15.5838	15.3972	19.2307	18.6134	19.0437
>sp|P25911|LYN_MOUSE Tyrosine-protein kinase Lyn OS=Mus musculus GN=Lyn PE=1 SV=4	P25911	LYN_MOUSE	135.02	1	9	_______MGCIKSKRKDNLNDDEVDSKTQPV	15.5677	18.9605	3.39279	0.00205176	16.036	15.7927	14.8743	18.4211	18.9357	19.5247
>sp|Q922B6|TRAF7_MOUSE E3 ubiquitin-protein ligase TRAF7 OS=Mus musculus GN=Traf7 PE=2 SV=1	Q922B6	TRAF7_MOUSE	50.088	1	144	VDPRGCPFTIKLSARKDHESSCDYRPVRCPN	19.4555	18.9452	-0.51036	0.29782	19.6999	NaN	19.2111	18.6728	NaN	19.2175
>sp|Q9WVL3|S12A7_MOUSE Solute carrier family 12 member 7 OS=Mus musculus GN=Slc12a7 PE=1 SV=1;>sp|Q9WVL3-2|S12A7_MOUSE Isoform 2 of Solute carrier family 12 member 7 OS=Mus musculus GN=Slc12a7	Q9WVL3	S12A7_MOUSE	44.161	0.998267	67;67	FINNVEVERESYFEGKNMALFEEEMDSNPMV	15.5247	18.9413	3.41654	0.0429868	16.0791	16.4344	14.0606	NaN	18.4981	19.3844
>sp|P29477|NOS2_MOUSE Nitric oxide synthase, inducible OS=Mus musculus GN=Nos2 PE=1 SV=1	P29477	NOS2_MOUSE	76.228	0.999979	19	PWKFLFKVKSYQSDLKEEKDINNNVKKTPCA	14.7105	18.9289	4.21838	0.00486529	16.0386	14.59	13.5031	18.9288	19.1742	18.6837
>sp|P16382|IL4RA_MOUSE Interleukin-4 receptor subunit alpha OS=Mus musculus GN=Il4r PE=1 SV=1	P16382	IL4RA_MOUSE	49.768	1	290	LVAIIIQDAQVPLWDKQTRSQESTKYPHWKT	15.2995	18.9215	3.62196	0.00398489	16.1232	14.2873	15.488	18.3574	19.1728	19.2342
>sp|P20491|FCERG_MOUSE High affinity immunoglobulin epsilon receptor subunit gamma OS=Mus musculus GN=Fcer1g PE=1 SV=1	P20491	FCERG_MOUSE	84.62	0.997363	83	LNTRSQETYETLKHEKPPQ____________	16.2199	18.9102	2.69025	0.263952	15.7749	19.0448	13.84	18.8073	19.013	NaN
>sp|O08573-2|LEG9_MOUSE Isoform Short of Galectin-9 OS=Mus musculus GN=Lgals9;>sp|O08573|LEG9_MOUSE Galectin-9 OS=Mus musculus GN=Lgals9 PE=1 SV=1	O08573-2	LEG9_MOUSE	77.533	0.999267	110;110	GMPFELCFLVQRSEFKVMVNKKFFVQYQHRV	14.7722	18.8992	4.12701	0.00193157	15.2547	14.6942	14.3678	NaN	18.6065	19.192
>sp|Q9QYA2|TOM40_MOUSE Mitochondrial import receptor subunit TOM40 homolog OS=Mus musculus GN=Tomm40 PE=1 SV=3	Q9QYA2	TOM40_MOUSE	64.705	1	184	SPGLRSKMAIQTQQSKFVNWQVDGEYRGSDF	15.4615	18.8933	3.4318	5.12167e-05	15.4065	15.5909	15.3872	19.2422	18.7012	18.7365
>sp|Q9JM13|RABX5_MOUSE Rab5 GDP/GTP exchange factor OS=Mus musculus GN=Rabgef1 PE=1 SV=1	Q9JM13	RABX5_MOUSE	40.625	0.893006	89	SSQGAQSLTFSKFEEKKTNEKTRKVTTVKKF	16.5204	18.8875	2.36704	0.302305	15.4181	19.4386	14.7046	18.7528	19.0221	NaN
>sp|Q9D0F9|PGM1_MOUSE Phosphoglucomutase-1 OS=Mus musculus GN=Pgm1 PE=1 SV=4	Q9D0F9	PGM1_MOUSE	90.37	0.998309	3	_____________MVKIVTVKTQAYPDQKPG	16.5476	18.8811	2.33349	0.20833	15.5526	14.5051	19.5852	19.1932	18.801	18.6492
>sp|P30993|C5AR1_MOUSE C5a anaphylatoxin chemotactic receptor 1 OS=Mus musculus GN=C5ar1 PE=1 SV=2	P30993	C5AR1_MOUSE	111.81	1	334	IIRNALSEDSVGRDSKTFTPSTTDTSTRKSQ	17.15	18.8675	1.71755	0.0855114	17.7749	NaN	16.525	18.3091	18.6929	19.6004
>sp|Q64337|SQSTM_MOUSE Sequestosome-1 OS=Mus musculus GN=Sqstm1 PE=1 SV=1;>sp|Q64337-2|SQSTM_MOUSE Isoform 2 of Sequestosome-1 OS=Mus musculus GN=Sqstm1	Q64337	SQSTM_MOUSE	107.03	1	13;13	___MASFTVKAYLLGKEEATREIRRFSFCFS	19.4168	18.8526	-0.56422	0.436669	18.3042	19.4877	20.4584	18.8535	18.5094	19.1948
>sp|P01897|HA1L_MOUSE H-2 class I histocompatibility antigen, L-D alpha chain OS=Mus musculus GN=H2-L PE=1 SV=2;>sp|P01899|HA11_MOUSE H-2 class I histocompatibility antigen, D-B alpha chain OS=Mus musculus GN=H2-D1 PE=1 SV=2	P01897	HA1L_MOUSE	51.135	1	55;55	GLEEPRYISVGYVDNKEFVRFDSDAENPRYE;GLGEPRYISVGYVDNKEFVRFDSDAENPRYE	15.3466	18.8499	3.50331	0.00405971	15.963	15.1927	14.8842	NaN	18.6616	19.0383
>sp|O88811-2|STAM2_MOUSE Isoform 2 of Signal transducing adapter molecule 2 OS=Mus musculus GN=Stam2;>sp|O88811|STAM2_MOUSE Signal transducing adapter molecule 2 OS=Mus musculus GN=Stam2 PE=1 SV=1	O88811-2	STAM2_MOUSE	58.723	1	169;202	ETKALYPPAESQLNNKAARRVRALYDFEAVE	15.5713	18.8419	3.27055	0.00172584	15.5871	16.2289	14.898	19.148	18.437	18.9407
>sp|Q8C863-2|ITCH_MOUSE Isoform 2 of E3 ubiquitin-protein ligase Itchy OS=Mus musculus GN=Itch;>sp|Q8C863|ITCH_MOUSE E3 ubiquitin-protein ligase Itchy OS=Mus musculus GN=Itch PE=1 SV=2	Q8C863-2	ITCH_MOUSE	77.137	1	192;192	TNGSEDPEVAASGENKRANGNNSPSLSNGGF	17.9419	18.8369	0.894942	0.103602	18.2749	18.0121	17.5388	19.1973	18.4764	NaN
>sp|Q00651|ITA4_MOUSE Integrin alpha-4 OS=Mus musculus GN=Itga4 PE=1 SV=1	Q00651	ITA4_MOUSE	66.267	1	1017	ISCVMWKAGFFKRQYKSILQEENRRDSWSYV	17.581	18.8242	1.24326	0.0356304	17.9772	NaN	17.1847	19.0486	18.5909	18.8331
>sp|Q8VD58|EVI2B_MOUSE Protein EVI2B OS=Mus musculus GN=Evi2b PE=1 SV=1	Q8VD58	EVI2B_MOUSE	43.956	0.963371	291	WKPSKSTLLADDLEVKLFESSEHINDTSNLK	15.5135	18.8216	3.30814	0.00109843	16.0325	14.7731	15.7348	18.8837	18.6204	18.9608
>sp|Q01514|GBP1_MOUSE Interferon-induced guanylate-binding protein 1 OS=Mus musculus GN=Gbp1 PE=1 SV=1	Q01514	GBP1_MOUSE	75.589	1	389	VDQKFQEELGAQLEAKRDAFVKKNMDMSSAH	15.2809	18.8092	3.52824	0.00108501	15.4236	14.8483	15.5709	19.1904	18.0981	19.1391
>sp|Q8CFB4|GBP5_MOUSE Guanylate-binding protein 5 OS=Mus musculus GN=Gbp5 PE=1 SV=2	Q8CFB4	GBP5_MOUSE	147.26	1	546	ALEKARVAQEQQWILKQRAQEEADRIKAEQE	15.7414	18.7671	3.02573	0.0398876	17.0763	16.3123	13.8356	19.1158	18.2964	18.8891
>sp|P62960|YBOX1_MOUSE Nuclease-sensitive element-binding protein 1 OS=Mus musculus GN=Ybx1 PE=1 SV=3	P62960	YBOX1_MOUSE	64.707	1	168	PRNYQQNYQNSESGEKNEGSESAPEGQAQQR	15.1874	18.7411	3.55365	0.000228543	15.2576	14.8621	15.4426	18.4359	18.6092	19.1781
>sp|P52875|TM165_MOUSE Transmembrane protein 165 OS=Mus musculus GN=Tmem165 PE=2 SV=2	P52875	TM165_MOUSE	41.988	0.747044	198	PDEGQEELEEVQAELKKKDEEFQRTKLLNGP	14.965	18.7328	3.76778	0.0359446	15.0372	16.0021	13.8558	17.8487	NaN	19.6169
>sp|Q5BLK4|TUT7_MOUSE Terminal uridylyltransferase 7 OS=Mus musculus GN=Zcchc6 PE=2 SV=3	Q5BLK4	TUT7_MOUSE	55.314	1	602	DWPKKRIAIEDPYSVKRNVARTLNNQPVFEY	15.1965	18.7105	3.51401	0.000278173	15.6303	15.0925	14.8668	18.6152	18.4461	19.0703
>sp|Q91VI7|RINI_MOUSE Ribonuclease inhibitor OS=Mus musculus GN=Rnh1 PE=1 SV=1	Q91VI7	RINI_MOUSE	49.188	1	292	AKQSLKELSLASNELKDEGARLLCESLLEPG	14.968	18.689	3.72109	0.00508044	15.181	14.7817	14.9412	17.5951	18.604	19.8681
>sp|P52480|KPYM_MOUSE Pyruvate kinase PKM OS=Mus musculus GN=Pkm PE=1 SV=4;>sp|P52480-2|KPYM_MOUSE Isoform M1 of Pyruvate kinase PKM OS=Mus musculus GN=Pkm	P52480	KPYM_MOUSE	42.348	0.99924	188;188	KIYVDDGLISLQVKEKGADFLVTEVENGGSL	14.6106	18.6779	4.06733	0.00336431	14.8869	15.0523	13.8926	18.5595	NaN	18.7964
>sp|Q8C145|S39A6_MOUSE Zinc transporter ZIP6 OS=Mus musculus GN=Slc39a6 PE=1 SV=1	Q8C145	S39A6_MOUSE	64.705	1	493	KQLSKYDSQLSSNEEKVDPGERPESYLRADS	20.0509	18.6207	-1.43028	0.0818982	20.9878	20.254	18.911	18.406	18.7981	18.6579
>sp|P20152|VIME_MOUSE Vimentin OS=Mus musculus GN=Vim PE=1 SV=3	P20152	VIME_MOUSE	68.786	1	445	SLPLVDTHSKRTLLIKTVETRDGQVINETSQ	15.178	18.6187	3.44071	0.0168775	16.4491	13.5402	15.5447	18.4571	18.4869	18.9121
>sp|Q9D486|CMIP_MOUSE C-Maf-inducing protein OS=Mus musculus GN=Cmip PE=2 SV=3;>sp|Q9D486-3|CMIP_MOUSE Isoform 3 of C-Maf-inducing protein OS=Mus musculus GN=Cmip	Q9D486	CMIP_MOUSE	52.498	0.999989	19;19	TSSSGGGDPRQIEETKPLLGSDVSGPEGTKV	15.7482	18.6084	2.86024	0.00912891	16.39	15.1561	15.6983	18.7568	18.46	NaN
>sp|Q61093|CY24B_MOUSE Cytochrome b-245 heavy chain OS=Mus musculus GN=Cybb PE=1 SV=1	Q61093	CY24B_MOUSE	87.323	0.5	313	TKVVTHPFKTIELQMKKKGFKMEVGQYIFVK	15.208	18.5996	3.39162	0.0306353	15.4716	13.9223	16.2301	18.5489	18.6504	NaN
>sp|Q61093|CY24B_MOUSE Cytochrome b-245 heavy chain OS=Mus musculus GN=Cybb PE=1 SV=1	Q61093	CY24B_MOUSE	87.323	0.5	314	KVVTHPFKTIELQMKKKGFKMEVGQYIFVKC	15.476	18.5996	3.12366	0.00151994	15.8022	15.0736	15.5521	18.5489	18.6504	NaN
>sp|Q810U5-3|CCD50_MOUSE Isoform 3 of Coiled-coil domain-containing protein 50 OS=Mus musculus GN=Ccdc50;>sp|Q810U5|CCD50_MOUSE Coiled-coil domain-containing protein 50 OS=Mus musculus GN=Ccdc50 PE=1 SV=1	Q810U5-3	CCD50_MOUSE	59.709	1	181;181	ASHRDQEWYDAEIARKLQEEELLATHVDMRA	14.8641	18.5994	3.73523	0.0329586	16.13	13.4726	14.9898	NaN	18.5556	18.6431
>sp|Q9QZ85|IIGP1_MOUSE Interferon-inducible GTPase 1 OS=Mus musculus GN=Iigp1 PE=1 SV=2	Q9QZ85	IIGP1_MOUSE	70.197	1	352	EVDQVEAMIKSPAVFKPTDEETIQERLSRYI	15.1787	18.5695	3.39079	0.0170178	16.1632	14.6806	14.6922	NaN	18.1646	18.9743
>sp|P11033|GRAD_MOUSE Granzyme D OS=Mus musculus GN=Gzmd PE=1 SV=4	P11033	GRAD_MOUSE	52.172	1	44	PHSRPYMAFVMSVDIKGNRIYCGGFLIQDDF	16.8118	18.5523	1.74052	0.26237	16.0247	15.7644	18.6462	19.1323	NaN	17.9722
>sp|P26151|FCGR1_MOUSE High affinity immunoglobulin gamma Fc receptor I OS=Mus musculus GN=Fcgr1 PE=1 SV=1	P26151	FCGR1_MOUSE	69.314	0.559416	343	EKKYNLEVPLVSEQGKKANSFQQVRSDGVYE	15.8212	18.5492	2.72796	0.0360933	17.3804	15.7433	14.34	18.5194	18.6023	18.5258
>sp|P29477|NOS2_MOUSE Nitric oxide synthase, inducible OS=Mus musculus GN=Nos2 PE=1 SV=1	P29477	NOS2_MOUSE	66.215	1	724	PEPLDLNRALSSIHAKNVFTMRLKSQQNLQS	15.7118	18.5449	2.83305	0.0151896	15.7814	16.4311	14.9229	NaN	18.541	18.5488
>sp|P09581|CSF1R_MOUSE Macrophage colony-stimulating factor 1 receptor OS=Mus musculus GN=Csf1r PE=1 SV=3	P09581	CSF1R_MOUSE	85.536	1	810	FGLARDIMNDSNYVVKGNARLPVKWMAPESI	18.2422	18.5426	0.300457	0.419586	18.7145	18.3316	17.6804	18.6856	18.2553	18.6869
>sp|Q8C561-2|LMBD2_MOUSE Isoform 2 of LMBR1 domain-containing protein 2 OS=Mus musculus GN=Lmbrd2;>sp|Q8C561|LMBD2_MOUSE LMBR1 domain-containing protein 2 OS=Mus musculus GN=Lmbrd2 PE=2 SV=1;>sp|Q8C561-3|LMBD2_MOUSE Isoform 3 of LMBR1 domain-containing pro	Q8C561-2	LMBD2_MOUSE	48.568	1	296;296;14	EKMGRNMDDYEDFDEKRNTYPSEKSLVKLHK	18.7314	18.5363	-0.195063	0.718959	18.7672	19.3679	18.0591	NaN	18.4426	18.6301
>sp|P14206|RSSA_MOUSE 40S ribosomal protein SA OS=Mus musculus GN=Rpsa PE=1 SV=4	P14206	RSSA_MOUSE	55.815	0.84941	11	_____MSGALDVLQMKEEDVLKFLAAGTHLG	14.9213	18.5359	3.61456	0.00342387	15.764	13.8353	15.1646	18.7623	18.3596	18.4858
>sp|P57787|MOT4_MOUSE Monocarboxylate transporter 4 OS=Mus musculus GN=Slc16a3 PE=1 SV=1	P57787	MOT4_MOUSE	75.376	1	418	SLVLLLGNFFCIGKRKRPEVTEPEEVASEEK	14.715	18.5287	3.81375	0.0253127	16.5921	14.1619	13.3909	17.7224	18.3657	19.4981
>sp|Q9DB34|CHM2A_MOUSE Charged multivesicular body protein 2a OS=Mus musculus GN=Chmp2a PE=1 SV=1	Q9DB34	CHM2A_MOUSE	51.939	1	118	MKGVTKAMGTMNRQLKLPQIQKIMMEFERQA	15.216	18.5157	3.29961	0.0120036	15.7925	14.2945	15.5611	18.4492	18.5821	NaN
>sp|Q9DB34|CHM2A_MOUSE Charged multivesicular body protein 2a OS=Mus musculus GN=Chmp2a PE=1 SV=1	Q9DB34	CHM2A_MOUSE	51.939	1	124	AMGTMNRQLKLPQIQKIMMEFERQAEIMDMK	15.8601	18.5157	2.65555	0.00682838	16.3331	15.958	15.2892	18.4492	18.5821	NaN
>sp|Q60766-2|IRGM1_MOUSE Isoform 2 of Immunity-related GTPase family M protein 1 OS=Mus musculus GN=Irgm1;>sp|Q60766|IRGM1_MOUSE Immunity-related GTPase family M protein 1 OS=Mus musculus GN=Irgm1 PE=1 SV=1	Q60766-2	IRGM1_MOUSE	98	1	273;289	DKVAVWKQRIANESLKNSLGVRDDDNMGECL	15.4535	18.5031	3.04965	0.00867784	16.6442	15.2129	14.5032	18.3343	18.6385	18.5367
>sp|Q80VQ0|AL3B1_MOUSE Aldehyde dehydrogenase family 3 member B1 OS=Mus musculus GN=Aldh3b1 PE=2 SV=1	Q80VQ0	AL3B1_MOUSE	89.266	1	437	FSNQRACLLRSPGMEKINDLRYPPYSSRNLR	17.0742	18.4819	1.40774	0.0135263	NaN	16.9679	17.1805	18.8583	18.1826	18.4049
>sp|Q8BVE3|VATH_MOUSE V-type proton ATPase subunit H OS=Mus musculus GN=Atp6v1h PE=1 SV=1	Q8BVE3	VATH_MOUSE	44.312	1	360	SVQDLSSFDEYSSELKSGRLEWSPVHKSEKF	16.2713	18.4815	2.21021	0.00129983	16.5355	16.0383	16.24	18.4632	18.4997	NaN
>sp|Q9QZ15|CLC4A_MOUSE C-type lectin domain family 4 member A OS=Mus musculus GN=Clec4a PE=1 SV=1	Q9QZ15	CLC4A_MOUSE	65.179	0.90752	13	___MASEITYAEVKFKNESNSLHTYSESPAA	18.7646	18.4806	-0.28408	0.609492	18.3116	19.2177	NaN	18.3427	18.6184	NaN
>sp|Q3UDK1|TRAD1_MOUSE TRAF-type zinc finger domain-containing protein 1 OS=Mus musculus GN=Trafd1 PE=1 SV=1;>sp|Q3UDK1-2|TRAD1_MOUSE Isoform 2 of TRAF-type zinc finger domain-containing protein 1 OS=Mus musculus GN=Trafd1	Q3UDK1	TRAD1_MOUSE	48.899	1	484;484	SGPRSDCQRSPPGVLKLNNSDSQDIRGQMRG	15.603	18.4366	2.83356	0.0272815	16.921	15.7905	14.0975	18.1543	18.5085	18.6469
>sp|P51863|VA0D1_MOUSE V-type proton ATPase subunit d 1 OS=Mus musculus GN=Atp6v0d1 PE=1 SV=2	P51863	VA0D1_MOUSE	59.996	0.999893	275	DYEQVKNVADYYPEYKLLFEGAGSNPGDKTL	19.6019	18.4193	-1.1826	0.746038	NaN	20.5384	18.6654	23.4556	15.6416	16.1606
>sp|Q3THW5|H2AV_MOUSE Histone H2A.V OS=Mus musculus GN=H2afv PE=1 SV=3;>sp|P0C0S6|H2AZ_MOUSE Histone H2A.Z OS=Mus musculus GN=H2afz PE=1 SV=2	Q3THW5	H2AV_MOUSE	103.01	0.893205	122;122	GGGVIPHIHKSLIGKKGQQKTA_________	15.8903	18.4171	2.52682	0.13182	16.2684	16.1791	15.2235	16.6912	17.6083	20.952
>sp|P97315|CSRP1_MOUSE Cysteine and glycine-rich protein 1 OS=Mus musculus GN=Csrp1 PE=1 SV=3	P97315	CSRP1_MOUSE	45.237	0.982093	84	KGYGYGQGAGTLSTDKGESLGIKHEEAPGHR	15.1029	18.4143	3.31138	0.000624905	15.749	14.87	14.6898	18.488	18.2283	18.5266
>sp|P01902|HA1D_MOUSE H-2 class I histocompatibility antigen, K-D alpha chain OS=Mus musculus GN=H2-K1 PE=1 SV=1	P01902	HA1D_MOUSE	43.732	1	358	LAPGSQTSDLSLPDGKVMVHDPHSLA_____	15.6968	18.4103	2.7135	0.289532	16.3712	15.6318	15.0873	15.7271	22.7569	16.7469
>sp|P62960|YBOX1_MOUSE Nuclease-sensitive element-binding protein 1 OS=Mus musculus GN=Ybx1 PE=1 SV=3	P62960	YBOX1_MOUSE	40.622	1	262	PPRQRQPREDGNEEDKENQGDETQGQQPPQR	14.7771	18.393	3.61597	4.93033e-05	14.9017	14.6277	14.8018	18.2773	18.1606	18.7412
>sp|P62814|VATB2_MOUSE V-type proton ATPase subunit B, brain isoform OS=Mus musculus GN=Atp6v1b2 PE=1 SV=1	P62814	VATB2_MOUSE	57.434	1	460	TSDDLLYLEFLQKFEKNFITQGPYENRTVYE	15.4082	18.3628	2.95457	0.0675333	16.6007	15.6147	14.0093	18.8969	17.8287	NaN
>sp|P97484|LIRB3_MOUSE Leukocyte immunoglobulin-like receptor subfamily B member 3 OS=Mus musculus GN=Lilrb3 PE=1 SV=1	P97484	LIRB3_MOUSE	79.471	1	752	PQGETYAQVKPSRLRKAGHVSPSVMSREQLN	15.2184	18.3365	3.11804	0.0445001	17.1243	14.7369	13.7941	17.534	18.4942	18.9812
>sp|Q62351|TFR1_MOUSE Transferrin receptor protein 1 OS=Mus musculus GN=Tfrc PE=1 SV=1	Q62351	TFR1_MOUSE	142.39	1	53	MKLAADEEENADNNMKASVRKPKRFNGRLCF	17.8041	18.3264	0.52233	0.305799	17.9661	18.3622	17.0839	18.7974	18.0865	18.0952
>sp|P62835|RAP1A_MOUSE Ras-related protein Rap-1A OS=Mus musculus GN=Rap1a PE=2 SV=1;>sp|Q99JI6|RAP1B_MOUSE Ras-related protein Rap-1b OS=Mus musculus GN=Rap1b PE=2 SV=2	P62835	RAP1A_MOUSE	91.469	1	128;128	LVGNKCDLEDERVVGKEQGQNLARQWCNCAF;LVGNKCDLEDERVVGKEQGQNLARQWNNCAF	15.0868	18.312	3.22516	0.0188715	16.6753	14.1537	14.4314	17.9942	18.0742	18.8675
>sp|Q9R233-2|TPSN_MOUSE Isoform Short of Tapasin OS=Mus musculus GN=Tapbp;>sp|Q9R233|TPSN_MOUSE Tapasin OS=Mus musculus GN=Tapbp PE=2 SV=2	Q9R233-2	TPSN_MOUSE	57.175	1	177;177	LTVLTHNPAPRVQLGKDAVLDLRFAYAPSAL	15.6803	18.3003	2.61998	0.0094974	15.4883	16.2309	15.3216	NaN	17.9615	18.6391
>sp|B2RXS4|PLXB2_MOUSE Plexin-B2 OS=Mus musculus GN=Plxnb2 PE=1 SV=1	B2RXS4	PLXB2_MOUSE	60.937	1	1239	YWRKSQQAEREYEKIKSQLEGLEESVRDRCK	15.9793	18.2626	2.28328	0.0134677	16.5851	15.8618	15.4909	18.4386	NaN	18.0865
>sp|Q91W53|GOGA7_MOUSE Golgin subfamily A member 7 OS=Mus musculus GN=Golga7 PE=2 SV=1	Q91W53	GOGA7_MOUSE	54.486	0.999548	95	LCMETHYEKVLKKVSKYIQEQNEKIYAPQGL	15.3929	18.2461	2.85317	0.0114019	15.144	16.1154	14.9193	17.9859	NaN	18.5062
>sp|Q8VEM8|MPCP_MOUSE Phosphate carrier protein, mitochondrial OS=Mus musculus GN=Slc25a3 PE=1 SV=1	Q8VEM8	MPCP_MOUSE	92.856	1	290	VSHPADSVVSVLNKEKGSTASQVLQRLGFRG	14.7634	18.2379	3.47451	0.0089326	15.9807	14.4608	13.8487	18.862	17.6033	18.2483
>sp|P41438-2|S19A1_MOUSE Isoform 2 of Folate transporter 1 OS=Mus musculus GN=Slc19a1;>sp|P41438|S19A1_MOUSE Folate transporter 1 OS=Mus musculus GN=Slc19a1 PE=1 SV=1;>sp|P41438-3|S19A1_MOUSE Isoform 3 of Folate transporter 1 OS=Mus musculus GN=Slc19a1	P41438-2	S19A1_MOUSE	85.362	1	10;10;10	______MVPTGQVAEKQAYEEPRQDHELKSW	14.8553	18.2104	3.35512	0.00468849	15.8418	14.4976	14.2265	18.766	17.6867	18.1786
>sp|P16858|G3P_MOUSE Glyceraldehyde-3-phosphate dehydrogenase OS=Mus musculus GN=Gapdh PE=1 SV=2	P16858	G3P_MOUSE	81.017	1	261	RLEKPAKYDDIKKVVKQASEGPLKGILGYTE	15.0197	18.1962	3.17657	0.00494131	15.7563	15.1479	14.1547	17.6551	18.1724	18.7612
>sp|O35375-5|NRP2_MOUSE Isoform B0 of Neuropilin-2 OS=Mus musculus GN=Nrp2;>sp|O35375-6|NRP2_MOUSE Isoform B5 of Neuropilin-2 OS=Mus musculus GN=Nrp2	O35375-5	NRP2_MOUSE	84.817	1	865;870	LALVLHYHRFRYAAKKTDHSITYKTSHYTNG	16.0102	18.1858	2.1756	0.0036178	16.2605	15.7599	NaN	18.0833	18.009	18.4653
>sp|Q8BM55|TM214_MOUSE Transmembrane protein 214 OS=Mus musculus GN=Tmem214 PE=2 SV=1	Q8BM55	TM214_MOUSE	50.088	0.835506	84	KRQNKEQVPPPAAESKKPINKKQPKKVTAVP	15.5978	18.171	2.5732	0.0263719	15.426	15.3408	16.0265	17.4148	NaN	18.9272
>sp|Q8BM55|TM214_MOUSE Transmembrane protein 214 OS=Mus musculus GN=Tmem214 PE=2 SV=1	Q8BM55	TM214_MOUSE	50.088	0.999936	73	TLYERGFEKIMKRQNKEQVPPPAAESKKPIN	15.4543	18.171	2.71668	0.132601	17.3091	14.5973	14.4564	17.4148	NaN	18.9272
>sp|P60867|RS20_MOUSE 40S ribosomal protein S20 OS=Mus musculus GN=Rps20 PE=1 SV=1	P60867	RS20_MOUSE	51.495	0.794691	4	____________MAFKDTGKTPVEPEVAIHR	18.3554	18.1655	-0.18993	0.717302	18.7471	18.6977	17.6215	18.8047	17.7735	17.9182
>sp|Q80WQ6|RHDF2_MOUSE Inactive rhomboid protein 2 OS=Mus musculus GN=Rhbdf2 PE=1 SV=1	Q80WQ6	RHDF2_MOUSE	64.454	1	6	__________MASADKNGSNLPSVSGSRLQS	15.0152	18.1608	3.14562	0.000295147	15.547	14.7701	14.7285	18.1376	18.1863	18.1586
>sp|Q64282|IFIT1_MOUSE Interferon-induced protein with tetratricopeptide repeats 1 OS=Mus musculus GN=Ifit1 PE=1 SV=2	Q64282	IFIT1_MOUSE	174.39	1	89	SLKEAEALIQSEQLSKRSLATWGNCAWLHYH	15.4789	18.1606	2.68166	0.00470475	15.5381	16.2176	14.681	17.8504	18.3438	18.2874
>sp|P08103-2|HCK_MOUSE Isoform 2 of Tyrosine-protein kinase HCK OS=Mus musculus GN=Hck;>sp|P08103|HCK_MOUSE Tyrosine-protein kinase HCK OS=Mus musculus GN=Hck PE=1 SV=4	P08103-2	HCK_MOUSE	77.776	1	154;175	GNMLGSFMIRDSETTKGSYSLSVRDFDPQHG	15.0776	18.1564	3.07888	0.00473111	15.9342	15.1618	14.1367	18.4181	17.8995	18.1517
>sp|P48036|ANXA5_MOUSE Annexin A5 OS=Mus musculus GN=Anxa5 PE=1 SV=1	P48036	ANXA5_MOUSE	64.209	1	124	TEIIASRTPEELSAIKQVYEEEYGSNLEDDV	15.3915	18.146	2.75442	0.202224	15.8324	15.013	15.3292	21.7288	16.2959	16.4132
>sp|Q8BVE3|VATH_MOUSE V-type proton ATPase subunit H OS=Mus musculus GN=Atp6v1h PE=1 SV=1	Q8BVE3	VATH_MOUSE	45.436	0.999806	325	IQCKVLKQLENLEQQKYDDEDISEDIKFLLE	14.9418	18.1448	3.20299	0.00496358	15.1611	15.3724	14.2918	18.0924	18.1971	NaN
>sp|P63017|HSP7C_MOUSE Heat shock cognate 71 kDa protein OS=Mus musculus GN=Hspa8 PE=1 SV=1	P63017	HSP7C_MOUSE	73.802	1	71	KNQVAMNPTNTVFDAKRLIGRRFDDAVVQSD	14.9647	18.1394	3.17478	0.0070808	15.3876	15.7571	13.7494	18.0911	18.3314	17.9958
>sp|Q9CR51|VATG1_MOUSE V-type proton ATPase subunit G 1 OS=Mus musculus GN=Atp6v1g1 PE=2 SV=3	Q9CR51	VATG1_MOUSE	66.809	1	16	MASQSQGIQQLLQAEKRAAEKVSEARKRKNR	15.7395	18.1333	2.39383	0.00989971	16.1132	16.2932	14.8121	18.3575	17.6815	18.3611
>sp|Q9EPR4|S23A2_MOUSE Solute carrier family 23 member 2 OS=Mus musculus GN=Slc23a2 PE=1 SV=2;>sp|Q9EPR4-2|S23A2_MOUSE Isoform 2 of Solute carrier family 23 member 2 OS=Mus musculus GN=Slc23a2	Q9EPR4	S23A2_MOUSE	126.63	0.999999	22;22	NTASKSVEAGGSTEGKYEEEAKHSNFFTLPV	15.0722	18.1258	3.05361	0.00506715	15.4432	15.7022	14.071	17.8342	18.0123	18.5308
>sp|O54709-2|NKG2D_MOUSE Isoform 2 of NKG2-D type II integral membrane protein OS=Mus musculus GN=Klrk1;>sp|O54709|NKG2D_MOUSE NKG2-D type II integral membrane protein OS=Mus musculus GN=Klrk1 PE=1 SV=2	O54709-2	NKG2D_MOUSE	149.94	1	22;35	YDLKPAKWDTSQEQQKQRLALTTSQPGENGI	15.3207	18.1223	2.80163	0.00625435	15.968	14.8918	15.1023	17.7576	17.6521	18.9574
>sp|Q69ZN7|MYOF_MOUSE Myoferlin OS=Mus musculus GN=Myof PE=1 SV=2;>sp|Q69ZN7-4|MYOF_MOUSE Isoform 4 of Myoferlin OS=Mus musculus GN=Myof	Q69ZN7	MYOF_MOUSE	45.347	0.965612	1096;1096	LEGALGADTTEDGEEKGPEKQKHSATTVFGA	15.617	18.0989	2.48186	0.000314115	15.8512	15.2911	15.7088	18.0202	17.92	18.3564
>sp|Q924S8|SPRE1_MOUSE Sprouty-related, EVH1 domain-containing protein 1 OS=Mus musculus GN=Spred1 PE=1 SV=1	Q924S8	SPRE1_MOUSE	54.668	0.995073	285	NDLERDDTDSSVPFSKQDSKKSDYLYHCGDE	18.5079	18.061	-0.44685	0.482434	19.1866	17.8292	NaN	18.3518	17.7203	18.111
>sp|P08752|GNAI2_MOUSE Guanine nucleotide-binding protein G(i) subunit alpha-2 OS=Mus musculus GN=Gnai2 PE=1 SV=5;>sp|B2RSH2|GNAI1_MOUSE Guanine nucleotide-binding protein G(i) subunit alpha-1 OS=Mus musculus GN=Gnai1 PE=2 SV=1	P08752	GNAI2_MOUSE	72.731	1	29;29	ERSKMIDKNLREDGEKAAREVKLLLLGAGES	14.9831	18.0566	3.07352	0.0595052	NaN	16.0241	13.9421	17.4835	17.5623	19.1239
>sp|Q9D8C4|IN35_MOUSE Interferon-induced 35 kDa protein homolog OS=Mus musculus GN=Ifi35 PE=2 SV=3	Q9D8C4	IN35_MOUSE	59.68	0.771206	221	QVLLRVSPYVSGEIQKAEIKFQQAPHSVLVT	15.9203	18.053	2.13274	0.00238274	16.1632	16.2602	15.3374	18.2099	18.0993	17.8498
>sp|Q8CGP6|H2A1H_MOUSE Histone H2A type 1-H OS=Mus musculus GN=Hist1h2ah PE=1 SV=3;>sp|Q8CGP7|H2A1K_MOUSE Histone H2A type 1-K OS=Mus musculus GN=Hist1h2ak PE=1 SV=3;>sp|Q8CGP5|H2A1F_MOUSE Histone H2A type 1-F OS=Mus musculus GN=Hist1h2af PE=1 SV=3;>sp|Q8B	Q8CGP6	H2A1H_MOUSE	86.014	1	96;96;96;96;96;96	PRHLQLAIRNDEELNKLLGRVTIAQGGVLPN	15.3634	18.0517	2.68828	0.00367249	16.1138	14.6263	15.3503	17.8582	18.095	18.202
>sp|Q8CI59|STEA3_MOUSE Metalloreductase STEAP3 OS=Mus musculus GN=Steap3 PE=1 SV=1;>sp|Q8CI59-2|STEA3_MOUSE Isoform 2 of Metalloreductase STEAP3 OS=Mus musculus GN=Steap3	Q8CI59	STEA3_MOUSE	123.62	1	7;45	_________MSGEMDKPLISRRLVDSDGSLA	15.5974	18.012	2.41463	0.137305	15.5728	17.1166	14.1026	NaN	17.4526	18.5714
>sp|Q8BJ71|NUP93_MOUSE Nuclear pore complex protein Nup93 OS=Mus musculus GN=Nup93 PE=2 SV=1	Q8BJ71	NUP93_MOUSE	47.223	1	59	RSRTLTRTSQETADVKASVLLGSRGLDISHI	15.434	18.0107	2.57674	0.000290841	15.685	15.0691	15.5478	17.805	18.1889	18.0383
>sp|P53986|MOT1_MOUSE Monocarboxylate transporter 1 OS=Mus musculus GN=Slc16a1 PE=1 SV=1	P53986	MOT1_MOUSE	91.616	0.946023	467	KREGKEDEASTDVDEKPKETMKAAQSPQQHS	14.924	17.9989	3.07494	0.0290719	14.5552	16.4827	13.7341	17.4486	17.6926	18.8557
>sp|Q9CQX4|PAF15_MOUSE PCNA-associated factor OS=Mus musculus GN=Paf PE=1 SV=1	Q9CQX4	PAF15_MOUSE	81.346	1	24	VPGAYRKAVASQAPRKVLGSSTFVTNSSSSS	18.0037	17.9803	-0.0233833	0.971624	18.924	18.1984	16.8887	18.2283	17.6691	18.0435
>sp|P16858|G3P_MOUSE Glyceraldehyde-3-phosphate dehydrogenase OS=Mus musculus GN=Gapdh PE=1 SV=2	P16858	G3P_MOUSE	121.9	1	192	HAITATQKTVDGPSGKLWRDGRGAAQNIIPA	15.5593	17.9649	2.40563	0.209162	15.6026	15.7488	15.3265	NaN	19.9781	15.9517
>sp|Q64455|PTPRJ_MOUSE Receptor-type tyrosine-protein phosphatase eta OS=Mus musculus GN=Ptprj PE=1 SV=2	Q64455	PTPRJ_MOUSE	73.435	0.987826	915	KRTDAKNNEVSFSQIKPKKSKLIRVENFEAY	15.2616	17.9527	2.6911	0.00126097	15.754	15.1057	14.9252	18.3328	17.5821	17.9433
>sp|O35309|NMI_MOUSE N-myc-interactor OS=Mus musculus GN=Nmi PE=2 SV=1	O35309	NMI_MOUSE	61.161	0.98257	5	___________MDADKDNIKQACDERSAEMD	15.6481	17.9268	2.27868	0.0486813	16.6498	15.3224	14.9721	18.2727	17.5809	NaN
>sp|P62821|RAB1A_MOUSE Ras-related protein Rab-1A OS=Mus musculus GN=Rab1A PE=1 SV=3	P62821	RAB1A_MOUSE	54.812	0.813854	187	IKKRMGPGATAGGAEKSNVKIQSTPVKQSGG	14.5453	17.8973	3.35202	0.00922726	15.9189	13.6786	14.0384	17.8821	17.6391	18.1708
>sp|Q8K135|K319L_MOUSE Dyslexia-associated protein KIAA0319-like protein OS=Mus musculus GN=Kiaa0319l PE=2 SV=1;>sp|Q8K135-2|K319L_MOUSE Isoform 2 of Dyslexia-associated protein KIAA0319-like protein OS=Mus musculus GN=Kiaa0319l	Q8K135	K319L_MOUSE	54.811	1	981;981	RYKILDATDQESLELKPTSRAGSKQKGPTLS	15.1725	17.8683	2.69579	0.00403284	15.5856	15.6105	14.3214	17.7779	17.6512	18.1758
>sp|P16858|G3P_MOUSE Glyceraldehyde-3-phosphate dehydrogenase OS=Mus musculus GN=Gapdh PE=1 SV=2	P16858	G3P_MOUSE	56.121	0.987463	213	RGAAQNIIPASTGAAKAVGKVIPELNGKLTG	15.3423	17.8657	2.52341	0.250941	16.2439	14.9788	14.8043	15.7578	16.3372	21.5022
>sp|Q3U2C5|RN149_MOUSE E3 ubiquitin-protein ligase RNF149 OS=Mus musculus GN=Rnf149 PE=1 SV=3;>sp|Q3U2C5-2|RN149_MOUSE Isoform 2 of E3 ubiquitin-protein ligase RNF149 OS=Mus musculus GN=Rnf149	Q3U2C5	RN149_MOUSE	44.6	1	311;166	LLDHRTCPMCKLDVIKALGYWGDPEDTQELP	16.6776	17.8648	1.18715	0.729208	20.1121	14.0717	15.8491	14.8148	23.1376	15.642
>sp|Q9Z0E6|GBP2_MOUSE Interferon-induced guanylate-binding protein 2 OS=Mus musculus GN=Gbp2 PE=1 SV=1	Q9Z0E6	GBP2_MOUSE	69.92	1	551	EQKQLLAEQENIIAAKLREQEKFLKEGFENE	15.5393	17.8624	2.32309	0.258246	15.9282	15.4107	15.279	15.3564	21.2385	16.9923
>sp|Q60931|VDAC3_MOUSE Voltage-dependent anion-selective channel protein 3 OS=Mus musculus GN=Vdac3 PE=1 SV=1	Q60931	VDAC3_MOUSE	80.905	0.5	109	GLKLTLDTIFVPNTGKKSGKLKASYRRDCFS	16.5279	17.8519	1.32401	0.627169	15.0944	15.9389	18.5503	15.2756	15.848	22.432
>sp|P63017|HSP7C_MOUSE Heat shock cognate 71 kDa protein OS=Mus musculus GN=Hspa8 PE=1 SV=1	P63017	HSP7C_MOUSE	91.355	1	159	VTVPAYFNDSQRQATKDAGTIAGLNVLRIIN	14.774	17.8488	3.07483	0.0235533	15.8828	14.3214	14.1177	17.8337	17.8639	NaN
>sp|Q8C561-2|LMBD2_MOUSE Isoform 2 of LMBR1 domain-containing protein 2 OS=Mus musculus GN=Lmbrd2;>sp|Q8C561|LMBD2_MOUSE LMBR1 domain-containing protein 2 OS=Mus musculus GN=Lmbrd2 PE=2 SV=1;>sp|Q8C561-3|LMBD2_MOUSE Isoform 3 of LMBR1 domain-containing pro	Q8C561-2	LMBD2_MOUSE	45.384	1	590;635;353	PKESNFSDTTTNWSSKYTRANNRTERDRIEL	15.2441	17.844	2.59987	2.45948e-05	15.2615	15.0378	15.4331	17.7921	17.8653	17.8745
>sp|Q91Z61|DIRA1_MOUSE GTP-binding protein Di-Ras1 OS=Mus musculus GN=Diras1 PE=2 SV=1	Q91Z61	DIRA1_MOUSE	41.482	1	122	IKGSVEDIPIMLVGNKCDETQREVHTREAQA	15.3366	17.8411	2.50449	0.00384682	15.3389	15.8053	14.8657	17.9408	17.251	18.3316
>sp|P25444|RS2_MOUSE 40S ribosomal protein S2 OS=Mus musculus GN=Rps2 PE=2 SV=3	P25444	RS2_MOUSE	60.598	0.754522	58	GRGRGRGARGGKAEDKEWIPVTKLGRLVKDM	14.9247	17.8248	2.90017	0.0994783	16.7141	14.1455	13.9144	NaN	17.2722	18.3775
>sp|P18760|COF1_MOUSE Cofilin-1 OS=Mus musculus GN=Cfl1 PE=1 SV=3;>sp|P45591|COF2_MOUSE Cofilin-2 OS=Mus musculus GN=Cfl2 PE=1 SV=1	P18760	COF1_MOUSE	70.889	0.908562	92;92	DKDCRYALYDATYETKESKKEDLVFIFWAPE;LNDCRYALYDATYETKESKKEDLVFIFWAPE	14.608	17.807	3.199	0.0987897	16.637	13.265	13.9221	NaN	17.5024	18.1117
>sp|P08752|GNAI2_MOUSE Guanine nucleotide-binding protein G(i) subunit alpha-2 OS=Mus musculus GN=Gnai2 PE=1 SV=5	P08752	GNAI2_MOUSE	74.133	0.999326	21	SAEDKAAAERSKMIDKNLREDGEKAAREVKL	15.87	17.8008	1.93079	0.000652509	15.6872	16.1267	15.7962	17.5967	17.71	18.0957
>sp|Q8CFE6|S38A2_MOUSE Sodium-coupled neutral amino acid transporter 2 OS=Mus musculus GN=Slc38a2 PE=1 SV=1	Q8CFE6	S38A2_MOUSE	109.37	0.796366	59	VDPENQNFLLESNLGKKKYETDFHPGTTSFG	17.5846	17.793	0.208353	0.939026	16.3246	15.8017	20.6276	21.8971	15.8011	15.6807
>sp|O70404|VAMP8_MOUSE Vesicle-associated membrane protein 8 OS=Mus musculus GN=Vamp8 PE=1 SV=1	O70404	VAMP8_MOUSE	48.216	0.825016	64	EDLEATSEHFKTTSQKVARKFWWKNVKMIVI	15.9409	17.7763	1.83534	0.0731701	NaN	16.026	15.8559	18.2951	NaN	17.2575
>sp|Q8CAS9-2|PARP9_MOUSE Isoform 2 of Poly [ADP-ribose] polymerase 9 OS=Mus musculus GN=Parp9;>sp|Q8CAS9|PARP9_MOUSE Poly [ADP-ribose] polymerase 9 OS=Mus musculus GN=Parp9 PE=1 SV=2;>sp|Q8CAS9-3|PARP9_MOUSE Isoform 3 of Poly [ADP-ribose] polymerase 9 OS=M	Q8CAS9-2	PARP9_MOUSE	75.088	1	607;643;643	WSLSGQGTNQQEKLDKMEESYTFQRYPASLT	15.2131	17.7645	2.55136	0.00304334	14.985	15.4863	15.1681	18.4124	17.1305	17.7507
>sp|Q9WTR1|TRPV2_MOUSE Transient receptor potential cation channel subfamily V member 2 OS=Mus musculus GN=Trpv2 PE=1 SV=2	Q9WTR1	TRPV2_MOUSE	67.646	0.838609	27	LETSDGDEEGSAEVNKGKNEPPPMESPFQGE	15.0542	17.7467	2.6925	0.00898351	15.3886	14.3708	15.403	17.811	17.6823	NaN
>sp|P60710|ACTB_MOUSE Actin, cytoplasmic 1 OS=Mus musculus GN=Actb PE=1 SV=1;>sp|P63260|ACTG_MOUSE Actin, cytoplasmic 2 OS=Mus musculus GN=Actg1 PE=1 SV=1;>sp|P68134|ACTS_MOUSE Actin, alpha skeletal muscle OS=Mus musculus GN=Acta1 PE=1 SV=1;>sp|P68033|ACTC	P60710	ACTB_MOUSE	108.56	1	61;61;63;63;62;63	GMGQKDSYVGDEAQSKRGILTLKYPIEHGII;GMGQKDSYVGDEAQSKRGILTLKYPIEHGIV	14.8835	17.7464	2.86289	0.0358661	16.4877	14.5569	13.6059	17.1209	17.7552	18.3631
>sp|P52480|KPYM_MOUSE Pyruvate kinase PKM OS=Mus musculus GN=Pkm PE=1 SV=4;>sp|P52480-2|KPYM_MOUSE Isoform M1 of Pyruvate kinase PKM OS=Mus musculus GN=Pkm	P52480	KPYM_MOUSE	40.952	0.878667	206;206	DFLVTEVENGGSLGSKKGVNLPGAAVDLPAV	16.1634	17.711	1.54759	0.563257	15.3718	19.3046	13.8138	15.7569	15.9921	21.3839
>sp|P35293|RAB18_MOUSE Ras-related protein Rab-18 OS=Mus musculus GN=Rab18 PE=2 SV=2	P35293	RAB18_MOUSE	96.756	1	138	KIDKENREVDRNEGLKFARKHSMLFIEASAK	15.7029	17.6702	1.96728	0.00136022	15.62	16.0735	15.4152	17.5134	17.5204	17.9768
>sp|Q8CAS9-2|PARP9_MOUSE Isoform 2 of Poly [ADP-ribose] polymerase 9 OS=Mus musculus GN=Parp9;>sp|Q8CAS9|PARP9_MOUSE Poly [ADP-ribose] polymerase 9 OS=Mus musculus GN=Parp9 PE=1 SV=2;>sp|Q8CAS9-3|PARP9_MOUSE Isoform 3 of Poly [ADP-ribose] polymerase 9 OS=M	Q8CAS9-2	PARP9_MOUSE	114.72	1	132;168;168	GSLVKTGGFEIQEESKRIIANVGKISVGGIA	15.2771	17.6619	2.38481	0.102009	16.7925	14.7912	14.2477	17.957	17.3668	NaN
>sp|Q62035|PTAFR_MOUSE Platelet-activating factor receptor OS=Mus musculus GN=Ptafr PE=1 SV=1	Q62035	PTAFR_MOUSE	47.64	1	124	GVITYNRYQAVAYPIKTAQATTRKRGISLSL	15.6697	17.6588	1.9891	0.0234952	15.6152	16.6303	14.7636	17.9417	17.4869	17.5478
>sp|P14069|S10A6_MOUSE Protein S100-A6 OS=Mus musculus GN=S100a6 PE=1 SV=3	P14069	S10A6_MOUSE	52.009	1	47	KELKELIQKELTIGSKLQDAEIARLMDDLDR	14.5695	17.6583	3.08873	0.0395485	15.1211	15.2591	13.3284	18.0842	18.8102	16.0805
>sp|Q9R0Q8|CLC4E_MOUSE C-type lectin domain family 4 member E OS=Mus musculus GN=Clec4e PE=1 SV=1	Q9R0Q8	CLC4E_MOUSE	89.992	1	5	___________MNSTKSPASHHTERGCFKNS	15.8985	17.6378	1.73928	0.0131405	15.5272	16.4794	15.6889	17.2445	17.4788	18.19
>sp|A2ASS6|TITIN_MOUSE Titin OS=Mus musculus GN=Ttn PE=1 SV=1;>sp|A2ASS6-2|TITIN_MOUSE Isoform 2 of Titin OS=Mus musculus GN=Ttn	A2ASS6	TITIN_MOUSE	49.343	0.981443	17526;9199	SLAWKPPAKDGGSPIKGYIVEMQEEGTTDWK	20.6526	17.626	-3.02662	0.0704468	20.6786	20.3309	20.9484	16.3098	16.4999	20.0683
>sp|Q91V08|CLC2D_MOUSE C-type lectin domain family 2 member D OS=Mus musculus GN=Clec2d PE=1 SV=1	Q91V08	CLC2D_MOUSE	55.844	0.980958	24	PMLSPTGSPQEVEVGKILQGKRHGTISPESC	15.2546	17.6158	2.3612	0.285431	16.6442	14.7516	14.368	15.1348	21.0741	16.6385
>sp|P40336|VP26A_MOUSE Vacuolar protein sorting-associated protein 26A OS=Mus musculus GN=Vps26a PE=1 SV=1;>sp|P40336-2|VP26A_MOUSE Isoform 2 of Vacuolar protein sorting-associated protein 26A OS=Mus musculus GN=Vps26a	P40336	VP26A_MOUSE	44.238	0.999927	214;246	LVRIKIQHMELQLIKKEITGIGPSTTTETET	15.3622	17.5965	2.23427	0.0737809	17.1904	14.2217	14.6745	17.4175	17.7367	17.6352
>sp|Q9CX00|IST1_MOUSE IST1 homolog OS=Mus musculus GN=Ist1 PE=2 SV=1	Q9CX00	IST1_MOUSE	49.209	0.523634	205	GVETDLIDVGFTDDVKKGGPGRGGGGGFTAP	19.7901	17.5918	-2.1983	0.439285	18.9538	20.6263	NaN	15.597	15.8851	21.2932
>sp|P05213|TBA1B_MOUSE Tubulin alpha-1B chain OS=Mus musculus GN=Tuba1b PE=1 SV=2;>sp|P68368|TBA4A_MOUSE Tubulin alpha-4A chain OS=Mus musculus GN=Tuba4a PE=1 SV=1;>sp|P68369|TBA1A_MOUSE Tubulin alpha-1A chain OS=Mus musculus GN=Tuba1a PE=1 SV=1;>sp|P68373	P05213	TBA1B_MOUSE	53.037	1	96;96;96;96;96;96	GPYRQLFHPEQLITGKEDAANNYARGHYTIG;GTYRQLFHPEQLITGKEDAANNYARGHYTIG	15.6882	17.5872	1.89902	0.34981	15.233	17.8599	13.9716	20.3221	16.5725	15.867
>sp|Q8VDF2-2|UHRF1_MOUSE Isoform 2 of E3 ubiquitin-protein ligase UHRF1 OS=Mus musculus GN=Uhrf1;>sp|Q8VDF2|UHRF1_MOUSE E3 ubiquitin-protein ligase UHRF1 OS=Mus musculus GN=Uhrf1 PE=1 SV=2	Q8VDF2-2	UHRF1_MOUSE	51.004	0.731131	196;196	HVKYDDYPEHGVDIVKAKNVRARARTVIPWE	18.3094	17.5811	-0.728237	0.342534	19.0068	18.9292	16.9921	17.4055	17.449	17.889
>sp|P05213|TBA1B_MOUSE Tubulin alpha-1B chain OS=Mus musculus GN=Tuba1b PE=1 SV=2;>sp|P68369|TBA1A_MOUSE Tubulin alpha-1A chain OS=Mus musculus GN=Tuba1a PE=1 SV=1;>sp|P68373|TBA1C_MOUSE Tubulin alpha-1C chain OS=Mus musculus GN=Tuba1c PE=1 SV=1;>sp|P05214	P05213	TBA1B_MOUSE	41.45	1	60;60;60;60	GDDSFNTFFSETGAGKHVPRAVFVDLEPTVI	18.8572	17.5606	-1.29659	0.603757	19.1913	NaN	18.523	15.9699	15.7014	21.0104
>sp|Q504P2|CL12A_MOUSE C-type lectin domain family 12 member A OS=Mus musculus GN=Clec12a PE=2 SV=1	Q504P2	CL12A_MOUSE	90.853	0.626375	17	SEEIVYANLKIQDPDKKEETQKSDKCGGKVS	16.5485	17.5476	0.999093	0.723242	15.6802	15.0176	18.9477	14.8138	15.643	22.186
>sp|P10853|H2B1F_MOUSE Histone H2B type 1-F/J/L OS=Mus musculus GN=Hist1h2bf PE=1 SV=2;>sp|Q6ZWY9|H2B1C_MOUSE Histone H2B type 1-C/E/G OS=Mus musculus GN=Hist1h2bc PE=1 SV=3;>sp|Q64478|H2B1H_MOUSE Histone H2B type 1-H OS=Mus musculus GN=Hist1h2bh PE=1 SV=3	P10853	H2B1F_MOUSE	71.153	0.994861	6;6;6;6	__________MPEPAKSAPAPKKGSKKAVTK	15.8827	17.5406	1.65794	0.0657916	16.9332	15.8316	14.8833	17.3709	17.1449	18.106
>sp|P25911-2|LYN_MOUSE Isoform 2 of Tyrosine-protein kinase Lyn OS=Mus musculus GN=Lyn	P25911-2	LYN_MOUSE	135.02	1	9	_______MGCIKSKRKDNLNDDEVDSKTQPV	15.0718	17.5349	2.4631	0.0221321	15.2323	15.7156	14.2676	16.7634	17.296	18.5454
>sp|P07356|ANXA2_MOUSE Annexin A2 OS=Mus musculus GN=Anxa2 PE=1 SV=2	P07356	ANXA2_MOUSE	51.771	0.997464	115	LGLLKTPAQYDASELKASMKGLGTDEDSLIE	15.3332	17.4988	2.16557	0.171923	15.7422	14.9553	15.3021	20.0642	16.1528	16.2793
>sp|Q01514|GBP1_MOUSE Interferon-induced guanylate-binding protein 1 OS=Mus musculus GN=Gbp1 PE=1 SV=1	Q01514	GBP1_MOUSE	81.92	0.999878	372	TCEREAIEVFMKNSFKDVDQKFQEELGAQLE	15.0208	17.4985	2.47768	0.288523	14.9206	14.9626	15.1791	15.9178	15.0602	21.5174
>sp|Q9CQ22|LTOR1_MOUSE Ragulator complex protein LAMTOR1 OS=Mus musculus GN=Lamtor1 PE=1 SV=1	Q9CQ22	LTOR1_MOUSE	57.288	0.999977	20	YSSENEDSDQDREERKLLLDPSSTPTKALNG	17.4425	17.4838	0.0412617	0.946739	NaN	17.9175	16.9675	18.1294	17.3709	16.9509
>sp|Q3TVP5|F105A_MOUSE Inactive ubiquitin thioesterase FAM105A OS=Mus musculus GN=Fam105a PE=2 SV=1	Q3TVP5	F105A_MOUSE	47.706	1	113	AREWKGEAPRARLMRKAYEELFWRHHIKCVR	15.3446	17.4757	2.13106	0.276354	17.2736	14.6771	14.0831	16.211	15.9841	20.2319
>sp|Q5Y5T1-2|ZDH20_MOUSE Isoform 2 of Probable palmitoyltransferase ZDHHC20 OS=Mus musculus GN=Zdhhc20;>sp|Q5Y5T1|ZDH20_MOUSE Probable palmitoyltransferase ZDHHC20 OS=Mus musculus GN=Zdhhc20 PE=2 SV=1	Q5Y5T1-2	ZDH20_MOUSE	43.764	0.922667	328;340	SDYVRSIGSNQPFPIKPLSESKNRLLDSESQ	15.21	17.4349	2.22497	0.226178	15.995	14.1044	15.5305	19.136	15.7339	NaN
>sp|P18572-2|BASI_MOUSE Isoform 2 of Basigin OS=Mus musculus GN=Bsg;>sp|P18572|BASI_MOUSE Basigin OS=Mus musculus GN=Bsg PE=1 SV=2	P18572-2	BASI_MOUSE	46.121	0.999575	238;354	VLVLVTIIFIYEKRRKPDQTLDEDDPGAAPL	15.1166	17.425	2.30843	0.0325957	16.539	14.4727	14.3381	17.5636	17.2321	17.4794
>sp|P29595|NEDD8_MOUSE NEDD8 OS=Mus musculus GN=Nedd8 PE=1 SV=2	P29595	NEDD8_MOUSE	59.116	0.999808	48	KEGIPPQQQRLIYSGKQMNDEKTAADYKILG	15.7512	17.4243	1.67306	0.173521	16.274	16.0006	14.9791	18.4866	16.3619	NaN
>sp|Q6P5F7|TTYH3_MOUSE Protein tweety homolog 3 OS=Mus musculus GN=Ttyh3 PE=1 SV=1	Q6P5F7	TTYH3_MOUSE	81.656	1	508	GRESPPPSYTSSMRAKYLATSQPRPDSSGSG	16.5098	17.4142	0.904432	0.108953	NaN	16.8139	16.2057	16.9149	17.7579	17.57
>sp|P26151|FCGR1_MOUSE High affinity immunoglobulin gamma Fc receptor I OS=Mus musculus GN=Fcgr1 PE=1 SV=1	P26151	FCGR1_MOUSE	76.1	1	344	KKYNLEVPLVSEQGKKANSFQQVRSDGVYEE	15.1055	17.4099	2.30442	0.0413332	16.0904	14.2228	15.0034	16.6314	17.1083	18.4901
>sp|P97484|LIRB3_MOUSE Leukocyte immunoglobulin-like receptor subfamily B member 3 OS=Mus musculus GN=Lilrb3 PE=1 SV=1	P97484	LIRB3_MOUSE	55.453	1	677	LLRRRHRGKFRKDVQKEKDLQLSSGAEEPIT	15.7086	17.393	1.68448	0.00294813	15.3135	16.1736	15.6386	17.3262	17.5344	17.3185
>sp|P52875|TM165_MOUSE Transmembrane protein 165 OS=Mus musculus GN=Tmem165 PE=2 SV=2	P52875	TM165_MOUSE	66.152	0.86662	199	DEGQEELEEVQAELKKKDEEFQRTKLLNGPD	15.4912	17.3923	1.90109	0.33897	16.3553	15.4074	14.7108	15.2166	20.7117	16.2485
>sp|Q9CX84|RGS19_MOUSE Regulator of G-protein signaling 19 OS=Mus musculus GN=Rgs19 PE=2 SV=1	Q9CX84	RGS19_MOUSE	138.31	1	138	CEELKAEANQHVVDEKARLIYEDYVSILSPK	15.4613	17.3876	1.9263	0.0538986	16.4367	15.8351	14.1121	17.646	17.1271	17.3897
>sp|Q60930|VDAC2_MOUSE Voltage-dependent anion-selective channel protein 2 OS=Mus musculus GN=Vdac2 PE=1 SV=2	Q60930	VDAC2_MOUSE	52.465	0.999477	65	GVEFSTSGSSNTDTGKVSGTLETKYKWCEYG	15.1823	17.3764	2.19406	0.110861	16.9158	14.3994	14.2318	16.4464	17.0941	18.5888
>sp|Q8BG60-2|TXNIP_MOUSE Isoform 2 of Thioredoxin-interacting protein OS=Mus musculus GN=Txnip;>sp|Q8BG60|TXNIP_MOUSE Thioredoxin-interacting protein OS=Mus musculus GN=Txnip PE=1 SV=1	Q8BG60-2	TXNIP_MOUSE	80.834	1	26;26	EVVFNDPEKVYGSGEKVAGRVIVEVCEVTRV	14.9434	17.338	2.39465	0.0285756	15.5851	14.6645	14.5806	NaN	16.7511	17.925
>sp|Q9QZI9|SERC3_MOUSE Serine incorporator 3 OS=Mus musculus GN=Serinc3 PE=1 SV=2	Q9QZI9	SERC3_MOUSE	44.167	1	363	LIYSSFRTSSNSQVNKLTLSGSDSVILGDTT	16.5366	17.328	0.79146	0.749955	16.3803	14.1973	19.0321	15.4555	21.0261	15.5024
>sp|Q8BVW3|TRI14_MOUSE Tripartite motif-containing protein 14 OS=Mus musculus GN=Trim14 PE=1 SV=2;>sp|Q8BVW3-3|TRI14_MOUSE Isoform 3 of Tripartite motif-containing protein 14 OS=Mus musculus GN=Trim14;>sp|Q8BVW3-2|TRI14_MOUSE Isoform 2 of Tripartite motif-	Q8BVW3	TRI14_MOUSE	68.132	0.583756	129;129;129	TELRLLLDEEEVLAKKFIDKSTQLTLQVYRE	16.1841	17.321	1.13696	0.503815	17.0039	16.4186	15.1297	19.9797	15.0001	16.9834
>sp|P05213|TBA1B_MOUSE Tubulin alpha-1B chain OS=Mus musculus GN=Tuba1b PE=1 SV=2;>sp|P68369|TBA1A_MOUSE Tubulin alpha-1A chain OS=Mus musculus GN=Tuba1a PE=1 SV=1;>sp|P68373|TBA1C_MOUSE Tubulin alpha-1C chain OS=Mus musculus GN=Tuba1c PE=1 SV=1;>sp|P05214	P05213	TBA1B_MOUSE	60.657	0.732164	336;336;336;336	GDVVPKDVNAAIATIKTKRSIQFVDWCPTGF;GDVVPKDVNAAIATIKTKRTIQFVDWCPTGF	15.3095	17.294	1.98441	0.00908039	16.0303	15.2651	14.6333	17.1532	17.5161	17.2126
>sp|Q8CFB4|GBP5_MOUSE Guanylate-binding protein 5 OS=Mus musculus GN=Gbp5 PE=1 SV=2	Q8CFB4	GBP5_MOUSE	109.71	1	443	KPGGHKLFLQRMEQLKANYRQQPGKGTQAEE	15.0846	17.2875	2.20292	0.0499158	16.5282	14.8741	13.8515	17.4246	17	17.438
>sp|Q3UIR3|DTX3L_MOUSE E3 ubiquitin-protein ligase DTX3L OS=Mus musculus GN=Dtx3l PE=2 SV=1	Q3UIR3	DTX3L_MOUSE	90.793	0.999935	654	GTIVINYEIKDGIQTKEHPNPGKAYHGTRRT	14.8404	17.2731	2.43272	0.0100287	15.6457	14.8163	14.0592	17.3674	16.7758	17.6761
>sp|P31651|S6A12_MOUSE Sodium- and chloride-dependent betaine transporter OS=Mus musculus GN=Slc6a12 PE=2 SV=1	P31651	S6A12_MOUSE	62.088	1	610	NCSSSPAKQELIAWEKETHL___________	15.3212	17.2553	1.9341	0.0291188	15.9743	15.3297	14.6595	17.2915	17.2191	NaN
>sp|Q3UPF5|ZCCHV_MOUSE Zinc finger CCCH-type antiviral protein 1 OS=Mus musculus GN=Zc3hav1 PE=1 SV=1;>sp|Q3UPF5-2|ZCCHV_MOUSE Isoform 2 of Zinc finger CCCH-type antiviral protein 1 OS=Mus musculus GN=Zc3hav1	Q3UPF5	ZCCHV_MOUSE	53.869	1	311;311	YLGTQDRAQLSSVSSKAAGVRGPSQMRASQE	15.6428	17.2415	1.59871	0.179707	15.3793	16.6023	14.9467	16.3599	18.123	NaN
>sp|P62878|RBX1_MOUSE E3 ubiquitin-protein ligase RBX1 OS=Mus musculus GN=Rbx1 PE=1 SV=1	P62878	RBX1_MOUSE	82.663	0.561197	20	MDVDTPSGTNSGAGKKRFEVKKWNAVALWAW	15.1268	17.238	2.11124	0.0820365	15.9711	13.9021	15.5071	NaN	17.0647	17.4114
>sp|Q9CXW4|RL11_MOUSE 60S ribosomal protein L11 OS=Mus musculus GN=Rpl11 PE=1 SV=4	Q9CXW4	RL11_MOUSE	98.105	1	8	________MAQDQGEKENPMRELRIRKLCLN	16.8596	17.2326	0.37299	0.622744	NaN	17.507	16.2122	17.2266	17.2386	NaN
>sp|Q64347|CLCN1_MOUSE Chloride channel protein 1 OS=Mus musculus GN=Clcn1 PE=1 SV=3	Q64347	CLCN1_MOUSE	65.895	0.999956	72	HPTQIYGHQKEQYSYKAQDGGMPKKMGSSST	20.2235	17.2213	-3.00213	0.0090097	20.1986	19.2724	21.1994	17.4526	16.6236	17.5878
>sp|Q64347|CLCN1_MOUSE Chloride channel protein 1 OS=Mus musculus GN=Clcn1 PE=1 SV=3	Q64347	CLCN1_MOUSE	50.188	0.855219	81	KEQYSYKAQDGGMPKKMGSSSTMDSLDEDHY	20.2235	17.2213	-3.00213	0.0090097	20.1986	19.2724	21.1994	17.4526	16.6236	17.5878
>sp|Q8C779-2|CX057_MOUSE Isoform 2 of Uncharacterized protein CXorf57 homolog OS=Mus musculus;>sp|Q8C779|CX057_MOUSE Uncharacterized protein CXorf57 homolog OS=Mus musculus PE=2 SV=1	Q8C779-2	CX057_MOUSE	49.715	1	141;141	GIEMRISRVSCLYNEKRLGQGILCIDKVHCG	15.3301	17.2035	1.87332	0.0260087	15.0004	15.9549	15.0352	17.5129	16.3285	17.769
>sp|Q8BUJ9-2|LRP12_MOUSE Isoform 2 of Low-density lipoprotein receptor-related protein 12 OS=Mus musculus GN=Lrp12;>sp|Q8BUJ9|LRP12_MOUSE Low-density lipoprotein receptor-related protein 12 OS=Mus musculus GN=Lrp12 PE=2 SV=2	Q8BUJ9-2	LRP12_MOUSE	46.174	1	659;678	DTAGASGGVAAPLPQKVPPTTAVEATVGSGG	15.3593	17.1993	1.83997	0.231187	15.5399	14.7454	15.7926	16.8903	19.5296	15.178
>sp|Q8VDZ4|ZDHC5_MOUSE Palmitoyltransferase ZDHHC5 OS=Mus musculus GN=Zdhhc5 PE=1 SV=1;>sp|Q8VDZ4-2|ZDHC5_MOUSE Isoform 2 of Palmitoyltransferase ZDHHC5 OS=Mus musculus GN=Zdhhc5;>sp|Q5Y5T5|ZDHC8_MOUSE Probable palmitoyltransferase ZDHHC8 OS=Mus musculus G	Q8VDZ4	ZDHC5_MOUSE	68.536	1	224;224;224	VLVARGRTTNEQVTGKFRGGVNPFTNGCCNN	15.3426	17.1641	1.82149	0.0801425	16.7025	15.3097	14.0155	17.3471	17.0962	17.0489
>sp|Q9CX00|IST1_MOUSE IST1 homolog OS=Mus musculus GN=Ist1 PE=2 SV=1	Q9CX00	IST1_MOUSE	49.209	0.5	206	VETDLIDVGFTDDVKKGGPGRGGGGGFTAPV	16.2733	17.1564	0.883137	0.738437	18.9538	15.0498	14.8163	15.2277	14.9485	21.2932
>sp|Q3UDP0-2|WDR41_MOUSE Isoform 2 of WD repeat-containing protein 41 OS=Mus musculus GN=Wdr41;>sp|Q3UDP0|WDR41_MOUSE WD repeat-containing protein 41 OS=Mus musculus GN=Wdr41 PE=2 SV=1	Q3UDP0-2	WDR41_MOUSE	48.907	1	216;216	VTPTEELPEWDIIEVKRLLDHQDNILSLANI	15.3576	17.1398	1.78218	0.230991	16.7303	14.3982	14.9442	16.2369	19.2297	15.9527
>sp|Q6DFX2|ANTR2_MOUSE Anthrax toxin receptor 2 OS=Mus musculus GN=Antxr2 PE=2 SV=1	Q6DFX2	ANTR2_MOUSE	95.273	1	399	RGVGGIKRMEVRWGDKGSTEEGARLEKAKNA	15.4378	17.1381	1.70031	0.0903167	15.8183	15.9719	14.5231	16.6198	16.4379	18.3566
>sp|P17156|HSP72_MOUSE Heat shock-related 70 kDa protein 2 OS=Mus musculus GN=Hspa2 PE=1 SV=2;>sp|P63017|HSP7C_MOUSE Heat shock cognate 71 kDa protein OS=Mus musculus GN=Hspa8 PE=1 SV=1	P17156	HSP72_MOUSE	45.384	0.541465	189;188	INEPTAAAIAYGLDKKGCAGGEKNVLIFDLG;INEPTAAAIAYGLDKKVGAERNVLIFDLGGG	14.951	17.135	2.18401	0.0752998	15.0135	15.365	14.4745	18.8863	16.1742	16.3446
>sp|Q921V7|CTL3_MOUSE Choline transporter-like protein 3 OS=Mus musculus GN=Slc44a3 PE=2 SV=3	Q921V7	CTL3_MOUSE	49.243	0.99932	313	TVLLLALIFTLRKRIKLTVELLHVTNKAISS	15.2741	17.1176	1.84352	0.264	15.16	15.2977	15.3645	15.4375	15.9773	19.9379
>sp|Q8C0V9-3|FRMD6_MOUSE Isoform 3 of FERM domain-containing protein 6 OS=Mus musculus GN=Frmd6;>sp|Q8C0V9-2|FRMD6_MOUSE Isoform 2 of FERM domain-containing protein 6 OS=Mus musculus GN=Frmd6;>sp|Q8C0V9|FRMD6_MOUSE FERM domain-containing protein 6 OS=Mus m	Q8C0V9-3	FRMD6_MOUSE	50.806	1	230;208;238	AVRLDDVAIHYYRLYKDKREAEGSLTLGLTM	16.3054	17.1007	0.795333	0.712663	16.3514	16.6406	15.9242	14.6734	15.5606	21.0681
>sp|Q60930|VDAC2_MOUSE Voltage-dependent anion-selective channel protein 2 OS=Mus musculus GN=Vdac2 PE=1 SV=2	Q60930	VDAC2_MOUSE	145	1	121	GLKLTFDTTFSPNTGKKSGKIKSAYKRECIN	15.089	17.0779	1.98889	0.0119603	15.0487	15.4855	14.7327	NaN	17.3851	16.7707
>sp|P35487|ODPAT_MOUSE Pyruvate dehydrogenase E1 component subunit alpha, testis-specific form, mitochondrial OS=Mus musculus GN=Pdha2 PE=2 SV=1	P35487	ODPAT_MOUSE	51.066	0.997681	383	YLYHQDPPFEVRGAHKWLKYKSHS_______	15.7279	17.0593	1.33139	0.149662	15.2975	16.7172	15.1691	16.6446	16.3661	18.1672
>sp|Q9JHU4|DYHC1_MOUSE Cytoplasmic dynein 1 heavy chain 1 OS=Mus musculus GN=Dync1h1 PE=1 SV=2	Q9JHU4	DYHC1_MOUSE	76.282	0.999972	3240	QELEVKNAAANDKLKKMVKDQQEAEKKKVMS	14.6196	17.0473	2.42765	0.0185512	15.5165	14.8655	13.4768	17.2335	17.2562	16.6521
>sp|P25911|LYN_MOUSE Tyrosine-protein kinase Lyn OS=Mus musculus GN=Lyn PE=1 SV=4;>sp|P25911-2|LYN_MOUSE Isoform 2 of Tyrosine-protein kinase Lyn OS=Mus musculus GN=Lyn	P25911	LYN_MOUSE	49.959	0.999987	59;38	PVPEFHLLPGQRFQTKDPEEQGDIVVALYPY	15.8359	17.0253	1.18939	0.590115	17.3814	14.7494	15.3769	20.7708	15.1778	15.1274
>sp|P53986|MOT1_MOUSE Monocarboxylate transporter 1 OS=Mus musculus GN=Slc16a1 PE=1 SV=1	P53986	MOT1_MOUSE	71.08	0.550651	235	SDANTDLIGGSPKGEKLSVFQTINKFLDLSL	14.8885	17.0244	2.13592	0.0980871	16.4985	14.2001	13.9669	18.0226	16.017	17.0337
>sp|Q9ET26|RN114_MOUSE E3 ubiquitin-protein ligase RNF114 OS=Mus musculus GN=Rnf114 PE=2 SV=2	Q9ET26	RN114_MOUSE	70.685	1	127	SKYQNYIMEGVKATTKDASLQPRNIPNRYTF	15.8413	17.0154	1.1741	0.180056	17.1175	15.6279	14.7784	16.7466	16.8103	17.4892
>sp|Q8VDN2|AT1A1_MOUSE Sodium/potassium-transporting ATPase subunit alpha-1 OS=Mus musculus GN=Atp1a1 PE=1 SV=1	Q8VDN2	AT1A1_MOUSE	92.952	0.848397	22	RDKYEPAAVSEHGDKKGKKAKKERDMDELKK	14.9062	16.9619	2.05572	0.0309102	15.473	14.1479	15.0976	16.7465	NaN	17.1773
>sp|O35609|SCAM3_MOUSE Secretory carrier-associated membrane protein 3 OS=Mus musculus GN=Scamp3 PE=1 SV=3	O35609	SCAM3_MOUSE	46.415	0.530467	104	STQASAAAATAELLKKQEELNRKAEELDRRE	15.4805	16.9567	1.47618	0.487718	15.6831	15.9057	14.8526	14.8995	15.2045	20.766
>sp|A2ASS6|TITIN_MOUSE Titin OS=Mus musculus GN=Ttn PE=1 SV=1;>sp|A2ASS6-2|TITIN_MOUSE Isoform 2 of Titin OS=Mus musculus GN=Ttn	A2ASS6	TITIN_MOUSE	49.343	0.978906	17515;9188	PEVKDKTKSSISLAWKPPAKDGGSPIKGYIV	20.6526	16.9556	-3.69698	0.0779241	20.6786	20.3309	20.9484	15.2616	15.5371	20.0683
>sp|Q504P2|CL12A_MOUSE C-type lectin domain family 12 member A OS=Mus musculus GN=Clec12a PE=2 SV=1	Q504P2	CL12A_MOUSE	121.68	0.828219	18	EEIVYANLKIQDPDKKEETQKSDKCGGKVSA	15.1718	16.9239	1.75208	0.238547	16.4631	14.4253	14.6272	19.0084	15.345	16.4184
>sp|P63017|HSP7C_MOUSE Heat shock cognate 71 kDa protein OS=Mus musculus GN=Hspa8 PE=1 SV=1	P63017	HSP7C_MOUSE	97.472	0.988581	108	MVVNDAGRPKVQVEYKGETKSFYPEEVSSMV	14.8619	16.8869	2.02505	0.0775207	15.2839	14.3517	14.95	15.9734	NaN	17.8004
>sp|P20152|VIME_MOUSE Vimentin OS=Mus musculus GN=Vim PE=1 SV=3;>sp|P31001|DESM_MOUSE Desmin OS=Mus musculus GN=Des PE=1 SV=3	P20152	VIME_MOUSE	63.727	1	104;108	ADAINTEFKNTRTNEKVELQELNDRFANYID;ADAVNQEFLATRTNEKVELQELNDRFANYIE	14.5117	16.8642	2.35247	0.0165587	15.0612	14.1715	14.3025	NaN	16.4288	17.2997
>sp|O35604|NPC1_MOUSE Niemann-Pick C1 protein OS=Mus musculus GN=Npc1 PE=1 SV=2	O35604	NPC1_MOUSE	89.171	1	1179	VEFCSHITRAFTMSTKGSRVSRAEEALAHMG	15.4595	16.8547	1.39528	0.21832	16.6259	14.2193	15.5331	16.8956	NaN	16.8139
>sp|P51150|RAB7A_MOUSE Ras-related protein Rab-7a OS=Mus musculus GN=Rab7a PE=1 SV=2	P51150	RAB7A_MOUSE	45.436	0.896918	191	QETEVELYNEFPEPIKLDKNDRAKASAESCS	14.9627	16.8376	1.87495	0.131311	15.8335	14.7156	14.339	18.5949	16.1114	15.8066
>sp|P80318|TCPG_MOUSE T-complex protein 1 subunit gamma OS=Mus musculus GN=Cct3 PE=1 SV=1	P80318	TCPG_MOUSE	67.93	1	222	GIIEDSCVLRGVMINKDVTHPRMRRYIKNPR	14.5184	16.8303	2.31183	0.00970249	14.9449	14.3465	14.2639	16.459	17.2016	NaN
>sp|Q9DBP0|NPT2B_MOUSE Sodium-dependent phosphate transport protein 2B OS=Mus musculus GN=Slc34a2 PE=2 SV=1	Q9DBP0	NPT2B_MOUSE	43.03	1	16	MAPWPELENAQPNPGKFIEGASGPQSSIPAK	15.3783	16.8162	1.43788	0.386283	15.4868	15.5936	15.0545	14.51	16.3879	19.5506
>sp|Q01514|GBP1_MOUSE Interferon-induced guanylate-binding protein 1 OS=Mus musculus GN=Gbp1 PE=1 SV=1	Q01514	GBP1_MOUSE	102.53	1	551	ERKELMAEQQRIISLKLQEQERLLKQGFQNE	15.1631	16.7614	1.59824	0.0549392	15.7911	15.3523	14.3461	17.3404	16.9844	15.9594
>sp|Q3UPF5|ZCCHV_MOUSE Zinc finger CCCH-type antiviral protein 1 OS=Mus musculus GN=Zc3hav1 PE=1 SV=1;>sp|Q3UPF5-2|ZCCHV_MOUSE Isoform 2 of Zinc finger CCCH-type antiviral protein 1 OS=Mus musculus GN=Zc3hav1	Q3UPF5	ZCCHV_MOUSE	49.535	1	504;504	SSPTGFGIKSAVTGGKEAVYSGVQSLRSHVL	15.2972	16.7549	1.45768	0.14677	16.4356	14.937	14.5191	15.7955	16.7166	17.7526
>sp|P53986|MOT1_MOUSE Monocarboxylate transporter 1 OS=Mus musculus GN=Slc16a1 PE=1 SV=1	P53986	MOT1_MOUSE	125.41	0.830535	469	EGKEDEASTDVDEKPKETMKAAQSPQQHSSG	14.762	16.7395	1.97748	0.0573874	14.9969	15.0534	14.2358	15.9843	NaN	17.4947
>sp|Q8R420|ABCA3_MOUSE ATP-binding cassette sub-family A member 3 OS=Mus musculus GN=Abca3 PE=2 SV=3	Q8R420	ABCA3_MOUSE	42.708	0.808551	533	YFEAEPEDLVAGIKIKHLSKVFQVGNKDKMG	15.2118	16.6957	1.48387	0.406524	16.5325	14.646	14.4569	15.2201	15.256	19.6109
>sp|Q9QZ15|CLC4A_MOUSE C-type lectin domain family 4 member A OS=Mus musculus GN=Clec4a PE=1 SV=1	Q9QZ15	CLC4A_MOUSE	40.767	0.5	11	_____MASEITYAEVKFKNESNSLHTYSESP	15.0647	16.6954	1.63075	0.17003	15.2379	15.1211	14.835	15.9355	18.6184	15.5323
>sp|Q80VQ0|AL3B1_MOUSE Aldehyde dehydrogenase family 3 member B1 OS=Mus musculus GN=Aldh3b1 PE=2 SV=1	Q80VQ0	AL3B1_MOUSE	50.354	1	7	_________MDSFEDKLQQLREAFKEGRTRS	15.3861	16.6612	1.27509	0.39716	16.7942	15.0343	14.3299	14.6779	16.7174	18.5883
>sp|Q3UDK1|TRAD1_MOUSE TRAF-type zinc finger domain-containing protein 1 OS=Mus musculus GN=Trafd1 PE=1 SV=1;>sp|Q3UDK1-2|TRAD1_MOUSE Isoform 2 of TRAF-type zinc finger domain-containing protein 1 OS=Mus musculus GN=Trafd1	Q3UDK1	TRAD1_MOUSE	44.735	0.889623	438;438	VKHQGDLSSGYMDDVKPESVKGPTYSMSPNR	15.246	16.6326	1.38668	0.172855	15.1088	15.236	15.3931	15.5328	16.0993	18.2658
>sp|Q61168|LAPM5_MOUSE Lysosomal-associated transmembrane protein 5 OS=Mus musculus GN=Laptm5 PE=1 SV=1	Q61168	LAPM5_MOUSE	56.514	0.579861	232	HMNSAMEDSSSKMFLKVALPSYEEALSLPPK	14.7435	16.6319	1.8884	0.129724	15.7762	14.5527	13.9016	16.1285	15.5209	18.2463
>sp|Q9BDB7|IF44L_MOUSE Interferon-induced protein 44-like OS=Mus musculus GN=Ifi44l PE=2 SV=2	Q9BDB7	IF44L_MOUSE	79.713	0.931428	248	SDESSITKQYRVYSIKDGKSGETLPFMLCDS	14.9047	16.62	1.7153	0.0732288	16.0778	13.836	14.8002	16.8781	16.0437	16.9381
>sp|O09044|SNP23_MOUSE Synaptosomal-associated protein 23 OS=Mus musculus GN=Snap23 PE=1 SV=1	O09044	SNP23_MOUSE	48.371	1	140	GQPQQTTGAASGGYIKRITNDAREDEMEENL	15.103	16.6183	1.51525	0.0497188	16.1615	14.7378	14.4098	16.7612	16.4602	16.6334
>sp|Q6DYE8|ENPP3_MOUSE Ectonucleotide pyrophosphatase/phosphodiesterase family member 3 OS=Mus musculus GN=Enpp3 PE=1 SV=2	Q6DYE8	ENPP3_MOUSE	49.448	1	698	LADKNITHGFLYPAIKGTNESRYDALITSNL	15.1604	16.587	1.42665	0.259241	15.4022	14.7358	15.3432	14.7906	18.4762	16.4944
>sp|Q504P2|CL12A_MOUSE C-type lectin domain family 12 member A OS=Mus musculus GN=Clec12a PE=2 SV=1	Q504P2	CL12A_MOUSE	93.345	0.623875	23	ANLKIQDPDKKEETQKSDKCGGKVSADASHS	14.33	16.5735	2.24353	0.122992	15.045	14.565	13.3799	18.6294	15.8055	15.2856
>sp|Q9Z0E6|GBP2_MOUSE Interferon-induced guanylate-binding protein 2 OS=Mus musculus GN=Gbp2 PE=1 SV=1	Q9Z0E6	GBP2_MOUSE	42.663	0.999837	466	KGLQAEAMLKNYFDSKADVVETLLQTDQSLT	15.0601	16.5225	1.46236	0.488828	15.7486	14.7126	14.7193	14.113	15.2061	20.2484
>sp|Q99MU3-2|DSRAD_MOUSE Isoform 2 of Double-stranded RNA-specific adenosine deaminase OS=Mus musculus GN=Adar;>sp|Q99MU3|DSRAD_MOUSE Double-stranded RNA-specific adenosine deaminase OS=Mus musculus GN=Adar PE=1 SV=2;>sp|Q99MU3-5|DSRAD_MOUSE Isoform 5 of D	Q99MU3-2	DSRAD_MOUSE	62.466	0.999996	590;590;342;72;72	CMHKLGNSCEFRLLSKEGPAHDPKFQYCVAV	16.3955	16.4639	0.0684333	0.963303	19.0367	14.5558	15.5941	17.0666	16.4609	15.8643
>sp|Q99LI8|HGS_MOUSE Hepatocyte growth factor-regulated tyrosine kinase substrate OS=Mus musculus GN=Hgs PE=1 SV=2	Q99LI8	HGS_MOUSE	85.813	1	549	LQEQEKERQMRLEQQKQTVQMRAQMPAFPLP	15.8772	16.4512	0.574053	0.507438	16.5235	16.3982	14.7099	16.6161	NaN	16.2863
>sp|Q9WTR1|TRPV2_MOUSE Transient receptor potential cation channel subfamily V member 2 OS=Mus musculus GN=Trpv2 PE=1 SV=2	Q9WTR1	TRPV2_MOUSE	76.341	0.555325	29	TSDGDEEGSAEVNKGKNEPPPMESPFQGEDR	15.1224	16.4279	1.30542	0.315476	16.4519	15.1455	13.7699	15.1373	16.1561	17.9901
>sp|P15379-2|CD44_MOUSE Isoform 13 of CD44 antigen OS=Mus musculus GN=Cd44;>sp|P15379-3|CD44_MOUSE Isoform 12 of CD44 antigen OS=Mus musculus GN=Cd44;>sp|P15379-6|CD44_MOUSE Isoform 7 of CD44 antigen OS=Mus musculus GN=Cd44;>sp|P15379-11|CD44_MOUSE Isoform	P15379-2	CD44_MOUSE	98.943	1	302;400;435;514;515;555;556;593;636;675;717	VCIAVNSRRRCGQKKKLVINGGNGTVEDRKP	14.7255	16.3951	1.66959	0.0899048	15.9213	13.6136	14.6415	17.068	15.9599	16.1573
>sp|Q6PHN9|RAB35_MOUSE Ras-related protein Rab-35 OS=Mus musculus GN=Rab35 PE=1 SV=1;>sp|Q923S9|RAB30_MOUSE Ras-related protein Rab-30 OS=Mus musculus GN=Rab30 PE=2 SV=1	Q6PHN9	RAB35_MOUSE	66.92	0.955545	56;57	IGVDFKIRTVEINGEKVKLQIWDTAGQERFR	15.4384	16.3751	0.93668	0.0158099	15.4375	15.0726	15.8052	16.1845	16.5036	16.4372
>sp|Q8R1X6|SPG20_MOUSE Spartin OS=Mus musculus GN=Spg20 PE=1 SV=1	Q8R1X6	SPG20_MOUSE	60.307	1	360	EFQIPGRSSHPSEPPKEASGTDVRQSSSSGS	15.4239	16.3683	0.944453	0.0574465	15.7722	15.5396	14.9598	16.3153	NaN	16.4213
>sp|Q60634|FLOT2_MOUSE Flotillin-2 OS=Mus musculus GN=Flot2 PE=1 SV=2;>sp|Q60634-3|FLOT2_MOUSE Isoform 3 of Flotillin-2 OS=Mus musculus GN=Flot2;>sp|Q60634-2|FLOT2_MOUSE Isoform 2 of Flotillin-2 OS=Mus musculus GN=Flot2	Q60634	FLOT2_MOUSE	75.229	0.989925	305;256;305	AEAEAHRIQQIAEGEKVKQVLLAQAEAEKIR	14.9548	16.2936	1.33879	0.318495	17.2996	13.6672	13.8977	16.2264	16.2342	16.4202
>sp|Q9QUI0|RHOA_MOUSE Transforming protein RhoA OS=Mus musculus GN=Rhoa PE=1 SV=1	Q9QUI0	RHOA_MOUSE	92.781	0.999979	135	DLRNDEHTRRELAKMKQEPVKPEEGRDMANR	14.6489	16.2727	1.62378	0.0495973	14.9215	14.6398	14.3855	15.6682	15.7538	17.3961
>sp|Q91YQ5|RPN1_MOUSE Dolichyl-diphosphooligosaccharide--protein glycosyltransferase subunit 1 OS=Mus musculus GN=Rpn1 PE=1 SV=1	Q91YQ5	RPN1_MOUSE	122.55	0.991481	580	KSAVEAERLVAGKLKKDTYLENEKLSSGKRQ	15.2328	16.2385	1.00569	0.227746	15.7579	14.3279	15.6124	15.5079	15.9122	17.2953
>sp|Q9D8W5|PSD12_MOUSE 26S proteasome non-ATPase regulatory subunit 12 OS=Mus musculus GN=Psmd12 PE=1 SV=4	Q9D8W5	PSD12_MOUSE	41.227	1	15	_MADGGSERADGRIVKMEVDYSATVDQRLPE	15.9426	16.2294	0.28683	0.824108	15.7038	18.0729	14.0509	15.8768	16.8576	15.9538
>sp|O09126|SEM4D_MOUSE Semaphorin-4D OS=Mus musculus GN=Sema4d PE=1 SV=2	O09126	SEM4D_MOUSE	50.464	0.999433	807	LVEPGSFSQQNGDHPKPALDTGYETEQDTIT	15.5142	16.2232	0.709053	0.636171	16.0836	15.4062	15.0527	14.7125	15.0327	18.9245
>sp|Q3UWA6-2|GUC2C_MOUSE Isoform 2 of Heat-stable enterotoxin receptor OS=Mus musculus GN=Gucy2c	Q3UWA6-2	GUC2C_MOUSE	48.532	0.840752	511	RRDTIQRVRQCKYDKKLLQSDYYNLTKFYGT	15.612	16.195	0.58298	0.633222	14.9511	17.7759	14.1091	16.5458	15.7922	16.2471
>sp|Q3UIJ9|MYZAP_MOUSE Myocardial zonula adherens protein OS=Mus musculus GN=Myzap PE=1 SV=1	Q3UIJ9	MYZAP_MOUSE	43.794	0.978217	283	LEETNSFLKAIEEANKKMEAAELSLEEKDQK	16.2006	16.1799	-0.02068	0.992211	20.083	13.9173	14.6014	16.8803	15.5068	16.1525
>sp|Q80TD3|FNIP2_MOUSE Folliculin-interacting protein 2 OS=Mus musculus GN=Fnip2 PE=1 SV=2	Q80TD3	FNIP2_MOUSE	47.155	1	872	GLLIAADVPYGDASGKGNYRSEGDIPRNESL	15.5207	16.1641	0.643403	0.562551	14.7549	16.1885	15.6188	15.0388	15.4413	18.0123
>sp|P17095-1|HMGA1_MOUSE Isoform HMG-Y of High mobility group protein HMG-I/HMG-Y OS=Mus musculus GN=Hmga1;>sp|P17095|HMGA1_MOUSE High mobility group protein HMG-I/HMG-Y OS=Mus musculus GN=Hmga1 PE=1 SV=4	P17095-1	HMGA1_MOUSE	51.771	0.999976	7;7	_________MSESGSKSSQPLASKQEKDGTE	14.3702	16.1459	1.77571	0.175778	14.4265	15.6909	12.9931	16.1658	NaN	16.1259
>sp|P48678|LMNA_MOUSE Prelamin-A/C OS=Mus musculus GN=Lmna PE=1 SV=2;>sp|P48678-2|LMNA_MOUSE Isoform C of Prelamin-A/C OS=Mus musculus GN=Lmna;>sp|P48678-3|LMNA_MOUSE Isoform C2 of Prelamin-A/C OS=Mus musculus GN=Lmna	P48678	LMNA_MOUSE	79.148	1	233;233;121	TKRRHETRLVEIDNGKQREFESRLADALQEL	15.916	16.1167	0.200727	0.559949	16.0964	15.5345	16.1171	NaN	15.8709	16.3626
>sp|P52480|KPYM_MOUSE Pyruvate kinase PKM OS=Mus musculus GN=Pkm PE=1 SV=4;>sp|P52480-2|KPYM_MOUSE Isoform M1 of Pyruvate kinase PKM OS=Mus musculus GN=Pkm	P52480	KPYM_MOUSE	68.243	0.885187	207;207	FLVTEVENGGSLGSKKGVNLPGAAVDLPAVS	15.2808	16.1106	0.82977	0.200527	15.1119	15.3362	15.3943	17.1766	15.4958	15.6593
>sp|Q80YX1-5|TENA_MOUSE Isoform 5 of Tenascin OS=Mus musculus GN=Tnc	Q80YX1-5	TENA_MOUSE	53.08	1	1078	KPARVKASTTAMGSPKEIMFSDITENAATVS	15.8331	16.0998	0.266697	0.846155	17.7081	15.9947	13.7964	14.9137	16.4062	16.9794
>sp|P08556|RASN_MOUSE GTPase NRas OS=Mus musculus GN=Nras PE=2 SV=1	P08556	RASN_MOUSE	68.171	0.999897	128	LVGNKCDLPTRTVDTKQAHELAKSYGIPFIE	15.1678	16.0847	0.91682	0.121769	15.276	15.6655	14.562	15.5314	16.0226	16.7
>sp|O89051|ITM2B_MOUSE Integral membrane protein 2B OS=Mus musculus GN=Itm2b PE=2 SV=1	O89051	ITM2B_MOUSE	71.379	0.91758	17	VKVTFNSALAQKEAKKDEPKSSEEALIVPPD	15.4488	16.0813	0.632488	0.36406	16.2536	15.2454	14.8474	16.4077	15.7548	NaN
>sp|Q8K021|SCAM1_MOUSE Secretory carrier-associated membrane protein 1 OS=Mus musculus GN=Scamp1 PE=1 SV=1	Q8K021	SCAM1_MOUSE	54.005	1	89	TQITKEHALAQAELLKRQEELERKAAELDRR	15.0458	16.0762	1.03031	0.325207	14.9915	14.965	15.181	14.529	15.9971	17.7024
>sp|Q80UP5|AN13A_MOUSE Ankyrin repeat domain-containing protein 13A OS=Mus musculus GN=Ankrd13a PE=1 SV=2	Q80UP5	AN13A_MOUSE	84.173	1	257	AFERTKSGFWGWRTDKAEVVNGYEAKVYSVN	15.3829	16.059	0.676097	0.467573	16.1006	15.7087	14.3392	15.419	17.364	15.3938
>sp|Q9D074|MGRN1_MOUSE E3 ubiquitin-protein ligase MGRN1 OS=Mus musculus GN=Mgrn1 PE=1 SV=2;>sp|Q9D074-2|MGRN1_MOUSE Isoform 2 of E3 ubiquitin-protein ligase MGRN1 OS=Mus musculus GN=Mgrn1;>sp|Q9D074-4|MGRN1_MOUSE Isoform 4 of E3 ubiquitin-protein ligase M	Q9D074	MGRN1_MOUSE	58.461	0.999996	101;102;101;101;101	SLVNIRKDSLRLVRYKEDADSPTEDGEKPRV	15.3535	16.0576	0.704153	0.0486695	15.523	15.5712	14.9662	16.0463	15.7874	16.3393
>sp|Q9R1K9|CETN2_MOUSE Centrin-2 OS=Mus musculus GN=Cetn2 PE=2 SV=1;>sp|P41209|CETN1_MOUSE Centrin-1 OS=Mus musculus GN=Cetn1 PE=1 SV=1	Q9R1K9	CETN2_MOUSE	49.448	0.868703	120;120	EILKAFKLFDDDETGKISFKNLKRVAKELGE	17.1033	16.0192	-1.08406	0.56562	16.4178	14.6337	20.2582	15.5738	17.0192	15.4647
>sp|P06795|MDR1B_MOUSE Multidrug resistance protein 1B OS=Mus musculus GN=Abcb1b PE=1 SV=1	P06795	MDR1B_MOUSE	77.894	0.999224	410	NVHFNYPSRSEVQILKGLNLKVKSGQTVALV	14.4768	16.0056	1.52875	0.0262285	15.258	14.4345	13.738	15.9192	15.9646	16.1329
>sp|Q07113|MPRI_MOUSE Cation-independent mannose-6-phosphate receptor OS=Mus musculus GN=Igf2r PE=1 SV=1	Q07113	MPRI_MOUSE	55.755	0.999985	2373	EWLMEEIQVPAPRLGKDGQENGHITTKAVKA	14.5136	15.9998	1.4862	0.0247553	14.7771	14.7279	14.0357	NaN	15.7666	16.2329
>sp|Q9R0A5|NEK3_MOUSE Serine/threonine-protein kinase Nek3 OS=Mus musculus GN=Nek3 PE=1 SV=2	Q9R0A5	NEK3_MOUSE	75.652	0.999999	39	ESSNQTFAMKEIRLLKSDTQTSRKEAVLLAK	19.2364	15.9957	-3.24069	0.00210853	19.4296	19.0432	NaN	16.2046	15.5481	16.2344
>sp|Q9WTV7|RNF12_MOUSE E3 ubiquitin-protein ligase RLIM OS=Mus musculus GN=Rlim PE=1 SV=2	Q9WTV7	RNF12_MOUSE	51.566	1	9	_______MENSDSNDKGSDQSAAQRRSQMDR	15.3544	15.9742	0.61983	0.552492	15.074	16.7175	14.2717	15.9804	NaN	15.968
>sp|Q60771|CLD11_MOUSE Claudin-11 OS=Mus musculus GN=Cldn11 PE=1 SV=1	Q60771	CLD11_MOUSE	55.851	1	203	NRFYYSSGSSSPTHAKSAHV___________	19.0481	15.9707	-3.07733	0.0416485	18.9869	19.1092	NaN	15.1182	17.3473	15.4467
>sp|Q8K349|GIMA6_MOUSE GTPase IMAP family member 6 OS=Mus musculus GN=Gimap6 PE=2 SV=1	Q8K349	GIMA6_MOUSE	51.135	1	111	EKKLTPKRLQLLLVGKTGSGKSATGNSILGR	15.8475	15.963	0.11557	0.934453	18.1635	14.1575	15.2215	16.38	14.8641	16.645
>sp|P14824|ANXA6_MOUSE Annexin A6 OS=Mus musculus GN=Anxa6 PE=1 SV=3	P14824	ANXA6_MOUSE	73.632	1	620	ADKLYKSMKGAGTDEKTLTRVMVSRSEIDLL	14.6916	15.9589	1.26731	0.28078	16.6973	13.4011	13.9764	15.8867	15.9887	16.0014
>sp|Q3U8K7-5|SV421_MOUSE Isoform 5 of Histone-lysine N-methyltransferase SUV420H1 OS=Mus musculus GN=Suv420h1;>sp|Q3U8K7-3|SV421_MOUSE Isoform 3 of Histone-lysine N-methyltransferase SUV420H1 OS=Mus musculus GN=Suv420h1;>sp|Q3U8K7|SV421_MOUSE Histone-lysin	Q3U8K7-5	SV421_MOUSE	61.015	0.998529	753;753;776	SNGVSAGPGSSSTKLKIQLKRDEESRGPCAE	14.5517	15.956	1.40432	0.112557	15.2011	13.9688	14.4853	17.1395	15.4421	15.2865
>sp|P62878|RBX1_MOUSE E3 ubiquitin-protein ligase RBX1 OS=Mus musculus GN=Rbx1 PE=1 SV=1	P62878	RBX1_MOUSE	70.802	0.5	19	AMDVDTPSGTNSGAGKKRFEVKKWNAVALWA	15.5401	15.9389	0.39879	0.765269	16.5383	15.7688	14.3132	13.8731	16.5322	17.4114
>sp|Q9DAN1|PDILT_MOUSE Protein disulfide-isomerase-like protein of the testis OS=Mus musculus GN=Pdilt PE=1 SV=2	Q9DAN1	PDILT_MOUSE	54.539	1	370	SLKKFCNSFLSKTAKKHKASEEIPKYWDQGP	18.4347	15.9374	-2.49725	0.508786	25.2799	15.6013	14.4229	15.5117	16.1022	16.1984
>sp|P61226|RAP2B_MOUSE Ras-related protein Rap-2b OS=Mus musculus GN=Rap2b PE=1 SV=1;>sp|Q80ZJ1|RAP2A_MOUSE Ras-related protein Rap-2a OS=Mus musculus GN=Rap2a PE=1 SV=2;>sp|Q8BU31|RAP2C_MOUSE Ras-related protein Rap-2c OS=Mus musculus GN=Rap2c PE=1 SV=1;>	P61226	RAP2B_MOUSE	47.979	1	42;42;42;42	SFIEKYDPTIEDFYRKEIEVDSSPSVLEILD;TFIEKYDPTIEDFYRKEIEVDSSPSVLEILD	14.9855	15.9004	0.914863	0.635366	15.181	14.2774	15.4982	14.0462	14.2617	19.3934
>sp|Q8K349|GIMA6_MOUSE GTPase IMAP family member 6 OS=Mus musculus GN=Gimap6 PE=2 SV=1	Q8K349	GIMA6_MOUSE	51.135	1	116	PKRLQLLLVGKTGSGKSATGNSILGRQAFES	15.8511	15.8994	0.0483767	0.972355	18.1635	14.4065	14.9832	17.0404	15.6365	15.0213
>sp|P39688-2|FYN_MOUSE Isoform 2 of Tyrosine-protein kinase Fyn OS=Mus musculus GN=Fyn;>sp|P39688|FYN_MOUSE Tyrosine-protein kinase Fyn OS=Mus musculus GN=Fyn PE=1 SV=4	P39688-2	FYN_MOUSE	80.17	1	13;13	___MGCVQCKDKEAAKLTEERDGSLNQSSGY	15.265	15.8797	0.614747	0.359102	15.5193	15.7831	14.4925	15.2428	15.6606	16.7358
>sp|P51881|ADT2_MOUSE ADP/ATP translocase 2 OS=Mus musculus GN=Slc25a5 PE=1 SV=3	P51881	ADT2_MOUSE	60.08	1	147	YPLDFARTRLAADVGKAGAEREFKGLGDCLV	15.128	15.8444	0.7164	0.072184	14.9639	15.6274	14.7927	15.7865	15.6195	16.1272
>sp|Q9JLN6-2|ADA28_MOUSE Isoform 2 of Disintegrin and metalloproteinase domain-containing protein 28 OS=Mus musculus GN=Adam28;>sp|Q9JLN6-3|ADA28_MOUSE Isoform 3 of Disintegrin and metalloproteinase domain-containing protein 28 OS=Mus musculus GN=Adam28;>s	Q9JLN6-2	ADA28_MOUSE	44.312	1	68;68;68	ETFETELRYKMTVNGKVAVLYLKKNNKLLAP	17.0964	15.8373	-1.25906	0.462664	15.813	15.4081	20.068	15.0797	15.8567	16.5755
>sp|Q91YQ5|RPN1_MOUSE Dolichyl-diphosphooligosaccharide--protein glycosyltransferase subunit 1 OS=Mus musculus GN=Rpn1 PE=1 SV=1	Q91YQ5	RPN1_MOUSE	46.099	1	525	ISTLNSGKKSLETEHKAVTSEIAVLQSRLKT	15.5946	15.8276	0.232977	0.866964	16.9862	14.116	15.6815	14.295	17.7255	15.4622
>sp|Q9DAN1|PDILT_MOUSE Protein disulfide-isomerase-like protein of the testis OS=Mus musculus GN=Pdilt PE=1 SV=2	Q9DAN1	PDILT_MOUSE	54.539	1	379	LSKTAKKHKASEEIPKYWDQGPVKKLVGKNF	18.6228	15.8173	-2.80548	0.451025	25.2799	16.0559	14.5326	15.5035	16.145	15.8036
>sp|P30280|CCND2_MOUSE G1/S-specific cyclin-D2 OS=Mus musculus GN=Ccnd2 PE=2 SV=1	P30280	CCND2_MOUSE	77.058	0.997977	165	LAAVTPHDFIEHILRKLPQQKEKLSLIRKHA	17.4743	15.7751	-1.69926	0.183859	19.391	16.7183	16.3137	15.0309	15.756	16.5384
>sp|P28867|KPCD_MOUSE Protein kinase C delta type OS=Mus musculus GN=Prkcd PE=1 SV=3;>sp|P28867-2|KPCD_MOUSE Isoform 2 of Protein kinase C delta type OS=Mus musculus GN=Prkcd	P28867	KPCD_MOUSE	60.489	0.939631	574;600	RVDTPHYPRWITKESKDIMEKLFERDPDKRL	19.6003	15.7477	-3.8526	0.0691527	NaN	21.4334	17.7671	15.4999	15.6319	16.1113
>sp|P50518|VATE1_MOUSE V-type proton ATPase subunit E 1 OS=Mus musculus GN=Atp6v1e1 PE=1 SV=2	P50518	VATE1_MOUSE	40.015	0.649981	13	___MALSDADVQKQIKHMMAFIEQEANEKAE	16.2628	15.6306	-0.63214	0.622929	15.9102	18.1562	14.722	14.3687	16.2421	16.2811
>sp|Q80YX1-5|TENA_MOUSE Isoform 5 of Tenascin OS=Mus musculus GN=Tnc	Q80YX1-5	TENA_MOUSE	53.08	1	1068	LIAEKGRHKSKPARVKASTTAMGSPKEIMFS	15.3111	15.6252	0.314093	0.824449	17.7081	14.6276	13.5976	15.2956	15.0009	16.5789
>sp|P48025|KSYK_MOUSE Tyrosine-protein kinase SYK OS=Mus musculus GN=Syk PE=1 SV=2	P48025	KSYK_MOUSE	57.152	1	355	EVYESPYADPEEIRPKEVYLDRSLLTLEDNE	22.0929	15.612	-6.48093	0.00290631	22.9492	NaN	21.2367	15.8868	15.8567	15.0926
>sp|Q0P5W1-3|VPS8_MOUSE Isoform 3 of Vacuolar protein sorting-associated protein 8 homolog OS=Mus musculus GN=Vps8;>sp|Q0P5W1|VPS8_MOUSE Vacuolar protein sorting-associated protein 8 homolog OS=Mus musculus GN=Vps8 PE=2 SV=1	Q0P5W1-3	VPS8_MOUSE	61.958	0.839024	1297;1325	SSNKAGKLSENPSENKKGRITSSQVKMSPSY	16.5606	15.6073	-0.95327	0.423066	15.2381	15.9358	18.5078	15.3073	15.1267	16.3879
>sp|Q9ERS2|NDUAD_MOUSE NADH dehydrogenase [ubiquinone] 1 alpha subcomplex subunit 13 OS=Mus musculus GN=Ndufa13 PE=1 SV=3	Q9ERS2	NDUAD_MOUSE	49.141	0.926419	5	___________MAASKVKQDMPPPGGYGPID	16.3801	15.5616	-0.818577	0.59634	15.9191	18.9058	14.3155	14.6993	15.6703	16.3151
>sp|Q5DQR4-5|STB5L_MOUSE Isoform 5 of Syntaxin-binding protein 5-like OS=Mus musculus GN=Stxbp5l;>sp|Q5DQR4-4|STB5L_MOUSE Isoform 4 of Syntaxin-binding protein 5-like OS=Mus musculus GN=Stxbp5l;>sp|Q5DQR4-2|STB5L_MOUSE Isoform 2 of Syntaxin-binding protein	Q5DQR4-5	STB5L_MOUSE	65.157	0.978356	498;498;498;498;498	QMLYKLKTSKVFEKQKAGEGKQTCELVEEDP	18.7289	15.5386	-3.1903	0.00183639	19.2775	18.2462	18.6631	15.0718	15.4054	16.1388
>sp|Q99P91|GPNMB_MOUSE Transmembrane glycoprotein NMB OS=Mus musculus GN=Gpnmb PE=1 SV=2	Q99P91	GPNMB_MOUSE	61.612	0.999998	245	YVITDQIPVFVTMSQKNDRNLSDEIFLRDLP	20.444	15.5207	-4.92329	0.0086483	NaN	20.6355	20.2525	14.8023	16.7341	15.0257
>sp|Q9JLN6-2|ADA28_MOUSE Isoform 2 of Disintegrin and metalloproteinase domain-containing protein 28 OS=Mus musculus GN=Adam28;>sp|Q9JLN6-3|ADA28_MOUSE Isoform 3 of Disintegrin and metalloproteinase domain-containing protein 28 OS=Mus musculus GN=Adam28;>s	Q9JLN6-2	ADA28_MOUSE	44.312	1	75;75;75	RYKMTVNGKVAVLYLKKNNKLLAPDYSETYY	17.2155	15.5075	-1.70794	0.302429	15.5365	16.0419	20.068	15.5765	15.7667	15.1794
>sp|Q8C0T5-2|SI1L1_MOUSE Isoform 2 of Signal-induced proliferation-associated 1-like protein 1 OS=Mus musculus GN=Sipa1l1;>sp|Q8C0T5|SI1L1_MOUSE Signal-induced proliferation-associated 1-like protein 1 OS=Mus musculus GN=Sipa1l1 PE=1 SV=2	Q8C0T5-2	SI1L1_MOUSE	67.93	1	1727;1727	SPTLASKVDQLEGMLKMLREDLKKVNALRKR	16.0351	15.4807	-0.554343	0.554817	17.717	15.4243	14.964	15.2396	15.5194	15.6832
>sp|Q6A0A2-2|LAR4B_MOUSE Isoform 2 of La-related protein 4B OS=Mus musculus GN=Larp4b;>sp|Q6A0A2|LAR4B_MOUSE La-related protein 4B OS=Mus musculus GN=Larp4b PE=1 SV=2;>sp|Q6A0A2-3|LAR4B_MOUSE Isoform 3 of La-related protein 4B OS=Mus musculus GN=Larp4b	Q6A0A2-2	LAR4B_MOUSE	42.981	0.975012	61;61;61	TQVPTTKVSELNPNAKVWGTHMLHLEASSAA	18.7469	15.4504	-3.29643	0.0107444	NaN	19.367	18.1267	15.9827	15.1045	15.2641
>sp|Q8BGZ4-2|CDC23_MOUSE Isoform 2 of Cell division cycle protein 23 homolog OS=Mus musculus GN=Cdc23;>sp|Q8BGZ4|CDC23_MOUSE Cell division cycle protein 23 homolog OS=Mus musculus GN=Cdc23 PE=1 SV=2	Q8BGZ4-2	CDC23_MOUSE	55.724	0.999957	112;230	DKEMLKFLSLPDTWMKEFFLAHIYTELQLIE	19.4774	15.3884	-4.08903	0.0101571	21.047	19.406	17.9792	15.5693	15.2175	15.3783
>sp|Q9DAN1|PDILT_MOUSE Protein disulfide-isomerase-like protein of the testis OS=Mus musculus GN=Pdilt PE=1 SV=2	Q9DAN1	PDILT_MOUSE	54.539	1	372	KKFCNSFLSKTAKKHKASEEIPKYWDQGPVK	18.671	15.0453	-3.62577	0.337679	25.2799	15.4672	15.266	15.6764	15.2169	14.2425
