# Supplementary material for: The E3 ubiquitin ligase RNF115 regulates phagosome maturation and host response to bacterial infection
Source: EMBO J. 2022 Oct 25;41(23):e108970. doi: 10.15252/embj.2021108970 (PMC9713710; doi:10.15252/embj.2021108970)
Supplement: Supplementary file 4 — Dataset EV3 [file EMBJ-41-e108970-s001.xlsx]

## Sheet: Legend
Dataset EV3: Proteomics list of phagosomal proteins from RNF115 KO macrophages
Bilkei-Gorzo et al 2022
worksheets:
RNF115 KO vs WT phago	the whole data set of RNF115 KO phagosomes vs WT phagosomes
regulated:	only significantly regulated proteins
unique RNF115:	proteins uniquely identified in RNF115 KO macrophage phagosomes
unique WT:	proteins uniquely identified in WT macrophage phagosomes
Uniprot Acc	Uniprot Accession
protein name	protein nameession
Fasta.headers	Fasta headers of proteins
logFC	log 2 fold-change
AveExpr	log2 Intensity
P.Value	t-test p-value
adj.P.Val	adjusted t-test p-value
Total.peptides	number of peptides identified
Unique.peptides	number of unique peptides identified
LOG2.IFN_01	Log2 Intensity of IFN replicate 1
LOG2.IFN_02	Log2 Intensity of IFN replicate 2
LOG2.IFN_03	Log2 Intensity of IFN replicate 3
LOG2.Rest_01	Log2 Intensity of Resting replicate 1
LOG2.Rest_02	Log2 Intensity of Resting replicate 2
LOG2.Rest_03	Log2 Intensity of Resting replicate 3
Fasta.headers	Fasta headers of proteins
logFC	log 2 fold-change
AveExpr	log2 Intensity
Total.peptides	number of peptides identified
Unique.peptides	number of unique peptides identified
LOG2.KO_RNF115_phago_01	Log2 Intensity of RNF115 KO replicate 1
LOG2.KO_RNF115_phago_02	Log2 Intensity of RNF115 KO replicate 2
LOG2.KO_RNF115_phago_03	Log2 Intensity of RNF115 KO replicate 3
LOG2.WT_phago_01	Log2 Intensity of WT replicate 1
LOG2.WT_phago_02	Log2 Intensity of WT replicate 2
LOG2.WT_phago_03	Log2 Intensity of WT replicate 3

## Sheet: RNF115 KO vs WT phago
Fasta.headers	logFC (KO/WT)	Avg log2 Intensity	Total.peptides	Unique.peptides	LOG2.KO_RNF115_phago_01	LOG2.KO_RNF115_phago_02	LOG2.KO_RNF115_phago_03	LOG2.WT_phago_01	LOG2.WT_phago_02	LOG2.WT_phago_03
sp|Q9DD06|RARR2_MOUSE Retinoic acid receptor responder protein 2 OS=Mus musculus OX=10090 GN=Rarres2 PE=1 SV=1	6.31619	22.6507	11	11	26.6632	26.6395	24.1236	18.8703	19.6849	19.9225
sp|Q05793|PGBM_MOUSE Basement membrane-specific heparan sulfate proteoglycan core protein OS=Mus musculus OX=10090 GN=Hspg2 PE=1 SV=1	5.71114	21.7378	47	47	24.9328	24.5891	22.5449	NA	18.5077	18.1146
sp|Q640N1|AEBP1_MOUSE Adipocyte enhancer-binding protein 1 OS=Mus musculus OX=10090 GN=Aebp1 PE=1 SV=1;sp|Q640N1-2|AEBP1_MOUSE Isoform 2 of Adipocyte enhancer-binding protein 1 OS=Mus musculus OX=10090 GN=Aebp1	5.50877	22.8959	21;19;1	21;19;1	26.5687	26.1738	24.2084	20.3663	20.4585	19.5997
sp|P97298|PEDF_MOUSE Pigment epithelium-derived factor OS=Mus musculus OX=10090 GN=Serpinf1 PE=1 SV=2	5.38052	20.4749	14	9	24.8359	22.5705	NA	18.1469	18.391	18.4301
sp|Q61508|ECM1_MOUSE Extracellular matrix protein 1 OS=Mus musculus OX=10090 GN=Ecm1 PE=1 SV=2;sp|Q61508-2|ECM1_MOUSE Isoform Short of Extracellular matrix protein 1 OS=Mus musculus OX=10090 GN=Ecm1	5.15071	20.8198	11;9	11;9	24.2175	23.5635	20.8592	18.0676	NA	17.3911
sp|P39061-2|COIA1_MOUSE Isoform 3 of Collagen alpha-1(XVIII) chain OS=Mus musculus OX=10090 GN=Col18a1;sp|P39061-1|COIA1_MOUSE Isoform 2 of Collagen alpha-1(XVIII) chain OS=Mus musculus OX=10090 GN=Col18a1;sp|P39061|COIA1_MOUSE Collagen alpha-1(XVIII) chai	5.08604	21.9854	15;15;15	15;15;15	25.6562	25.3778	22.5513	19.3958	18.6232	20.3082
sp|P47879|IBP4_MOUSE Insulin-like growth factor-binding protein 4 OS=Mus musculus OX=10090 GN=Igfbp4 PE=1 SV=2	4.88182	23.0007	14	14	26.1876	25.8675	24.2697	19.9491	20.8863	20.844
sp|O55029|COPB2_MOUSE Coatomer subunit beta OS=Mus musculus OX=10090 GN=Copb2 PE=1 SV=2	4.75024	19.5254	9	9	NA	NA	23.088	18.7775	18.1937	18.0422
sp|P47880|IBP6_MOUSE Insulin-like growth factor-binding protein 6 OS=Mus musculus OX=10090 GN=Igfbp6 PE=2 SV=2	4.65489	23.3581	13	13	26.4656	26.4168	24.1742	20.9799	21.5279	20.5841
sp|P47877|IBP2_MOUSE Insulin-like growth factor-binding protein 2 OS=Mus musculus OX=10090 GN=Igfbp2 PE=2 SV=2	4.47612	24.9901	8	8	28.0573	27.6856	25.9415	22.1047	23.2423	22.909
sp|Q61398|PCOC1_MOUSE Procollagen C-endopeptidase enhancer 1 OS=Mus musculus OX=10090 GN=Pcolce PE=1 SV=2	4.23649	23.0498	21	21	26.2643	25.6763	23.5636	20.7032	21.1936	20.8979
sp|Q9JJH1|RNAS4_MOUSE Ribonuclease 4 OS=Mus musculus OX=10090 GN=Rnase4 PE=1 SV=1	4.10006	21.3606	6	6	23.317	24.3244	NA	19.2196	20.1028	19.8395
sp|Q60864|STIP1_MOUSE Stress-induced-phosphoprotein 1 OS=Mus musculus OX=10090 GN=Stip1 PE=1 SV=1	4.06822	21.9678	18	18	24.251	24.286	23.4687	20.715	19.3323	19.7538
sp|P47878|IBP3_MOUSE Insulin-like growth factor-binding protein 3 OS=Mus musculus OX=10090 GN=Igfbp3 PE=2 SV=2	3.84902	21.6974	3	3	24.1597	24.1238	22.5824	19.7014	20.0139	19.6036
sp|Q5SV85|SYNRG_MOUSE Synergin gamma OS=Mus musculus OX=10090 GN=Synrg PE=1 SV=1;sp|Q5SV85-2|SYNRG_MOUSE Isoform 2 of Synergin gamma OS=Mus musculus OX=10090 GN=Synrg	3.8103	21.9386	20;14	20;14	24.661	23.7887	NA	19.2999	19.7928	22.1509
sp|Q02788|CO6A2_MOUSE Collagen alpha-2(VI) chain OS=Mus musculus OX=10090 GN=Col6a2 PE=1 SV=3	3.75922	21.7433	15	15	23.9781	24.0195	NA	19.9868	20.6024	20.1296
sp|P21981|TGM2_MOUSE Protein-glutamine gamma-glutamyltransferase 2 OS=Mus musculus OX=10090 GN=Tgm2 PE=1 SV=4	3.67805	21.8986	15	15	23.4529	24.6636	23.0964	19.6353	19.8699	20.6736
sp|Q9R118|HTRA1_MOUSE Serine protease HTRA1 OS=Mus musculus OX=10090 GN=Htra1 PE=1 SV=2	3.65504	21.5639	17	17	24.4373	24.5204	21.2166	19.1568	19.6507	20.4016
sp|Q01149|CO1A2_MOUSE Collagen alpha-2(I) chain OS=Mus musculus OX=10090 GN=Col1a2 PE=1 SV=2	3.65123	22.9182	33	33	25.706	25.5566	22.9689	20.5493	21.4333	21.2951
sp|Q9D7G0|PRPS1_MOUSE Ribose-phosphate pyrophosphokinase 1 OS=Mus musculus OX=10090 GN=Prps1 PE=1 SV=4	3.61951	21.2417	11	5	23.4625	23.6077	22.0841	19.3936	17.9289	20.9733
sp|Q9JLV1|BAG3_MOUSE BAG family molecular chaperone regulator 3 OS=Mus musculus OX=10090 GN=Bag3 PE=1 SV=2	3.42994	21.277	10	10	22.8303	23.8396	NA	19.9455	19.503	20.2665
sp|Q8CIE6|COPA_MOUSE Coatomer subunit alpha OS=Mus musculus OX=10090 GN=Copa PE=1 SV=2	3.42761	21.7523	22	22	NA	NA	24.323	20.9071	20.9567	20.8223
sp|Q9ES30|C1QT3_MOUSE Complement C1q tumor necrosis factor-related protein 3 OS=Mus musculus OX=10090 GN=C1qtnf3 PE=2 SV=1	3.17659	25.142	7	7	27.3707	26.8642	25.956	23.5249	23.8577	23.2785
sp|O70172|PI42A_MOUSE Phosphatidylinositol 5-phosphate 4-kinase type-2 alpha OS=Mus musculus OX=10090 GN=Pip4k2a PE=1 SV=1	3.07483	21.093	10	8	23.2557	23.4704	21.1651	19.7378	19.7362	19.1926
sp|Q8BSU7|MOB3A_MOUSE MOB kinase activator 3A OS=Mus musculus OX=10090 GN=Mob3a PE=1 SV=1	2.87872	23.542	9	6	24.6724	25.8661	NA	22.695	21.1902	23.2864
sp|O54774|AP3D1_MOUSE AP-3 complex subunit delta-1 OS=Mus musculus OX=10090 GN=Ap3d1 PE=1 SV=1	2.77999	21.4491	11	11	21.9322	22.0854	23.6656	NA	20.0162	19.5459
sp|Q60855|RIPK1_MOUSE Receptor-interacting serine/threonine-protein kinase 1 OS=Mus musculus OX=10090 GN=Ripk1 PE=1 SV=1	2.76676	24.9573	31	31	26.9972	26.2375	NA	23.4135	23.6657	24.4726
sp|P04184|KITH_MOUSE Thymidine kinase, cytosolic OS=Mus musculus OX=10090 GN=Tk1 PE=1 SV=3	2.60415	21.7428	13	13	23.3721	23.2385	NA	20.9306	21.2033	19.9696
sp|P11276|FINC_MOUSE Fibronectin OS=Mus musculus OX=10090 GN=Fn1 PE=1 SV=4	2.52206	28.3169	131	131	30.193	30.0652	28.4756	26.9215	27.1445	27.1016
sp|P82198|BGH3_MOUSE Transforming growth factor-beta-induced protein ig-h3 OS=Mus musculus OX=10090 GN=Tgfbi PE=1 SV=1	2.47219	23.6235	17	17	25.3472	25.2537	23.9777	21.0514	23.1652	22.9456
sp|Q8K1I3|SPP24_MOUSE Secreted phosphoprotein 24 OS=Mus musculus OX=10090 GN=Spp2 PE=1 SV=2	2.35592	22.2903	1	1	23.7121	23.3284	22.6574	NA	20.758	20.9954
sp|Q7TN29|SMAP2_MOUSE Stromal membrane-associated protein 2 OS=Mus musculus OX=10090 GN=Smap2 PE=1 SV=1;sp|Q7TN29-2|SMAP2_MOUSE Isoform 2 of Stromal membrane-associated protein 2 OS=Mus musculus OX=10090 GN=Smap2	2.33961	24.9054	21;16	21;16	26.4964	26.1219	NA	23.3566	24.2348	24.3172
sp|P83870|PHF5A_MOUSE PHD finger-like domain-containing protein 5A OS=Mus musculus OX=10090 GN=Phf5a PE=1 SV=1	2.26257	21.9078	6	6	22.7942	23.7366	NA	20.8871	21.0853	21.036
sp|Q99L47|F10A1_MOUSE Hsc70-interacting protein OS=Mus musculus OX=10090 GN=St13 PE=1 SV=1	2.23684	21.2249	6	6	22.3379	21.753	22.2679	19.8229	NA	19.9426
sp|P09411|PGK1_MOUSE Phosphoglycerate kinase 1 OS=Mus musculus OX=10090 GN=Pgk1 PE=1 SV=4	2.18296	25.3709	32;3	32;3	25.9845	26.4298	26.9729	23.751	24.4069	24.6804
sp|P16858|G3P_MOUSE Glyceraldehyde-3-phosphate dehydrogenase OS=Mus musculus OX=10090 GN=Gapdh PE=1 SV=2	2.16891	30.9815	47;3	47;3	32.2548	32.732	31.2109	29.5829	30.5259	29.5823
sp|P17751|TPIS_MOUSE Triosephosphate isomerase OS=Mus musculus OX=10090 GN=Tpi1 PE=1 SV=4	2.15425	24.3167	17	17	25.8158	25.1157	25.25	23.0785	23.5059	23.1344
sp|P50580|PA2G4_MOUSE Proliferation-associated protein 2G4 OS=Mus musculus OX=10090 GN=Pa2g4 PE=1 SV=3;sp|P50580-2|PA2G4_MOUSE Isoform 2 of Proliferation-associated protein 2G4 OS=Mus musculus OX=10090 GN=Pa2g4	1.9374	21.0246	8;5	8;5	22.0542	21.2128	22.7128	20.218	20.2443	19.7053
sp|Q99LX0|PARK7_MOUSE Protein/nucleic acid deglycase DJ-1 OS=Mus musculus OX=10090 GN=Park7 PE=1 SV=1	1.90229	20.4654	6	6	21.5493	21.0182	21.682	19.1112	19.8366	19.5949
sp|O08709|PRDX6_MOUSE Peroxiredoxin-6 OS=Mus musculus OX=10090 GN=Prdx6 PE=1 SV=3	1.87234	22.5405	10	10	23.8164	23.4316	23.182	21.667	21.1608	21.9851
sp|P56812|PDCD5_MOUSE Programmed cell death protein 5 OS=Mus musculus OX=10090 GN=Pdcd5 PE=1 SV=3	1.83987	19.8921	5	5	21.2343	20.7003	20.5014	19.4968	18.5777	18.8418
sp|P61082|UBC12_MOUSE NEDD8-conjugating enzyme Ubc12 OS=Mus musculus OX=10090 GN=Ube2m PE=1 SV=1	1.80088	23.9515	13	13	25.1876	24.8764	NA	22.7662	23.3206	23.6067
sp|P68368|TBA4A_MOUSE Tubulin alpha-4A chain OS=Mus musculus OX=10090 GN=Tuba4a PE=1 SV=1	1.79712	22.2995	26	7	23.0392	23.3169	23.2381	21.2933	21.4584	21.451
sp|P17182|ENOA_MOUSE Alpha-enolase OS=Mus musculus OX=10090 GN=Eno1 PE=1 SV=3	1.78272	25.941	33;3	30;1	26.7624	26.5572	27.1776	25.2024	24.9671	24.9795
sp|Q9R1P4|PSA1_MOUSE Proteasome subunit alpha type-1 OS=Mus musculus OX=10090 GN=Psma1 PE=1 SV=1	1.75697	22.4686	10	10	22.9205	23.4051	23.1885	NA	21.6281	21.2007
sp|Q8K2I4|MANBA_MOUSE Beta-mannosidase OS=Mus musculus OX=10090 GN=Manba PE=1 SV=1	1.70133	21.4972	9	9	21.7836	22.2794	22.9805	20.5695	20.7908	20.5792
sp|Q8K2I4|MANBA_MOUSE Beta-mannosidase OS=Mus musculus OX=10090 GN=Manba PE=1 SV=1	1.70133	21.4972	9	9	21.7836	22.2794	22.9805	20.5695	20.7908	20.5792
sp|Q61838|PZP_MOUSE Pregnancy zone protein OS=Mus musculus OX=10090 GN=Pzp PE=1 SV=3	1.69398	22.5067	3	2	23.555	23.3621	23.144	21.6074	21.7986	21.5732
sp|A2A8Z1|OSBL9_MOUSE Oxysterol-binding protein-related protein 9 OS=Mus musculus OX=10090 GN=Osbpl9 PE=1 SV=1;sp|A2A8Z1-2|OSBL9_MOUSE Isoform 2 of Oxysterol-binding protein-related protein 9 OS=Mus musculus OX=10090 GN=Osbpl9	1.69312	22.4496	17;12	17;12	22.7065	23.2755	23.9065	21.4136	22.0524	21.3432
sp|P17742|PPIA_MOUSE Peptidyl-prolyl cis-trans isomerase A OS=Mus musculus OX=10090 GN=Ppia PE=1 SV=2	1.62298	26.2431	13	13	27.1173	27.04	27.0065	25.456	25.5312	25.3077
sp|P32261|ANT3_MOUSE Antithrombin-III OS=Mus musculus OX=10090 GN=Serpinc1 PE=1 SV=1	1.52377	24.2905	15	5	25.5614	25.2157	24.3799	23.413	23.4633	23.7095
sp|P05064|ALDOA_MOUSE Fructose-bisphosphate aldolase A OS=Mus musculus OX=10090 GN=Aldoa PE=1 SV=2	1.50183	26.2274	32	29	26.886	26.5272	27.5216	25.7865	25.1471	25.4958
sp|P20060|HEXB_MOUSE Beta-hexosaminidase subunit beta OS=Mus musculus OX=10090 GN=Hexb PE=1 SV=2	1.48272	26.5641	29	29	26.791	27.2995	27.8258	25.6178	26.1112	25.7391
sp|Q9WUU7|CATZ_MOUSE Cathepsin Z OS=Mus musculus OX=10090 GN=Ctsz PE=1 SV=1	1.42648	27.2904	17	17	27.3329	28.1739	28.5042	26.2596	26.7858	26.6861
sp|Q920A5|RISC_MOUSE Retinoid-inducible serine carboxypeptidase OS=Mus musculus OX=10090 GN=Scpep1 PE=1 SV=2	1.40377	24.6814	15	15	24.8167	25.3335	25.9996	23.7719	24.2664	23.9002
sp|O89017|LGMN_MOUSE Legumain OS=Mus musculus OX=10090 GN=Lgmn PE=1 SV=1	1.37519	25.5127	17	17	25.8964	26.0648	26.6399	24.4672	24.8315	25.1767
sp|P12265|BGLR_MOUSE Beta-glucuronidase OS=Mus musculus OX=10090 GN=Gusb PE=1 SV=2	1.34393	26.6354	29	29	26.7086	27.31	27.9036	25.7259	26.0963	26.0683
sp|P40142|TKT_MOUSE Transketolase OS=Mus musculus OX=10090 GN=Tkt PE=1 SV=1	1.34316	25.0438	35	35	25.732	25.6629	25.7512	24.4622	24.1739	24.4804
sp|Q61166|MARE1_MOUSE Microtubule-associated protein RP/EB family member 1 OS=Mus musculus OX=10090 GN=Mapre1 PE=1 SV=3	1.28429	21.1272	9	9	21.7295	21.9219	21.6566	20.6475	20.2757	20.5319
sp|Q9DCR2|AP3S1_MOUSE AP-3 complex subunit sigma-1 OS=Mus musculus OX=10090 GN=Ap3s1 PE=1 SV=2	1.2746	22.5305	7	7	22.8196	23.337	23.3468	21.7083	21.8853	22.086
sp|P16675|PPGB_MOUSE Lysosomal protective protein OS=Mus musculus OX=10090 GN=Ctsa PE=1 SV=1	1.26542	26.6454	18	18	26.7353	27.3077	27.7913	25.7294	26.3071	26.0015
sp|P07901|HS90A_MOUSE Heat shock protein HSP 90-alpha OS=Mus musculus OX=10090 GN=Hsp90aa1 PE=1 SV=4	1.24141	23.1401	25	15	23.9173	23.2877	24.0773	22.5171	22.297	22.744
sp|Q9Z1T2|TSP4_MOUSE Thrombospondin-4 OS=Mus musculus OX=10090 GN=Thbs4 PE=1 SV=1	1.18529	22.6546	9;1	7;1	23.6856	23.1246	22.9314	22.0041	22.1023	22.0794
sp|Q9R0N0|GALK1_MOUSE Galactokinase OS=Mus musculus OX=10090 GN=Galk1 PE=1 SV=2	1.18402	19.4659	2	2	20.1542	19.9491	20.0705	18.8741	18.9667	18.781
sp|P26040|EZRI_MOUSE Ezrin OS=Mus musculus OX=10090 GN=Ezr PE=1 SV=3	1.16554	23.7181	31	19	24.2754	24.4519	24.1752	23.0655	23.3936	22.9467
sp|P26041|MOES_MOUSE Moesin OS=Mus musculus OX=10090 GN=Msn PE=1 SV=3	1.12952	28.4889	74	60	29.2976	28.8454	29.018	27.9687	28.1097	27.6941
sp|Q61171|PRDX2_MOUSE Peroxiredoxin-2 OS=Mus musculus OX=10090 GN=Prdx2 PE=1 SV=3	1.10025	23.2351	9	9	23.6623	23.8022	23.8912	22.9314	22.3272	22.7964
sp|O55222|ILK_MOUSE Integrin-linked protein kinase OS=Mus musculus OX=10090 GN=Ilk PE=1 SV=2	1.06694	23.6289	20	20	24.3973	24.3863	23.7035	23.1883	23.0237	23.0743
sp|Q8BTM8|FLNA_MOUSE Filamin-A OS=Mus musculus OX=10090 GN=Flna PE=1 SV=5	1.05042	26.7596	120	107	27.5209	27.2017	27.1318	26.208	26.4518	26.0434
sp|Q07076|ANXA7_MOUSE Annexin A7 OS=Mus musculus OX=10090 GN=Anxa7 PE=1 SV=2	1.01444	27.734	27	27	27.909	28.0993	28.7155	27.1079	27.273	27.2996
sp|P26039|TLN1_MOUSE Talin-1 OS=Mus musculus OX=10090 GN=Tln1 PE=1 SV=2	0.993101	28.0421	155	141	28.9232	28.4414	28.2514	27.64	27.4005	27.5963
sp|Q9Z1T1|AP3B1_MOUSE AP-3 complex subunit beta-1 OS=Mus musculus OX=10090 GN=Ap3b1 PE=1 SV=2	0.927459	24.0722	33;3	33;3	24.5803	24.5437	24.4838	23.4044	23.6538	23.7672
sp|P14824|ANXA6_MOUSE Annexin A6 OS=Mus musculus OX=10090 GN=Anxa6 PE=1 SV=3	0.8983	28.0245	68	68	28.1437	28.3992	28.878	27.5441	27.5345	27.6473
sp|Q62465|VAT1_MOUSE Synaptic vesicle membrane protein VAT-1 homolog OS=Mus musculus OX=10090 GN=Vat1 PE=1 SV=3	0.65399	25.8432	26	26	26.2281	26.1901	26.0924	25.5478	25.5034	25.4975
sp|P11835|ITB2_MOUSE Integrin beta-2 OS=Mus musculus OX=10090 GN=Itgb2 PE=1 SV=2	-0.805471	30.8849	80;1;1;1	80;1;1;1	30.5068	30.4842	30.4555	31.1646	31.2091	31.4893
sp|Q9WV55|VAPA_MOUSE Vesicle-associated membrane protein-associated protein A OS=Mus musculus OX=10090 GN=Vapa PE=1 SV=2	-0.810978	25.6106	23	22	25.2956	25.0589	25.2609	26.0508	26.0826	25.9148
sp|O55143|AT2A2_MOUSE Sarcoplasmic/endoplasmic reticulum calcium ATPase 2 OS=Mus musculus OX=10090 GN=Atp2a2 PE=1 SV=2;sp|O55143-2|AT2A2_MOUSE Isoform 2 of Sarcoplasmic/endoplasmic reticulum calcium ATPase 2 OS=Mus musculus OX=10090 GN=Atp2a2	-0.827361	25.9889	40;39	27;26	25.4564	25.3273	25.9419	26.3894	26.497	26.3212
sp|P70206|PLXA1_MOUSE Plexin-A1 OS=Mus musculus OX=10090 GN=Plxna1 PE=1 SV=1	-0.829997	24.666	52;6;5;5;5	51;5;4;4;4	24.2218	24.3182	24.213	24.9839	24.8268	25.4324
sp|Q922R8|PDIA6_MOUSE Protein disulfide-isomerase A6 OS=Mus musculus OX=10090 GN=Pdia6 PE=1 SV=3	-0.835461	26.8805	25	25	26.5153	26.235	26.6381	27.3891	27.4305	27.0752
sp|P98078-2|DAB2_MOUSE Isoform p93 of Disabled homolog 2 OS=Mus musculus OX=10090 GN=Dab2;sp|P98078|DAB2_MOUSE Disabled homolog 2 OS=Mus musculus OX=10090 GN=Dab2 PE=1 SV=2;sp|P98078-3|DAB2_MOUSE Isoform p67 of Disabled homolog 2 OS=Mus musculus OX=10090 G	-0.841402	24.6927	32;32;24	32;32;24	24.3811	24.2056	24.2293	25.1169	24.9236	25.2998
sp|Q62230|SN_MOUSE Sialoadhesin OS=Mus musculus OX=10090 GN=Siglec1 PE=1 SV=2;sp|Q62230-3|SN_MOUSE Isoform 3 of Sialoadhesin OS=Mus musculus OX=10090 GN=Siglec1	-0.84771	28.1548	86;73;21	86;73;21	27.8592	27.6921	27.6417	28.4387	28.3726	28.9247
sp|O35598|ADA10_MOUSE Disintegrin and metalloproteinase domain-containing protein 10 OS=Mus musculus OX=10090 GN=Adam10 PE=1 SV=2	-0.867016	25.2277	26	26	24.8116	24.7556	24.8156	25.5671	25.6144	25.8023
sp|Q9Z1M0|P2RX7_MOUSE P2X purinoceptor 7 OS=Mus musculus OX=10090 GN=P2rx7 PE=1 SV=2	-0.877592	24.0198	18	18	23.4869	23.3813	23.8747	24.5283	24.3745	24.4728
sp|Q5SUA5|MYO1G_MOUSE Unconventional myosin-Ig OS=Mus musculus OX=10090 GN=Myo1g PE=1 SV=1	-0.914723	24.8728	35;1;1	35;1;1	24.6424	24.2452	24.3586	25.252	25.4359	25.3025
sp|Q61335|BAP31_MOUSE B-cell receptor-associated protein 31 OS=Mus musculus OX=10090 GN=Bcap31 PE=1 SV=4	-0.947961	25.5684	15	15	24.9897	24.8971	25.3965	26.0049	26.0783	26.0439
sp|P24369|PPIB_MOUSE Peptidyl-prolyl cis-trans isomerase B OS=Mus musculus OX=10090 GN=Ppib PE=1 SV=2	-0.963257	25.79	20	20	25.4238	25.0298	25.4716	26.3164	26.4237	26.0748
sp|P57759|ERP29_MOUSE Endoplasmic reticulum resident protein 29 OS=Mus musculus OX=10090 GN=Erp29 PE=1 SV=2	-0.965433	26.3944	16	16	25.6847	25.7411	26.3091	26.9205	27.0276	26.6832
sp|P20029|BIP_MOUSE Endoplasmic reticulum chaperone BiP OS=Mus musculus OX=10090 GN=Hspa5 PE=1 SV=3	-0.971056	29.7049	64	61	29.1008	29.0172	29.5401	30.2076	30.3094	30.0543
sp|P08113|ENPL_MOUSE Endoplasmin OS=Mus musculus OX=10090 GN=Hsp90b1 PE=1 SV=2	-0.974223	28.6826	73	71	28.0562	27.9391	28.5912	29.1901	29.3443	28.9747
sp|Q01965|LY9_MOUSE T-lymphocyte surface antigen Ly-9 OS=Mus musculus OX=10090 GN=Ly9 PE=1 SV=2	-0.978429	26.5787	39	39	26.1546	26.1226	25.9912	26.9432	26.9891	27.2713
sp|P21279|GNAQ_MOUSE Guanine nucleotide-binding protein G(q) subunit alpha OS=Mus musculus OX=10090 GN=Gnaq PE=1 SV=4	-0.99173	26.8713	30;2	21;0	26.3475	26.6943	26.0845	27.4557	27.0227	27.6231
sp|P05555|ITAM_MOUSE Integrin alpha-M OS=Mus musculus OX=10090 GN=Itgam PE=1 SV=2;sp|P05555-2|ITAM_MOUSE Isoform 2 of Integrin alpha-M OS=Mus musculus OX=10090 GN=Itgam	-0.992685	30.3178	72;65	72;65	29.8384	29.8648	29.7613	30.7347	30.6234	31.0843
sp|P14211|CALR_MOUSE Calreticulin OS=Mus musculus OX=10090 GN=Calr PE=1 SV=1	-1.00061	27.6644	36	36	27.061	26.9307	27.5006	28.1061	28.2895	28.0984
sp|P27773|PDIA3_MOUSE Protein disulfide-isomerase A3 OS=Mus musculus OX=10090 GN=Pdia3 PE=1 SV=2	-1.01934	28.6835	61	61	28.0209	28.0275	28.473	29.1743	29.3442	29.0609
sp|P45878|FKBP2_MOUSE Peptidyl-prolyl cis-trans isomerase FKBP2 OS=Mus musculus OX=10090 GN=Fkbp2 PE=1 SV=1	-1.02097	24.0182	10	10	23.4063	23.3566	23.7604	24.6403	24.5663	24.3796
sp|Q8K1T1|LRC25_MOUSE Leucine-rich repeat-containing protein 25 OS=Mus musculus OX=10090 GN=Lrrc25 PE=1 SV=1	-1.03271	25.9364	11	11	25.6038	25.5988	25.0575	26.4549	26.2505	26.6528
sp|P35564|CALX_MOUSE Calnexin OS=Mus musculus OX=10090 GN=Canx PE=1 SV=1	-1.03659	27.4754	36	36	26.7003	26.8676	27.3035	28.0139	28.0737	27.8935
sp|P97333|NRP1_MOUSE Neuropilin-1 OS=Mus musculus OX=10090 GN=Nrp1 PE=1 SV=2	-1.03676	27.184	52	52	26.7509	26.7624	26.4837	27.5707	27.5008	28.0357
sp|P09103|PDIA1_MOUSE Protein disulfide-isomerase OS=Mus musculus OX=10090 GN=P4hb PE=1 SV=2	-1.05701	27.8224	52	52	27.0946	27.155	27.6321	28.4226	28.3611	28.269
sp|P37040|NCPR_MOUSE NADPH--cytochrome P450 reductase OS=Mus musculus OX=10090 GN=Por PE=1 SV=2	-1.06072	28.1325	43	43	27.4263	27.513	27.8671	28.7416	28.6182	28.6288
sp|O08547|SC22B_MOUSE Vesicle-trafficking protein SEC22b OS=Mus musculus OX=10090 GN=Sec22b PE=1 SV=3	-1.08679	24.1458	16	16	23.6313	23.5127	23.6631	24.6385	24.9083	24.5207
sp|Q9CQ92|FIS1_MOUSE Mitochondrial fission 1 protein OS=Mus musculus OX=10090 GN=Fis1 PE=1 SV=1	-1.08736	22.1208	5	5	21.6495	21.3345	21.7475	22.8091	22.7031	22.4814
sp|O70252|HMOX2_MOUSE Heme oxygenase 2 OS=Mus musculus OX=10090 GN=Hmox2 PE=1 SV=1	-1.09032	25.1506	18	18	24.2075	24.6251	24.9838	25.648	25.8961	25.5433
sp|Q9DCN2-2|NB5R3_MOUSE Isoform 2 of NADH-cytochrome b5 reductase 3 OS=Mus musculus OX=10090 GN=Cyb5r3;sp|Q9DCN2|NB5R3_MOUSE NADH-cytochrome b5 reductase 3 OS=Mus musculus OX=10090 GN=Cyb5r3 PE=1 SV=3	-1.09311	25.4303	15;15	15;15	24.7825	24.6522	25.2164	26.0537	25.9883	25.8884
sp|Q8R0X7|SGPL1_MOUSE Sphingosine-1-phosphate lyase 1 OS=Mus musculus OX=10090 GN=Sgpl1 PE=1 SV=1	-1.10139	26.8808	37	37	26.2854	25.9153	26.7897	27.4692	27.5198	27.3056
sp|O09047|C3AR_MOUSE C3a anaphylatoxin chemotactic receptor OS=Mus musculus OX=10090 GN=C3ar1 PE=1 SV=1	-1.11205	23.5684	6	6	23.2139	22.9879	22.8352	24.0757	23.9777	24.3198
sp|Q91YQ5|RPN1_MOUSE Dolichyl-diphosphooligosaccharide--protein glycosyltransferase subunit 1 OS=Mus musculus OX=10090 GN=Rpn1 PE=1 SV=1	-1.1267	26.7793	47	47	26.077	25.9718	26.599	27.4428	27.4622	27.123
sp|Q99KF1|TMED9_MOUSE Transmembrane emp24 domain-containing protein 9 OS=Mus musculus OX=10090 GN=Tmed9 PE=1 SV=2	-1.1422	23.8796	13	12	23.0928	23.1444	23.6883	24.6	24.5469	24.2051
sp|Q91YW3|DNJC3_MOUSE DnaJ homolog subfamily C member 3 OS=Mus musculus OX=10090 GN=Dnajc3 PE=1 SV=1	-1.16625	23.6064	24	24	22.6627	23.3955	23.0117	24.1534	24.3886	24.0267
sp|O35465|FKBP8_MOUSE Peptidyl-prolyl cis-trans isomerase FKBP8 OS=Mus musculus OX=10090 GN=Fkbp8 PE=1 SV=2;sp|O35465-2|FKBP8_MOUSE Isoform 2 of Peptidyl-prolyl cis-trans isomerase FKBP8 OS=Mus musculus OX=10090 GN=Fkbp8	-1.1774	22.6759	8;8	8;8	22.1205	21.741	22.4001	23.3922	23.497	22.9046
sp|P97484|LIRB3_MOUSE Leukocyte immunoglobulin-like receptor subfamily B member 3 OS=Mus musculus OX=10090 GN=Lilrb3 PE=1 SV=1	-1.17833	26.3012	38	38	25.6943	25.8722	25.5696	26.6338	26.902	27.1353
sp|Q62186|SSRD_MOUSE Translocon-associated protein subunit delta OS=Mus musculus OX=10090 GN=Ssr4 PE=1 SV=1	-1.18636	24.1778	10	10	23.553	23.2575	23.9432	24.8779	24.8916	24.5433
sp|Q8R361|RFIP5_MOUSE Rab11 family-interacting protein 5 OS=Mus musculus OX=10090 GN=Rab11fip5 PE=1 SV=2	-1.18731	24.4238	32	32	23.7923	24.3237	23.3744	25.1031	24.7978	25.1516
sp|Q8BLF1|NCEH1_MOUSE Neutral cholesterol ester hydrolase 1 OS=Mus musculus OX=10090 GN=Nceh1 PE=1 SV=1	-1.19563	26.326	23	23	25.5096	25.5637	26.1112	27.0555	26.9666	26.7493
sp|Q6ZQI3|MLEC_MOUSE Malectin OS=Mus musculus OX=10090 GN=Mlec PE=1 SV=2	-1.19796	23.3273	14	14	22.6159	22.4406	23.1286	23.9798	24.1739	23.6252
sp|Q8BWT1|THIM_MOUSE 3-ketoacyl-CoA thiolase, mitochondrial OS=Mus musculus OX=10090 GN=Acaa2 PE=1 SV=3	-1.19806	23.8378	20	20	23.4428	23.3556	22.918	24.741	23.9652	24.6043
sp|Q64518-2|AT2A3_MOUSE Isoform SERCA3A of Sarcoplasmic/endoplasmic reticulum calcium ATPase 3 OS=Mus musculus OX=10090 GN=Atp2a3;sp|Q64518-3|AT2A3_MOUSE Isoform SERCA3C of Sarcoplasmic/endoplasmic reticulum calcium ATPase 3 OS=Mus musculus OX=10090 GN=Atp	-1.2055	22.9567	29;28;28	24;23;23	21.9227	22.4329	22.7062	23.4227	23.7633	23.4923
sp|Q9QXX4|CMC2_MOUSE Calcium-binding mitochondrial carrier protein Aralar2 OS=Mus musculus OX=10090 GN=Slc25a13 PE=1 SV=1	-1.20561	20.7766	14	10	20.1905	20.3539	19.9769	21.6699	21.4392	21.029
sp|Q6ZQM8|UD17C_MOUSE UDP-glucuronosyltransferase 1-7C OS=Mus musculus OX=10090 GN=Ugt1a7c PE=1 SV=1	-1.20762	25.6553	26;11;11;11;1	15;0;0;0;0	25.2902	24.6408	25.2234	26.4475	26.1832	26.1466
sp|Q9R117|TYK2_MOUSE Non-receptor tyrosine-protein kinase TYK2 OS=Mus musculus OX=10090 GN=Tyk2 PE=1 SV=3	-1.20773	21.9612	16	15	21.5867	21.4674	21.0178	22.3278	22.4961	22.8712
sp|P35821|PTN1_MOUSE Tyrosine-protein phosphatase non-receptor type 1 OS=Mus musculus OX=10090 GN=Ptpn1 PE=1 SV=2	-1.21497	23.5287	14	14	23.2351	22.9573	22.5712	24.1777	24.071	24.1598
sp|Q9D1D4|TMEDA_MOUSE Transmembrane emp24 domain-containing protein 10 OS=Mus musculus OX=10090 GN=Tmed10 PE=1 SV=1	-1.22901	25.1917	17;8	17;8	24.2636	24.3443	25.1238	25.8863	25.9777	25.5547
sp|O89103|C1QR1_MOUSE Complement component C1q receptor OS=Mus musculus OX=10090 GN=Cd93 PE=1 SV=1	-1.2409	26.4188	22	22	25.6151	25.8715	25.9085	26.6684	27.217	27.2324
sp|Q99P72|RTN4_MOUSE Reticulon-4 OS=Mus musculus OX=10090 GN=Rtn4 PE=1 SV=2;sp|Q99P72-3|RTN4_MOUSE Isoform D of Reticulon-4 OS=Mus musculus OX=10090 GN=Rtn4;sp|Q99P72-4|RTN4_MOUSE Isoform B2 of Reticulon-4 OS=Mus musculus OX=10090 GN=Rtn4	-1.25273	26.1992	25;18;15	10;10;0	25.2122	25.3062	26.2002	26.7159	26.8956	26.8653
sp|Q9Z2G6-2|SE1L1_MOUSE Isoform 2 of Protein sel-1 homolog 1 OS=Mus musculus OX=10090 GN=Sel1l;sp|Q9Z2G6|SE1L1_MOUSE Protein sel-1 homolog 1 OS=Mus musculus OX=10090 GN=Sel1l PE=1 SV=2	-1.25947	23.0715	20;20	20;20	22.3439	22.1802	22.8013	23.7125	23.6884	23.7029
sp|Q9QXT0|CNPY2_MOUSE Protein canopy homolog 2 OS=Mus musculus OX=10090 GN=Cnpy2 PE=1 SV=1	-1.2618	22.6355	8	8	21.7453	21.9789	22.2897	23.4779	23.5071	22.8143
sp|Q8VCM8|NCLN_MOUSE Nicalin OS=Mus musculus OX=10090 GN=Ncln PE=1 SV=2	-1.27934	22.5308	11	11	21.7509	21.6562	22.2663	23.29	23.4614	22.76
sp|P63094|GNAS2_MOUSE Guanine nucleotide-binding protein G(s) subunit alpha isoforms short OS=Mus musculus OX=10090 GN=Gnas PE=1 SV=1;sp|Q6R0H7|GNAS1_MOUSE Guanine nucleotide-binding protein G(s) subunit alpha isoforms XLas OS=Mus musculus OX=10090 GN=Gnas	-1.28089	22.0343	16;16;14	1;1;1	21.4382	21.7869	20.9564	22.5795	22.6001	22.8446
sp|P55302|AMRP_MOUSE Alpha-2-macroglobulin receptor-associated protein OS=Mus musculus OX=10090 GN=Lrpap1 PE=1 SV=1	-1.28716	25.5951	31	31	24.643	24.9008	25.3107	26.2625	26.3717	26.0817
sp|P40240|CD9_MOUSE CD9 antigen OS=Mus musculus OX=10090 GN=Cd9 PE=1 SV=2	-1.28831	28.8536	6	6	28.4919	27.8045	28.332	29.2068	29.4325	29.854
sp|Q9DBS1|TMM43_MOUSE Transmembrane protein 43 OS=Mus musculus OX=10090 GN=Tmem43 PE=1 SV=1	-1.28838	25.0857	25	25	24.296	24.2731	24.7554	25.8646	25.7047	25.6204
sp|Q9D0E1-2|HNRPM_MOUSE Isoform 2 of Heterogeneous nuclear ribonucleoprotein M OS=Mus musculus OX=10090 GN=Hnrnpm;sp|Q9D0E1|HNRPM_MOUSE Heterogeneous nuclear ribonucleoprotein M OS=Mus musculus OX=10090 GN=Hnrnpm PE=1 SV=3	-1.32894	25.4293	40;40;1	40;40;1	24.6258	25.1422	24.5266	25.8883	26.1242	26.2689
sp|Q9ES52-2|SHIP1_MOUSE Isoform 2 of Phosphatidylinositol 3,4,5-trisphosphate 5-phosphatase 1 OS=Mus musculus OX=10090 GN=Inpp5d;sp|Q9ES52|SHIP1_MOUSE Phosphatidylinositol 3,4,5-trisphosphate 5-phosphatase 1 OS=Mus musculus OX=10090 GN=Inpp5d PE=1 SV=2;sp|	-1.33517	25.76	64;64;53;47	4;4;0;4	25.1954	25.5651	24.5168	26.5597	25.9752	26.7479
sp|Q99KC8|VMA5A_MOUSE von Willebrand factor A domain-containing protein 5A OS=Mus musculus OX=10090 GN=Vwa5a PE=1 SV=2	-1.3381	25.4975	39	39	24.9646	24.9323	24.5884	26.2705	25.7759	26.4532
sp|O54734|OST48_MOUSE Dolichyl-diphosphooligosaccharide--protein glycosyltransferase 48 kDa subunit OS=Mus musculus OX=10090 GN=Ddost PE=1 SV=2	-1.35843	25.4983	18	18	24.955	24.6571	24.8451	26.2238	26.2688	26.0399
sp|Q9EPR4|S23A2_MOUSE Solute carrier family 23 member 2 OS=Mus musculus OX=10090 GN=Slc23a2 PE=1 SV=2	-1.36328	21.5541	4;1	4;1	21.2333	20.6132	20.771	22.5697	21.9913	22.1463
sp|Q9D883|U2AF1_MOUSE Splicing factor U2AF 35 kDa subunit OS=Mus musculus OX=10090 GN=U2af1 PE=1 SV=4	-1.37171	20.2724	3	3	19.5975	20.0371	19.1249	20.9844	20.8633	21.027
sp|Q9D1L0|CHCH2_MOUSE Coiled-coil-helix-coiled-coil-helix domain-containing protein 2 OS=Mus musculus OX=10090 GN=Chchd2 PE=2 SV=1	-1.37826	21.2539	3	3	20.8776	20.5687	20.2482	21.9602	21.8922	21.9768
sp|P14901|HMOX1_MOUSE Heme oxygenase 1 OS=Mus musculus OX=10090 GN=Hmox1 PE=1 SV=1	-1.39546	27.5789	26	26	26.8297	26.7005	27.1132	28.777	28.017	28.0357
sp|Q6P5E4|UGGG1_MOUSE UDP-glucose:glycoprotein glucosyltransferase 1 OS=Mus musculus OX=10090 GN=Uggt1 PE=1 SV=4	-1.40202	25.2235	64	64	24.384	24.4022	24.7814	26.0803	25.8955	25.7978
sp|Q9DBH5|LMAN2_MOUSE Vesicular integral-membrane protein VIP36 OS=Mus musculus OX=10090 GN=Lman2 PE=1 SV=2	-1.4029	23.8228	16	16	22.6689	23.1483	23.5469	24.4152	24.3608	24.7967
sp|Q60714|S27A1_MOUSE Long-chain fatty acid transport protein 1 OS=Mus musculus OX=10090 GN=Slc27a1 PE=1 SV=1	-1.40858	19.8594	4	4	19.1028	NA	18.9256	20.4164	20.2283	20.6236
sp|Q8BJF9|CHM2B_MOUSE Charged multivesicular body protein 2b OS=Mus musculus OX=10090 GN=Chmp2b PE=1 SV=1	-1.41019	23.8202	14	13	23.4366	23.1369	22.7719	24.6169	24.6344	24.3246
sp|P46978|STT3A_MOUSE Dolichyl-diphosphooligosaccharide--protein glycosyltransferase subunit STT3A OS=Mus musculus OX=10090 GN=Stt3a PE=1 SV=1	-1.41166	23.6922	16	16	22.9386	22.4426	23.5778	24.6493	24.4466	24.0981
sp|P70404|IDHG1_MOUSE Isocitrate dehydrogenase [NAD] subunit gamma 1, mitochondrial OS=Mus musculus OX=10090 GN=Idh3g PE=1 SV=1	-1.41508	20.5284	4	4	NA	19.5991	19.7596	21.2951	21.3134	20.6749
sp|Q80U72|SCRIB_MOUSE Protein scribble homolog OS=Mus musculus OX=10090 GN=Scrib PE=1 SV=2;sp|Q80U72-4|SCRIB_MOUSE Isoform 4 of Protein scribble homolog OS=Mus musculus OX=10090 GN=Scrib;sp|Q80U72-2|SCRIB_MOUSE Isoform 2 of Protein scribble homolog OS=Mus	-1.42501	21.9152	21;21;21;21;1;1	21;21;21;21;1;1	21.1112	21.8028	20.6942	23.0028	22.2947	22.5858
sp|Q6DFX2|ANTR2_MOUSE Anthrax toxin receptor 2 OS=Mus musculus OX=10090 GN=Antxr2 PE=1 SV=1	-1.4267	22.5614	15;1;1	15;1;1	21.9493	21.9036	21.6912	23.4986	22.6266	23.6989
sp|Q8R180|ERO1A_MOUSE ERO1-like protein alpha OS=Mus musculus OX=10090 GN=Ero1a PE=1 SV=2	-1.42965	22.2315	14;1	14;1	21.1683	21.7318	21.6499	23.3292	22.7666	22.7431
sp|Q9JKR6|HYOU1_MOUSE Hypoxia up-regulated protein 1 OS=Mus musculus OX=10090 GN=Hyou1 PE=1 SV=1	-1.43136	25.1076	39	39	23.9872	24.5691	24.6195	25.8981	25.8775	25.6942
sp|Q8BMK4|CKAP4_MOUSE Cytoskeleton-associated protein 4 OS=Mus musculus OX=10090 GN=Ckap4 PE=1 SV=2	-1.44761	25.1584	43	43	24.3671	24.4186	24.5179	25.9823	25.8523	25.8119
sp|Q921H8|THIKA_MOUSE 3-ketoacyl-CoA thiolase A, peroxisomal OS=Mus musculus OX=10090 GN=Acaa1a PE=1 SV=1	-1.45219	24.6428	15	6	24.2114	23.868	23.6709	25.3177	25.2142	25.575
sp|Q9EQH2|ERAP1_MOUSE Endoplasmic reticulum aminopeptidase 1 OS=Mus musculus OX=10090 GN=Erap1 PE=1 SV=2	-1.45514	22.7767	22	22	21.7782	21.639	22.7301	23.7079	23.3273	23.4775
sp|Q91VE0|S27A4_MOUSE Long-chain fatty acid transport protein 4 OS=Mus musculus OX=10090 GN=Slc27a4 PE=1 SV=1	-1.46727	20.8028	9	9	19.963	19.9051	20.3394	21.404	21.6481	21.5573
sp|O55013|TPPC3_MOUSE Trafficking protein particle complex subunit 3 OS=Mus musculus OX=10090 GN=Trappc3 PE=1 SV=1	-1.48468	22.0598	4	4	21.6585	21.1543	21.1395	22.595	22.9217	22.8897
sp|Q9JKF1|IQGA1_MOUSE Ras GTPase-activating-like protein IQGAP1 OS=Mus musculus OX=10090 GN=Iqgap1 PE=1 SV=2	-1.49624	25.7078	80	78	24.5199	24.5847	25.7743	26.3715	26.6174	26.3788
sp|Q9WU78|PDC6I_MOUSE Programmed cell death 6-interacting protein OS=Mus musculus OX=10090 GN=Pdcd6ip PE=1 SV=3;sp|Q9WU78-3|PDC6I_MOUSE Isoform 3 of Programmed cell death 6-interacting protein OS=Mus musculus OX=10090 GN=Pdcd6ip	-1.49688	27.154	60;59;8	60;59;8	26.7696	25.8343	26.6127	27.7791	27.4729	28.4553
sp|Q9WTI7-3|MYO1C_MOUSE Isoform 3 of Unconventional myosin-Ic OS=Mus musculus OX=10090 GN=Myo1c;sp|Q9WTI7-2|MYO1C_MOUSE Isoform 2 of Unconventional myosin-Ic OS=Mus musculus OX=10090 GN=Myo1c;sp|Q9WTI7|MYO1C_MOUSE Unconventional myosin-Ic OS=Mus musculus O	-1.50933	24.292	46;45;45;36	46;45;45;36	24.0723	23.2648	23.2748	24.9137	25.094	25.1323
sp|Q5ND28|SREC_MOUSE Scavenger receptor class F member 1 OS=Mus musculus OX=10090 GN=Scarf1 PE=1 SV=1	-1.52079	22.4564	16	16	21.9747	21.5414	21.572	22.6883	23.438	23.5242
sp|Q9CYN2|SPCS2_MOUSE Signal peptidase complex subunit 2 OS=Mus musculus OX=10090 GN=Spcs2 PE=1 SV=1	-1.52511	23.8887	13	13	22.9256	22.8141	23.6387	24.5233	24.9232	24.5072
sp|Q99KV1|DJB11_MOUSE DnaJ homolog subfamily B member 11 OS=Mus musculus OX=10090 GN=Dnajb11 PE=1 SV=1	-1.53324	24.2634	21	21	23.4849	23.3986	23.6067	25.0477	25.3817	24.6605
sp|Q9DBG6|RPN2_MOUSE Dolichyl-diphosphooligosaccharide--protein glycosyltransferase subunit 2 OS=Mus musculus OX=10090 GN=Rpn2 PE=1 SV=1	-1.53922	25.3795	21	21	24.4301	24.7573	24.6425	26.1727	26.2263	26.0485
sp|Q02819|NUCB1_MOUSE Nucleobindin-1 OS=Mus musculus OX=10090 GN=Nucb1 PE=1 SV=2	-1.53995	23.5144	29	29	22.3793	23.4083	22.4457	24.3529	24.2567	24.2437
sp|Q8VDP3-3|MICA1_MOUSE Isoform 3 of [F-actin]-monooxygenase MICAL1 OS=Mus musculus OX=10090 GN=Mical1;sp|Q8VDP3|MICA1_MOUSE [F-actin]-monooxygenase MICAL1 OS=Mus musculus OX=10090 GN=Mical1 PE=1 SV=1;sp|Q8VDP3-2|MICA1_MOUSE Isoform 2 of [F-actin]-monooxyg	-1.56486	23.7289	26;26;24	26;26;24	22.432	22.8719	23.5355	24.5221	24.6389	24.3731
sp|Q9R0A0|PEX14_MOUSE Peroxisomal membrane protein PEX14 OS=Mus musculus OX=10090 GN=Pex14 PE=1 SV=1	-1.58354	20.4385	5	5	19.7966	19.6001	19.5436	21.4163	21.1744	21.1001
sp|Q9EQ06-2|DHB11_MOUSE Isoform 2 of Estradiol 17-beta-dehydrogenase 11 OS=Mus musculus OX=10090 GN=Hsd17b11;sp|Q9EQ06|DHB11_MOUSE Estradiol 17-beta-dehydrogenase 11 OS=Mus musculus OX=10090 GN=Hsd17b11 PE=1 SV=1	-1.59088	22.904	7;7;3;3	7;7;3;3	21.7956	22.0201	22.5099	23.6598	23.7191	23.7193
sp|Q8C2Q3|RBM14_MOUSE RNA-binding protein 14 OS=Mus musculus OX=10090 GN=Rbm14 PE=1 SV=1;sp|Q8C2Q3-2|RBM14_MOUSE Isoform 2 of RNA-binding protein 14 OS=Mus musculus OX=10090 GN=Rbm14	-1.59123	23.314	13;8	13;8	22.3697	22.4617	22.7236	23.7332	24.5154	24.08
sp|O35295|PURB_MOUSE Transcriptional activator protein Pur-beta OS=Mus musculus OX=10090 GN=Purb PE=1 SV=3	-1.59424	21.3536	8	8	20.3003	20.358	21.0112	22.225	22.2579	21.9693
sp|Q9D024|CCD47_MOUSE Coiled-coil domain-containing protein 47 OS=Mus musculus OX=10090 GN=Ccdc47 PE=1 SV=2;sp|Q9D024-2|CCD47_MOUSE Isoform 2 of Coiled-coil domain-containing protein 47 OS=Mus musculus OX=10090 GN=Ccdc47;sp|Q9D024-3|CCD47_MOUSE Isoform 3 o	-1.60205	22.4971	12;11;7	12;11;7	21.9225	20.9649	22.2008	23.4342	23.4968	22.9634
sp|P17225|PTBP1_MOUSE Polypyrimidine tract-binding protein 1 OS=Mus musculus OX=10090 GN=Ptbp1 PE=1 SV=2	-1.61389	22.8418	15	12	21.5746	22.4161	22.1138	23.6601	23.5401	23.746
sp|P51660|DHB4_MOUSE Peroxisomal multifunctional enzyme type 2 OS=Mus musculus OX=10090 GN=Hsd17b4 PE=1 SV=3	-1.64876	24.9353	30	30	24.2502	23.8621	24.2205	25.6984	25.9618	25.6189
sp|Q3TYS2|CYBC1_MOUSE Cytochrome b-245 chaperone 1 OS=Mus musculus OX=10090 GN=Cybc1 PE=1 SV=2	-1.651	21.5222	8	8	20.3324	20.81	20.9477	22.7123	22.449	21.8818
sp|Q9DCF9-2|SSRG_MOUSE Isoform 2 of Translocon-associated protein subunit gamma OS=Mus musculus OX=10090 GN=Ssr3;sp|Q9DCF9|SSRG_MOUSE Translocon-associated protein subunit gamma OS=Mus musculus OX=10090 GN=Ssr3 PE=1 SV=1	-1.65162	23.334	5;5	5;5	22.086	22.3719	23.0668	24.259	24.2302	23.9904
sp|P47740|AL3A2_MOUSE Fatty aldehyde dehydrogenase OS=Mus musculus OX=10090 GN=Aldh3a2 PE=1 SV=2	-1.65755	22.5915	13;1	13;1	21.2302	21.8356	22.2224	23.3869	23.4978	23.3761
sp|Q61584-4|FXR1_MOUSE Isoform C of Fragile X mental retardation syndrome-related protein 1 OS=Mus musculus OX=10090 GN=Fxr1;sp|Q61584-7|FXR1_MOUSE Isoform G of Fragile X mental retardation syndrome-related protein 1 OS=Mus musculus OX=10090 GN=Fxr1;sp|Q61	-1.68503	21.8441	12;12;12;12;11;11;11	12;12;12;12;11;11;11	20.9255	20.7407	NA	22.8008	22.1731	22.5805
sp|P14106|C1QB_MOUSE Complement C1q subcomponent subunit B OS=Mus musculus OX=10090 GN=C1qb PE=1 SV=2	-1.68751	21.5221	6	6	20.7028	20.436	20.8964	22.1682	22.7299	22.1996
sp|P61979-2|HNRPK_MOUSE Isoform 2 of Heterogeneous nuclear ribonucleoprotein K OS=Mus musculus OX=10090 GN=Hnrnpk;sp|P61979|HNRPK_MOUSE Heterogeneous nuclear ribonucleoprotein K OS=Mus musculus OX=10090 GN=Hnrnpk PE=1 SV=1;sp|P61979-3|HNRPK_MOUSE Isoform 3	-1.68997	25.4815	29;28;26	29;28;26	24.6091	24.993	24.3073	26.2944	26.2182	26.4667
sp|Q3UVK0|ERMP1_MOUSE Endoplasmic reticulum metallopeptidase 1 OS=Mus musculus OX=10090 GN=Ermp1 PE=1 SV=2;sp|Q3UVK0-2|ERMP1_MOUSE Isoform 2 of Endoplasmic reticulum metallopeptidase 1 OS=Mus musculus OX=10090 GN=Ermp1	-1.71067	19.8459	7;5	7;5	18.9298	NA	18.7091	20.4672	20.5432	20.5799
sp|P50427|STS_MOUSE Steryl-sulfatase OS=Mus musculus OX=10090 GN=Sts PE=1 SV=1	-1.72029	21.3104	12	12	19.9577	20.4349	20.9582	22.1946	22.2876	22.0296
sp|Q6X893|CTL1_MOUSE Choline transporter-like protein 1 OS=Mus musculus OX=10090 GN=Slc44a1 PE=1 SV=3;sp|Q6X893-2|CTL1_MOUSE Isoform 2 of Choline transporter-like protein 1 OS=Mus musculus OX=10090 GN=Slc44a1	-1.72185	22.44	12;12	12;12	21.2578	21.9516	21.5279	22.8183	23.4685	23.6161
sp|Q5XG73-2|ACBD5_MOUSE Isoform 2 of Acyl-CoA-binding domain-containing protein 5 OS=Mus musculus OX=10090 GN=Acbd5;sp|Q5XG73-3|ACBD5_MOUSE Isoform 3 of Acyl-CoA-binding domain-containing protein 5 OS=Mus musculus OX=10090 GN=Acbd5;sp|Q5XG73|ACBD5_MOUSE Ac	-1.73246	21.1427	7;7;6	7;7;6	20.5016	20.0048	20.3229	22.0047	22.423	21.5991
sp|P70295|AUP1_MOUSE Ancient ubiquitous protein 1 OS=Mus musculus OX=10090 GN=Aup1 PE=1 SV=1	-1.73427	21.2791	9	9	19.7146	20.7197	20.8015	22.0825	22.5917	21.7644
sp|Q811D0-2|DLG1_MOUSE Isoform 2 of Disks large homolog 1 OS=Mus musculus OX=10090 GN=Dlg1;sp|Q811D0|DLG1_MOUSE Disks large homolog 1 OS=Mus musculus OX=10090 GN=Dlg1 PE=1 SV=1;sp|Q811D0-3|DLG1_MOUSE Isoform 3 of Disks large homolog 1 OS=Mus musculus OX=10	-1.73656	20.0583	8;8;8;2;2;2;2;2;2;2;2;1;1;1	8;8;8;2;2;2;2;2;2;2;2;1;1;1	19.0045	19.0282	NA	21.2988	20.689	20.2709
sp|Q8BTV2-2|CPSF7_MOUSE Isoform 2 of Cleavage and polyadenylation specificity factor subunit 7 OS=Mus musculus OX=10090 GN=Cpsf7;sp|Q8BTV2|CPSF7_MOUSE Cleavage and polyadenylation specificity factor subunit 7 OS=Mus musculus OX=10090 GN=Cpsf7 PE=1 SV=2	-1.74413	20.3003	5;5;1	5;5;1	19.0886	19.4192	NA	20.4653	21.5755	20.9531
sp|Q9CX00|IST1_MOUSE IST1 homolog OS=Mus musculus OX=10090 GN=Ist1 PE=1 SV=1	-1.74602	23.3632	10	10	22.2087	21.9465	23.3152	24.0235	24.1864	24.4986
sp|Q9CZ13|QCR1_MOUSE Cytochrome b-c1 complex subunit 1, mitochondrial OS=Mus musculus OX=10090 GN=Uqcrc1 PE=1 SV=2	-1.74705	21.7296	11	11	21.1068	20.2092	21.2523	22.7814	22.8457	22.1823
sp|Q8K273|MMGT1_MOUSE Membrane magnesium transporter 1 OS=Mus musculus OX=10090 GN=Mmgt1 PE=1 SV=1	-1.76488	21.615	4	4	20.6773	20.3112	21.2093	22.6209	22.7245	22.1471
sp|Q922Q8|LRC59_MOUSE Leucine-rich repeat-containing protein 59 OS=Mus musculus OX=10090 GN=Lrrc59 PE=1 SV=1	-1.77276	24.9073	15	15	23.8326	23.8097	24.4205	25.8677	26.0124	25.5011
sp|P51829|ADCY7_MOUSE Adenylate cyclase type 7 OS=Mus musculus OX=10090 GN=Adcy7 PE=1 SV=2	-1.77936	23.0203	24;1;1	24;1;1	22.1435	22.3354	21.9129	23.555	23.5941	24.5808
sp|Q99LR1|ABD12_MOUSE Monoacylglycerol lipase ABHD12 OS=Mus musculus OX=10090 GN=Abhd12 PE=1 SV=2	-1.78243	24.8981	23;10	23;10	23.6195	23.7783	24.6228	25.8495	25.8649	25.6534
sp|Q8C0I1|ADAS_MOUSE Alkyldihydroxyacetonephosphate synthase, peroxisomal OS=Mus musculus OX=10090 GN=Agps PE=1 SV=1	-1.79041	23.3751	24	24	22.0545	22.6005	22.7848	24.2526	24.6732	23.8853
sp|P62830|RL23_MOUSE 60S ribosomal protein L23 OS=Mus musculus OX=10090 GN=Rpl23 PE=1 SV=1	-1.80067	24.9529	13	13	23.944	24.4765	23.7372	25.3342	26.3769	25.8486
sp|Q6NZJ6|IF4G1_MOUSE Eukaryotic translation initiation factor 4 gamma 1 OS=Mus musculus OX=10090 GN=Eif4g1 PE=1 SV=1;sp|Q6NZJ6-2|IF4G1_MOUSE Isoform 2 of Eukaryotic translation initiation factor 4 gamma 1 OS=Mus musculus OX=10090 GN=Eif4g1	-1.80374	23.7352	30;29	28;27	22.9221	23.3397	22.2382	24.3963	24.561	24.9538
sp|Q9WV91|FPRP_MOUSE Prostaglandin F2 receptor negative regulator OS=Mus musculus OX=10090 GN=Ptgfrn PE=1 SV=2	-1.80862	22.537	19	19	22.007	21.7977	21.0935	23.2448	23.1457	23.9336
sp|P42669|PURA_MOUSE Transcriptional activator protein Pur-alpha OS=Mus musculus OX=10090 GN=Pura PE=1 SV=1	-1.83489	21.0805	7	7	20.1198	19.7738	20.5957	22.4195	21.9035	21.671
sp|Q4VAA2|CDV3_MOUSE Protein CDV3 OS=Mus musculus OX=10090 GN=Cdv3 PE=1 SV=2;sp|Q4VAA2-2|CDV3_MOUSE Isoform 2 of Protein CDV3 OS=Mus musculus OX=10090 GN=Cdv3	-1.84297	21.5424	6;5	6;5	19.8801	20.793	21.1897	22.8896	21.8913	22.6108
sp|Q9QZC2|PLXC1_MOUSE Plexin-C1 OS=Mus musculus OX=10090 GN=Plxnc1 PE=1 SV=1	-1.85211	23.8658	46	43	22.6456	23.7826	22.3912	24.8918	24.4177	25.0661
sp|Q9CQF9|PCYOX_MOUSE Prenylcysteine oxidase OS=Mus musculus OX=10090 GN=Pcyox1 PE=1 SV=1	-1.85466	22.5893	15	15	21.9641	21.3359	21.6859	23.7884	23.5247	23.2368
sp|Q9QXH4|ITAX_MOUSE Integrin alpha-X OS=Mus musculus OX=10090 GN=Itgax PE=1 SV=1	-1.86	24.5798	39;4	39;4	23.9869	24.066	22.8966	25.4063	25.0994	26.0238
sp|Q6DVA0|LEMD2_MOUSE LEM domain-containing protein 2 OS=Mus musculus OX=10090 GN=Lemd2 PE=1 SV=1	-1.87578	20.0566	4	4	18.8312	NA	19.0312	20.5594	21.1209	20.7407
sp|P62082|RS7_MOUSE 40S ribosomal protein S7 OS=Mus musculus OX=10090 GN=Rps7 PE=2 SV=1	-1.88277	24.6172	21	21	23.206	24.1708	23.6505	25.6543	25.6125	25.409
sp|Q8VH51-3|RBM39_MOUSE Isoform 3 of RNA-binding protein 39 OS=Mus musculus OX=10090 GN=Rbm39;sp|Q8VH51-2|RBM39_MOUSE Isoform 2 of RNA-binding protein 39 OS=Mus musculus OX=10090 GN=Rbm39;sp|Q8VH51|RBM39_MOUSE RNA-binding protein 39 OS=Mus musculus OX=1009	-1.91238	20.7188	7;7;7	7;7;7	18.9354	20.2074	NA	21.5314	21.7665	21.1535
sp|P62858|RS28_MOUSE 40S ribosomal protein S28 OS=Mus musculus OX=10090 GN=Rps28 PE=1 SV=1	-1.91396	22.3058	7	7	21.1588	21.5331	21.3544	23.4338	22.7944	23.5601
sp|Q9CQE8|RTRAF_MOUSE RNA transcription, translation and transport factor protein OS=Mus musculus OX=10090 GN=RTRAF PE=1 SV=1	-1.9159	22.308	13	13	20.9323	21.3847	NA	22.9035	22.6577	23.662
sp|Q3TBD2|HMHA1_MOUSE Rho GTPase-activating protein 45 OS=Mus musculus OX=10090 GN=Arhgap45 PE=1 SV=2;sp|Q3TBD2-2|HMHA1_MOUSE Isoform 2 of Rho GTPase-activating protein 45 OS=Mus musculus OX=10090 GN=Arhgap45;sp|Q3TBD2-3|HMHA1_MOUSE Isoform 3 of Rho GTPase	-1.92376	24.3044	36;29;26;20	36;29;26;20	23.4375	23.8201	22.7702	25.284	25.3221	25.1928
sp|Q8BH86|GLUCM_MOUSE D-glutamate cyclase, mitochondrial OS=Mus musculus OX=10090 GN=Dglucy PE=1 SV=1;sp|Q8BH86-2|GLUCM_MOUSE Isoform 2 of D-glutamate cyclase, mitochondrial OS=Mus musculus OX=10090 GN=Dglucy	-1.93523	20.7582	9;6	9;6	20.6513	19.3977	19.3227	22.0047	21.1863	21.9864
sp|Q9CXR1|DHRS7_MOUSE Dehydrogenase/reductase SDR family member 7 OS=Mus musculus OX=10090 GN=Dhrs7 PE=1 SV=2	-1.93543	21.2848	5	5	19.6109	20.7075	20.6329	21.9046	22.763	22.0899
sp|P0C0A3|CHMP6_MOUSE Charged multivesicular body protein 6 OS=Mus musculus OX=10090 GN=Chmp6 PE=1 SV=2	-1.93662	21.1864	7	7	19.7417	20.5461	20.3665	21.629	22.4822	22.3529
sp|Q8K297|GT251_MOUSE Procollagen galactosyltransferase 1 OS=Mus musculus OX=10090 GN=Colgalt1 PE=1 SV=2	-1.95701	22.2542	19	19	20.579	21.6756	21.5725	23.2683	23.5424	22.8874
sp|Q69ZC8|GPAM1_MOUSE GPALPP motifs-containing protein 1 OS=Mus musculus OX=10090 GN=Gpalpp1 PE=1 SV=2	-1.96788	20.4625	7	7	19.4466	19.117	NA	21.3435	20.5254	21.8801
sp|P09671|SODM_MOUSE Superoxide dismutase [Mn], mitochondrial OS=Mus musculus OX=10090 GN=Sod2 PE=1 SV=3	-1.97654	21.3219	5	5	19.8545	20.0787	21.0675	22.416	22.888	21.6263
sp|P09405|NUCL_MOUSE Nucleolin OS=Mus musculus OX=10090 GN=Ncl PE=1 SV=2	-1.99181	23.9649	30	30	23.4936	23.2224	22.191	25.2016	24.9397	24.7411
sp|Q8CCF0-2|PRP31_MOUSE Isoform 2 of U4/U6 small nuclear ribonucleoprotein Prp31 OS=Mus musculus OX=10090 GN=Prpf31;sp|Q8CCF0|PRP31_MOUSE U4/U6 small nuclear ribonucleoprotein Prp31 OS=Mus musculus OX=10090 GN=Prpf31 PE=1 SV=3	-1.99388	21.7287	10;10	10;10	NA	20.2333	NA	22.0849	22.1522	22.4443
sp|O88569|ROA2_MOUSE Heterogeneous nuclear ribonucleoproteins A2/B1 OS=Mus musculus OX=10090 GN=Hnrnpa2b1 PE=1 SV=2	-2.00581	27.2149	33	1	26.5723	27.0335	25.0303	27.9928	28.4897	28.171
sp|Q8JZU2|TXTP_MOUSE Tricarboxylate transport protein, mitochondrial OS=Mus musculus OX=10090 GN=Slc25a1 PE=1 SV=1	-2.04005	19.8121	3	3	18.771	18.3529	19.2523	21.0921	20.9777	20.4265
sp|Q9QYB5-2|ADDG_MOUSE Isoform 1 of Gamma-adducin OS=Mus musculus OX=10090 GN=Add3;sp|Q9QYB5|ADDG_MOUSE Gamma-adducin OS=Mus musculus OX=10090 GN=Add3 PE=1 SV=2	-2.046	20.8268	6;5	6;5	NA	19.2923	NA	21.3883	21.333	21.2937
sp|Q61656|DDX5_MOUSE Probable ATP-dependent RNA helicase DDX5 OS=Mus musculus OX=10090 GN=Ddx5 PE=1 SV=2	-2.04945	26.5596	55	46	25.581	26.3164	24.7073	27.1945	28.185	27.3735
sp|Q6Q477|AT2B4_MOUSE Plasma membrane calcium-transporting ATPase 4 OS=Mus musculus OX=10090 GN=Atp2b4 PE=1 SV=1;sp|Q6Q477-2|AT2B4_MOUSE Isoform 2 of Plasma membrane calcium-transporting ATPase 4 OS=Mus musculus OX=10090 GN=Atp2b4	-2.05363	21.5745	28;27	9;8	NA	20.8668	19.8178	22.7413	22.0075	22.4389
sp|A2AGT5-2|CKAP5_MOUSE Isoform 2 of Cytoskeleton-associated protein 5 OS=Mus musculus OX=10090 GN=Ckap5;sp|A2AGT5-3|CKAP5_MOUSE Isoform 3 of Cytoskeleton-associated protein 5 OS=Mus musculus OX=10090 GN=Ckap5;sp|A2AGT5|CKAP5_MOUSE Cytoskeleton-associated	-2.09573	22.5413	32;32;32	32;32;32	21.8008	22.2257	20.4539	23.7184	23.0619	23.9873
sp|Q60597-2|ODO1_MOUSE Isoform 2 of 2-oxoglutarate dehydrogenase, mitochondrial OS=Mus musculus OX=10090 GN=Ogdh;sp|Q60597|ODO1_MOUSE 2-oxoglutarate dehydrogenase, mitochondrial OS=Mus musculus OX=10090 GN=Ogdh PE=1 SV=3;sp|Q60597-4|ODO1_MOUSE Isoform 4 of	-2.09863	22.9242	26;26;26;26	26;26;26;26	21.9221	21.3742	22.3283	24.1325	24.3436	23.4443
sp|P21958|TAP1_MOUSE Antigen peptide transporter 1 OS=Mus musculus OX=10090 GN=Tap1 PE=1 SV=3	-2.10763	21.7375	8	8	19.7619	21.1374	21.1518	22.8981	22.8141	22.6618
sp|Q9DC23|DJC10_MOUSE DnaJ homolog subfamily C member 10 OS=Mus musculus OX=10090 GN=Dnajc10 PE=1 SV=2	-2.11527	21.2371	12	12	19.5118	19.8405	21.1861	22.1737	22.6043	22.1062
sp|Q9R1J0|NSDHL_MOUSE Sterol-4-alpha-carboxylate 3-dehydrogenase, decarboxylating OS=Mus musculus OX=10090 GN=Nsdhl PE=1 SV=1	-2.12017	21.3945	10	10	NA	20.7824	19.4624	21.8503	22.5119	22.3656
sp|Q8BSY0|ASPH_MOUSE Aspartyl/asparaginyl beta-hydroxylase OS=Mus musculus OX=10090 GN=Asph PE=1 SV=1	-2.12126	23.7262	29;1	29;1	22.4708	22.4881	23.0376	24.8961	24.9557	24.5086
sp|Q8K124|PKHO2_MOUSE Pleckstrin homology domain-containing family O member 2 OS=Mus musculus OX=10090 GN=Plekho2 PE=1 SV=1	-2.13509	21.7018	11	11	19.8005	20.4706	21.6317	22.6182	22.2358	23.454
sp|P23708-2|NFYA_MOUSE Isoform Short of Nuclear transcription factor Y subunit alpha OS=Mus musculus OX=10090 GN=Nfya;sp|P23708|NFYA_MOUSE Nuclear transcription factor Y subunit alpha OS=Mus musculus OX=10090 GN=Nfya PE=1 SV=2	-2.15541	20.7432	2;2	2;2	19.1266	NA	NA	21.2915	21.0814	21.4732
sp|Q6QD59|SEC20_MOUSE Vesicle transport protein SEC20 OS=Mus musculus OX=10090 GN=Bnip1 PE=1 SV=1	-2.16271	20.2951	5	5	NA	19.2484	18.7466	20.83	21.8037	20.8468
sp|Q925I1|ATAD3_MOUSE ATPase family AAA domain-containing protein 3 OS=Mus musculus OX=10090 GN=Atad3 PE=1 SV=1;sp|Q925I1-2|ATAD3_MOUSE Isoform 2 of ATPase family AAA domain-containing protein 3 OS=Mus musculus OX=10090 GN=Atad3	-2.20183	19.4541	9;8	9;8	NA	18.2365	18.0295	20.3941	21.1139	19.4965
sp|P0CG14|CTF8A_MOUSE Chromosome transmission fidelity protein 8 homolog isoform 2 OS=Mus musculus OX=10090 GN=Chtf8 PE=1 SV=1	-2.20545	22.0018	14	14	20.9308	20.4263	NA	22.7293	22.776	23.1468
sp|Q9R0E1|PLOD3_MOUSE Multifunctional procollagen lysine hydroxylase and glycosyltransferase LH3 OS=Mus musculus OX=10090 GN=Plod3 PE=1 SV=1	-2.21335	21.4162	10	9	NA	19.7562	NA	21.9656	22.1203	21.8226
sp|Q9JME7|TPC2L_MOUSE Trafficking protein particle complex subunit 2-like protein OS=Mus musculus OX=10090 GN=Trappc2l PE=1 SV=1	-2.23287	20.2198	2	2	18.5451	NA	NA	20.7459	20.5081	21.0799
sp|Q9DB73|NB5R1_MOUSE NADH-cytochrome b5 reductase 1 OS=Mus musculus OX=10090 GN=Cyb5r1 PE=1 SV=1;sp|Q9DB73-2|NB5R1_MOUSE Isoform 2 of NADH-cytochrome b5 reductase 1 OS=Mus musculus OX=10090 GN=Cyb5r1	-2.23592	21.9666	11;8	11;8	20.785	NA	20.465	22.9763	23.2104	22.3961
sp|Q99104|MYO5A_MOUSE Unconventional myosin-Va OS=Mus musculus OX=10090 GN=Myo5a PE=1 SV=2	-2.2624	26.0755	98;2;2	97;2;2	24.8534	24.5951	25.3846	26.766	27.5246	27.3296
sp|Q91X78|ERLN1_MOUSE Erlin-1 OS=Mus musculus OX=10090 GN=Erlin1 PE=1 SV=1	-2.26879	20.7208	12	7	19.1819	20.4717	19.1057	21.6482	22.5415	21.376
sp|Q8C1E7|T120A_MOUSE Transmembrane protein 120A OS=Mus musculus OX=10090 GN=Tmem120a PE=1 SV=1	-2.28291	20.5622	5	5	19.7635	19.2041	19.2947	21.4228	22.2121	21.4762
sp|Q9ET30|TM9S3_MOUSE Transmembrane 9 superfamily member 3 OS=Mus musculus OX=10090 GN=Tm9sf3 PE=1 SV=1	-2.32194	21.0696	5	5	NA	19.918	19.4348	22.1227	22.0312	21.8411
sp|Q7TMK9-2|HNRPQ_MOUSE Isoform 2 of Heterogeneous nuclear ribonucleoprotein Q OS=Mus musculus OX=10090 GN=Syncrip;sp|Q7TMK9|HNRPQ_MOUSE Heterogeneous nuclear ribonucleoprotein Q OS=Mus musculus OX=10090 GN=Syncrip PE=1 SV=2	-2.32529	23.2558	25;25	25;25	22.2786	22.596	21.4048	24.5167	24.2287	24.5098
sp|Q8BHG9|CGBP1_MOUSE CGG triplet repeat-binding protein 1 OS=Mus musculus OX=10090 GN=Cggbp1 PE=1 SV=1	-2.34139	21.207	7	7	19.5195	20.0849	NA	21.9148	22.2542	22.2618
sp|Q80SW1|SAHH2_MOUSE S-adenosylhomocysteine hydrolase-like protein 1 OS=Mus musculus OX=10090 GN=Ahcyl1 PE=1 SV=1	-2.34325	20.7527	15	8	19.4787	20.3324	18.9321	21.6653	21.9512	22.1565
sp|Q6GQT9|NOMO1_MOUSE Nodal modulator 1 OS=Mus musculus OX=10090 GN=Nomo1 PE=1 SV=1	-2.35924	23.0174	32	32	21.8436	21.921	21.7486	24.3121	24.1768	24.1021
sp|Q8BRF7-3|SCFD1_MOUSE Isoform 3 of Sec1 family domain-containing protein 1 OS=Mus musculus OX=10090 GN=Scfd1;sp|Q8BRF7|SCFD1_MOUSE Sec1 family domain-containing protein 1 OS=Mus musculus OX=10090 GN=Scfd1 PE=1 SV=1;sp|Q8BRF7-2|SCFD1_MOUSE Isoform 2 of Se	-2.36347	21.2458	10;10;5	10;10;5	NA	19.4798	20.1756	22.541	22.0672	21.9652
sp|Q9D620|RFIP1_MOUSE Rab11 family-interacting protein 1 OS=Mus musculus OX=10090 GN=Rab11fip1 PE=1 SV=2	-2.36943	21.0234	11;2;2	11;2;2	NA	NA	19.2464	21.1955	21.6933	21.9586
sp|Q68FL4|SAHH3_MOUSE Putative adenosylhomocysteinase 3 OS=Mus musculus OX=10090 GN=Ahcyl2 PE=1 SV=1;sp|Q68FL4-2|SAHH3_MOUSE Isoform 2 of Putative adenosylhomocysteinase 3 OS=Mus musculus OX=10090 GN=Ahcyl2	-2.38714	23.2227	18;16	11;9	22.2916	21.5212	22.2747	24.3876	24.0019	24.8594
sp|Q9JMG1|EDF1_MOUSE Endothelial differentiation-related factor 1 OS=Mus musculus OX=10090 GN=Edf1 PE=1 SV=1	-2.39489	23.2683	13	13	22.6279	22.664	20.9208	24.6008	24.2874	24.5091
sp|O08688|CAN5_MOUSE Calpain-5 OS=Mus musculus OX=10090 GN=Capn5 PE=1 SV=1	-2.39757	22.2541	19	19	19.9468	21.8814	21.3378	23.432	23.2116	23.7151
sp|Q8C7X2-2|EMC1_MOUSE Isoform 2 of ER membrane protein complex subunit 1 OS=Mus musculus OX=10090 GN=Emc1;sp|Q8C7X2|EMC1_MOUSE ER membrane protein complex subunit 1 OS=Mus musculus OX=10090 GN=Emc1 PE=1 SV=1	-2.42494	22.5339	23;23;8	23;23;8	21.3874	20.8978	21.6792	24.2315	23.3649	23.6428
sp|P16110|LEG3_MOUSE Galectin-3 OS=Mus musculus OX=10090 GN=Lgals3 PE=1 SV=3	-2.42608	29.3167	16	16	27.4795	27.6726	29.1587	30.5699	29.9867	31.0325
sp|Q9EPL9|ACOX3_MOUSE Peroxisomal acyl-coenzyme A oxidase 3 OS=Mus musculus OX=10090 GN=Acox3 PE=1 SV=2	-2.45396	23.379	25	25	22.6969	22.2921	21.4671	24.6617	24.6067	24.5495
sp|E9Q3L2|PI4KA_MOUSE Phosphatidylinositol 4-kinase alpha OS=Mus musculus OX=10090 GN=Pi4ka PE=1 SV=2	-2.48033	22.6301	34	34	22.7325	21.0906	20.3467	24.1633	23.5945	23.853
sp|Q9CXY9|GPI8_MOUSE GPI-anchor transamidase OS=Mus musculus OX=10090 GN=Pigk PE=1 SV=2	-2.51109	20.5388	9	9	18.6935	18.8189	20.3376	21.917	22.2803	21.1858
sp|Q8R1B4|EIF3C_MOUSE Eukaryotic translation initiation factor 3 subunit C OS=Mus musculus OX=10090 GN=Eif3c PE=1 SV=1	-2.52543	22.3283	21	21	21.6862	20.821	20.6896	23.9193	22.8057	24.0483
sp|P48410|ABCD1_MOUSE ATP-binding cassette sub-family D member 1 OS=Mus musculus OX=10090 GN=Abcd1 PE=1 SV=1	-2.52666	21.3793	11	11	NA	20.7101	19.0165	21.913	22.9439	22.313
sp|Q9D0L8|MCES_MOUSE mRNA cap guanine-N7 methyltransferase OS=Mus musculus OX=10090 GN=Rnmt PE=1 SV=1;sp|Q9D0L8-2|MCES_MOUSE Isoform 2 of mRNA cap guanine-N7 methyltransferase OS=Mus musculus OX=10090 GN=Rnmt;sp|Q9D0L8-3|MCES_MOUSE Isoform 3 of mRNA cap gu	-2.53413	20.6489	8;7;6	8;7;6	18.8657	19.3911	NA	21.9527	21.1418	21.8931
sp|Q6A0A2-2|LAR4B_MOUSE Isoform 2 of La-related protein 4B OS=Mus musculus OX=10090 GN=Larp4b;sp|Q6A0A2|LAR4B_MOUSE La-related protein 4B OS=Mus musculus OX=10090 GN=Larp4b PE=1 SV=2;sp|Q6A0A2-3|LAR4B_MOUSE Isoform 3 of La-related protein 4B OS=Mus musculu	-2.5399	19.8601	8;8;7	8;8;7	18.6693	18.9276	18.1735	19.838	21.5455	22.0066
sp|Q61263|SOAT1_MOUSE Sterol O-acyltransferase 1 OS=Mus musculus OX=10090 GN=Soat1 PE=1 SV=2	-2.55183	23.1397	7	7	20.6048	22.426	22.5607	24.5076	24.4031	24.3363
sp|Q8K2C9|HACD3_MOUSE Very-long-chain (3R)-3-hydroxyacyl-CoA dehydratase 3 OS=Mus musculus OX=10090 GN=Hacd3 PE=1 SV=2	-2.56206	20.0265	6	6	18.4285	18.2274	19.5806	21.0784	21.1122	21.7321
sp|Q9QXZ0|MACF1_MOUSE Microtubule-actin cross-linking factor 1 OS=Mus musculus OX=10090 GN=Macf1 PE=1 SV=2;sp|Q9QXZ0-3|MACF1_MOUSE Isoform 3 of Microtubule-actin cross-linking factor 1 OS=Mus musculus OX=10090 GN=Macf1;sp|Q9QXZ0-2|MACF1_MOUSE Isoform 2 of	-2.65856	24.18	125;110;110	15;1;1	23.0096	23.0862	22.4563	25.5789	25.2652	25.6837
sp|Q8R1V4|TMED4_MOUSE Transmembrane emp24 domain-containing protein 4 OS=Mus musculus OX=10090 GN=Tmed4 PE=1 SV=1	-2.66729	21.2337	6	5	NA	19.8591	19.4075	21.7395	22.7333	22.4291
sp|Q9EPE9|AT131_MOUSE Manganese-transporting ATPase 13A1 OS=Mus musculus OX=10090 GN=Atp13a1 PE=1 SV=2	-2.687	21.6733	13	13	19.4293	20.2732	21.2869	23.2908	23.3386	22.421
sp|Q99P72-5|RTN4_MOUSE Isoform B of Reticulon-4 OS=Mus musculus OX=10090 GN=Rtn4	-2.69434	20.7762	18	3	18.3399	19.9792	NA	21.7124	21.7117	22.1376
sp|Q61937|NPM_MOUSE Nucleophosmin OS=Mus musculus OX=10090 GN=Npm1 PE=1 SV=1	-2.70049	22.3354	16	16	22.1566	21.0501	19.7489	23.7453	23.8383	23.4735
sp|Q8BT07|CEP55_MOUSE Centrosomal protein of 55 kDa OS=Mus musculus OX=10090 GN=Cep55 PE=1 SV=2;sp|Q8BT07-2|CEP55_MOUSE Isoform 2 of Centrosomal protein of 55 kDa OS=Mus musculus OX=10090 GN=Cep55	-2.70224	20.7397	16;14	16;14	18.7001	20.3093	19.1563	21.4282	22.4344	22.4098
sp|P27546-2|MAP4_MOUSE Isoform 2 of Microtubule-associated protein 4 OS=Mus musculus OX=10090 GN=Map4;sp|P27546|MAP4_MOUSE Microtubule-associated protein 4 OS=Mus musculus OX=10090 GN=Map4 PE=1 SV=3;sp|P27546-3|MAP4_MOUSE Isoform 3 of Microtubule-associate	-2.70576	24.4069	35;35;32;20	35;35;32;20	22.622	23.8307	22.7095	25.4097	25.4803	26.3895
sp|Q8VBT6|APOBR_MOUSE Apolipoprotein B receptor OS=Mus musculus OX=10090 GN=Apobr PE=1 SV=1	-2.70651	21.9196	17	17	20.0106	20.5809	NA	22.9632	23.5707	22.4728
sp|Q61592|GAS6_MOUSE Growth arrest-specific protein 6 OS=Mus musculus OX=10090 GN=Gas6 PE=2 SV=2	-2.71545	19.8372	9	9	NA	18.2643	18.1516	20.5446	21.2631	20.9623
sp|Q61191|HCFC1_MOUSE Host cell factor 1 OS=Mus musculus OX=10090 GN=Hcfc1 PE=1 SV=2	-2.74796	22.7997	11	11	21.4278	20.874	NA	23.457	23.9362	24.3034
sp|Q6NWW9|FND3B_MOUSE Fibronectin type III domain-containing protein 3B OS=Mus musculus OX=10090 GN=Fndc3b PE=1 SV=1	-2.82783	20.5728	6	6	NA	NA	18.452	21.6143	21.295	20.9301
sp|Q99L13|3HIDH_MOUSE 3-hydroxyisobutyrate dehydrogenase, mitochondrial OS=Mus musculus OX=10090 GN=Hibadh PE=1 SV=1	-2.86692	20.0938	7	7	NA	18.0318	18.7155	21.6104	21.7089	20.4025
sp|P39749|FEN1_MOUSE Flap endonuclease 1 OS=Mus musculus OX=10090 GN=Fen1 PE=1 SV=1	-2.8728	22.1032	8	7	NA	NA	19.9486	22.9069	22.3225	23.2349
sp|O70152|DPM1_MOUSE Dolichol-phosphate mannosyltransferase subunit 1 OS=Mus musculus OX=10090 GN=Dpm1 PE=1 SV=1	-2.88584	21.5754	10	10	NA	19.411	NA	21.9115	22.5455	22.4336
sp|Q99LP6|GRPE1_MOUSE GrpE protein homolog 1, mitochondrial OS=Mus musculus OX=10090 GN=Grpel1 PE=1 SV=1	-2.91376	20.4085	5	5	18.7675	NA	18.553	22.4057	21.9894	20.327
sp|Q99L43|CDS2_MOUSE Phosphatidate cytidylyltransferase 2 OS=Mus musculus OX=10090 GN=Cds2 PE=1 SV=1	-2.92752	20.7156	5	5	NA	NA	18.5199	21.4965	21.0097	21.8361
sp|Q0GNC1|INF2_MOUSE Inverted formin-2 OS=Mus musculus OX=10090 GN=Inf2 PE=1 SV=1;sp|Q0GNC1-3|INF2_MOUSE Isoform 2 of Inverted formin-2 OS=Mus musculus OX=10090 GN=Inf2	-2.93055	21.6589	17;16	17;16	19.9206	19.5168	21.1433	23.0022	23.582	22.7883
sp|Q923D5|WBP11_MOUSE WW domain-binding protein 11 OS=Mus musculus OX=10090 GN=Wbp11 PE=1 SV=2	-2.93354	21.4041	11	11	18.9204	20.3674	NA	22.2766	22.435	23.0208
sp|Q61425|HCDH_MOUSE Hydroxyacyl-coenzyme A dehydrogenase, mitochondrial OS=Mus musculus OX=10090 GN=Hadh PE=1 SV=2	-2.95646	19.7674	8	8	18.0964	17.8512	18.92	20.3219	21.6893	21.7258
sp|Q8BG81|PDIP3_MOUSE Polymerase delta-interacting protein 3 OS=Mus musculus OX=10090 GN=Poldip3 PE=1 SV=1	-2.97216	22.2231	13	13	NA	19.994	NA	22.6336	23.2975	22.9672
sp|Q61210|ARHG1_MOUSE Rho guanine nucleotide exchange factor 1 OS=Mus musculus OX=10090 GN=Arhgef1 PE=1 SV=2;sp|Q61210-2|ARHG1_MOUSE Isoform 2 of Rho guanine nucleotide exchange factor 1 OS=Mus musculus OX=10090 GN=Arhgef1;sp|Q61210-3|ARHG1_MOUSE Isoform 3	-2.97558	22.0935	22;21;18;18	1;0;1;1	20.5303	21.2394	20.0473	23.9264	23.4366	23.3807
sp|Q9CQU0|TXD12_MOUSE Thioredoxin domain-containing protein 12 OS=Mus musculus OX=10090 GN=Txndc12 PE=1 SV=1	-2.98175	21.7054	10	10	21.7032	19.4295	19.5108	23.3365	23.151	23.1013
sp|Q91WT8|RBM47_MOUSE RNA-binding protein 47 OS=Mus musculus OX=10090 GN=Rbm47 PE=1 SV=1;sp|Q91WT8-2|RBM47_MOUSE Isoform 2 of RNA-binding protein 47 OS=Mus musculus OX=10090 GN=Rbm47	-3.01877	19.8083	7;6;1	6;5;0	18.4833	18.8261	17.5875	21.5206	20.8472	21.5854
sp|Q8C145|S39A6_MOUSE Zinc transporter ZIP6 OS=Mus musculus OX=10090 GN=Slc39a6 PE=1 SV=1	-3.06603	20.763	7	7	19.3904	19.3324	18.9671	21.6918	22.5158	22.6804
sp|P81117|NUCB2_MOUSE Nucleobindin-2 OS=Mus musculus OX=10090 GN=Nucb2 PE=1 SV=2	-3.08208	20.4942	12	12	NA	18.5463	18.7436	20.8385	21.6498	22.6928
sp|Q9D8X2|CC124_MOUSE Coiled-coil domain-containing protein 124 OS=Mus musculus OX=10090 GN=Ccdc124 PE=1 SV=1	-3.09626	21.926	10	10	NA	19.6038	NA	23.1	21.9046	23.0956
sp|Q9D7S9|CHMP5_MOUSE Charged multivesicular body protein 5 OS=Mus musculus OX=10090 GN=Chmp5 PE=1 SV=1	-3.13368	22.8499	10	10	20.7007	21.8461	21.3024	24.0243	24.449	24.777
sp|P55096|ABCD3_MOUSE ATP-binding cassette sub-family D member 3 OS=Mus musculus OX=10090 GN=Abcd3 PE=1 SV=2	-3.14412	21.671	20	20	NA	NA	19.3129	21.7587	23.0532	22.5591
sp|Q8BHD7|PTBP3_MOUSE Polypyrimidine tract-binding protein 3 OS=Mus musculus OX=10090 GN=Ptbp3 PE=1 SV=1;sp|Q8BHD7-2|PTBP3_MOUSE Isoform 2 of Polypyrimidine tract-binding protein 3 OS=Mus musculus OX=10090 GN=Ptbp3	-3.14798	20.9555	13;12	10;9	18.8604	18.8018	20.4824	22.116	22.8041	22.6683
sp|P27600|GNA12_MOUSE Guanine nucleotide-binding protein subunit alpha-12 OS=Mus musculus OX=10090 GN=Gna12 PE=1 SV=3	-3.15805	20.4023	7	6	NA	18.0338	NA	20.4232	21.5273	21.6252
sp|Q8BGB2|TTC7A_MOUSE Tetratricopeptide repeat protein 7A OS=Mus musculus OX=10090 GN=Ttc7a PE=1 SV=1	-3.17336	20.4876	7	7	19.216	17.9512	NA	21.8026	21.5075	21.9608
sp|Q80X41-5|VRK1_MOUSE Isoform 5 of Serine/threonine-protein kinase VRK1 OS=Mus musculus OX=10090 GN=Vrk1;sp|Q80X41-3|VRK1_MOUSE Isoform 3 of Serine/threonine-protein kinase VRK1 OS=Mus musculus OX=10090 GN=Vrk1;sp|Q80X41|VRK1_MOUSE Serine/threonine-protei	-3.19162	21.4683	10;10;10;8	10;10;10;8	NA	19.0746	NA	22.4666	22.2588	22.0733
sp|Q6PFQ7|RASL2_MOUSE Ras GTPase-activating protein 4 OS=Mus musculus OX=10090 GN=Rasa4 PE=1 SV=1;sp|Q6PFQ7-2|RASL2_MOUSE Isoform 2 of Ras GTPase-activating protein 4 OS=Mus musculus OX=10090 GN=Rasa4	-3.19467	21.5849	21;20	21;20	19.7689	19.5417	20.6521	23.273	24.5687	21.7051
sp|P20108|PRDX3_MOUSE Thioredoxin-dependent peroxide reductase, mitochondrial OS=Mus musculus OX=10090 GN=Prdx3 PE=1 SV=1	-3.1964	21.0229	11	11	18.8013	19.627	19.8459	21.7561	23.6357	22.4716
sp|P41216|ACSL1_MOUSE Long-chain-fatty-acid--CoA ligase 1 OS=Mus musculus OX=10090 GN=Acsl1 PE=1 SV=2	-3.22547	20.7282	12	12	18.2051	19.7174	19.424	22.4557	22.2944	22.2727
sp|Q9R099|TBL2_MOUSE Transducin beta-like protein 2 OS=Mus musculus OX=10090 GN=Tbl2 PE=1 SV=2	-3.22606	19.9904	10	10	18.8228	18.2771	18.0323	21.1231	22.2614	21.4259
sp|Q921T2-2|TOIP1_MOUSE Isoform 2 of Torsin-1A-interacting protein 1 OS=Mus musculus OX=10090 GN=Tor1aip1;sp|Q921T2|TOIP1_MOUSE Torsin-1A-interacting protein 1 OS=Mus musculus OX=10090 GN=Tor1aip1 PE=1 SV=3;sp|Q921T2-3|TOIP1_MOUSE Isoform 3 of Torsin-1A-in	-3.22875	21.7087	12;11;10	12;11;10	20.6605	19.5078	20.1148	23.439	23.3725	23.1578
sp|Q8BI84|TGO1_MOUSE Transport and Golgi organization protein 1 homolog OS=Mus musculus OX=10090 GN=Mia3 PE=1 SV=2;sp|Q8BI84-3|TGO1_MOUSE Isoform 3 of Transport and Golgi organization protein 1 homolog OS=Mus musculus OX=10090 GN=Mia3	-3.23686	22.0081	27;15;12	27;15;12	20.369	20.5266	20.2734	23.5107	23.7395	23.6293
sp|Q9JKF4|CLC6A_MOUSE C-type lectin domain family 6 member A OS=Mus musculus OX=10090 GN=Clec6a PE=1 SV=1;sp|Q9JKF4-2|CLC6A_MOUSE Isoform 2 of C-type lectin domain family 6 member A OS=Mus musculus OX=10090 GN=Clec6a;sp|Q9JKF4-3|CLC6A_MOUSE Isoform 3 of C-	-3.25549	22.0148	11;10;8	11;10;8	21.3723	19.3689	20.4201	24.2616	22.9482	23.718
sp|P51125-6|ICAL_MOUSE Isoform 6 of Calpastatin OS=Mus musculus OX=10090 GN=Cast;sp|P51125|ICAL_MOUSE Calpastatin OS=Mus musculus OX=10090 GN=Cast PE=1 SV=2;sp|P51125-3|ICAL_MOUSE Isoform 3 of Calpastatin OS=Mus musculus OX=10090 GN=Cast;sp|P51125-2|ICAL_M	-3.27647	21.4954	12;12;11;11;9;1;1	12;12;11;11;9;1;1	NA	19.0381	NA	22.4754	21.8942	22.574
sp|Q8VDL4-3|ADPGK_MOUSE Isoform 3 of ADP-dependent glucokinase OS=Mus musculus OX=10090 GN=Adpgk;sp|Q8VDL4|ADPGK_MOUSE ADP-dependent glucokinase OS=Mus musculus OX=10090 GN=Adpgk PE=1 SV=2	-3.30058	21.1799	12;12;5	12;12;5	18.7531	19.5425	20.2931	23.2283	22.5113	22.7509
sp|Q8BU33|ILVBL_MOUSE Acetolactate synthase-like protein OS=Mus musculus OX=10090 GN=Ilvbl PE=1 SV=1;sp|Q8BU33-3|ILVBL_MOUSE Isoform 3 of Acetolactate synthase-like protein OS=Mus musculus OX=10090 GN=Ilvbl;sp|Q8BU33-2|ILVBL_MOUSE Isoform 2 of Acetolactate	-3.30577	21.9643	10;6;6	10;6;6	NA	19.485	NA	22.6938	23.0212	22.6573
sp|P17710-3|HXK1_MOUSE Isoform HK1 of Hexokinase-1 OS=Mus musculus OX=10090 GN=Hk1;sp|P17710-4|HXK1_MOUSE Isoform HK1-SC of Hexokinase-1 OS=Mus musculus OX=10090 GN=Hk1;sp|P17710|HXK1_MOUSE Hexokinase-1 OS=Mus musculus OX=10090 GN=Hk1 PE=1 SV=3;sp|P17710-2	-3.37672	20.2369	15;15;15;14;2	13;13;13;12;1	18.3814	17.6646	19.5995	22.6983	21.6309	21.4465
sp|Q8C052|MAP1S_MOUSE Microtubule-associated protein 1S OS=Mus musculus OX=10090 GN=Map1s PE=1 SV=2	-3.38518	22.9208	24	24	20.7914	22.7332	20.1599	24.5297	24.4313	24.8791
sp|Q60875-5|ARHG2_MOUSE Isoform 5 of Rho guanine nucleotide exchange factor 2 OS=Mus musculus OX=10090 GN=Arhgef2;sp|Q60875-4|ARHG2_MOUSE Isoform 4 of Rho guanine nucleotide exchange factor 2 OS=Mus musculus OX=10090 GN=Arhgef2;sp|Q60875|ARHG2_MOUSE Rho gu	-3.44986	22.0224	21;21;21;13;13	21;21;21;13;13	19.4202	22.0359	19.4362	23.4659	23.9473	23.8288
sp|Q80UM7|MOGS_MOUSE Mannosyl-oligosaccharide glucosidase OS=Mus musculus OX=10090 GN=Mogs PE=1 SV=1	-3.54523	21.8993	18	18	NA	19.2404	NA	23.2117	23.0287	22.1165
sp|Q8VCF0|MAVS_MOUSE Mitochondrial antiviral-signaling protein OS=Mus musculus OX=10090 GN=Mavs PE=1 SV=1	-3.63679	21.2526	9	9	19.491	19.1366	19.6751	22.5959	23.2991	23.3181
sp|O89086|RBM3_MOUSE RNA-binding protein 3 OS=Mus musculus OX=10090 GN=Rbm3 PE=1 SV=1	-3.64008	26.0116	11	11	24.4534	25.2058	22.9156	27.7193	27.773	28.0028
sp|Q9Z2A9|GGT5_MOUSE Glutathione hydrolase 5 proenzyme OS=Mus musculus OX=10090 GN=Ggt5 PE=1 SV=2;sp|Q9Z2A9-2|GGT5_MOUSE Isoform 2 of Glutathione hydrolase 5 proenzyme OS=Mus musculus OX=10090 GN=Ggt5	-3.72785	20.8187	9;5	9;5	19.2781	18.4067	19.1796	23.0453	22.4327	22.5699
sp|Q9D379|HYEP_MOUSE Epoxide hydrolase 1 OS=Mus musculus OX=10090 GN=Ephx1 PE=1 SV=2	-3.83333	21.5483	12	12	NA	18.6733	NA	22.7737	21.8261	22.9201
sp|Q91VR5|DDX1_MOUSE ATP-dependent RNA helicase DDX1 OS=Mus musculus OX=10090 GN=Ddx1 PE=1 SV=1	-3.95617	22.1269	21	21	20.3916	19.1148	NA	23.3949	23.4187	24.3146
sp|Q9EPU0-2|RENT1_MOUSE Isoform 2 of Regulator of nonsense transcripts 1 OS=Mus musculus OX=10090 GN=Upf1;sp|Q9EPU0|RENT1_MOUSE Regulator of nonsense transcripts 1 OS=Mus musculus OX=10090 GN=Upf1 PE=1 SV=2	-4.62717	21.0277	24;24	24;24	18.0127	19.1194	19.0103	23.2907	23.1615	23.5717
sp|Q8BRN9|C2D1B_MOUSE Coiled-coil and C2 domain-containing protein 1B OS=Mus musculus OX=10090 GN=Cc2d1b PE=1 SV=1	-4.65993	20.1053	13	13	17.2502	17.1924	18.8835	22.4194	22.2888	22.5977
sp|Q3UUQ7|PGAP1_MOUSE GPI inositol-deacylase OS=Mus musculus OX=10090 GN=Pgap1 PE=1 SV=3	-4.66765	20.8362	11	11	NA	NA	17.3354	22.0271	21.9945	21.9877
sp|Q8VDJ3|VIGLN_MOUSE Vigilin OS=Mus musculus OX=10090 GN=Hdlbp PE=1 SV=1	-4.97359	22.7515	32	32	19.6258	20.6156	20.5528	24.8037	25.5768	25.3345
sp|Q99LU0|CH1B1_MOUSE Charged multivesicular body protein 1b-1 OS=Mus musculus OX=10090 GN=Chmp1b1 PE=1 SV=1	-4.9767	22.5246	7	3	19.7209	NA	19.3563	23.9474	24.822	24.7767
sp|Q9EP69|SAC1_MOUSE Phosphatidylinositide phosphatase SAC1 OS=Mus musculus OX=10090 GN=Sacm1l PE=1 SV=1	-0.76941	24.4188	26	26	23.9163	23.8776	24.3085	24.8952	24.8182	24.6972
sp|Q80VP1|EPN1_MOUSE Epsin-1 OS=Mus musculus OX=10090 GN=Epn1 PE=1 SV=3;sp|Q80VP1-2|EPN1_MOUSE Isoform 2 of Epsin-1 OS=Mus musculus OX=10090 GN=Epn1	-1.17644	21.8622	6;6;2	6;6;2	20.9723	21.3404	NA	22.3855	22.4015	22.2114
sp|Q9DBG7|SRPRA_MOUSE Signal recognition particle receptor subunit alpha OS=Mus musculus OX=10090 GN=Srpra PE=1 SV=1	-2.28716	21.8611	13	13	NA	NA	20.1457	22.6394	22.7102	21.949
sp|P14685|PSMD3_MOUSE 26S proteasome non-ATPase regulatory subunit 3 OS=Mus musculus OX=10090 GN=Psmd3 PE=1 SV=3	1.89991	19.3111	3	3	NA	NA	20.736	18.7807	19.0065	18.7212
sp|B2RXC1|TPC11_MOUSE Trafficking protein particle complex subunit 11 OS=Mus musculus OX=10090 GN=Trappc11 PE=1 SV=1	-2.57175	21.6994	16;2	16;2	NA	19.7706	NA	21.7235	22.4982	22.8053
sp|P60824|CIRBP_MOUSE Cold-inducible RNA-binding protein OS=Mus musculus OX=10090 GN=Cirbp PE=1 SV=1	-1.83965	21.8042	8	8	20.0614	21.3394	NA	22.4033	22.8759	22.341
sp|Q99KI3|EMC3_MOUSE ER membrane protein complex subunit 3 OS=Mus musculus OX=10090 GN=Emc3 PE=1 SV=3	-1.03012	21.2253	5	5	20.3684	20.8252	20.9373	21.8017	21.8076	21.6118
sp|O70370|CATS_MOUSE Cathepsin S OS=Mus musculus OX=10090 GN=Ctss PE=1 SV=2	1.05503	27.7645	26	26	27.8142	28.2579	28.804	27.0221	27.3037	27.3852
sp|P08226|APOE_MOUSE Apolipoprotein E OS=Mus musculus OX=10090 GN=Apoe PE=1 SV=2	-0.890441	27.6452	31	31	27.1565	27.5281	26.9154	27.9726	27.9313	28.3674
sp|Q8BHN3-2|GANAB_MOUSE Isoform 2 of Neutral alpha-glucosidase AB OS=Mus musculus OX=10090 GN=Ganab;sp|Q8BHN3|GANAB_MOUSE Neutral alpha-glucosidase AB OS=Mus musculus OX=10090 GN=Ganab PE=1 SV=1;sp|Q8BHN3-3|GANAB_MOUSE Isoform 3 of Neutral alpha-glucosidas	-0.905428	25.2925	35;33;22	35;33;22	24.7741	24.5127	25.2325	25.9219	25.688	25.6257
sp|O35744|CHIL3_MOUSE Chitinase-like protein 3 OS=Mus musculus OX=10090 GN=Chil3 PE=1 SV=2	1.30661	23.6553	14;3	14;3	23.7946	24.6299	24.5014	22.9275	23.5014	22.5771
sp|Q9CQF3|CPSF5_MOUSE Cleavage and polyadenylation specificity factor subunit 5 OS=Mus musculus OX=10090 GN=Nudt21 PE=1 SV=1	-1.27836	21.9337	9	9	20.8955	21.4378	NA	22.3074	22.6554	22.3722
sp|Q8BH35-2|CO8B_MOUSE Isoform 2 of Complement component C8 beta chain OS=Mus musculus OX=10090 GN=C8b;sp|Q8BH35|CO8B_MOUSE Complement component C8 beta chain OS=Mus musculus OX=10090 GN=C8b PE=1 SV=1	1.5675	20.1899	2;2	2;2	21.7213	20.6904	20.5094	19.2161	19.5541	19.4484
sp|Q923D2|BLVRB_MOUSE Flavin reductase (NADPH) OS=Mus musculus OX=10090 GN=Blvrb PE=1 SV=3	1.31945	22.6892	7	7	23.6357	23.2195	23.1916	22.2157	21.6167	22.256
sp|Q01730|RSU1_MOUSE Ras suppressor protein 1 OS=Mus musculus OX=10090 GN=Rsu1 PE=1 SV=3	1.44233	21.8601	11	11	22.9655	22.8104	21.9681	20.8372	21.0032	21.5765
sp|Q8BXZ1|TMX3_MOUSE Protein disulfide-isomerase TMX3 OS=Mus musculus OX=10090 GN=Tmx3 PE=1 SV=2	-1.06952	23.2604	10	10	22.5666	22.4531	23.1574	23.821	23.7581	23.8065
sp|Q9Z0F8|ADA17_MOUSE Disintegrin and metalloproteinase domain-containing protein 17 OS=Mus musculus OX=10090 GN=Adam17 PE=1 SV=3;sp|Q9Z0F8-2|ADA17_MOUSE Isoform Short of Disintegrin and metalloproteinase domain-containing protein 17 OS=Mus musculus OX=100	-0.789218	22.9752	24;19	24;19	22.4386	22.6854	22.6179	23.4251	23.3257	23.3588
sp|Q810U5-3|CCD50_MOUSE Isoform 3 of Coiled-coil domain-containing protein 50 OS=Mus musculus OX=10090 GN=Ccdc50;sp|Q810U5|CCD50_MOUSE Coiled-coil domain-containing protein 50 OS=Mus musculus OX=10090 GN=Ccdc50 PE=1 SV=1;sp|Q810U5-2|CCD50_MOUSE Isoform 2 o	-1.6184	20.9383	8;8;6	8;8;6	20.3793	20.6094	19.3987	21.8658	21.3642	22.0125
sp|Q9CX30-2|YIF1B_MOUSE Isoform 2 of Protein YIF1B OS=Mus musculus OX=10090 GN=Yif1b;sp|Q9CX30|YIF1B_MOUSE Protein YIF1B OS=Mus musculus OX=10090 GN=Yif1b PE=1 SV=2	-1.14698	21.6889	7;7	7;7	20.9867	20.8078	21.5517	22.2586	22.3227	22.2059
sp|Q99KR8|FUCO2_MOUSE Plasma alpha-L-fucosidase OS=Mus musculus OX=10090 GN=Fuca2 PE=1 SV=1	2.67059	19.4103	4	4	NA	19.9035	22.1218	17.9754	18.774	18.2768
sp|Q91YH5|ATLA3_MOUSE Atlastin-3 OS=Mus musculus OX=10090 GN=Atl3 PE=1 SV=1;sp|Q91YH5-2|ATLA3_MOUSE Isoform 2 of Atlastin-3 OS=Mus musculus OX=10090 GN=Atl3	-1.13916	23.3181	11;7;1	11;7;1	22.3621	22.6611	23.2222	24.0457	23.8329	23.7844
sp|P50247|SAHH_MOUSE Adenosylhomocysteinase OS=Mus musculus OX=10090 GN=Ahcy PE=1 SV=3	1.84143	22.5875	12	12	24.2394	23.7663	22.5189	21.6078	22.1718	21.2206
sp|P19973-2|LSP1_MOUSE Isoform 2 of Lymphocyte-specific protein 1 OS=Mus musculus OX=10090 GN=Lsp1;sp|P19973|LSP1_MOUSE Lymphocyte-specific protein 1 OS=Mus musculus OX=10090 GN=Lsp1 PE=1 SV=2	-1.87894	23.174	13;13	13;13	21.3544	NA	22.7389	24.1913	23.6172	23.9683
sp|G5E829|AT2B1_MOUSE Plasma membrane calcium-transporting ATPase 1 OS=Mus musculus OX=10090 GN=Atp2b1 PE=1 SV=1	-0.815671	28.0199	74;18	55;7	27.7591	27.7561	27.3209	28.5675	28.092	28.6236
sp|P06800-6|PTPRC_MOUSE Isoform 3 of Receptor-type tyrosine-protein phosphatase C OS=Mus musculus OX=10090 GN=Ptprc;sp|P06800-5|PTPRC_MOUSE Isoform 2 of Receptor-type tyrosine-protein phosphatase C OS=Mus musculus OX=10090 GN=Ptprc;sp|P06800|PTPRC_MOUSE Re	-0.637023	28.8147	67;67;67	67;67;67	28.5817	28.5718	28.335	29.0973	28.9651	29.3373
sp|Q05910|ADAM8_MOUSE Disintegrin and metalloproteinase domain-containing protein 8 OS=Mus musculus OX=10090 GN=Adam8 PE=1 SV=3	-0.789935	25.9925	34	34	25.3649	25.695	25.7326	26.0913	26.4407	26.6303
sp|P18760|COF1_MOUSE Cofilin-1 OS=Mus musculus OX=10090 GN=Cfl1 PE=1 SV=3	1.12986	25.9472	21;6	17;2	27.0399	26.3235	26.173	25.7508	25.3954	25.0007
sp|P29452|CASP1_MOUSE Caspase-1 OS=Mus musculus OX=10090 GN=Casp1 PE=1 SV=1	2.5929	22.525	17	17	25.3533	22.8847	23.2265	20.4017	21.4652	21.8189
sp|Q9DD03|RAB13_MOUSE Ras-related protein Rab-13 OS=Mus musculus OX=10090 GN=Rab13 PE=1 SV=1	-1.56235	21.696	8	5	21.4355	21.3551	19.954	22.395	22.4831	22.5536
sp|Q9ERR7|SEP15_MOUSE Selenoprotein F OS=Mus musculus OX=10090 GN=Selenof PE=1 SV=3	-1.28959	21.0223	4	4	20.1619	20.1614	20.8092	21.6383	21.4832	21.8797
sp|Q6ZWU9|RS27_MOUSE 40S ribosomal protein S27 OS=Mus musculus OX=10090 GN=Rps27 PE=1 SV=3	-1.49604	24.7769	9	4	24.329	24.3617	23.3958	24.992	25.9126	25.6701
sp|P10852|4F2_MOUSE 4F2 cell-surface antigen heavy chain OS=Mus musculus OX=10090 GN=Slc3a2 PE=1 SV=1	-0.68156	29.6836	46	2	29.3843	29.4601	29.1843	29.9595	29.8455	30.2683
sp|Q99020|ROAA_MOUSE Heterogeneous nuclear ribonucleoprotein A/B OS=Mus musculus OX=10090 GN=Hnrnpab PE=1 SV=1	-2.52972	23.4938	12	12	22.8879	23.212	20.5867	24.7358	24.8302	24.7099
sp|P51569|AGAL_MOUSE Alpha-galactosidase A OS=Mus musculus OX=10090 GN=Gla PE=1 SV=1	1.34198	23.2647	11	11	23.236	24.0522	24.5188	22.5863	22.4021	22.7926
sp|Q9WUQ2|PREB_MOUSE Prolactin regulatory element-binding protein OS=Mus musculus OX=10090 GN=Preb PE=1 SV=1	-0.903418	21.8968	11	11	21.6113	21.2742	21.4499	22.4198	22.305	22.3208
sp|Q62418-3|DBNL_MOUSE Isoform 3 of Drebrin-like protein OS=Mus musculus OX=10090 GN=Dbnl;sp|Q62418-2|DBNL_MOUSE Isoform 2 of Drebrin-like protein OS=Mus musculus OX=10090 GN=Dbnl;sp|Q62418|DBNL_MOUSE Drebrin-like protein OS=Mus musculus OX=10090 GN=Dbnl P	-1.87803	21.468	13;13;13	13;13;13	19.6672	20.6394	21.2804	22.9725	21.7371	22.5114
sp|Q9D787|PPIL2_MOUSE RING-type E3 ubiquitin-protein ligase PPIL2 OS=Mus musculus OX=10090 GN=Ppil2 PE=1 SV=2	-2.44072	21.4021	10	10	20.6262	21.316	18.603	22.4942	22.6066	22.7665
sp|Q61165|SL9A1_MOUSE Sodium/hydrogen exchanger 1 OS=Mus musculus OX=10090 GN=Slc9a1 PE=1 SV=1	-1.47524	21.096	7	7	19.7508	20.6708	NA	21.677	21.468	21.9131
sp|Q8R420|ABCA3_MOUSE ATP-binding cassette sub-family A member 3 OS=Mus musculus OX=10090 GN=Abca3 PE=1 SV=3	2.09442	20.6048	13;1	13;1	20.7745	21.8515	22.3299	18.7763	20.372	19.5244
sp|Q8R242|DIAC_MOUSE Di-N-acetylchitobiase OS=Mus musculus OX=10090 GN=Ctbs PE=1 SV=2;sp|Q8R242-2|DIAC_MOUSE Isoform 2 of Di-N-acetylchitobiase OS=Mus musculus OX=10090 GN=Ctbs	1.52726	20.4269	5;4	5;4	NA	21.1692	21.5173	19.7003	19.8947	19.853
sp|O08807|PRDX4_MOUSE Peroxiredoxin-4 OS=Mus musculus OX=10090 GN=Prdx4 PE=1 SV=1	-0.871682	26.1708	15	14	25.6417	25.4848	26.0783	26.6558	26.7814	26.3826
sp|Q62087|PON3_MOUSE Serum paraoxonase/lactonase 3 OS=Mus musculus OX=10090 GN=Pon3 PE=1 SV=2	-0.907978	23.3839	13	13	22.96	22.6183	23.2116	23.9494	23.8919	23.6725
sp|Q9WTP6-2|KAD2_MOUSE Isoform 2 of Adenylate kinase 2, mitochondrial OS=Mus musculus OX=10090 GN=Ak2;sp|Q9WTP6|KAD2_MOUSE Adenylate kinase 2, mitochondrial OS=Mus musculus OX=10090 GN=Ak2 PE=1 SV=5	-2.14748	21.0985	12;12	12;12	20.5368	19.0832	NA	22.4468	22.0934	21.3322
sp|Q8BMA6|SRP68_MOUSE Signal recognition particle subunit SRP68 OS=Mus musculus OX=10090 GN=Srp68 PE=1 SV=2	-2.52286	20.7878	12	12	NA	19.7371	18.8112	21.9878	20.8179	22.5852
sp|Q8R326|PSPC1_MOUSE Paraspeckle component 1 OS=Mus musculus OX=10090 GN=Pspc1 PE=1 SV=1;sp|Q8R326-2|PSPC1_MOUSE Isoform 2 of Paraspeckle component 1 OS=Mus musculus OX=10090 GN=Pspc1	-2.28649	22.1419	14;13	13;12	NA	20.4271	NA	22.1869	23.1177	22.8361
sp|Q8C522|ENDD1_MOUSE Endonuclease domain-containing 1 protein OS=Mus musculus OX=10090 GN=Endod1 PE=1 SV=2	-1.90017	21.5809	7	7	19.7493	20.5161	21.627	22.246	22.8402	22.5067
sp|Q9D0F3|LMAN1_MOUSE Protein ERGIC-53 OS=Mus musculus OX=10090 GN=Lman1 PE=1 SV=1	-1.00839	23.639	18	18	22.6882	23.109	23.6073	24.1343	24.1922	24.1032
sp|Q8BTS4|NUP54_MOUSE Nuclear pore complex protein Nup54 OS=Mus musculus OX=10090 GN=Nup54 PE=1 SV=1	1.69186	21.2759	11	11	22.693	21.889	NA	20.4345	20.1771	21.1858
sp|P97300-1|NPTN_MOUSE Isoform 1 of Neuroplastin OS=Mus musculus OX=10090 GN=Nptn;sp|P97300|NPTN_MOUSE Neuroplastin OS=Mus musculus OX=10090 GN=Nptn PE=1 SV=3;sp|P97300-3|NPTN_MOUSE Isoform 3 of Neuroplastin OS=Mus musculus OX=10090 GN=Nptn;sp|P97300-4|NPT	-0.839599	26.3345	12;12;10;6	12;12;10;6	26.0715	26.1028	25.5696	26.8182	26.5965	26.848
sp|Q60749|KHDR1_MOUSE KH domain-containing, RNA-binding, signal transduction-associated protein 1 OS=Mus musculus OX=10090 GN=Khdrbs1 PE=1 SV=2	-1.24212	24.309	10;1;1;1	10;1;1;1	23.4825	23.6449	NA	24.4301	25.0652	24.9222
sp|Q5ND34|WDR81_MOUSE WD repeat-containing protein 81 OS=Mus musculus OX=10090 GN=Wdr81 PE=1 SV=2;sp|Q5ND34-3|WDR81_MOUSE Isoform 3 of WD repeat-containing protein 81 OS=Mus musculus OX=10090 GN=Wdr81;sp|Q5ND34-2|WDR81_MOUSE Isoform 2 of WD repeat-containi	-1.41276	23.6582	36;35;35	36;35;35	22.5104	22.5769	23.768	24.0585	24.7706	24.2645
sp|O09005|DEGS1_MOUSE Sphingolipid delta(4)-desaturase DES1 OS=Mus musculus OX=10090 GN=Degs1 PE=1 SV=1	-1.14547	23.3952	6	6	22.5077	22.7539	23.2059	23.9018	24.2351	23.767
sp|Q8VIM0|HAVR2_MOUSE Hepatitis A virus cellular receptor 2 homolog OS=Mus musculus OX=10090 GN=Havcr2 PE=1 SV=1;sp|Q8VIM0-2|HAVR2_MOUSE Isoform 2 of Hepatitis A virus cellular receptor 2 homolog OS=Mus musculus OX=10090 GN=Havcr2	-1.92099	22.3856	6;5	6;5	21.8395	22.0646	20.3711	23.0751	23.1154	23.8478
sp|P21447|MDR1A_MOUSE Multidrug resistance protein 1A OS=Mus musculus OX=10090 GN=Abcb1a PE=1 SV=3	-1.08492	22.0235	32	10	21.9121	21.1758	21.3553	22.0832	22.6992	22.9155
sp|O35375-5|NRP2_MOUSE Isoform B0 of Neuropilin-2 OS=Mus musculus OX=10090 GN=Nrp2;sp|O35375-6|NRP2_MOUSE Isoform B5 of Neuropilin-2 OS=Mus musculus OX=10090 GN=Nrp2	-0.650911	25.8322	41;41	2;2	25.4026	25.5577	25.5601	26.0012	26.0707	26.4011
sp|P54823|DDX6_MOUSE Probable ATP-dependent RNA helicase DDX6 OS=Mus musculus OX=10090 GN=Ddx6 PE=1 SV=1	-1.03335	21.9375	11	11	21.6369	21.4574	21.1683	22.5175	22.1286	22.7165
sp|Q8BLV3|SL9A7_MOUSE Sodium/hydrogen exchanger 7 OS=Mus musculus OX=10090 GN=Slc9a7 PE=1 SV=1	-1.96033	20.921	11;5	11;5	19.6373	19.2315	20.9537	21.2866	22.0383	22.3785
sp|P06802-2|ENPP1_MOUSE Isoform 1 of Ectonucleotide pyrophosphatase/phosphodiesterase family member 1 OS=Mus musculus OX=10090 GN=Enpp1;sp|P06802|ENPP1_MOUSE Ectonucleotide pyrophosphatase/phosphodiesterase family member 1 OS=Mus musculus OX=10090 GN=Enpp1	-1.04815	24.7709	29;29	29;29	24.2359	24.7068	23.7979	25.2885	24.9939	25.6026
sp|Q9QY76|VAPB_MOUSE Vesicle-associated membrane protein-associated protein B OS=Mus musculus OX=10090 GN=Vapb PE=1 SV=3	-0.746962	24.6538	16	15	24.1112	24.2398	24.4898	24.8794	25.1168	25.0855
sp|P29341|PABP1_MOUSE Polyadenylate-binding protein 1 OS=Mus musculus OX=10090 GN=Pabpc1 PE=1 SV=2	-0.890726	26.1415	37	37	25.822	26.0193	25.2472	26.8013	26.3807	26.5787
sp|Q69ZN7|MYOF_MOUSE Myoferlin OS=Mus musculus OX=10090 GN=Myof PE=1 SV=2;sp|Q69ZN7-4|MYOF_MOUSE Isoform 4 of Myoferlin OS=Mus musculus OX=10090 GN=Myof	-0.819371	28.9969	164;142;74;20;2;2;2	164;142;74;20;2;2;2	28.1849	28.5772	28.9995	29.4652	29.2797	29.4747
sp|Q6SJQ0-2|CLM8_MOUSE Isoform 2 of CMRF35-like molecule 8 OS=Mus musculus OX=10090 GN=Cd300a;sp|Q6SJQ0|CLM8_MOUSE CMRF35-like molecule 8 OS=Mus musculus OX=10090 GN=Cd300a PE=1 SV=2	-1.16589	23.9771	8;8	8;8	23.5932	23.4026	23.1867	24.2891	24.2671	25.1239
sp|P99029-2|PRDX5_MOUSE Isoform Cytoplasmic+peroxisomal of Peroxiredoxin-5, mitochondrial OS=Mus musculus OX=10090 GN=Prdx5;sp|P99029|PRDX5_MOUSE Peroxiredoxin-5, mitochondrial OS=Mus musculus OX=10090 GN=Prdx5 PE=1 SV=2	-1.21384	23.4976	10;8	10;8	23.0367	22.7097	22.9256	24.4096	23.471	24.4329
sp|Q64277|BST1_MOUSE ADP-ribosyl cyclase/cyclic ADP-ribose hydrolase 2 OS=Mus musculus OX=10090 GN=Bst1 PE=1 SV=1	-2.47277	22.1212	9	9	NA	20.2666	NA	22.8769	22.0838	23.2574
sp|Q8CDN6|TXNL1_MOUSE Thioredoxin-like protein 1 OS=Mus musculus OX=10090 GN=Txnl1 PE=1 SV=3	1.22875	21.3336	6	6	21.8651	21.4895	22.4894	20.7032	20.5583	20.8962
sp|Q9CTN5|S6OS1_MOUSE Protein SIX6OS1 OS=Mus musculus OX=10090 GN=Six6os1 PE=1 SV=2	2.20411	21.0836	1	1	22.6147	22.4542	20.8269	NA	19.7649	19.7574
sp|P30999|CTND1_MOUSE Catenin delta-1 OS=Mus musculus OX=10090 GN=Ctnnd1 PE=1 SV=2;sp|P30999-2|CTND1_MOUSE Isoform 2 of Catenin delta-1 OS=Mus musculus OX=10090 GN=Ctnnd1;sp|P30999-3|CTND1_MOUSE Isoform 3 of Catenin delta-1 OS=Mus musculus OX=10090 GN=Ctnn	0.726983	24.8902	42;41;41;1;1	41;40;40;0;0	25.3112	25.4246	25.0253	24.3062	24.4691	24.8049
sp|O70378|EMC8_MOUSE ER membrane protein complex subunit 8 OS=Mus musculus OX=10090 GN=Emc8 PE=1 SV=1	-1.24119	21.86	5	5	21.0955	20.8549	21.7677	22.3897	22.7912	22.2607
sp|Q9CX86|ROA0_MOUSE Heterogeneous nuclear ribonucleoprotein A0 OS=Mus musculus OX=10090 GN=Hnrnpa0 PE=1 SV=1	-2.2927	23.4833	16	16	22.4477	23.3444	21.2187	24.4897	25.4843	23.9149
sp|Q99L04|DHRS1_MOUSE Dehydrogenase/reductase SDR family member 1 OS=Mus musculus OX=10090 GN=Dhrs1 PE=1 SV=1	-1.29387	23.1099	15	15	22.622	21.8459	22.9211	23.8184	23.5011	23.9511
sp|O88845|AKA10_MOUSE A-kinase anchor protein 10, mitochondrial OS=Mus musculus OX=10090 GN=Akap10 PE=1 SV=3;sp|O88845-3|AKA10_MOUSE Isoform 3 of A-kinase anchor protein 10, mitochondrial OS=Mus musculus OX=10090 GN=Akap10;sp|O88845-2|AKA10_MOUSE Isoform 2	-1.37132	21.8281	15;11;9	15;11;9	21.2437	20.7669	NA	21.9316	22.4566	22.7417
sp|P27808|MGAT1_MOUSE Alpha-1,3-mannosyl-glycoprotein 2-beta-N-acetylglucosaminyltransferase OS=Mus musculus OX=10090 GN=Mgat1 PE=1 SV=1	1.05476	19.9524	5	5	20.6674	20.5032	NA	19.7028	19.4609	19.4278
sp|P32233|DRG1_MOUSE Developmentally-regulated GTP-binding protein 1 OS=Mus musculus OX=10090 GN=Drg1 PE=1 SV=1	-1.22358	22.9833	14	14	22.0297	22.4687	NA	23.6798	23.145	23.5934
sp|Q9Z2G9|HTAI2_MOUSE Oxidoreductase HTATIP2 OS=Mus musculus OX=10090 GN=Htatip2 PE=1 SV=3	-1.10517	21.0621	5;2	5;2	20.9195	20.4234	20.1856	21.77	21.4053	21.6687
sp|P52480|KPYM_MOUSE Pyruvate kinase PKM OS=Mus musculus OX=10090 GN=Pkm PE=1 SV=4	1.03078	26.7107	41	4	26.922	26.9391	27.8173	26.4059	25.8767	26.3034
sp|Q501J6|DDX17_MOUSE Probable ATP-dependent RNA helicase DDX17 OS=Mus musculus OX=10090 GN=Ddx17 PE=1 SV=1;sp|Q501J6-2|DDX17_MOUSE Isoform 2 of Probable ATP-dependent RNA helicase DDX17 OS=Mus musculus OX=10090 GN=Ddx17	-2.0429	24.779	36;27	27;18	24.3282	24.6293	22.3151	25.5756	26.0529	25.7729
sp|Q80W54|FACE1_MOUSE CAAX prenyl protease 1 homolog OS=Mus musculus OX=10090 GN=Zmpste24 PE=1 SV=2	-2.05661	22.7794	12	12	20.3448	22.5008	22.4077	23.7647	23.8482	23.8103
sp|Q9R233-2|TPSN_MOUSE Isoform Short of Tapasin OS=Mus musculus OX=10090 GN=Tapbp;sp|Q9R233|TPSN_MOUSE Tapasin OS=Mus musculus OX=10090 GN=Tapbp PE=1 SV=2	-1.14945	23.1365	13;13	13;13	22.2497	22.3363	23.0993	23.5922	24.006	23.5354
sp|Q8BH59|CMC1_MOUSE Calcium-binding mitochondrial carrier protein Aralar1 OS=Mus musculus OX=10090 GN=Slc25a12 PE=1 SV=1	-2.18973	21.4573	16	12	20.0348	19.3972	21.6553	22.9965	22.6847	21.9753
sp|P15864|H12_MOUSE Histone H1.2 OS=Mus musculus OX=10090 GN=Hist1h1c PE=1 SV=2	1.18232	22.5472	11;3	2;0	23.479	22.9794	22.9566	21.7277	22.4402	21.7002
sp|O08795|GLU2B_MOUSE Glucosidase 2 subunit beta OS=Mus musculus OX=10090 GN=Prkcsh PE=1 SV=1;sp|O08795-2|GLU2B_MOUSE Isoform 2 of Glucosidase 2 subunit beta OS=Mus musculus OX=10090 GN=Prkcsh	-0.854334	24.8752	19;19	19;19	24.3079	24.2167	24.8196	25.3744	25.4516	25.0813
sp|O88531|PPT1_MOUSE Palmitoyl-protein thioesterase 1 OS=Mus musculus OX=10090 GN=Ppt1 PE=1 SV=2	1.14953	24.8346	16	16	24.7819	25.4746	25.9715	24.0076	24.3793	24.3925
sp|Q99KI0|ACON_MOUSE Aconitate hydratase, mitochondrial OS=Mus musculus OX=10090 GN=Aco2 PE=1 SV=1	-1.02721	24.3187	28	28	23.9237	23.2237	24.2678	24.8741	24.76	24.8626
sp|Q9WV54|ASAH1_MOUSE Acid ceramidase OS=Mus musculus OX=10090 GN=Asah1 PE=1 SV=1	0.934177	25.7503	27	27	25.6524	26.3902	26.6094	25.2181	25.3368	25.2946
sp|Q9ET22|DPP2_MOUSE Dipeptidyl peptidase 2 OS=Mus musculus OX=10090 GN=Dpp7 PE=1 SV=2	1.24646	23.3363	9	9	23.3009	24.0212	24.5565	22.4507	22.9962	22.6923
sp|Q8VDV3|R3GEF_MOUSE Guanine nucleotide exchange factor for Rab-3A OS=Mus musculus OX=10090 GN=Rab3il1 PE=1 SV=1;sp|Q8VDV3-2|R3GEF_MOUSE Isoform 2 of Guanine nucleotide exchange factor for Rab-3A OS=Mus musculus OX=10090 GN=Rab3il1	-1.89428	20.7695	12;10	12;10	18.6752	20.348	20.4439	22.0058	21.3056	21.8386
sp|Q9CW46|RAVR1_MOUSE Ribonucleoprotein PTB-binding 1 OS=Mus musculus OX=10090 GN=Raver1 PE=1 SV=2	-1.98464	24.2263	30;8	30;8	22.2121	23.859	NA	24.6106	25.2869	25.1631
sp|Q9QYF1|RDH11_MOUSE Retinol dehydrogenase 11 OS=Mus musculus OX=10090 GN=Rdh11 PE=1 SV=2	-1.76428	22.0217	8	8	20.6011	20.6659	22.1517	23.309	22.857	22.5456
sp|Q61753|SERA_MOUSE D-3-phosphoglycerate dehydrogenase OS=Mus musculus OX=10090 GN=Phgdh PE=1 SV=3	1.34004	21.5162	11	11	22.6173	21.5021	22.4392	21.214	20.8861	20.4384
sp|P59764|DOCK4_MOUSE Dedicator of cytokinesis protein 4 OS=Mus musculus OX=10090 GN=Dock4 PE=1 SV=1	-2.32855	21.2866	18	18	21.6533	19.824	18.8898	22.4884	22.1287	22.7357
sp|Q99PL5|RRBP1_MOUSE Ribosome-binding protein 1 OS=Mus musculus OX=10090 GN=Rrbp1 PE=1 SV=2	-1.55827	25.1391	66;12;12;12;11;11;11;11;10;9;7	56;2;2;2;1;1;1;1;0;0;0	24.3609	23.4131	25.3059	26.0623	26.0468	25.6457
sp|P28740-2|KIF2A_MOUSE Isoform 2 of Kinesin-like protein KIF2A OS=Mus musculus OX=10090 GN=Kif2a	-1.84138	20.0769	7	1	18.6958	NA	NA	20.5037	20.2618	20.8462
sp|O08808|DIAP1_MOUSE Protein diaphanous homolog 1 OS=Mus musculus OX=10090 GN=Diaph1 PE=1 SV=1	-2.93901	22.644	23	23	21.8592	22.5011	19.1631	24.4049	23.5008	24.4347
sp|P25911|LYN_MOUSE Tyrosine-protein kinase Lyn OS=Mus musculus OX=10090 GN=Lyn PE=1 SV=4	-0.796161	27.2941	48;1	6;0	26.9207	27.1485	26.6189	27.6079	27.4205	28.0483
sp|O08553|DPYL2_MOUSE Dihydropyrimidinase-related protein 2 OS=Mus musculus OX=10090 GN=Dpysl2 PE=1 SV=2	-1.5268	26.0923	29;5;3;1	29;5;3;1	25.8255	24.9413	25.22	27.5331	25.9158	27.1183
sp|Q60932-2|VDAC1_MOUSE Isoform Mt-VDAC1 of Voltage-dependent anion-selective channel protein 1 OS=Mus musculus OX=10090 GN=Vdac1;sp|Q60932|VDAC1_MOUSE Voltage-dependent anion-selective channel protein 1 OS=Mus musculus OX=10090 GN=Vdac1 PE=1 SV=3	-0.923144	24.8613	26;25	26;25	24.3766	24.0265	24.7962	25.6014	25.3028	25.0644
sp|Q9D0P0|EBPL_MOUSE Emopamil-binding protein-like OS=Mus musculus OX=10090 GN=Ebpl PE=2 SV=1	-1.44233	19.9654	1	1	NA	18.619	19.5811	20.8653	20.4546	20.3072
sp|Q8C0Z1|F234A_MOUSE Protein FAM234A OS=Mus musculus OX=10090 GN=Fam234a PE=1 SV=1	-1.19178	21.1853	7	7	20.1735	20.9776	20.6171	21.6678	21.7482	21.9275
sp|Q80XI4|PI42B_MOUSE Phosphatidylinositol 5-phosphate 4-kinase type-2 beta OS=Mus musculus OX=10090 GN=Pip4k2b PE=1 SV=1	0.936924	19.7418	5	3	20.412	20.1415	20.0773	19.4316	19.1575	19.2309
sp|Q3UYC0|PPM1H_MOUSE Protein phosphatase 1H OS=Mus musculus OX=10090 GN=Ppm1h PE=1 SV=1;sp|Q3UYC0-2|PPM1H_MOUSE Isoform 2 of Protein phosphatase 1H OS=Mus musculus OX=10090 GN=Ppm1h	-2.45483	21.5469	11;10;1;1	11;10;1;1	NA	19.7058	NA	21.7181	22.9073	21.8565
sp|Q61316|HSP74_MOUSE Heat shock 70 kDa protein 4 OS=Mus musculus OX=10090 GN=Hspa4 PE=1 SV=1	1.65586	20.8463	8;2;2;1;1	8;2;2;1;1	21.8457	20.7252	22.4519	20.1006	20.1181	19.8365
sp|Q3TDD9|PPR21_MOUSE Protein phosphatase 1 regulatory subunit 21 OS=Mus musculus OX=10090 GN=Ppp1r21 PE=1 SV=2	-2.60951	19.7623	9;1	9;1	NA	18.6775	17.7157	19.8515	21.9781	20.5888
sp|Q9Z0J0|NPC2_MOUSE NPC intracellular cholesterol transporter 2 OS=Mus musculus OX=10090 GN=Npc2 PE=1 SV=1	1.10354	26.2268	15	15	26.223	26.8151	27.2977	25.2729	25.9077	25.8446
sp|Q61029|LAP2B_MOUSE Lamina-associated polypeptide 2, isoforms beta/delta/epsilon/gamma OS=Mus musculus OX=10090 GN=Tmpo PE=1 SV=4;sp|Q61029-3|LAP2B_MOUSE Isoform Epsilon of Lamina-associated polypeptide 2, isoforms beta/delta/epsilon/gamma OS=Mus musculu	-3.27862	22.1794	16;13;11;9;8	8;5;3;1;0	20.4028	22.7213	18.4962	23.8008	23.7161	23.9392
sp|O54890|ITB3_MOUSE Integrin beta-3 OS=Mus musculus OX=10090 GN=Itgb3 PE=1 SV=2	-0.99762	23.127	22	22	22.8862	22.6757	22.3227	23.1976	23.6821	23.9978
sp|A0A0B4J1G0|FCGR4_MOUSE Low affinity immunoglobulin gamma Fc region receptor IV OS=Mus musculus OX=10090 GN=Fcgr4 PE=1 SV=1	-1.67594	21.1198	7	7	20.6934	20.7911	19.3609	22.206	21.4475	22.2198
sp|Q6PHU5-2|SORT_MOUSE Isoform 2 of Sortilin OS=Mus musculus OX=10090 GN=Sort1;sp|Q6PHU5|SORT_MOUSE Sortilin OS=Mus musculus OX=10090 GN=Sort1 PE=1 SV=1	-0.663376	25.0396	25;24	25;24	24.779	24.7068	24.638	25.1931	25.3599	25.561
sp|O54946|DNJB6_MOUSE DnaJ homolog subfamily B member 6 OS=Mus musculus OX=10090 GN=Dnajb6 PE=1 SV=4	1.40646	22.7684	11	2	23.971	23.2535	NA	21.7297	22.5116	22.376
sp|Q91W90|TXND5_MOUSE Thioredoxin domain-containing protein 5 OS=Mus musculus OX=10090 GN=Txndc5 PE=1 SV=2	-1.39093	22.6877	13	13	21.3723	21.8479	22.7565	23.2631	23.7697	23.1166
sp|Q9EP72|EMC7_MOUSE ER membrane protein complex subunit 7 OS=Mus musculus OX=10090 GN=Emc7 PE=1 SV=1	-1.60233	21.5418	7	7	20.794	19.8723	21.5555	22.3847	22.4742	22.1698
sp|Q65Z40|WAPL_MOUSE Wings apart-like protein homolog OS=Mus musculus OX=10090 GN=Wapl PE=1 SV=2	-1.9931	20.1013	7	7	19.1491	18.6618	NA	20.6208	20.1646	21.9103
sp|Q9JLZ6-2|HIC2_MOUSE Isoform 2 of Hypermethylated in cancer 2 protein OS=Mus musculus OX=10090 GN=Hic2;sp|Q9JLZ6|HIC2_MOUSE Hypermethylated in cancer 2 protein OS=Mus musculus OX=10090 GN=Hic2 PE=2 SV=4	1.32395	22.3282	1;1	1;1	22.8727	22.6359	23.0648	21.0906	NA	21.9771
sp|P51410|RL9_MOUSE 60S ribosomal protein L9 OS=Mus musculus OX=10090 GN=Rpl9 PE=2 SV=2	-1.27392	22.5833	14	14	21.4678	21.6897	22.6816	22.9869	23.4623	23.2118
sp|Q8BH95|ECHM_MOUSE Enoyl-CoA hydratase, mitochondrial OS=Mus musculus OX=10090 GN=Echs1 PE=1 SV=1	-1.12313	24.3541	12	12	23.8308	24.2843	23.2626	24.9717	24.6855	25.0899
sp|Q60805|MERTK_MOUSE Tyrosine-protein kinase Mer OS=Mus musculus OX=10090 GN=Mertk PE=1 SV=1	-2.57169	23.677	24;2;2;2	22;2;2;2	23.1109	23.555	20.5075	24.6977	24.9757	25.215
sp|Q9JHI5|IVD_MOUSE Isovaleryl-CoA dehydrogenase, mitochondrial OS=Mus musculus OX=10090 GN=Ivd PE=1 SV=1	-1.0626	20.144	5	5	19.6321	NA	19.3808	20.8189	20.3847	20.5037
sp|Q9R1Z8|VINEX_MOUSE Vinexin OS=Mus musculus OX=10090 GN=Sorbs3 PE=1 SV=1	1.08162	20.3452	6	6	20.8313	21.157	NA	19.6495	20.0395	20.0485
sp|Q02105|C1QC_MOUSE Complement C1q subcomponent subunit C OS=Mus musculus OX=10090 GN=C1qc PE=1 SV=2	-1.18886	23.3912	9	9	22.9259	22.235	23.2294	23.8876	24.2681	23.801
sp|Q6P9J9|ANO6_MOUSE Anoctamin-6 OS=Mus musculus OX=10090 GN=Ano6 PE=1 SV=1	-0.641878	25.3874	23;7	23;7	25.2246	24.9937	24.9811	25.7416	25.5275	25.856
sp|Q9CXI5|MANF_MOUSE Mesencephalic astrocyte-derived neurotrophic factor OS=Mus musculus OX=10090 GN=Manf PE=1 SV=1	-1.18659	23.0398	9	9	22.1121	22.1906	23.037	23.6341	23.8756	23.3897
sp|Q91XE8|TM205_MOUSE Transmembrane protein 205 OS=Mus musculus OX=10090 GN=Tmem205 PE=1 SV=1	-1.39065	21.714	3	3	20.4984	20.9601	21.5974	22.1544	22.8641	22.2093
sp|Q61549|AGRE1_MOUSE Adhesion G protein-coupled receptor E1 OS=Mus musculus OX=10090 GN=Adgre1 PE=1 SV=1	-1.32269	24.6812	15	15	24.3148	24.0938	23.651	25.1888	24.7157	26.1232
sp|O54782|MA2B2_MOUSE Epididymis-specific alpha-mannosidase OS=Mus musculus OX=10090 GN=Man2b2 PE=1 SV=2	1.44582	23.5209	21	21	23.3037	24.4697	24.958	22.4572	23.0515	22.8851
sp|Q9CQX2|CYB5B_MOUSE Cytochrome b5 type B OS=Mus musculus OX=10090 GN=Cyb5b PE=1 SV=1	-1.1714	22.9151	7	7	21.8383	22.2673	22.8825	23.4108	23.7203	23.3713
sp|Q571E4|GALNS_MOUSE N-acetylgalactosamine-6-sulfatase OS=Mus musculus OX=10090 GN=Galns PE=1 SV=2	1.69302	22.2041	14	14	22.0688	23.428	23.6549	20.7221	21.4318	21.9188
sp|O35206|COFA1_MOUSE Collagen alpha-1(XV) chain OS=Mus musculus OX=10090 GN=Col15a1 PE=1 SV=2	2.07507	20.5945	8	8	22.8043	21.6961	20.3958	19.6937	19.8745	19.1027
sp|Q9D2G2|ODO2_MOUSE Dihydrolipoyllysine-residue succinyltransferase component of 2-oxoglutarate dehydrogenase complex, mitochondrial OS=Mus musculus OX=10090 GN=Dlst PE=1 SV=1;sp|Q9D2G2-2|ODO2_MOUSE Isoform 2 of Dihydrolipoyllysine-residue succinyltransfe	-1.8632	21.6916	10;8	10;8	19.8723	20.6691	21.7385	22.9611	22.9641	21.9442
sp|Q9CRD2|EMC2_MOUSE ER membrane protein complex subunit 2 OS=Mus musculus OX=10090 GN=Emc2 PE=1 SV=1	-1.58829	22.4907	10	10	21.3606	20.9959	22.7332	23.4334	23.3735	23.0478
sp|O35379|MRP1_MOUSE Multidrug resistance-associated protein 1 OS=Mus musculus OX=10090 GN=Abcc1 PE=1 SV=1	-0.620277	25.3753	45	44	25.175	25.0578	24.9628	25.6581	25.4736	25.9247
sp|P04202|TGFB1_MOUSE Transforming growth factor beta-1 proprotein OS=Mus musculus OX=10090 GN=Tgfb1 PE=1 SV=1	-1.08629	21.6098	13;1	13;1	NA	21.1397	20.7764	21.7598	22.192	22.1813
sp|Q9DB05|SNAA_MOUSE Alpha-soluble NSF attachment protein OS=Mus musculus OX=10090 GN=Napa PE=1 SV=1	-0.717308	25.5217	24;3	24;3	25.0667	24.9614	25.4611	25.6489	25.9986	25.9936
sp|P70158|ASM3A_MOUSE Acid sphingomyelinase-like phosphodiesterase 3a OS=Mus musculus OX=10090 GN=Smpdl3a PE=1 SV=2	0.825758	24.6581	13	13	24.767	25.3071	25.1388	24.0616	24.2142	24.4598
sp|O55022|PGRC1_MOUSE Membrane-associated progesterone receptor component 1 OS=Mus musculus OX=10090 GN=Pgrmc1 PE=1 SV=4	-1.02038	22.8201	9	9	22.1984	22.1869	22.5443	23.3248	23.682	22.9839
sp|Q91VS7|MGST1_MOUSE Microsomal glutathione S-transferase 1 OS=Mus musculus OX=10090 GN=Mgst1 PE=1 SV=3	-1.24238	22.6933	5	5	22.042	21.8538	NA	23.6521	23.1508	22.7679
sp|P97363|SPTC2_MOUSE Serine palmitoyltransferase 2 OS=Mus musculus OX=10090 GN=Sptlc2 PE=1 SV=2	-0.971482	22.5141	14	14	21.6254	21.9645	22.495	22.9108	23.1779	22.9107
sp|Q9D1J1|NECP2_MOUSE Adaptin ear-binding coat-associated protein 2 OS=Mus musculus OX=10090 GN=Necap2 PE=1 SV=1	-0.997376	22.448	8	8	22.244	21.6494	21.9544	23.0133	22.6913	23.1353
sp|P50429|ARSB_MOUSE Arylsulfatase B OS=Mus musculus OX=10090 GN=Arsb PE=1 SV=3;sp|P50429-2|ARSB_MOUSE Isoform 2 of Arylsulfatase B OS=Mus musculus OX=10090 GN=Arsb	1.65815	21.9248	6;5	6;5	21.7325	22.9602	23.5691	20.9813	21.0955	21.2105
sp|P27601|GNA13_MOUSE Guanine nucleotide-binding protein subunit alpha-13 OS=Mus musculus OX=10090 GN=Gna13 PE=1 SV=1	-0.723779	25.5966	22	20	25.1466	25.4162	25.1414	25.9709	25.6509	26.2537
sp|Q9Z2I9|SUCB1_MOUSE Succinate--CoA ligase [ADP-forming] subunit beta, mitochondrial OS=Mus musculus OX=10090 GN=Sucla2 PE=1 SV=2	-1.39991	21.623	8	8	21.0729	20.1108	21.5854	22.5548	22.0632	22.3508
sp|Q9QZ15|CLC4A_MOUSE C-type lectin domain family 4 member A OS=Mus musculus OX=10090 GN=Clec4a PE=1 SV=1	-2.31322	20.8862	5	5	18.9368	21.0849	19.1671	21.0524	22.2874	22.7886
sp|Q8BG07-2|PLD4_MOUSE Isoform 2 of Phospholipase D4 OS=Mus musculus OX=10090 GN=Pld4;sp|Q8BG07|PLD4_MOUSE Phospholipase D4 OS=Mus musculus OX=10090 GN=Pld4 PE=1 SV=1	0.833658	24.9403	18;18	18;18	24.9488	25.3146	25.8081	24.4773	24.5172	24.5761
sp|P10605|CATB_MOUSE Cathepsin B OS=Mus musculus OX=10090 GN=Ctsb PE=1 SV=2	1.10103	30.1574	25	25	30.0112	30.8407	31.2717	29.2985	29.7987	29.7234
sp|Q8BNI4|DERL2_MOUSE Derlin-2 OS=Mus musculus OX=10090 GN=Derl2 PE=1 SV=2	-1.38364	21.3502	1	1	19.9248	21.1613	20.8891	22.0386	22.2987	21.7889
sp|P14576|SRP54_MOUSE Signal recognition particle 54 kDa protein OS=Mus musculus OX=10090 GN=Srp54 PE=1 SV=2	-1.60242	20.399	8;1	8;1	19.6627	19.4446	19.686	20.4374	20.9794	22.1838
sp|Q9EQW7|KI13A_MOUSE Kinesin-like protein KIF13A OS=Mus musculus OX=10090 GN=Kif13a PE=1 SV=1	-1.05443	20.6429	6	5	20.191	20.013	20.1431	21.623	20.7292	21.1581
sp|Q6A0D4|RFTN1_MOUSE Raftlin OS=Mus musculus OX=10090 GN=Rftn1 PE=1 SV=4	-0.702532	26.598	38;1;1	38;1;1	26.2668	26.2861	26.1872	26.8415	26.6594	27.3469
sp|Q8C547|HTR5B_MOUSE HEAT repeat-containing protein 5B OS=Mus musculus OX=10090 GN=Heatr5b PE=1 SV=3;sp|Q8C547-2|HTR5B_MOUSE Isoform 2 of HEAT repeat-containing protein 5B OS=Mus musculus OX=10090 GN=Heatr5b	2.46656	20.9158	15;10;7;1	15;10;7;1	22.7073	22.5677	20.4323	NA	19.4291	19.4427
sp|Q9D1G1|RAB1B_MOUSE Ras-related protein Rab-1B OS=Mus musculus OX=10090 GN=Rab1b PE=1 SV=1	-1.0826	25.2162	24	11	23.9386	25.1299	24.9564	25.558	25.9255	25.7891
sp|Q9CPT4|MYDGF_MOUSE Myeloid-derived growth factor OS=Mus musculus OX=10090 GN=Mydgf PE=1 SV=1	-1.04764	22.7038	6	6	21.9522	21.9803	22.6073	23.4104	23.3411	22.9312
sp|P35486|ODPA_MOUSE Pyruvate dehydrogenase E1 component subunit alpha, somatic form, mitochondrial OS=Mus musculus OX=10090 GN=Pdha1 PE=1 SV=1	1.64437	22.416	6	6	24.0861	NA	22.7191	21.6266	22.1403	21.5078
sp|P06151|LDHA_MOUSE L-lactate dehydrogenase A chain OS=Mus musculus OX=10090 GN=Ldha PE=1 SV=3	2.57175	23.8326	19;2	18;1	25.1936	24.7969	25.3648	23.7259	20.5869	23.3273
sp|Q8JZR0|ACSL5_MOUSE Long-chain-fatty-acid--CoA ligase 5 OS=Mus musculus OX=10090 GN=Acsl5 PE=1 SV=1	-2.09554	21.3791	11	11	18.9352	20.6068	21.452	22.8126	22.3004	22.1676
sp|Q99LF4|RTCB_MOUSE tRNA-splicing ligase RtcB homolog OS=Mus musculus OX=10090 GN=Rtcb PE=1 SV=1	-2.2301	23.3406	18	18	23.2544	22.8553	20.5669	24.4125	24.1826	24.7717
sp|Q9CRD0|OCAD1_MOUSE OCIA domain-containing protein 1 OS=Mus musculus OX=10090 GN=Ociad1 PE=1 SV=1;sp|Q9CRD0-2|OCAD1_MOUSE Isoform 2 of OCIA domain-containing protein 1 OS=Mus musculus OX=10090 GN=Ociad1;sp|Q9CRD0-3|OCAD1_MOUSE Isoform 3 of OCIA domain-co	-1.69614	21.0785	9;7;6	9;7;6	19.1178	20.8967	20.6768	22.2131	21.7567	21.8098
sp|Q91VH2|SNX9_MOUSE Sorting nexin-9 OS=Mus musculus OX=10090 GN=Snx9 PE=1 SV=1	-1.3591	20.4474	6	6	19.5182	19.4029	20.3825	20.8153	20.9416	21.6241
sp|Q8BGH7|C42S2_MOUSE CDC42 small effector protein 2 OS=Mus musculus OX=10090 GN=Cdc42se2 PE=1 SV=1	-0.926504	23.6725	4	4	23.1498	23.3948	23.0831	23.8058	24.5046	24.0968
sp|Q9QYI4|DJB12_MOUSE DnaJ homolog subfamily B member 12 OS=Mus musculus OX=10090 GN=Dnajb12 PE=1 SV=2	-1.22221	20.3009	6	6	NA	19.3526	19.7826	20.9484	21.0954	20.3258
sp|P57780|ACTN4_MOUSE Alpha-actinin-4 OS=Mus musculus OX=10090 GN=Actn4 PE=1 SV=1	-0.644723	23.8916	30;1	22;0	23.683	23.3044	23.7204	24.3549	24.0496	24.2375
sp|P29416|HEXA_MOUSE Beta-hexosaminidase subunit alpha OS=Mus musculus OX=10090 GN=Hexa PE=1 SV=2	1.08762	25.7987	20	20	25.6101	26.5898	26.8277	24.9951	25.4968	25.2729
sp|P08508|FCGR3_MOUSE Low affinity immunoglobulin gamma Fc region receptor III OS=Mus musculus OX=10090 GN=Fcgr3 PE=1 SV=1	-0.993925	24.0318	6	3	23.2686	23.6754	23.6607	24.9165	24.3419	24.328
sp|P09535|IGF2_MOUSE Insulin-like growth factor II OS=Mus musculus OX=10090 GN=Igf2 PE=1 SV=1;sp|P09535-2|IGF2_MOUSE Isoform 2 of Insulin-like growth factor II OS=Mus musculus OX=10090 GN=Igf2	3.72647	23.1954	5;5	5;5	24.7488	24.9925	22.6397	NA	20.4005	NA
sp|P61620|S61A1_MOUSE Protein transport protein Sec61 subunit alpha isoform 1 OS=Mus musculus OX=10090 GN=Sec61a1 PE=1 SV=2;sp|Q9JLR1|S61A2_MOUSE Protein transport protein Sec61 subunit alpha isoform 2 OS=Mus musculus OX=10090 GN=Sec61a2 PE=2 SV=3	-1.83645	22.8573	7;4	7;4	21.6813	20.9357	23.2003	23.7854	24.0587	23.4826
sp|Q62086|PON2_MOUSE Serum paraoxonase/arylesterase 2 OS=Mus musculus OX=10090 GN=Pon2 PE=1 SV=2	-1.88758	21.1822	7	7	19.3514	20.2031	21.1608	22.1111	22.8976	21.3693
sp|P36371|TAP2_MOUSE Antigen peptide transporter 2 OS=Mus musculus OX=10090 GN=Tap2 PE=1 SV=1	-1.32952	21.304	9	9	20.615	20.0474	21.2553	21.6551	22.2758	21.9753
sp|Q8BYU6|TOIP2_MOUSE Torsin-1A-interacting protein 2 OS=Mus musculus OX=10090 GN=Tor1aip2 PE=1 SV=1	-2.11596	20.1922	5	5	18.8451	18.9353	19.6224	19.7533	21.8227	22.1747
sp|P70302|STIM1_MOUSE Stromal interaction molecule 1 OS=Mus musculus OX=10090 GN=Stim1 PE=1 SV=2	-1.57889	23.508	34	33	23.0204	23.513	21.6224	24.0151	24.2133	24.664
sp|P08003|PDIA4_MOUSE Protein disulfide-isomerase A4 OS=Mus musculus OX=10090 GN=Pdia4 PE=1 SV=3	-0.803215	25.4623	43	43	24.8175	24.8128	25.5516	25.885	26.0444	25.6622
sp|Q9DB90|SMG9_MOUSE Protein SMG9 OS=Mus musculus OX=10090 GN=Smg9 PE=1 SV=1;sp|Q9DB90-2|SMG9_MOUSE Isoform 2 of Protein SMG9 OS=Mus musculus OX=10090 GN=Smg9	1.22683	22.439	12;8	12;8	23.5466	22.8036	NA	21.6992	21.8516	22.294
sp|Q3UHA3|SPTCS_MOUSE Spatacsin OS=Mus musculus OX=10090 GN=Spg11 PE=1 SV=3	2.12816	21.1789	16;3	16;3	21.7437	21.9475	23.0377	18.8522	20.2375	21.2548
sp|Q5SXY1|CYTSB_MOUSE Cytospin-B OS=Mus musculus OX=10090 GN=Specc1 PE=1 SV=2;sp|Q5SXY1-2|CYTSB_MOUSE Isoform 2 of Cytospin-B OS=Mus musculus OX=10090 GN=Specc1	-2.40822	23.9081	41;38	8;8	23.0375	24.1341	20.9404	24.7692	24.9241	25.6435
sp|O70194|EIF3D_MOUSE Eukaryotic translation initiation factor 3 subunit D OS=Mus musculus OX=10090 GN=Eif3d PE=1 SV=2	-2.3251	22.3654	12	12	19.9126	22.8695	20.8266	23.8005	22.9362	23.8473
sp|P09528|FRIH_MOUSE Ferritin heavy chain OS=Mus musculus OX=10090 GN=Fth1 PE=1 SV=2	1.42378	24.6833	11	11	24.5547	25.5241	26.1069	23.6364	24.5204	23.7575
sp|Q9QWT9|KIFC1_MOUSE Kinesin-like protein KIFC1 OS=Mus musculus OX=10090 GN=Kifc1 PE=1 SV=2;sp|Q9QWT9-2|KIFC1_MOUSE Isoform 2 of Kinesin-like protein KIFC1 OS=Mus musculus OX=10090 GN=Kifc1;sp|Q9QWT9-3|KIFC1_MOUSE Isoform 3 of Kinesin-like protein KIFC1 O	-2.18012	21.4473	13;12;10	13;12;10	19.1582	21.1203	NA	22.1228	22.6978	22.1374
sp|Q04447|KCRB_MOUSE Creatine kinase B-type OS=Mus musculus OX=10090 GN=Ckb PE=1 SV=1	1.91475	22.9061	11	11	23.7525	22.6862	25.1517	21.9128	21.6362	22.2972
sp|P18572-2|BASI_MOUSE Isoform 2 of Basigin OS=Mus musculus OX=10090 GN=Bsg;sp|P18572|BASI_MOUSE Basigin OS=Mus musculus OX=10090 GN=Bsg PE=1 SV=2	-1.89317	22.4581	9;9	9;9	21.7534	22.368	20.4132	23.4443	22.6982	24.0716
sp|Q8C1B7-3|SEP11_MOUSE Isoform 3 of Septin-11 OS=Mus musculus OX=10090 GN=Sept11;sp|Q8C1B7-2|SEP11_MOUSE Isoform 2 of Septin-11 OS=Mus musculus OX=10090 GN=Sept11;sp|Q8C1B7|SEP11_MOUSE Septin-11 OS=Mus musculus OX=10090 GN=Sept11 PE=1 SV=4	0.796922	22.0473	11;11;11	10;10;10	22.8344	22.3514	22.1516	21.7135	21.6056	21.6275
sp|Q62426|CYTB_MOUSE Cystatin-B OS=Mus musculus OX=10090 GN=Cstb PE=1 SV=1	-2.07185	22.022	6	6	NA	20.5938	20.964	22.5062	21.9961	24.0498
sp|Q99KK2|NEUA_MOUSE N-acylneuraminate cytidylyltransferase OS=Mus musculus OX=10090 GN=Cmas PE=1 SV=2	-1.9964	21.5792	13;5	13;5	19.9891	20.7736	NA	23.018	21.272	22.8433
sp|Q99JW4|LIMS1_MOUSE LIM and senescent cell antigen-like-containing domain protein 1 OS=Mus musculus OX=10090 GN=Lims1 PE=1 SV=3;sp|Q91XD2|LIMS2_MOUSE LIM and senescent cell antigen-like-containing domain protein 2 OS=Mus musculus OX=10090 GN=Lims2 PE=1 S	1.33131	21.0765	5;3	5;3	22.3199	21.8849	21.0217	20.6841	20.2914	20.2571
sp|Q9WUA3|PFKAP_MOUSE ATP-dependent 6-phosphofructokinase, platelet type OS=Mus musculus OX=10090 GN=Pfkp PE=1 SV=1;sp|Q9WUA3-2|PFKAP_MOUSE Isoform 2 of ATP-dependent 6-phosphofructokinase, platelet type OS=Mus musculus OX=10090 GN=Pfkp	1.82029	21.9227	16;10;3;3;3	13;7;1;1;1	22.727	22.0676	23.7041	21.5547	19.9945	21.4886
sp|P70429|EVL_MOUSE Ena/VASP-like protein OS=Mus musculus OX=10090 GN=Evl PE=1 SV=2;sp|P70429-2|EVL_MOUSE Isoform 1 of Ena/VASP-like protein OS=Mus musculus OX=10090 GN=Evl	1.52855	23.4781	19;18	19;18	24.0755	24.7149	NA	22.9661	22.17	23.4638
sp|P70372|ELAV1_MOUSE ELAV-like protein 1 OS=Mus musculus OX=10090 GN=Elavl1 PE=1 SV=2	-1.31062	21.4475	13	13	NA	21.0797	20.2425	22.0788	21.8185	22.0178
sp|Q8BG05-2|ROA3_MOUSE Isoform 2 of Heterogeneous nuclear ribonucleoprotein A3 OS=Mus musculus OX=10090 GN=Hnrnpa3	-2.30512	25.164	20	2	24.6921	25.1478	22.1944	26.1843	26.5361	26.2293
sp|Q3TCN2|PLBL2_MOUSE Putative phospholipase B-like 2 OS=Mus musculus OX=10090 GN=Plbd2 PE=1 SV=2;sp|Q3TCN2-2|PLBL2_MOUSE Isoform 2 of Putative phospholipase B-like 2 OS=Mus musculus OX=10090 GN=Plbd2	1.66267	22.1664	10;5	10;5	21.8582	23.314	23.8211	21.3087	21.7097	20.9869
sp|Q6PGG2|GMIP_MOUSE GEM-interacting protein OS=Mus musculus OX=10090 GN=Gmip PE=1 SV=1;sp|Q6PGG2-2|GMIP_MOUSE Isoform 2 of GEM-interacting protein OS=Mus musculus OX=10090 GN=Gmip	-1.11723	21.1345	13;9	13;9	20.0033	20.9958	20.7287	21.8809	21.3809	21.8176
sp|P09581|CSF1R_MOUSE Macrophage colony-stimulating factor 1 receptor OS=Mus musculus OX=10090 GN=Csf1r PE=1 SV=3	0.694949	25.8348	35	34	25.9892	26.1343	26.4234	25.1503	25.7217	25.59
sp|Q9D8B3|CHM4B_MOUSE Charged multivesicular body protein 4b OS=Mus musculus OX=10090 GN=Chmp4b PE=1 SV=2	-1.79244	25.1885	14;1	14;1	23.4169	23.7701	25.6899	25.8594	26.1306	26.2642
sp|Q8BY89-2|CTL2_MOUSE Isoform 2 of Choline transporter-like protein 2 OS=Mus musculus OX=10090 GN=Slc44a2;sp|Q8BY89|CTL2_MOUSE Choline transporter-like protein 2 OS=Mus musculus OX=10090 GN=Slc44a2 PE=1 SV=2	-0.70335	23.6404	16;15	16;15	23.3865	23.1825	23.2971	23.7366	23.922	24.3177
sp|Q8BGD9|IF4B_MOUSE Eukaryotic translation initiation factor 4B OS=Mus musculus OX=10090 GN=Eif4b PE=1 SV=1	-1.32882	23.5375	16	16	23.6677	22.7625	22.1889	24.3128	23.8862	24.4066
sp|Q9WUM4|COR1C_MOUSE Coronin-1C OS=Mus musculus OX=10090 GN=Coro1c PE=1 SV=2	-0.796822	23.3339	17;1;1;1;1	17;1;1;1;1	23.0987	22.8311	22.8768	23.9546	23.3399	23.9025
sp|P13597-2|ICAM1_MOUSE Isoform 2 of Intercellular adhesion molecule 1 OS=Mus musculus OX=10090 GN=Icam1;sp|P13597|ICAM1_MOUSE Intercellular adhesion molecule 1 OS=Mus musculus OX=10090 GN=Icam1 PE=1 SV=1	-1.04123	22.9389	12;12	12;12	22.2086	22.9218	22.1245	23.1085	23.795	23.4751
sp|Q8VEK3|HNRPU_MOUSE Heterogeneous nuclear ribonucleoprotein U OS=Mus musculus OX=10090 GN=Hnrnpu PE=1 SV=1;sp|Q8VEK3-2|HNRPU_MOUSE Isoform 2 of Heterogeneous nuclear ribonucleoprotein U OS=Mus musculus OX=10090 GN=Hnrnpu	-0.960969	22.8539	17;16	17;16	21.8923	22.5432	22.6847	23.2714	23.0759	23.6558
sp|Q9QYJ0|DNJA2_MOUSE DnaJ homolog subfamily A member 2 OS=Mus musculus OX=10090 GN=Dnaja2 PE=1 SV=1	0.93535	22.5061	11	11	23.137	22.5658	23.2186	21.9197	22.1125	22.0831
sp|O35887|CALU_MOUSE Calumenin OS=Mus musculus OX=10090 GN=Calu PE=1 SV=1	-1.05972	22.3617	5	5	22.3138	21.4504	21.7312	22.8487	23.1975	22.6284
sp|Q8BK64|AHSA1_MOUSE Activator of 90 kDa heat shock protein ATPase homolog 1 OS=Mus musculus OX=10090 GN=Ahsa1 PE=1 SV=2	2.41062	20.6052	5	5	NA	NA	22.4132	19.1741	20.667	20.1664
sp|Q9EP73|PD1L1_MOUSE Programmed cell death 1 ligand 1 OS=Mus musculus OX=10090 GN=Cd274 PE=1 SV=1	-1.51616	20.306	4	4	NA	19.1689	NA	20.8644	20.4861	20.7046
sp|Q9D115|ZN706_MOUSE Zinc finger protein 706 OS=Mus musculus OX=10090 GN=Znf706 PE=1 SV=1	-1.59278	21.4134	1	1	NA	20.2188	NA	21.5571	21.7777	22.1
sp|Q6QLQ4|CLC7A_MOUSE C-type lectin domain family 7 member A OS=Mus musculus OX=10090 GN=Clec7a PE=1 SV=3	-1.06516	20.7554	1	1	20.2867	20.4731	19.9087	21.1274	21.1122	21.6244
sp|Q9CZE3|RAB32_MOUSE Ras-related protein Rab-32 OS=Mus musculus OX=10090 GN=Rab32 PE=1 SV=3	-0.733958	26.296	22;3;1	22;3;1	25.8215	25.5971	26.3684	26.5753	26.6381	26.7754
sp|P62245|RS15A_MOUSE 40S ribosomal protein S15a OS=Mus musculus OX=10090 GN=Rps15a PE=1 SV=2	-0.826306	23.6765	9	9	22.9743	23.6805	23.1355	24.2274	24.1398	23.902
sp|Q9DC16|ERGI1_MOUSE Endoplasmic reticulum-Golgi intermediate compartment protein 1 OS=Mus musculus OX=10090 GN=Ergic1 PE=1 SV=1	-1.73232	20.9637	8	8	20.6567	18.8693	20.7668	21.5141	21.8562	22.1194
sp|Q9EQS3|MYCBP_MOUSE c-Myc-binding protein OS=Mus musculus OX=10090 GN=Mycbp PE=1 SV=5	-2.01774	19.6146	3	3	17.7879	20.1467	17.8826	20.4319	20.5755	20.863
sp|P63323|RS12_MOUSE 40S ribosomal protein S12 OS=Mus musculus OX=10090 GN=Rps12 PE=1 SV=2	-1.09524	22.0224	5	5	21.8077	21.1316	21.4848	22.2081	23.092	22.4098
sp|O54988-2|SLK_MOUSE Isoform 2 of STE20-like serine/threonine-protein kinase OS=Mus musculus OX=10090 GN=Slk;sp|O54988|SLK_MOUSE STE20-like serine/threonine-protein kinase OS=Mus musculus OX=10090 GN=Slk PE=1 SV=2	1.15802	21.3397	10;10	10;10	21.8033	22.0448	21.9082	21.1989	20.0401	21.0432
sp|Q9DB25|ALG5_MOUSE Dolichyl-phosphate beta-glucosyltransferase OS=Mus musculus OX=10090 GN=Alg5 PE=1 SV=1	-1.24521	22.151	7	7	21.0258	21.619	21.9403	22.5443	23.2912	22.4853
sp|Q6PDM2|SRSF1_MOUSE Serine/arginine-rich splicing factor 1 OS=Mus musculus OX=10090 GN=Srsf1 PE=1 SV=3;sp|Q6PDM2-3|SRSF1_MOUSE Isoform 3 of Serine/arginine-rich splicing factor 1 OS=Mus musculus OX=10090 GN=Srsf1;sp|Q6PDM2-2|SRSF1_MOUSE Isoform 2 of Seri	-1.0354	20.7357	2;1;1	2;1;1	20.5319	20.283	19.839	21.4092	21.1027	21.2482
sp|P11370|ENV2_MOUSE Retrovirus-related Env polyprotein from Fv-4 locus OS=Mus musculus OX=10090 GN=Fv4 PE=1 SV=2	1.21301	19.7627	7	2	20.4253	20.8014	19.8809	18.4748	19.4628	19.531
sp|Q8BFR5|EFTU_MOUSE Elongation factor Tu, mitochondrial OS=Mus musculus OX=10090 GN=Tufm PE=1 SV=1;sp|Q8BFR5-2|EFTU_MOUSE Isoform 2 of Elongation factor Tu, mitochondrial OS=Mus musculus OX=10090 GN=Tufm	-0.637025	24.0095	19;15	19;15	23.4718	23.8113	23.7897	24.2415	24.4088	24.3337
sp|O08583|THOC4_MOUSE THO complex subunit 4 OS=Mus musculus OX=10090 GN=Alyref PE=1 SV=3;sp|O08583-2|THOC4_MOUSE Isoform 2 of THO complex subunit 4 OS=Mus musculus OX=10090 GN=Alyref;sp|Q9JJW6-2|ALRF2_MOUSE Isoform 2 of Aly/REF export factor 2 OS=Mus muscu	-1.50638	23.8201	10;7;7;4	10;7;7;4	22.667	23.1656	NA	24.1475	24.9967	24.1238
sp|Q9D1Q6|ERP44_MOUSE Endoplasmic reticulum resident protein 44 OS=Mus musculus OX=10090 GN=Erp44 PE=1 SV=1	-0.980169	23.5453	14	14	22.8757	22.6465	23.6434	24.0763	23.9706	24.0592
sp|Q9ES97-3|RTN3_MOUSE Isoform 3 of Reticulon-3 OS=Mus musculus OX=10090 GN=Rtn3;sp|Q9ES97-4|RTN3_MOUSE Isoform 4 of Reticulon-3 OS=Mus musculus OX=10090 GN=Rtn3;sp|Q9ES97-5|RTN3_MOUSE Isoform 5 of Reticulon-3 OS=Mus musculus OX=10090 GN=Rtn3;sp|Q9ES97-2|R	-1.1635	23.3181	5;4;4;4;4	5;4;4;4;4	22.5539	22.202	23.4531	23.7161	23.9137	24.0698
sp|P36423|THAS_MOUSE Thromboxane-A synthase OS=Mus musculus OX=10090 GN=Tbxas1 PE=1 SV=2	-2.33215	23.2772	23	23	20.1993	23.0491	23.085	24.3848	24.4392	24.5059
sp|Q8BML9|SYQ_MOUSE Glutamine--tRNA ligase OS=Mus musculus OX=10090 GN=Qars PE=1 SV=1	1.90279	20.9466	9	9	NA	NA	22.3737	19.9503	20.4563	21.006
sp|P97821|CATC_MOUSE Dipeptidyl peptidase 1 OS=Mus musculus OX=10090 GN=Ctsc PE=1 SV=1	1.29236	23.6396	13	13	23.5001	24.4395	24.9177	22.5138	23.447	23.0195
sp|P84104-2|SRSF3_MOUSE Isoform Short of Serine/arginine-rich splicing factor 3 OS=Mus musculus OX=10090 GN=Srsf3;sp|P84104|SRSF3_MOUSE Serine/arginine-rich splicing factor 3 OS=Mus musculus OX=10090 GN=Srsf3 PE=1 SV=1	-1.13519	22.4746	4;4	4;4	21.4284	22.1584	NA	22.6017	23.0738	23.1103
sp|P70245|EBP_MOUSE 3-beta-hydroxysteroid-Delta(8),Delta(7)-isomerase OS=Mus musculus OX=10090 GN=Ebp PE=1 SV=3	-1.02581	21.987	1	1	21.2963	21.2946	21.8314	22.5795	22.6991	22.2212
sp|Q8JZZ7|AGRL2_MOUSE Adhesion G protein-coupled receptor L2 OS=Mus musculus OX=10090 GN=Adgrl2 PE=1 SV=3;sp|Q8JZZ7-2|AGRL2_MOUSE Isoform 2 of Adhesion G protein-coupled receptor L2 OS=Mus musculus OX=10090 GN=Adgrl2	-1.39181	21.9281	22;22	21;21	21.5528	21.9309	20.2128	22.3834	22.6733	22.8152
sp|Q9WVG6-2|CARM1_MOUSE Isoform 2 of Histone-arginine methyltransferase CARM1 OS=Mus musculus OX=10090 GN=Carm1;sp|Q9WVG6|CARM1_MOUSE Histone-arginine methyltransferase CARM1 OS=Mus musculus OX=10090 GN=Carm1 PE=1 SV=2	3.43905	21.3857	8;8	8;8	22.1382	24.7599	NA	19.2642	18.9753	21.7906
sp|Q9QZD9|EIF3I_MOUSE Eukaryotic translation initiation factor 3 subunit I OS=Mus musculus OX=10090 GN=Eif3i PE=1 SV=1	-0.8999	23.0252	12	12	22.8113	22.0931	22.8215	23.5608	23.1922	23.6726
sp|P32020-2|NLTP_MOUSE Isoform SCP2 of Non-specific lipid-transfer protein OS=Mus musculus OX=10090 GN=Scp2;sp|P32020|NLTP_MOUSE Non-specific lipid-transfer protein OS=Mus musculus OX=10090 GN=Scp2 PE=1 SV=3	-0.946888	25.4845	17;17	17;17	24.9452	25.57	24.5179	25.6986	26.213	25.9623
sp|Q61072|ADAM9_MOUSE Disintegrin and metalloproteinase domain-containing protein 9 OS=Mus musculus OX=10090 GN=Adam9 PE=1 SV=2	-0.646249	23.982	23	23	23.7782	23.8299	23.3685	24.1188	24.3251	24.4714
sp|P97797|SHPS1_MOUSE Tyrosine-protein phosphatase non-receptor type substrate 1 OS=Mus musculus OX=10090 GN=Sirpa PE=1 SV=1;sp|P97797-3|SHPS1_MOUSE Isoform 3 of Tyrosine-protein phosphatase non-receptor type substrate 1 OS=Mus musculus OX=10090 GN=Sirpa	-1.8123	21.637	17;11	1;1	20.175	22.1256	19.892	22.094	22.2997	23.2358
sp|Q9R112|SQOR_MOUSE Sulfide:quinone oxidoreductase, mitochondrial OS=Mus musculus OX=10090 GN=Sqor PE=1 SV=3	-1.07611	22.5284	16	16	21.8541	21.5684	22.5485	23.1445	23.4185	22.6364
sp|Q9JJI8|RL38_MOUSE 60S ribosomal protein L38 OS=Mus musculus OX=10090 GN=Rpl38 PE=1 SV=3	-1.93442	26.8689	7	7	26.515	26.8943	24.2957	27.6148	27.722	28.1715
sp|Q64191|ASPG_MOUSE N(4)-(beta-N-acetylglucosaminyl)-L-asparaginase OS=Mus musculus OX=10090 GN=Aga PE=1 SV=1	1.1398	21.8206	7	7	21.9091	22.0827	23.1798	21.2696	21.4133	21.0693
sp|Q8BFZ9|ERLN2_MOUSE Erlin-2 OS=Mus musculus OX=10090 GN=Erlin2 PE=1 SV=1	-0.950848	24.1623	18	13	23.5209	23.2706	24.2691	24.678	24.8726	24.3625
sp|Q9D7J6|DNSL1_MOUSE Deoxyribonuclease-1-like 1 OS=Mus musculus OX=10090 GN=Dnase1l1 PE=2 SV=3	-0.882291	22.8792	12	12	22.1845	22.8731	22.2564	23.4709	23.0825	23.4076
sp|Q8K2C7-2|OS9_MOUSE Isoform 2 of Protein OS-9 OS=Mus musculus OX=10090 GN=Os9;sp|Q8K2C7|OS9_MOUSE Protein OS-9 OS=Mus musculus OX=10090 GN=Os9 PE=1 SV=2	-1.39541	21.9772	13;13	13;13	NA	20.9306	NA	22.2468	22.4731	22.2583
sp|P55772|ENTP1_MOUSE Ectonucleoside triphosphate diphosphohydrolase 1 OS=Mus musculus OX=10090 GN=Entpd1 PE=1 SV=1	-0.720956	25.6298	17	17	25.4554	25.3976	24.955	25.9217	25.7487	26.3004
sp|Q8BVI5|STX16_MOUSE Syntaxin-16 OS=Mus musculus OX=10090 GN=Stx16 PE=1 SV=3	-0.775152	21.6426	8	8	21.3512	21.223	21.1911	21.902	22.1233	22.0654
sp|B2RX12-3|MRP3_MOUSE Isoform 3 of Canalicular multispecific organic anion transporter 2 OS=Mus musculus OX=10090 GN=Abcc3;sp|B2RX12-2|MRP3_MOUSE Isoform 2 of Canalicular multispecific organic anion transporter 2 OS=Mus musculus OX=10090 GN=Abcc3;sp|B2RX1	-0.550367	24.5891	32;32;32	31;31;31	24.399	24.3675	24.1752	24.8574	24.6858	25.0495
sp|O35704|SPTC1_MOUSE Serine palmitoyltransferase 1 OS=Mus musculus OX=10090 GN=Sptlc1 PE=1 SV=2	-0.994594	22.7295	11	11	21.8786	22.0549	22.7631	23.3295	23.4862	22.8647
sp|Q04857|CO6A1_MOUSE Collagen alpha-1(VI) chain OS=Mus musculus OX=10090 GN=Col6a1 PE=1 SV=1	1.37839	22.9031	17	17	24.4397	23.7884	22.5489	22.3217	22.1125	22.2076
sp|Q9Z0P5|TWF2_MOUSE Twinfilin-2 OS=Mus musculus OX=10090 GN=Twf2 PE=1 SV=1;sp|Q9Z0P5-2|TWF2_MOUSE Isoform 2 of Twinfilin-2 OS=Mus musculus OX=10090 GN=Twf2	-1.29041	21.1681	8;7	8;7	19.8077	NA	20.9799	21.5187	21.6186	21.9154
sp|P14869|RLA0_MOUSE 60S acidic ribosomal protein P0 OS=Mus musculus OX=10090 GN=Rplp0 PE=1 SV=3	-1.1058	24.2123	16	16	22.8851	23.8014	24.2917	24.8191	24.7662	24.7104
sp|Q9JL25|RGS1_MOUSE Regulator of G-protein signaling 1 OS=Mus musculus OX=10090 GN=Rgs1 PE=2 SV=2;sp|Q9JL25-2|RGS1_MOUSE Isoform 2 of Regulator of G-protein signaling 1 OS=Mus musculus OX=10090 GN=Rgs1	1.38449	20.4145	5;4	5;4	20.6574	21.8329	NA	20.2648	19.7986	19.5186
sp|Q91V92|ACLY_MOUSE ATP-citrate synthase OS=Mus musculus OX=10090 GN=Acly PE=1 SV=1	1.51724	20.0153	7	7	20.7087	19.7965	21.3614	NA	19.2485	18.9615
sp|O09061|PSB1_MOUSE Proteasome subunit beta type-1 OS=Mus musculus OX=10090 GN=Psmb1 PE=1 SV=1	1.55526	21.0973	5	5	21.141	21.4586	22.5585	20.5327	19.7955	NA
sp|Q9CZ44|NSF1C_MOUSE NSFL1 cofactor p47 OS=Mus musculus OX=10090 GN=Nsfl1c PE=1 SV=1;sp|Q9CZ44-3|NSF1C_MOUSE Isoform 3 of NSFL1 cofactor p47 OS=Mus musculus OX=10090 GN=Nsfl1c	0.964672	20.704	5;5;2	5;5;2	21.4399	21.0034	21.1157	20.709	19.9048	20.0513
sp|P34960|MMP12_MOUSE Macrophage metalloelastase OS=Mus musculus OX=10090 GN=Mmp12 PE=1 SV=3	-2.11345	22.3315	16	16	20.6316	22.8436	20.3492	22.5824	23.7756	23.8068
sp|P62827|RAN_MOUSE GTP-binding nuclear protein Ran OS=Mus musculus OX=10090 GN=Ran PE=1 SV=3	0.792512	23.7136	10;4	10;4	24.2831	23.7821	24.2646	23.4329	22.9606	23.5587
sp|Q8BTI8-3|SRRM2_MOUSE Isoform 3 of Serine/arginine repetitive matrix protein 2 OS=Mus musculus OX=10090 GN=Srrm2;sp|Q8BTI8|SRRM2_MOUSE Serine/arginine repetitive matrix protein 2 OS=Mus musculus OX=10090 GN=Srrm2 PE=1 SV=3;sp|Q8BTI8-2|SRRM2_MOUSE Isoform	-1.34146	22.8887	15;15;12	15;15;12	22.2135	21.9542	NA	23.0316	23.0578	24.1865
sp|Q61542|STAR3_MOUSE StAR-related lipid transfer protein 3 OS=Mus musculus OX=10090 GN=Stard3 PE=1 SV=1	1.26395	21.6609	4	4	NA	22.225	22.6136	20.5161	21.6406	21.3093
sp|Q9QZ06|TOLIP_MOUSE Toll-interacting protein OS=Mus musculus OX=10090 GN=Tollip PE=1 SV=1	-2.29141	21.439	7	7	18.8131	20.0493	22.0174	21.8913	22.9976	22.8651
sp|Q8VCM7|FIBG_MOUSE Fibrinogen gamma chain OS=Mus musculus OX=10090 GN=Fgg PE=1 SV=1	2.2602	20.4642	3	3	21.7675	22.4493	19.8882	NA	19.052	19.1643
sp|Q921F2|TADBP_MOUSE TAR DNA-binding protein 43 OS=Mus musculus OX=10090 GN=Tardbp PE=1 SV=1	-0.904462	23.7257	13	13	23.3281	23.6777	22.8146	24.0469	24.4127	24.0741
sp|Q8CIM5|GPR84_MOUSE G-protein coupled receptor 84 OS=Mus musculus OX=10090 GN=Gpr84 PE=1 SV=1	-1.05898	22.4499	7	7	22.0271	21.2328	22.5012	23.1112	22.8982	22.9287
sp|Q8BHK6-4|SLAF7_MOUSE Isoform 4 of SLAM family member 7 OS=Mus musculus OX=10090 GN=Slamf7;sp|Q8BHK6|SLAF7_MOUSE SLAM family member 7 OS=Mus musculus OX=10090 GN=Slamf7 PE=1 SV=2;sp|Q8BHK6-3|SLAF7_MOUSE Isoform 3 of SLAM family member 7 OS=Mus musculus O	-1.33875	20.6564	5;5;4;4	5;5;4;4	19.83	20.4796	19.6514	21.3716	20.6082	21.9975
sp|Q8BYC6|TAOK3_MOUSE Serine/threonine-protein kinase TAO3 OS=Mus musculus OX=10090 GN=Taok3 PE=1 SV=2	0.971716	21.6541	13;1;1	11;0;0	22.5024	21.9719	NA	21.4967	21.2215	21.0782
sp|O35682|MYADM_MOUSE Myeloid-associated differentiation marker OS=Mus musculus OX=10090 GN=Myadm PE=1 SV=2	-0.716612	24.813	7	7	24.3251	24.5451	24.4939	25.0436	25.1126	25.3578
sp|Q9WTR1|TRPV2_MOUSE Transient receptor potential cation channel subfamily V member 2 OS=Mus musculus OX=10090 GN=Trpv2 PE=1 SV=2	-0.632085	26.3528	25	25	26.1593	26.0105	25.9406	26.6186	26.399	26.989
sp|P49312|ROA1_MOUSE Heterogeneous nuclear ribonucleoprotein A1 OS=Mus musculus OX=10090 GN=Hnrnpa1 PE=1 SV=2;sp|P49312-2|ROA1_MOUSE Isoform Short of Heterogeneous nuclear ribonucleoprotein A1 OS=Mus musculus OX=10090 GN=Hnrnpa1	-1.86323	25.5129	23;20	23;20	25.1302	25.5177	23.0959	26.1847	27.0386	26.1101
sp|P40124|CAP1_MOUSE Adenylyl cyclase-associated protein 1 OS=Mus musculus OX=10090 GN=Cap1 PE=1 SV=4	0.995123	25.3459	33	33	26.053	25.1467	26.3308	25.1975	24.517	24.8306
sp|P46638|RB11B_MOUSE Ras-related protein Rab-11B OS=Mus musculus OX=10090 GN=Rab11b PE=1 SV=3;sp|P62492|RB11A_MOUSE Ras-related protein Rab-11A OS=Mus musculus OX=10090 GN=Rab11a PE=1 SV=3	-0.54983	28.0066	23;21;1	23;21;1	27.5511	27.697	27.9468	28.1422	28.2944	28.4078
sp|Q91YJ2|SNX4_MOUSE Sorting nexin-4 OS=Mus musculus OX=10090 GN=Snx4 PE=1 SV=1	-1.28	24.202	22	22	24.3124	23.789	22.5847	24.6387	24.8689	25.0185
sp|P62835|RAP1A_MOUSE Ras-related protein Rap-1A OS=Mus musculus OX=10090 GN=Rap1a PE=1 SV=1	-1.62474	27.1841	16	4	25.9433	27.7524	25.4194	27.9544	27.7453	28.2896
sp|Q80UU9|PGRC2_MOUSE Membrane-associated progesterone receptor component 2 OS=Mus musculus OX=10090 GN=Pgrmc2 PE=1 SV=2	-0.993549	22.0573	7	7	21.1505	21.4037	22.1274	22.6496	22.6978	22.3148
sp|Q921W0|CHM1A_MOUSE Charged multivesicular body protein 1a OS=Mus musculus OX=10090 GN=Chmp1a PE=1 SV=1	-2.23113	23.7357	11	11	21.6855	21.6961	24.4787	25.1061	25.1644	24.2833
sp|P11352|GPX1_MOUSE Glutathione peroxidase 1 OS=Mus musculus OX=10090 GN=Gpx1 PE=1 SV=2	-1.60246	21.8092	5	5	19.8444	21.1451	22.0343	22.4895	22.5746	22.767
sp|Q8K482|EMIL2_MOUSE EMILIN-2 OS=Mus musculus OX=10090 GN=Emilin2 PE=1 SV=1	1.07765	20.9953	12	12	21.8377	21.8752	20.8896	20.1592	20.9246	20.2858
sp|Q9WVK0|ATRAP_MOUSE Type-1 angiotensin II receptor-associated protein OS=Mus musculus OX=10090 GN=Agtrap PE=1 SV=2	-2.13478	20.7279	1	1	18.5302	21.3881	19.0633	21.259	21.8791	22.2478
sp|Q9CQN6|TM14C_MOUSE Transmembrane protein 14C OS=Mus musculus OX=10090 GN=Tmem14c PE=1 SV=1	-1.30764	19.9542	1	1	18.9735	NA	NA	20.3453	20.2454	20.2528
sp|P30204|MSRE_MOUSE Macrophage scavenger receptor types I and II OS=Mus musculus OX=10090 GN=Msr1 PE=1 SV=3;sp|P30204-2|MSRE_MOUSE Isoform II of Macrophage scavenger receptor types I and II OS=Mus musculus OX=10090 GN=Msr1	-0.53246	28.8077	34;26	34;26	28.488	28.7329	28.4035	28.8393	29.1439	29.2385
sp|Q3UH93|PLXD1_MOUSE Plexin-D1 OS=Mus musculus OX=10090 GN=Plxnd1 PE=1 SV=1	-0.678511	23.945	38	35	23.6048	23.849	23.3633	24.1558	24.0464	24.6504
sp|O54916-4|REPS1_MOUSE Isoform 4 of RalBP1-associated Eps domain-containing protein 1 OS=Mus musculus OX=10090 GN=Reps1;sp|O54916|REPS1_MOUSE RalBP1-associated Eps domain-containing protein 1 OS=Mus musculus OX=10090 GN=Reps1 PE=1 SV=2;sp|O54916-3|REPS1_M	1.93195	20.5053	8;8;7;2	8;8;7;2	21.0744	21.2397	21.52	NA	20.4623	18.2299
sp|B2RXS4|PLXB2_MOUSE Plexin-B2 OS=Mus musculus OX=10090 GN=Plxnb2 PE=1 SV=1	-0.514329	27.5385	88	85	27.3897	27.3927	27.0615	27.723	27.6457	28.0181
sp|Q9QXD8|LIMD1_MOUSE LIM domain-containing protein 1 OS=Mus musculus OX=10090 GN=Limd1 PE=1 SV=2	-1.84653	20.4656	7	7	NA	19.0807	NA	21.499	20.3397	20.9431
sp|O35448|PPT2_MOUSE Lysosomal thioesterase PPT2 OS=Mus musculus OX=10090 GN=Ppt2 PE=1 SV=1	1.46042	19.8633	3	3	NA	20.9587	NA	19.351	19.8428	19.3009
sp|P47758|SRPRB_MOUSE Signal recognition particle receptor subunit beta OS=Mus musculus OX=10090 GN=Srprb PE=1 SV=1	-0.858578	22.7867	10	10	22.06	22.3479	22.6644	23.342	23.4746	22.8314
sp|P29758|OAT_MOUSE Ornithine aminotransferase, mitochondrial OS=Mus musculus OX=10090 GN=Oat PE=1 SV=1	-1.06594	22.9054	16	16	22.0771	22.0241	23.0162	23.4273	23.8984	22.9896
sp|Q61830|MRC1_MOUSE Macrophage mannose receptor 1 OS=Mus musculus OX=10090 GN=Mrc1 PE=1 SV=2	-0.505135	29.3359	103	103	29.3032	28.9591	28.9877	29.5369	29.435	29.7936
sp|Q91ZB7|MRGRE_MOUSE Mas-related G-protein coupled receptor member E OS=Mus musculus OX=10090 GN=Mrgpre PE=2 SV=1	-0.903319	18.7491	2	2	18.4106	18.0037	NA	19.0671	18.9215	19.3427
sp|Q9Z0L8-2|GGH_MOUSE Isoform II of Gamma-glutamyl hydrolase OS=Mus musculus OX=10090 GN=Ggh;sp|Q9Z0L8|GGH_MOUSE Gamma-glutamyl hydrolase OS=Mus musculus OX=10090 GN=Ggh PE=1 SV=2	1.51046	22.0507	7;7	7;7	21.6604	23.0558	23.7014	20.9603	21.6552	21.2707
sp|Q9CR60|GOT1B_MOUSE Vesicle transport protein GOT1B OS=Mus musculus OX=10090 GN=Golt1b PE=1 SV=1	-0.976509	21.0636	3	3	20.4252	20.2521	21.0487	21.5216	21.6462	21.4878
sp|P21995|EMB_MOUSE Embigin OS=Mus musculus OX=10090 GN=Emb PE=1 SV=2	-0.546934	25.426	13	13	25.0289	25.2836	25.1452	25.7103	25.592	25.7962
sp|P32507-2|NECT2_MOUSE Isoform Alpha of Nectin-2 OS=Mus musculus OX=10090 GN=Nectin2;sp|P32507|NECT2_MOUSE Nectin-2 OS=Mus musculus OX=10090 GN=Nectin2 PE=1 SV=2	-1.51583	21.1694	10;10	10;10	19.9929	21.3797	19.8618	21.7989	21.3673	22.6158
sp|Q791V5|MTCH2_MOUSE Mitochondrial carrier homolog 2 OS=Mus musculus OX=10090 GN=Mtch2 PE=1 SV=1	-1.56041	20.8946	5	5	NA	19.7243	NA	21.3939	21.6172	20.8429
sp|P56959|FUS_MOUSE RNA-binding protein FUS OS=Mus musculus OX=10090 GN=Fus PE=1 SV=1	-3.24462	25.4512	17	17	25.7035	24.9288	20.8545	27.1974	26.6882	27.335
sp|Q8CI95|OSB11_MOUSE Oxysterol-binding protein-related protein 11 OS=Mus musculus OX=10090 GN=Osbpl11 PE=1 SV=2	1.22791	23.0469	19;3	19;3	22.7897	23.9335	24.2593	21.9255	22.7316	22.6417
sp|P58252|EF2_MOUSE Elongation factor 2 OS=Mus musculus OX=10090 GN=Eef2 PE=1 SV=2	1.19046	24.9226	35	34	25.0242	24.9651	26.5642	24.405	24.2558	24.3213
sp|Q9Z0N1|IF2G_MOUSE Eukaryotic translation initiation factor 2 subunit 3, X-linked OS=Mus musculus OX=10090 GN=Eif2s3x PE=1 SV=2	1.30724	22.6562	10	4	NA	24.1218	22.7593	22.2332	22.1967	21.97
sp|Q8R105|VP37C_MOUSE Vacuolar protein sorting-associated protein 37C OS=Mus musculus OX=10090 GN=Vps37c PE=1 SV=1	-1.08719	22.1178	9;1	9;1	21.5899	22.126	21.0068	22.5404	22.3361	23.1077
sp|P45376|ALDR_MOUSE Aldo-keto reductase family 1 member B1 OS=Mus musculus OX=10090 GN=Akr1b1 PE=1 SV=3	1.40888	20.3062	4	4	20.513	20.548	21.5481	19.5443	19.3774	NA
sp|Q640N3-2|RHG30_MOUSE Isoform 2 of Rho GTPase-activating protein 30 OS=Mus musculus OX=10090 GN=Arhgap30;sp|Q640N3|RHG30_MOUSE Rho GTPase-activating protein 30 OS=Mus musculus OX=10090 GN=Arhgap30 PE=1 SV=3	-1.84013	21.9405	6;6	6;6	19.7958	21.8771	NA	22.3526	22.5799	23.0972
sp|Q5FWI3|CEIP2_MOUSE Cell surface hyaluronidase OS=Mus musculus OX=10090 GN=Cemip2 PE=1 SV=1	-1.31993	21.1746	19	19	20.4218	21.4355	19.6864	21.3953	21.9411	22.1672
sp|Q8VBT0|TMX1_MOUSE Thioredoxin-related transmembrane protein 1 OS=Mus musculus OX=10090 GN=Tmx1 PE=1 SV=1	-0.936287	22.0196	6	6	21.3591	21.1619	22.1333	22.505	22.446	22.512
sp|Q9Z0M5|LICH_MOUSE Lysosomal acid lipase/cholesteryl ester hydrolase OS=Mus musculus OX=10090 GN=Lipa PE=1 SV=2	1.02846	24.4613	11	11	24.202	25.1325	25.5921	23.7131	23.9822	24.1459
sp|Q3TSG4|ALKB5_MOUSE RNA demethylase ALKBH5 OS=Mus musculus OX=10090 GN=Alkbh5 PE=1 SV=2	-1.32201	20.4806	7	7	NA	19.4891	NA	20.7163	20.6952	21.0217
sp|Q9D051|ODPB_MOUSE Pyruvate dehydrogenase E1 component subunit beta, mitochondrial OS=Mus musculus OX=10090 GN=Pdhb PE=1 SV=1	-1.11693	21.7911	10	10	21.3163	21.0213	21.3602	22.7841	22.7287	21.5358
sp|Q9ES57|MO2R1_MOUSE Cell surface glycoprotein CD200 receptor 1 OS=Mus musculus OX=10090 GN=Cd200r1 PE=1 SV=1	-1.05371	21.5203	5	3	21.3087	21.2415	20.4301	22.3272	21.7674	22.047
sp|Q6ZWY6|U2D2B_MOUSE Ubiquitin-conjugating enzyme E2 D2B OS=Mus musculus OX=10090 GN=Ube2d2b PE=1 SV=1;sp|P62838|UB2D2_MOUSE Ubiquitin-conjugating enzyme E2 D2 OS=Mus musculus OX=10090 GN=Ube2d2 PE=1 SV=1;sp|P61079|UB2D3_MOUSE Ubiquitin-conjugating enzyme	1.11494	21.1387	1;1;1	1;1;1	21.412	NA	22.2034	20.6619	20.3394	21.077
sp|Q91YI4|ARRB2_MOUSE Beta-arrestin-2 OS=Mus musculus OX=10090 GN=Arrb2 PE=1 SV=1;sp|Q91YI4-2|ARRB2_MOUSE Isoform 2 of Beta-arrestin-2 OS=Mus musculus OX=10090 GN=Arrb2	0.815428	21.4393	9;9	9;9	21.852	22.2135	21.4756	21.0591	20.8066	21.2291
sp|P68254-2|1433T_MOUSE Isoform 2 of 14-3-3 protein theta OS=Mus musculus OX=10090 GN=Ywhaq;sp|P68254|1433T_MOUSE 14-3-3 protein theta OS=Mus musculus OX=10090 GN=Ywhaq PE=1 SV=1	1.06371	21.9199	9;9	6;6	22.2898	21.913	23.1523	21.3126	21.7538	21.0976
sp|P60229|EIF3E_MOUSE Eukaryotic translation initiation factor 3 subunit E OS=Mus musculus OX=10090 GN=Eif3e PE=1 SV=1	-1.04383	21.7149	9	9	21.266	21.1054	21.2075	22.6681	21.4918	22.5504
sp|Q9QXY6|EHD3_MOUSE EH domain-containing protein 3 OS=Mus musculus OX=10090 GN=Ehd3 PE=1 SV=2	1.77357	19.235	14	2	20.2189	19.7064	19.1099	17.9048	NA	NA
sp|Q3TDN2|FAF2_MOUSE FAS-associated factor 2 OS=Mus musculus OX=10090 GN=Faf2 PE=1 SV=2;sp|Q3TDN2-2|FAF2_MOUSE Isoform 2 of FAS-associated factor 2 OS=Mus musculus OX=10090 GN=Faf2	-1.7702	21.1261	10;9	10;9	19.2673	NA	20.8607	22.1091	22.1488	21.2446
sp|Q9JLJ5|ELOV1_MOUSE Elongation of very long chain fatty acids protein 1 OS=Mus musculus OX=10090 GN=Elovl1 PE=1 SV=1	-1.17534	21.5585	2	2	20.5243	20.6564	21.7318	22.0906	22.4589	21.889
sp|Q80VA0-2|GALT7_MOUSE Isoform 2 of N-acetylgalactosaminyltransferase 7 OS=Mus musculus OX=10090 GN=Galnt7;sp|Q80VA0|GALT7_MOUSE N-acetylgalactosaminyltransferase 7 OS=Mus musculus OX=10090 GN=Galnt7 PE=1 SV=2	-0.9956	20.0557	7;7;2	7;7;2	19.3132	20.2246	19.1358	20.5544	20.7001	20.4059
sp|Q91ZV7|PLDX1_MOUSE Plexin domain-containing protein 1 OS=Mus musculus OX=10090 GN=Plxdc1 PE=1 SV=2;sp|Q91ZV7-2|PLDX1_MOUSE Isoform 2 of Plexin domain-containing protein 1 OS=Mus musculus OX=10090 GN=Plxdc1	-0.998066	20.8313	8;7	8;7	20.1043	20.8408	20.0517	21.2079	20.9838	21.7993
sp|Q924Z4|CERS2_MOUSE Ceramide synthase 2 OS=Mus musculus OX=10090 GN=Cers2 PE=1 SV=1	-1.35103	22.4115	6	6	21.3179	21.1606	22.7295	22.701	23.2315	23.3286
sp|Q99NH8|TREM2_MOUSE Triggering receptor expressed on myeloid cells 2 OS=Mus musculus OX=10090 GN=Trem2 PE=1 SV=1	-0.674175	24.5932	9	1	24.0589	24.1967	24.5127	24.7115	25.1917	24.8876
sp|Q61696|HS71A_MOUSE Heat shock 70 kDa protein 1A OS=Mus musculus OX=10090 GN=Hspa1a PE=1 SV=2;sp|P17879|HS71B_MOUSE Heat shock 70 kDa protein 1B OS=Mus musculus OX=10090 GN=Hspa1b PE=1 SV=3	1.91656	21.3338	18;18	7;7	22.588	22.9505	20.763	NA	19.9852	20.3826
sp|Q99MR6-3|SRRT_MOUSE Isoform C of Serrate RNA effector molecule homolog OS=Mus musculus OX=10090 GN=Srrt;sp|Q99MR6-4|SRRT_MOUSE Isoform D of Serrate RNA effector molecule homolog OS=Mus musculus OX=10090 GN=Srrt;sp|Q99MR6-2|SRRT_MOUSE Isoform B of Serrat	-2.29792	21.3064	12;12;12;12	12;12;12;12	18.7325	21.1228	NA	22.5154	21.2558	22.9054
sp|Q9CQI3|GMFB_MOUSE Glia maturation factor beta OS=Mus musculus OX=10090 GN=Gmfb PE=1 SV=3	1.6237	19.931	4	4	20.1721	19.895	21.6743	NA	18.7594	19.1542
sp|P10649|GSTM1_MOUSE Glutathione S-transferase Mu 1 OS=Mus musculus OX=10090 GN=Gstm1 PE=1 SV=2	0.922943	24.4772	15;3;3;1;1;1	15;3;3;1;1;1	25.3607	24.7017	24.7537	24.314	23.3864	24.3469
sp|Q91X58|ZFN2B_MOUSE AN1-type zinc finger protein 2B OS=Mus musculus OX=10090 GN=Zfand2b PE=1 SV=1	0.919178	19.9424	4	4	20.3183	20.6696	NA	19.6328	19.2344	19.8571
sp|P00405|COX2_MOUSE Cytochrome c oxidase subunit 2 OS=Mus musculus OX=10090 GN=Mtco2 PE=1 SV=1	-1.03023	23.1617	8	8	22.0654	22.8051	23.0694	23.5216	24.1361	23.3729
sp|Q6IRU2|TPM4_MOUSE Tropomyosin alpha-4 chain OS=Mus musculus OX=10090 GN=Tpm4 PE=1 SV=3	1.5619	21.3546	3	3	21.3287	21.6849	22.2215	NA	NA	20.1831
sp|P26151|FCGR1_MOUSE High affinity immunoglobulin gamma Fc receptor I OS=Mus musculus OX=10090 GN=Fcgr1 PE=1 SV=1	-0.778409	23.7918	16	16	23.0938	23.7895	23.3244	24.2976	23.8683	24.377
sp|Q9QUR7|PIN1_MOUSE Peptidyl-prolyl cis-trans isomerase NIMA-interacting 1 OS=Mus musculus OX=10090 GN=Pin1 PE=1 SV=1	2.26089	24.0182	13	13	25.5931	26.7082	23.1446	22.6777	22.5117	23.4737
sp|Q78IS1|TMED3_MOUSE Transmembrane emp24 domain-containing protein 3 OS=Mus musculus OX=10090 GN=Tmed3 PE=1 SV=1	-1.10107	20.1402	4	4	19.7662	19.1764	19.8263	21.2443	20.1267	20.7011
sp|Q8BSL7|ARF2_MOUSE ADP-ribosylation factor 2 OS=Mus musculus OX=10090 GN=Arf2 PE=1 SV=2	-1.48707	22.5802	9	1	22.3608	22.5046	20.6446	23.5342	22.9197	23.5173
sp|A6H8H2|DEN4C_MOUSE DENN domain-containing protein 4C OS=Mus musculus OX=10090 GN=Dennd4c PE=1 SV=1;sp|A6H8H2-2|DEN4C_MOUSE Isoform 2 of DENN domain-containing protein 4C OS=Mus musculus OX=10090 GN=Dennd4c	-1.88756	20.4254	13;13	13;13	18.3098	NA	20.2758	21.4844	21.6567	20.4001
sp|Q810B6|ANFY1_MOUSE Rabankyrin-5 OS=Mus musculus OX=10090 GN=Ankfy1 PE=1 SV=2	-0.655651	25.4951	39;18	39;18	25.3176	24.726	25.4581	25.6036	26.0253	25.8398
sp|P06745|G6PI_MOUSE Glucose-6-phosphate isomerase OS=Mus musculus OX=10090 GN=Gpi PE=1 SV=4	1.51401	22.0008	12	7	22.2501	21.952	24.0714	21.2511	20.9811	21.4992
sp|Q64455|PTPRJ_MOUSE Receptor-type tyrosine-protein phosphatase eta OS=Mus musculus OX=10090 GN=Ptprj PE=1 SV=2	-0.620075	23.9267	26	26	23.5329	23.7673	23.5497	24.1865	23.9551	24.5685
sp|Q9WVA3|BUB3_MOUSE Mitotic checkpoint protein BUB3 OS=Mus musculus OX=10090 GN=Bub3 PE=1 SV=2	-1.18481	22.2676	11	11	21.5013	21.612	NA	22.5616	22.2124	23.4505
sp|Q9CQS8|SC61B_MOUSE Protein transport protein Sec61 subunit beta OS=Mus musculus OX=10090 GN=Sec61b PE=1 SV=3	-0.80757	23.5318	4	4	23.2059	22.784	23.3941	24.0356	24.0852	23.686
sp|P26369|U2AF2_MOUSE Splicing factor U2AF 65 kDa subunit OS=Mus musculus OX=10090 GN=U2af2 PE=1 SV=3	-1.6919	21.0724	5	5	NA	19.8034	NA	22.0666	20.9488	21.4707
sp|Q9DAU1|CNPY3_MOUSE Protein canopy homolog 3 OS=Mus musculus OX=10090 GN=Cnpy3 PE=1 SV=1;sp|Q9DAU1-2|CNPY3_MOUSE Isoform 2 of Protein canopy homolog 3 OS=Mus musculus OX=10090 GN=Cnpy3	-0.911313	22.6653	10;8	10;8	22.2096	21.6766	22.7428	23.4717	23.0275	22.8637
sp|Q9WVL3|S12A7_MOUSE Solute carrier family 12 member 7 OS=Mus musculus OX=10090 GN=Slc12a7 PE=1 SV=1;sp|Q9WVL3-2|S12A7_MOUSE Isoform 2 of Solute carrier family 12 member 7 OS=Mus musculus OX=10090 GN=Slc12a7	-1.95195	22.6165	23;21	21;19	22.2548	22.8366	19.8301	23.6247	23.4628	23.6899
sp|Q80XI3-2|IF4G3_MOUSE Isoform 2 of Eukaryotic translation initiation factor 4 gamma 3 OS=Mus musculus OX=10090 GN=Eif4g3;sp|Q80XI3-4|IF4G3_MOUSE Isoform 4 of Eukaryotic translation initiation factor 4 gamma 3 OS=Mus musculus OX=10090 GN=Eif4g3;sp|Q80XI3|	1.85044	20.293	12;12;11;11	10;10;9;9	NA	21.6808	NA	19.9445	19.4319	20.1148
sp|Q80WJ7|LYRIC_MOUSE Protein LYRIC OS=Mus musculus OX=10090 GN=Mtdh PE=1 SV=1	-2.40144	22.4352	14	14	NA	19.5025	22.4861	23.4694	23.5708	23.1471
sp|Q3U7R1|ESYT1_MOUSE Extended synaptotagmin-1 OS=Mus musculus OX=10090 GN=Esyt1 PE=1 SV=2;sp|Q3U7R1-2|ESYT1_MOUSE Isoform 2 of Extended synaptotagmin-1 OS=Mus musculus OX=10090 GN=Esyt1	-0.855832	29.3788	73;57	73;57	28.4155	28.7271	29.7101	29.7397	29.826	29.8545
sp|Q8VDN2|AT1A1_MOUSE Sodium/potassium-transporting ATPase subunit alpha-1 OS=Mus musculus OX=10090 GN=Atp1a1 PE=1 SV=1	-0.407005	28.8866	70	49	28.7687	28.6473	28.6333	29.0952	28.9495	29.2255
sp|Q61545|EWS_MOUSE RNA-binding protein EWS OS=Mus musculus OX=10090 GN=Ewsr1 PE=1 SV=2	-3.78736	24.384	11	11	24.2255	24.4886	18.7567	25.7518	26.4975	26.5836
sp|Q9DCJ5|NDUA8_MOUSE NADH dehydrogenase [ubiquinone] 1 alpha subcomplex subunit 8 OS=Mus musculus OX=10090 GN=Ndufa8 PE=1 SV=3	-1.29685	20.7701	8	8	19.606	19.8428	20.9163	21.4843	21.964	20.8074
sp|Q08879-2|FBLN1_MOUSE Isoform C of Fibulin-1 OS=Mus musculus OX=10090 GN=Fbln1	2.10934	21.7891	4	1	24.339	23.2804	20.912	21.1517	20.5282	20.5234
sp|Q60870|REEP5_MOUSE Receptor expression-enhancing protein 5 OS=Mus musculus OX=10090 GN=Reep5 PE=1 SV=1	-0.995314	24.9419	10	10	24.0576	24.0076	25.2676	25.3493	25.5605	25.4091
sp|Q9CXE7|TMED5_MOUSE Transmembrane emp24 domain-containing protein 5 OS=Mus musculus OX=10090 GN=Tmed5 PE=1 SV=1	-1.20797	22.2864	6	6	20.9198	21.5942	22.5331	22.8144	22.8393	23.0173
sp|Q9R0X4|ACOT9_MOUSE Acyl-coenzyme A thioesterase 9, mitochondrial OS=Mus musculus OX=10090 GN=Acot9 PE=1 SV=1;sp|Q32MW3|ACO10_MOUSE Acyl-coenzyme A thioesterase 10, mitochondrial OS=Mus musculus OX=10090 GN=Acot10 PE=2 SV=1	-1.57242	19.788	6;4	6;4	NA	18.4593	19.2298	19.7847	21.447	20.0192
sp|Q9WVA4|TAGL2_MOUSE Transgelin-2 OS=Mus musculus OX=10090 GN=Tagln2 PE=1 SV=4	-0.713311	27.1576	23;2	23;2	27.0551	26.8369	26.5108	27.6038	27.0383	27.9006
sp|B9EJ86|OSBL8_MOUSE Oxysterol-binding protein-related protein 8 OS=Mus musculus OX=10090 GN=Osbpl8 PE=1 SV=1	-0.529096	26.1167	43;2	43;2	25.7015	25.9391	25.916	26.4366	26.6302	26.077
sp|Q9WUM3|COR1B_MOUSE Coronin-1B OS=Mus musculus OX=10090 GN=Coro1b PE=1 SV=1	-1.1631	20.7955	7	7	19.3379	20.762	20.5421	21.3855	21.4383	21.3075
sp|Q6PGH2|JUPI2_MOUSE Jupiter microtubule associated homolog 2 OS=Mus musculus OX=10090 GN=Jpt2 PE=1 SV=1	-1.69577	24.7047	14	14	25.0404	24.1733	22.3568	25.7226	25.1282	25.807
sp|P63094-2|GNAS2_MOUSE Isoform Gnas-2 of Guanine nucleotide-binding protein G(s) subunit alpha isoforms short OS=Mus musculus OX=10090 GN=Gnas;sp|Q6R0H7-4|GNAS1_MOUSE Isoform XLas-4 of Guanine nucleotide-binding protein G(s) subunit alpha isoforms XLas OS	-1.47422	24.9934	17;17;4	2;2;0	24.6867	25.072	23.0103	25.8082	25.154	26.2294
sp|Q9CY50|SSRA_MOUSE Translocon-associated protein subunit alpha OS=Mus musculus OX=10090 GN=Ssr1 PE=1 SV=1	-1.01802	21.6819	4	4	21.2262	20.5704	21.7222	22.1512	22.0824	22.3393
sp|P13808|B3A2_MOUSE Anion exchange protein 2 OS=Mus musculus OX=10090 GN=Slc4a2 PE=1 SV=1;sp|P13808-2|B3A2_MOUSE Isoform B1 of Anion exchange protein 2 OS=Mus musculus OX=10090 GN=Slc4a2;sp|P13808-3|B3A2_MOUSE Isoform B2 of Anion exchange protein 2 OS=Mus	-0.55158	24.9314	27;26;26;22;22;2;2;2	27;26;26;22;22;2;2;2	24.6944	24.8718	24.4005	25.1908	25.0153	25.4154
sp|P97797-2|SHPS1_MOUSE Isoform 2 of Tyrosine-protein phosphatase non-receptor type substrate 1 OS=Mus musculus OX=10090 GN=Sirpa	-0.582102	28.0915	18	2	27.817	28.0761	27.5082	28.1899	28.3111	28.6466
sp|P01899|HA11_MOUSE H-2 class I histocompatibility antigen, D-B alpha chain OS=Mus musculus OX=10090 GN=H2-D1 PE=1 SV=2;sp|P01897|HA1L_MOUSE H-2 class I histocompatibility antigen, L-D alpha chain OS=Mus musculus OX=10090 GN=H2-L PE=1 SV=2	-0.475534	27.7609	28;16;4;3	21;11;3;1	27.3017	27.5992	27.6686	27.922	27.9028	28.1713
sp|Q8CI59|STEA3_MOUSE Metalloreductase STEAP3 OS=Mus musculus OX=10090 GN=Steap3 PE=1 SV=1;sp|Q8CI59-2|STEA3_MOUSE Isoform 2 of Metalloreductase STEAP3 OS=Mus musculus OX=10090 GN=Steap3	-0.744516	24.9785	17;16	17;16	24.154	24.7506	24.9142	25.0785	25.3885	25.5853
sp|Q9ESP1|SDF2L_MOUSE Stromal cell-derived factor 2-like protein 1 OS=Mus musculus OX=10090 GN=Sdf2l1 PE=1 SV=2	-1.10511	23.673	10	10	22.3928	23.084	23.8845	24.2017	24.5983	23.8765
sp|Q9DBR1-2|XRN2_MOUSE Isoform 2 of 5-3 exoribonuclease 2 OS=Mus musculus OX=10090 GN=Xrn2;sp|Q9DBR1|XRN2_MOUSE 5-3 exoribonuclease 2 OS=Mus musculus OX=10090 GN=Xrn2 PE=1 SV=1	-1.308	22.8499	22;22	22;22	NA	21.8689	NA	22.8485	23.3385	23.3437
sp|Q9CY27|TECR_MOUSE Very-long-chain enoyl-CoA reductase OS=Mus musculus OX=10090 GN=Tecr PE=1 SV=1	-1.79799	22.512	9	9	21.2897	20.5883	22.9611	23.0626	24.3206	22.8499
sp|Q8VBZ3|CLPT1_MOUSE Cleft lip and palate transmembrane protein 1 homolog OS=Mus musculus OX=10090 GN=Clptm1 PE=1 SV=1	-2.19852	21.7827	11	11	18.7348	20.882	22.4336	22.8913	22.8917	22.863
sp|P48758|CBR1_MOUSE Carbonyl reductase [NADPH] 1 OS=Mus musculus OX=10090 GN=Cbr1 PE=1 SV=3	1.12605	18.8319	2	2	19.0062	18.8475	19.9931	NA	18.0819	18.2306
sp|P16125|LDHB_MOUSE L-lactate dehydrogenase B chain OS=Mus musculus OX=10090 GN=Ldhb PE=1 SV=2	2.1922	22.32	5	4	23.8311	22.75	22.0231	NA	NA	20.6759
sp|P67778|PHB_MOUSE Prohibitin OS=Mus musculus OX=10090 GN=Phb PE=1 SV=1	-1.57884	23.5833	15	15	22.2284	22.0287	24.1247	24.7959	24.7227	23.5997
sp|P31041|CD28_MOUSE T-cell-specific surface glycoprotein CD28 OS=Mus musculus OX=10090 GN=Cd28 PE=1 SV=2	-0.691494	22.9791	4	4	22.7616	22.7128	22.4256	23.265	23.2876	23.4219
sp|Q6PA06|ATLA2_MOUSE Atlastin-2 OS=Mus musculus OX=10090 GN=Atl2 PE=1 SV=1;sp|Q6PA06-2|ATLA2_MOUSE Isoform 2 of Atlastin-2 OS=Mus musculus OX=10090 GN=Atl2	-1.09959	21.6318	8;6	8;6	NA	21.2857	20.6584	22.125	22.1359	21.9541
sp|Q7TMQ7|WDR91_MOUSE WD repeat-containing protein 91 OS=Mus musculus OX=10090 GN=Wdr91 PE=1 SV=1	-0.766978	24.0719	30	30	23.6596	23.2287	24.1769	24.2223	24.7661	24.3778
sp|O08579|EMD_MOUSE Emerin OS=Mus musculus OX=10090 GN=Emd PE=1 SV=1	-0.789349	21.2604	5	5	20.5284	21.0002	21.0685	21.5596	21.9655	21.44
sp|Q8BPG6|SUMF2_MOUSE Inactive C-alpha-formylglycine-generating enzyme 2 OS=Mus musculus OX=10090 GN=Sumf2 PE=1 SV=2	-0.732277	18.981	2	2	NA	18.6238	18.4596	19.3227	19.3493	19.1499
sp|P50543|S10AB_MOUSE Protein S100-A11 OS=Mus musculus OX=10090 GN=S100a11 PE=1 SV=1	-1.13624	19.7541	2	2	19.498	18.6466	NA	20.0688	20.7468	19.81
sp|P43024|CX6A1_MOUSE Cytochrome c oxidase subunit 6A1, mitochondrial OS=Mus musculus OX=10090 GN=Cox6a1 PE=1 SV=2	-1.71328	21.187	1	1	NA	21.1025	19.2157	21.3671	22.5726	21.6774
sp|Q9D659|VISTA_MOUSE V-type immunoglobulin domain-containing suppressor of T-cell activation OS=Mus musculus OX=10090 GN=Vsir PE=1 SV=2	-0.899933	23.9929	8	8	23.5935	23.2428	23.7924	23.8788	24.8021	24.6477
sp|Q07797|LG3BP_MOUSE Galectin-3-binding protein OS=Mus musculus OX=10090 GN=Lgals3bp PE=1 SV=1	1.10481	23.0099	14	14	22.6386	23.8937	24.1546	22.1435	22.8676	22.3615
sp|Q9D7S7-2|RL22L_MOUSE Isoform 2 of 60S ribosomal protein L22-like 1 OS=Mus musculus OX=10090 GN=Rpl22l1;sp|Q9D7S7|RL22L_MOUSE 60S ribosomal protein L22-like 1 OS=Mus musculus OX=10090 GN=Rpl22l1 PE=1 SV=1	-1.13453	21.8845	5;5	5;5	21.3209	21.8762	20.7547	21.9606	23.0224	22.3724
sp|Q9ERU9|RBP2_MOUSE E3 SUMO-protein ligase RanBP2 OS=Mus musculus OX=10090 GN=Ranbp2 PE=1 SV=2	-2.37949	19.7164	15	15	18.4004	18.4207	18.7589	21.0635	18.7783	22.8767
sp|Q3TW96|UAP1L_MOUSE UDP-N-acetylhexosamine pyrophosphorylase-like protein 1 OS=Mus musculus OX=10090 GN=Uap1l1 PE=1 SV=1;sp|Q3TW96-2|UAP1L_MOUSE Isoform 2 of UDP-N-acetylhexosamine pyrophosphorylase-like protein 1 OS=Mus musculus OX=10090 GN=Uap1l1	1.4633	21.4915	7;4;1;1;1	7;4;1;1;1	NA	NA	22.589	21.5603	20.6541	21.1625
sp|P25119|TNR1B_MOUSE Tumor necrosis factor receptor superfamily member 1B OS=Mus musculus OX=10090 GN=Tnfrsf1b PE=2 SV=1	-0.650098	23.0349	9	9	22.7118	22.4749	22.9428	23.2603	23.3729	23.4467
sp|Q61982|NOTC3_MOUSE Neurogenic locus notch homolog protein 3 OS=Mus musculus OX=10090 GN=Notch3 PE=1 SV=1	1.37145	19.3014	2	2	20.5067	20.0325	19.0106	NA	18.8719	18.085
sp|Q62093|SRSF2_MOUSE Serine/arginine-rich splicing factor 2 OS=Mus musculus OX=10090 GN=Srsf2 PE=1 SV=4	-1.33678	21.3079	9	9	20.4768	20.5349	NA	21.6825	21.2791	22.5663
sp|P62821|RAB1A_MOUSE Ras-related protein Rab-1A OS=Mus musculus OX=10090 GN=Rab1A PE=1 SV=3	-0.705881	27.6991	25	12	26.8263	27.5079	27.7042	27.7288	28.2474	28.1798
sp|P80313|TCPH_MOUSE T-complex protein 1 subunit eta OS=Mus musculus OX=10090 GN=Cct7 PE=1 SV=1	1.70618	22.1771	14	14	22.1898	22.2556	24.645	21.5926	20.7883	21.591
sp|Q9CRB9|MIC19_MOUSE MICOS complex subunit Mic19 OS=Mus musculus OX=10090 GN=Chchd3 PE=1 SV=1	-0.99638	21.6491	12	12	21.0441	20.6579	21.7507	22.4377	22.4239	21.5802
sp|Q9CQR2|RS21_MOUSE 40S ribosomal protein S21 OS=Mus musculus OX=10090 GN=Rps21 PE=1 SV=1	0.780219	21.3837	5	5	21.3665	21.8348	22.1202	20.9459	20.8879	21.1471
sp|Q64092-3|TFE3_MOUSE Isoform 3 of Transcription factor E3 OS=Mus musculus OX=10090 GN=Tfe3;sp|Q64092-2|TFE3_MOUSE Isoform 2 of Transcription factor E3 OS=Mus musculus OX=10090 GN=Tfe3;sp|Q64092-4|TFE3_MOUSE Isoform 4 of Transcription factor E3 OS=Mus mus	-0.856382	20.8272	6;6;6;6	6;6;6;6	NA	20.6764	19.9503	21.1719	21.1678	21.1696
sp|Q8K1B8|URP2_MOUSE Fermitin family homolog 3 OS=Mus musculus OX=10090 GN=Fermt3 PE=1 SV=1	1.25615	23.4708	23	23	23.9943	23.3956	24.9067	23.3329	22.0234	23.1719
sp|Q99J31|OPHN1_MOUSE Oligophrenin-1 OS=Mus musculus OX=10090 GN=Ophn1 PE=1 SV=1	-1.06792	20.864	9	9	20.2605	20.1859	NA	20.9122	20.987	21.9742
sp|Q61334|BAP29_MOUSE B-cell receptor-associated protein 29 OS=Mus musculus OX=10090 GN=Bcap29 PE=1 SV=1	-1.75704	22.9663	14	14	20.7872	NA	23.0371	23.2667	24.0096	23.7312
sp|P08101-2|FCGR2_MOUSE Isoform IIB2 of Low affinity immunoglobulin gamma Fc region receptor II OS=Mus musculus OX=10090 GN=Fcgr2;sp|P08101-3|FCGR2_MOUSE Isoform IIB1 of Low affinity immunoglobulin gamma Fc region receptor II OS=Mus musculus OX=10090 GN=F	-0.708829	25.304	10;8;8	7;5;5	25.2721	24.7441	24.8326	25.5746	25.4722	25.9285
sp|Q8BGR2|LRC8D_MOUSE Volume-regulated anion channel subunit LRRC8D OS=Mus musculus OX=10090 GN=Lrrc8d PE=1 SV=1	-0.727754	22.143	16	16	21.9154	21.9801	21.4419	22.4081	22.4645	22.6481
sp|Q3UGS4|MCRI1_MOUSE Mapk-regulated corepressor-interacting protein 1 OS=Mus musculus OX=10090 GN=Mcrip1 PE=1 SV=1	-1.03861	20.9383	3	3	20.8111	20.7912	19.6548	21.3269	21.4865	21.5596
sp|P62137|PP1A_MOUSE Serine/threonine-protein phosphatase PP1-alpha catalytic subunit OS=Mus musculus OX=10090 GN=Ppp1ca PE=1 SV=1	-0.710627	24.1025	13	8	23.9916	23.9744	23.2757	24.5359	24.2103	24.6273
sp|P84091|AP2M1_MOUSE AP-2 complex subunit mu OS=Mus musculus OX=10090 GN=Ap2m1 PE=1 SV=1	-1.5718	23.6897	28	28	21.6479	22.9965	24.067	23.969	25.0556	24.4022
sp|Q9R0E2|PLOD1_MOUSE Procollagen-lysine,2-oxoglutarate 5-dioxygenase 1 OS=Mus musculus OX=10090 GN=Plod1 PE=1 SV=1	-0.849747	21.9582	19	18	20.9387	21.8706	21.7907	22.4551	22.3967	22.2975
sp|Q01853|TERA_MOUSE Transitional endoplasmic reticulum ATPase OS=Mus musculus OX=10090 GN=Vcp PE=1 SV=4	-0.732556	24.9286	49	49	24.1647	24.3139	25.2085	25.3918	25.3037	25.1892
sp|Q924X6-2|LRP8_MOUSE Isoform 2 of Low-density lipoprotein receptor-related protein 8 OS=Mus musculus OX=10090 GN=Lrp8;sp|Q924X6|LRP8_MOUSE Low-density lipoprotein receptor-related protein 8 OS=Mus musculus OX=10090 GN=Lrp8 PE=1 SV=2	-1.60625	20.0727	9;9	9;9	18.6775	19.7033	19.4278	19.5215	21.2259	21.88
sp|P80317|TCPZ_MOUSE T-complex protein 1 subunit zeta OS=Mus musculus OX=10090 GN=Cct6a PE=1 SV=3	1.4214	23.2547	16;2	16;2	23.2382	23.276	25.3821	22.7858	22.313	22.5333
sp|P26954|IL3B2_MOUSE Interleukin-3 receptor class 2 subunit beta OS=Mus musculus OX=10090 GN=Csf2rb2 PE=1 SV=1	-1.09	19.5847	6	3	18.7848	19.0765	NA	19.6569	20.0567	20.3484
sp|Q9DB20|ATPO_MOUSE ATP synthase subunit O, mitochondrial OS=Mus musculus OX=10090 GN=Atp5po PE=1 SV=1	-1.09209	24.0809	16	16	23.5561	22.7492	24.2993	24.7985	24.9024	24.18
sp|Q78PY7|SND1_MOUSE Staphylococcal nuclease domain-containing protein 1 OS=Mus musculus OX=10090 GN=Snd1 PE=1 SV=1	-0.574126	23.0411	24	24	22.6155	22.6507	22.9958	23.4838	23.4276	23.0729
sp|O88839|ADA15_MOUSE Disintegrin and metalloproteinase domain-containing protein 15 OS=Mus musculus OX=10090 GN=Adam15 PE=1 SV=2;sp|O88839-2|ADA15_MOUSE Isoform 2 of Disintegrin and metalloproteinase domain-containing protein 15 OS=Mus musculus OX=10090 G	-0.578827	22.8659	11;10;9;1	11;10;9;1	22.4665	22.7663	22.4968	23.0387	23.1369	23.2905
sp|Q6PIC6|AT1A3_MOUSE Sodium/potassium-transporting ATPase subunit alpha-3 OS=Mus musculus OX=10090 GN=Atp1a3 PE=1 SV=1	-0.510488	25.3925	54;23;4	32;3;0	25.319	25.0143	25.0783	25.7061	25.3164	25.9207
sp|Q9CQY5-2|MAGT1_MOUSE Isoform 2 of Magnesium transporter protein 1 OS=Mus musculus OX=10090 GN=Magt1;sp|Q9CQY5-3|MAGT1_MOUSE Isoform 3 of Magnesium transporter protein 1 OS=Mus musculus OX=10090 GN=Magt1;sp|Q9CQY5|MAGT1_MOUSE Magnesium transporter protei	-1.00223	22.527	8;8;8	8;8;8	21.8284	21.493	22.7561	23.0632	23.3422	22.6788
sp|P57787|MOT4_MOUSE Monocarboxylate transporter 4 OS=Mus musculus OX=10090 GN=Slc16a3 PE=1 SV=1	-0.798823	22.2396	6	6	21.9051	21.5389	22.0767	22.7923	22.6126	22.5122
sp|Q9Z1D1|EIF3G_MOUSE Eukaryotic translation initiation factor 3 subunit G OS=Mus musculus OX=10090 GN=Eif3g PE=1 SV=2	-0.800318	21.7822	6	6	21.6448	21.2774	21.2239	22.4971	21.7241	22.3258
sp|P18181|CD48_MOUSE CD48 antigen OS=Mus musculus OX=10090 GN=Cd48 PE=1 SV=1	-0.47371	27.3801	13	13	27.1093	27.1695	27.151	27.4243	27.6452	27.7814
sp|Q8QZY1|EIF3L_MOUSE Eukaryotic translation initiation factor 3 subunit L OS=Mus musculus OX=10090 GN=Eif3l PE=1 SV=1	-1.04373	21.5609	16	16	21.3339	20.389	21.3942	22.2961	21.4596	22.4926
sp|Q8BX90|FND3A_MOUSE Fibronectin type-III domain-containing protein 3A OS=Mus musculus OX=10090 GN=Fndc3a PE=1 SV=3	-1.7321	20.9877	8	8	NA	NA	19.6886	22.1468	20.7759	21.3394
sp|Q8BMS1|ECHA_MOUSE Trifunctional enzyme subunit alpha, mitochondrial OS=Mus musculus OX=10090 GN=Hadha PE=1 SV=1	-0.877193	23.4966	33	33	23.1184	22.4969	23.5587	24.2729	24.1166	23.4161
sp|Q9CYA0|CREL2_MOUSE Cysteine-rich with EGF-like domain protein 2 OS=Mus musculus OX=10090 GN=Creld2 PE=1 SV=1	-2.15162	20.9813	7	7	NA	NA	19.3676	20.639	22.085	21.8337
sp|Q5F2E7|NUFP2_MOUSE Nuclear fragile X mental retardation-interacting protein 2 OS=Mus musculus OX=10090 GN=Nufip2 PE=1 SV=1;sp|Q5F2E7-2|NUFP2_MOUSE Isoform 2 of Nuclear fragile X mental retardation-interacting protein 2 OS=Mus musculus OX=10090 GN=Nufip2	-1.57454	19.877	6;6	6;6	NA	18.6961	NA	20.9368	19.8578	20.0174
sp|Q91XL9|OSBL1_MOUSE Oxysterol-binding protein-related protein 1 OS=Mus musculus OX=10090 GN=Osbpl1a PE=1 SV=2;sp|Q91XL9-2|OSBL1_MOUSE Isoform 2 of Oxysterol-binding protein-related protein 1 OS=Mus musculus OX=10090 GN=Osbpl1a	-0.542104	24.1554	22;11;10	22;11;10	24.0336	24.0166	23.6027	24.3174	24.4945	24.4674
sp|Q9CQC8|SPG21_MOUSE Maspardin OS=Mus musculus OX=10090 GN=Spg21 PE=1 SV=1;sp|Q9CQC8-2|SPG21_MOUSE Isoform 2 of Maspardin OS=Mus musculus OX=10090 GN=Spg21	-0.827547	22.7216	7;5	7;5	21.8971	22.5964	22.43	22.8897	22.9653	23.5511
sp|P70460|VASP_MOUSE Vasodilator-stimulated phosphoprotein OS=Mus musculus OX=10090 GN=Vasp PE=1 SV=4	1.54662	24.5642	13	13	25.8648	26.3073	23.8403	23.6978	23.4789	24.1958
sp|Q8K1I7|WIPF1_MOUSE WAS/WASL-interacting protein family member 1 OS=Mus musculus OX=10090 GN=Wipf1 PE=1 SV=1	-1.14507	24.046	16	16	23.8223	24.1386	22.4596	24.6223	24.3088	24.9247
sp|Q99K48|NONO_MOUSE Non-POU domain-containing octamer-binding protein OS=Mus musculus OX=10090 GN=Nono PE=1 SV=3	-3.52845	23.9369	33;13	30;10	23.6296	24.4671	18.4213	25.4678	25.9528	25.6827
sp|P70665-2|SIAE_MOUSE Isoform 2 of Sialate O-acetylesterase OS=Mus musculus OX=10090 GN=Siae;sp|P70665|SIAE_MOUSE Sialate O-acetylesterase OS=Mus musculus OX=10090 GN=Siae PE=1 SV=3	1.01057	21.8027	4;4;1	4;4;1	21.7602	22.0709	23.0928	21.3006	21.5914	21.0003
sp|P61804|DAD1_MOUSE Dolichyl-diphosphooligosaccharide--protein glycosyltransferase subunit DAD1 OS=Mus musculus OX=10090 GN=Dad1 PE=1 SV=3	-1.27575	19.4211	2	2	18.9828	18.3214	19.4282	20.5155	19.8576	NA
sp|Q8QZT1|THIL_MOUSE Acetyl-CoA acetyltransferase, mitochondrial OS=Mus musculus OX=10090 GN=Acat1 PE=1 SV=1	-0.791332	23.4977	14	14	22.538	23.1167	23.6514	23.797	23.9264	23.9567
sp|P21855|CD72_MOUSE B-cell differentiation antigen CD72 OS=Mus musculus OX=10090 GN=Cd72 PE=1 SV=2	-1.67561	22.4175	17	17	21.7864	21.7687	21.184	21.5787	23.8131	24.3742
sp|B2RUP2-2|UN13D_MOUSE Isoform 2 of Protein unc-13 homolog D OS=Mus musculus OX=10090 GN=Unc13d;sp|B2RUP2|UN13D_MOUSE Protein unc-13 homolog D OS=Mus musculus OX=10090 GN=Unc13d PE=1 SV=2	-1.49508	22.575	15;15	15;15	22.6233	22.5045	20.3546	23.1898	23.1733	23.6044
sp|Q8VEB4|PAG15_MOUSE Group XV phospholipase A2 OS=Mus musculus OX=10090 GN=Pla2g15 PE=1 SV=1	0.925227	22.1093	9	9	21.8714	23.045	22.7995	21.7184	21.8245	21.3972
sp|P32883-2|RASK_MOUSE Isoform 2B of GTPase KRas OS=Mus musculus OX=10090 GN=Kras	-0.630993	25.5063	12	2	25.3881	25.4569	24.7272	25.7476	25.6793	26.0384
sp|P49710|HCLS1_MOUSE Hematopoietic lineage cell-specific protein OS=Mus musculus OX=10090 GN=Hcls1 PE=1 SV=2	-1.18426	26.0152	33	33	26.174	25.8247	24.2706	26.5865	26.2668	26.9687
sp|P56395|CYB5_MOUSE Cytochrome b5 OS=Mus musculus OX=10090 GN=Cyb5a PE=1 SV=2	-0.978908	24.5329	12	12	23.3522	23.895	24.883	24.9716	25.2084	24.887
sp|Q3TQI7|TLS1_MOUSE Telomere length and silencing protein 1 homolog OS=Mus musculus OX=10090 PE=1 SV=2	-1.13778	21.5615	7	7	21.4668	20.2909	NA	22.0806	21.5977	22.3715
sp|Q6PHZ2-2|KCC2D_MOUSE Isoform 2 of Calcium/calmodulin-dependent protein kinase type II subunit delta OS=Mus musculus OX=10090 GN=Camk2d;sp|Q6PHZ2-4|KCC2D_MOUSE Isoform 3 of Calcium/calmodulin-dependent protein kinase type II subunit delta OS=Mus musculus	-1.96439	20.8529	9;9;9;9;3	7;7;7;7;1	18.4144	19.3785	21.8192	21.7812	21.8271	21.897
sp|Q62178|SEM4A_MOUSE Semaphorin-4A OS=Mus musculus OX=10090 GN=Sema4a PE=1 SV=2	-1.42816	19.5558	9	9	NA	18.234	19.1639	19.5743	19.7031	21.1039
sp|P16546-2|SPTN1_MOUSE Isoform 2 of Spectrin alpha chain, non-erythrocytic 1 OS=Mus musculus OX=10090 GN=Sptan1;sp|P16546|SPTN1_MOUSE Spectrin alpha chain, non-erythrocytic 1 OS=Mus musculus OX=10090 GN=Sptan1 PE=1 SV=4	-0.5895	22.627	36;36	36;36	22.5618	22.5089	21.9261	23.016	22.9851	22.7641
sp|P30355|AL5AP_MOUSE Arachidonate 5-lipoxygenase-activating protein OS=Mus musculus OX=10090 GN=Alox5ap PE=1 SV=2	-0.887207	24.0798	2	2	23.606	23.2362	24.0664	24.7244	24.66	24.1859
sp|Q9JKC8|AP3M1_MOUSE AP-3 complex subunit mu-1 OS=Mus musculus OX=10090 GN=Ap3m1 PE=1 SV=1	0.536118	23.2128	12	10	23.3852	23.7235	23.3337	22.7194	22.9806	23.1341
sp|Q62095|DDX3Y_MOUSE ATP-dependent RNA helicase DDX3Y OS=Mus musculus OX=10090 GN=Ddx3y PE=1 SV=2	-1.73523	24.0385	48;2	13;0	24.0602	24.0271	21.4254	24.9419	24.2845	25.4919
sp|Q8QZS3|FLCN_MOUSE Folliculin OS=Mus musculus OX=10090 GN=Flcn PE=1 SV=1	-1.12548	20.1419	5	5	19.018	NA	19.9152	20.6147	20.7591	20.4026
sp|Q6ZQK5|ACAP2_MOUSE Arf-GAP with coiled-coil, ANK repeat and PH domain-containing protein 2 OS=Mus musculus OX=10090 GN=Acap2 PE=1 SV=2;sp|Q6ZQK5-2|ACAP2_MOUSE Isoform 2 of Arf-GAP with coiled-coil, ANK repeat and PH domain-containing protein 2 OS=Mus mu	1.22358	20.2536	8;7	8;7	21.5913	20.0455	20.5923	19.4035	NA	19.6354
sp|Q8R0F3|SUMF1_MOUSE Formylglycine-generating enzyme OS=Mus musculus OX=10090 GN=Sumf1 PE=1 SV=2	-0.777414	20.3304	7	7	19.7503	19.9233	20.1513	20.6083	20.9967	20.5522
sp|P35279-2|RAB6A_MOUSE Isoform 2 of Ras-related protein Rab-6A OS=Mus musculus OX=10090 GN=Rab6a;sp|P35279|RAB6A_MOUSE Ras-related protein Rab-6A OS=Mus musculus OX=10090 GN=Rab6a PE=1 SV=4	-0.634114	26.9809	15;14	7;6	26.3656	26.5637	27.0623	27.2805	27.3003	27.3131
sp|Q60930|VDAC2_MOUSE Voltage-dependent anion-selective channel protein 2 OS=Mus musculus OX=10090 GN=Vdac2 PE=1 SV=2	-0.774171	25.5801	18	18	25.2028	24.6401	25.7362	26.2171	26.0708	25.6137
sp|Q9JKK1-2|STX6_MOUSE Isoform 2 of Syntaxin-6 OS=Mus musculus OX=10090 GN=Stx6;sp|Q9JKK1|STX6_MOUSE Syntaxin-6 OS=Mus musculus OX=10090 GN=Stx6 PE=1 SV=1	-0.824536	22.4228	11;11	11;11	21.9388	22.336	21.757	22.474	22.6915	23.3399
sp|P61514|RL37A_MOUSE 60S ribosomal protein L37a OS=Mus musculus OX=10090 GN=Rpl37a PE=1 SV=2	2.09056	20.3895	3	3	NA	NA	21.9574	20.5677	20.2552	18.7777
sp|P35700|PRDX1_MOUSE Peroxiredoxin-1 OS=Mus musculus OX=10090 GN=Prdx1 PE=1 SV=1	0.633555	28.1562	25	24	28.6341	28.2444	28.5404	28.2446	27.3341	27.9395
sp|Q8R001-2|MARE2_MOUSE Isoform 2 of Microtubule-associated protein RP/EB family member 2 OS=Mus musculus OX=10090 GN=Mapre2;sp|Q8R001|MARE2_MOUSE Microtubule-associated protein RP/EB family member 2 OS=Mus musculus OX=10090 GN=Mapre2 PE=1 SV=1	0.998063	21.4733	10;10;1	10;10;1	21.5681	22.6853	21.6636	21.3824	20.4771	21.0633
sp|Q3UHX2|HAP28_MOUSE 28 kDa heat- and acid-stable phosphoprotein OS=Mus musculus OX=10090 GN=Pdap1 PE=1 SV=1	-1.22932	21.3339	6	6	19.7167	21.2203	21.2208	22.4783	21.6348	21.7326
sp|P34022|RANG_MOUSE Ran-specific GTPase-activating protein OS=Mus musculus OX=10090 GN=Ranbp1 PE=1 SV=2	1.19831	22.0057	6	6	22.4767	22.1252	22.8531	21.9789	NA	20.5945
sp|Q8CHH9|SEPT8_MOUSE Septin-8 OS=Mus musculus OX=10090 GN=Sept8 PE=1 SV=4;sp|Q8CHH9-2|SEPT8_MOUSE Isoform 2 of Septin-8 OS=Mus musculus OX=10090 GN=Sept8	-0.905045	20.368	5;5	4;4	19.887	19.9893	19.87	20.9633	20.2082	21.2899
sp|O70333|CRIPT_MOUSE Cysteine-rich PDZ-binding protein OS=Mus musculus OX=10090 GN=Cript PE=1 SV=1	-1.2197	19.2796	2	2	NA	18.3648	NA	19.7621	19.7795	19.212
sp|P28656|NP1L1_MOUSE Nucleosome assembly protein 1-like 1 OS=Mus musculus OX=10090 GN=Nap1l1 PE=1 SV=2	1.24137	21.586	8	6	21.3358	21.9456	23.3386	21.2352	20.7062	20.9545
sp|Q6A0A9|F120A_MOUSE Constitutive coactivator of PPAR-gamma-like protein 1 OS=Mus musculus OX=10090 GN=FAM120A PE=1 SV=2	-1.632	20.6175	10	10	NA	NA	19.3935	20.7254	21.7876	20.5636
sp|Q9QXW9|LAT2_MOUSE Large neutral amino acids transporter small subunit 2 OS=Mus musculus OX=10090 GN=Slc7a8 PE=1 SV=1	-0.622582	25.0727	9	9	24.7644	24.6068	24.9131	25.2266	25.1804	25.7449
sp|Q60668-3|HNRPD_MOUSE Isoform 3 of Heterogeneous nuclear ribonucleoprotein D0 OS=Mus musculus OX=10090 GN=Hnrnpd;sp|Q60668|HNRPD_MOUSE Heterogeneous nuclear ribonucleoprotein D0 OS=Mus musculus OX=10090 GN=Hnrnpd PE=1 SV=2;sp|Q60668-4|HNRPD_MOUSE Isoform	-2.55331	23.0971	16;16;14;14;1	16;16;14;14;1	22.9382	23.4568	19.0662	24.2282	24.2844	24.6086
sp|Q8JZQ9|EIF3B_MOUSE Eukaryotic translation initiation factor 3 subunit B OS=Mus musculus OX=10090 GN=Eif3b PE=1 SV=1	-2.14823	21.8239	19	19	18.9601	20.9076	22.3816	23.4796	21.729	23.4853
sp|Q6PD26|PIGS_MOUSE GPI transamidase component PIG-S OS=Mus musculus OX=10090 GN=Pigs PE=1 SV=3	-0.713956	21.2133	11	11	20.978	20.5919	NA	21.5507	21.3613	21.5848
sp|Q8BK67|RCC2_MOUSE Protein RCC2 OS=Mus musculus OX=10090 GN=Rcc2 PE=1 SV=1	-0.76247	20.6334	7	7	20.1239	20.5386	20.0942	20.6497	20.9821	21.4122
sp|Q9Z0U0|XPR1_MOUSE Xenotropic and polytropic retrovirus receptor 1 OS=Mus musculus OX=10090 GN=Xpr1 PE=1 SV=1;sp|Q9Z0U0-2|XPR1_MOUSE Isoform 2 of Xenotropic and polytropic retrovirus receptor 1 OS=Mus musculus OX=10090 GN=Xpr1	-0.888437	21.4534	11;10	11;10	20.6323	21.5615	20.8338	21.4541	22.2705	21.9683
sp|Q62167|DDX3X_MOUSE ATP-dependent RNA helicase DDX3X OS=Mus musculus OX=10090 GN=Ddx3x PE=1 SV=3;sp|P16381|DDX3L_MOUSE Putative ATP-dependent RNA helicase Pl10 OS=Mus musculus OX=10090 GN=D1Pas1 PE=1 SV=1	-1.55579	27.5572	55;40	20;6	27.507	27.7418	25.0891	28.2016	28.2083	28.5955
sp|Q8CCH2|NHLC3_MOUSE NHL repeat-containing protein 3 OS=Mus musculus OX=10090 GN=Nhlrc3 PE=1 SV=1	1.00626	21.4949	10	10	21.0807	22.4628	22.4505	20.9637	21.0483	20.9631
sp|B2RXV4|FLVC1_MOUSE Feline leukemia virus subgroup C receptor-related protein 1 OS=Mus musculus OX=10090 GN=Flvcr1 PE=2 SV=1;sp|B2RXV4-2|FLVC1_MOUSE Isoform 2 of Feline leukemia virus subgroup C receptor-related protein 1 OS=Mus musculus OX=10090 GN=Flvc	-0.827617	22.3905	4;2	4;2	22.3436	21.7205	21.8659	23.1886	22.2952	22.929
sp|Q60790|RASA3_MOUSE Ras GTPase-activating protein 3 OS=Mus musculus OX=10090 GN=Rasa3 PE=1 SV=2	-2.54504	22.4552	39;1	39;1	22.4172	22.7313	18.3995	23.7529	23.5566	23.8737
sp|O35516|NOTC2_MOUSE Neurogenic locus notch homolog protein 2 OS=Mus musculus OX=10090 GN=Notch2 PE=1 SV=2;sp|O35516-2|NOTC2_MOUSE Isoform 2 of Neurogenic locus notch homolog protein 2 OS=Mus musculus OX=10090 GN=Notch2	-0.70476	21.5896	15;14	15;14	21.202	21.1505	21.3591	21.5417	21.8926	22.3916
sp|Q9DAV9|TM38B_MOUSE Trimeric intracellular cation channel type B OS=Mus musculus OX=10090 GN=Tmem38b PE=1 SV=1	-1.03118	19.4292	2	2	NA	18.2264	19.3947	19.9363	20.0315	19.5573
sp|P18052-2|PTPRA_MOUSE Isoform 2 of Receptor-type tyrosine-protein phosphatase alpha OS=Mus musculus OX=10090 GN=Ptpra;sp|P18052|PTPRA_MOUSE Receptor-type tyrosine-protein phosphatase alpha OS=Mus musculus OX=10090 GN=Ptpra PE=1 SV=3	-0.390004	25.8494	32;31	29;28	25.7039	25.6398	25.6195	26.0578	25.9105	26.1649
sp|P59108|CPNE2_MOUSE Copine-2 OS=Mus musculus OX=10090 GN=Cpne2 PE=1 SV=1	-0.949413	22.5215	15;1;1;1;1;1	14;0;0;0;0;0	21.4852	22.2661	22.389	23.1689	22.3318	23.4879
sp|P26952-2|IL3RA_MOUSE Isoform 3 of Interleukin-3 receptor subunit alpha OS=Mus musculus OX=10090 GN=Il3ra;sp|P26952|IL3RA_MOUSE Interleukin-3 receptor subunit alpha OS=Mus musculus OX=10090 GN=Il3ra PE=2 SV=1	-0.811806	18.9994	3;3;1	3;3;1	18.5317	18.4929	NA	18.8717	19.5637	19.5369
sp|Q32NY4|CNNM3_MOUSE Metal transporter CNNM3 OS=Mus musculus OX=10090 GN=Cnnm3 PE=1 SV=2;sp|Q32NY4-2|CNNM3_MOUSE Isoform 2 of Metal transporter CNNM3 OS=Mus musculus OX=10090 GN=Cnnm3	-0.902718	21.6571	15;14	13;12	20.762	21.683	21.1722	21.7866	21.8642	22.6745
sp|Q9CRC0|VKOR1_MOUSE Vitamin K epoxide reductase complex subunit 1 OS=Mus musculus OX=10090 GN=Vkorc1 PE=1 SV=1	-1.01005	20.437	1	1	20.4279	19.4776	19.8905	20.883	21.5281	20.415
sp|O70161-3|PI51C_MOUSE Isoform 3 of Phosphatidylinositol 4-phosphate 5-kinase type-1 gamma OS=Mus musculus OX=10090 GN=Pip5k1c;sp|O70161|PI51C_MOUSE Phosphatidylinositol 4-phosphate 5-kinase type-1 gamma OS=Mus musculus OX=10090 GN=Pip5k1c PE=1 SV=2	1.12248	20.3555	5;5;2;1;1	4;4;1;0;0	21.7532	20.679	20.3179	20.3256	19.4362	19.6208
sp|Q62419|SH3G1_MOUSE Endophilin-A2 OS=Mus musculus OX=10090 GN=Sh3gl1 PE=1 SV=1	-1.0734	21.5924	12;4;1	12;4;1	NA	20.3515	21.5452	21.6578	22.3197	22.0878
sp|Q80TH2-1|ERBIN_MOUSE Isoform 1 of Erbin OS=Mus musculus OX=10090 GN=Erbin;sp|Q80TH2|ERBIN_MOUSE Erbin OS=Mus musculus OX=10090 GN=Erbin PE=1 SV=3;sp|Q80TH2-2|ERBIN_MOUSE Isoform 2 of Erbin OS=Mus musculus OX=10090 GN=Erbin	-0.534835	24.8063	45;45;45	42;42;42	24.5574	24.867	24.1922	24.9451	24.9507	25.3252
sp|Q9DCD6|GBRAP_MOUSE Gamma-aminobutyric acid receptor-associated protein OS=Mus musculus OX=10090 GN=Gabarap PE=1 SV=2	-0.756218	22.1859	4	3	21.4983	21.9963	21.9288	22.3893	22.587	22.7157
sp|Q8BX70|VP13C_MOUSE Vacuolar protein sorting-associated protein 13C OS=Mus musculus OX=10090 GN=Vps13c PE=1 SV=2;sp|Q8BX70-3|VP13C_MOUSE Isoform 3 of Vacuolar protein sorting-associated protein 13C OS=Mus musculus OX=10090 GN=Vps13c;sp|Q8BX70-2|VP13C_MOU	0.441319	25.8114	104;101;100	104;101;100	25.9845	25.9183	26.1933	25.5701	25.3367	25.8653
sp|Q61559|FCGRN_MOUSE IgG receptor FcRn large subunit p51 OS=Mus musculus OX=10090 GN=Fcgrt PE=1 SV=1	-1.51387	22.2883	6	6	20.4517	22.5105	21.6319	22.1932	22.9982	23.9443
sp|Q9CZR8|EFTS_MOUSE Elongation factor Ts, mitochondrial OS=Mus musculus OX=10090 GN=Tsfm PE=1 SV=1	-0.759595	19.3021	3	3	18.814	18.7016	19.2513	19.7746	19.4958	19.7753
sp|Q9QWY8-4|ASAP1_MOUSE Isoform 4 of Arf-GAP with SH3 domain, ANK repeat and PH domain-containing protein 1 OS=Mus musculus OX=10090 GN=Asap1;sp|Q9QWY8-3|ASAP1_MOUSE Isoform 3 of Arf-GAP with SH3 domain, ANK repeat and PH domain-containing protein 1 OS=Mus	-0.769528	22.0273	14;14;14;12	14;14;14;12	22.0459	21.2259	21.6558	22.282	22.1245	22.8297
sp|P56480|ATPB_MOUSE ATP synthase subunit beta, mitochondrial OS=Mus musculus OX=10090 GN=Atp5f1b PE=1 SV=2	-0.734197	27.6989	29	29	27.3808	26.7961	27.8186	28.3312	28.2654	27.6015
sp|P24270|CATA_MOUSE Catalase OS=Mus musculus OX=10090 GN=Cat PE=1 SV=4	-0.96208	28.0981	49	49	28.3256	27.918	26.6075	28.6832	28.4905	28.5636
sp|Q9JIS8|S12A4_MOUSE Solute carrier family 12 member 4 OS=Mus musculus OX=10090 GN=Slc12a4 PE=1 SV=2	-0.744797	22.8103	22	14	22.2835	22.7308	22.2993	22.7387	23.1642	23.645
sp|Q8R366|IGSF8_MOUSE Immunoglobulin superfamily member 8 OS=Mus musculus OX=10090 GN=Igsf8 PE=1 SV=2	-0.446028	23.4783	15	15	23.1879	23.2613	23.3166	23.6487	23.7395	23.7157
sp|Q06335-2|APLP2_MOUSE Isoform 2 of Amyloid-like protein 2 OS=Mus musculus OX=10090 GN=Aplp2;sp|Q06335|APLP2_MOUSE Amyloid-like protein 2 OS=Mus musculus OX=10090 GN=Aplp2 PE=1 SV=4	-0.635355	21.0601	9;9	8;8	20.4528	20.8873	20.8871	21.6335	21.3313	21.1685
sp|Q8BFZ3|ACTBL_MOUSE Beta-actin-like protein 2 OS=Mus musculus OX=10090 GN=Actbl2 PE=1 SV=1	5.41523	25.0623	11	1	28.2527	NA	28.3702	27.9151	20.2443	20.5293
sp|Q6R891|NEB2_MOUSE Neurabin-2 OS=Mus musculus OX=10090 GN=Ppp1r9b PE=1 SV=1;sp|Q6R891-2|NEB2_MOUSE Isoform 2 of Neurabin-2 OS=Mus musculus OX=10090 GN=Ppp1r9b	-0.715993	22.4838	12;6	12;6	21.8664	22.242	NA	22.8355	22.5496	22.9254
sp|P26443|DHE3_MOUSE Glutamate dehydrogenase 1, mitochondrial OS=Mus musculus OX=10090 GN=Glud1 PE=1 SV=1	-0.819794	25.2109	30	30	24.9054	24.2127	25.2849	25.8904	25.9114	25.0606
sp|Q3UIA2|RHG17_MOUSE Rho GTPase-activating protein 17 OS=Mus musculus OX=10090 GN=Arhgap17 PE=1 SV=1;sp|Q3UIA2-2|RHG17_MOUSE Isoform 2 of Rho GTPase-activating protein 17 OS=Mus musculus OX=10090 GN=Arhgap17;sp|Q3UIA2-4|RHG17_MOUSE Isoform 4 of Rho GTPase	-1.39434	22.9905	21;18;17;1;1;1	4;1;0;0;0;0	23.1069	22.8759	20.8971	23.7449	23.2549	24.0631
sp|P16627|HS71L_MOUSE Heat shock 70 kDa protein 1-like OS=Mus musculus OX=10090 GN=Hspa1l PE=1 SV=4	2.79277	23.2635	15	4	24.7094	26.3591	22.0733	21.1308	22.0449	NA
sp|Q9CQ69|QCR8_MOUSE Cytochrome b-c1 complex subunit 8 OS=Mus musculus OX=10090 GN=Uqcrq PE=1 SV=3	-1.23218	20.734	5	5	19.7906	19.5823	20.9808	21.531	21.9647	20.5545
sp|Q3UMW8|CLN5_MOUSE Ceroid-lipofuscinosis neuronal protein 5 homolog OS=Mus musculus OX=10090 GN=Cln5 PE=1 SV=1	0.740738	20.5519	4	4	NA	21.2118	20.7809	20.0144	20.4749	20.2775
sp|Q8C147|DOCK8_MOUSE Dedicator of cytokinesis protein 8 OS=Mus musculus OX=10090 GN=Dock8 PE=1 SV=4	-1.11064	22.5546	30;6	28;6	20.9781	22.099	22.9209	23.0967	22.9385	23.2946
sp|Q9R0P5|DEST_MOUSE Destrin OS=Mus musculus OX=10090 GN=Dstn PE=1 SV=3	1.22205	21.8083	13	9	23.0623	22.3147	21.5144	21.0971	NA	21.053
sp|Q6P9N1|HYCCI_MOUSE Hyccin OS=Mus musculus OX=10090 GN=Fam126a PE=1 SV=3	-0.794118	21.1313	10;4;4	10;4;4	20.6954	20.6142	NA	21.7028	21.6488	20.9952
sp|Q9D0M3-2|CY1_MOUSE Isoform 2 of Cytochrome c1, heme protein, mitochondrial OS=Mus musculus OX=10090 GN=Cyc1;sp|Q9D0M3|CY1_MOUSE Cytochrome c1, heme protein, mitochondrial OS=Mus musculus OX=10090 GN=Cyc1 PE=1 SV=1	-0.743578	21.1246	5;5	5;5	20.3944	NA	20.9625	21.4691	21.549	21.248
sp|P70349|HINT1_MOUSE Histidine triad nucleotide-binding protein 1 OS=Mus musculus OX=10090 GN=Hint1 PE=1 SV=3	1.10863	20.7111	4	4	20.2717	21.7582	21.7663	20.3954	19.914	20.1609
sp|Q80X80|C2C2L_MOUSE Phospholipid transfer protein C2CD2L OS=Mus musculus OX=10090 GN=C2cd2l PE=1 SV=3	-0.80959	20.3939	6	6	20.2011	19.6153	NA	21.0233	20.4335	20.6965
sp|O09000|NCOA3_MOUSE Nuclear receptor coactivator 3 OS=Mus musculus OX=10090 GN=Ncoa3 PE=1 SV=2	1.44481	20.3991	10	10	NA	21.4827	NA	19.7034	19.7058	20.7045
sp|Q9EPV8|UBL5_MOUSE Ubiquitin-like protein 5 OS=Mus musculus OX=10090 GN=Ubl5 PE=1 SV=1	1.17735	21.9525	2	2	22.1679	23.2978	21.8046	21.0051	21.4871	NA
sp|Q3U829|AP5Z1_MOUSE AP-5 complex subunit zeta-1 OS=Mus musculus OX=10090 GN=Ap5z1 PE=2 SV=1	1.08307	20.3592	7	7	20.3725	21.2413	20.7634	NA	19.4324	19.9863
sp|Q8BVA5|LDAH_MOUSE Lipid droplet-associated hydrolase OS=Mus musculus OX=10090 GN=Ldah PE=1 SV=1;sp|Q8BVA5-4|LDAH_MOUSE Isoform 4 of Lipid droplet-associated hydrolase OS=Mus musculus OX=10090 GN=Ldah;sp|Q8BVA5-3|LDAH_MOUSE Isoform 3 of Lipid droplet-ass	-0.889199	20.2278	2;1;1;1	2;1;1;1	NA	19.2589	20.1297	20.2857	20.6208	20.8441
sp|Q9DC51|GNAI3_MOUSE Guanine nucleotide-binding protein G(k) subunit alpha OS=Mus musculus OX=10090 GN=Gnai3 PE=1 SV=3	-0.513448	25.8079	30;7;6;5;5;5	14;0;0;0;0;0	25.3882	25.8262	25.439	26.0498	25.7675	26.3765
sp|P62242|RS8_MOUSE 40S ribosomal protein S8 OS=Mus musculus OX=10090 GN=Rps8 PE=1 SV=2	1.09254	20.8773	5	5	21.0631	20.7988	22.4088	20.0363	20.7795	20.1773
sp|Q8BMD8|SCMC1_MOUSE Calcium-binding mitochondrial carrier protein SCaMC-1 OS=Mus musculus OX=10090 GN=Slc25a24 PE=1 SV=1	-0.963418	22.397	13	13	21.7165	21.2931	22.7362	23.238	22.8935	22.5045
sp|Q7TPR4|ACTN1_MOUSE Alpha-actinin-1 OS=Mus musculus OX=10090 GN=Actn1 PE=1 SV=1	-0.439717	22.2359	22	14	22.1781	21.9111	21.959	22.4447	22.5339	22.3888
sp|Q9DBR7|MYPT1_MOUSE Protein phosphatase 1 regulatory subunit 12A OS=Mus musculus OX=10090 GN=Ppp1r12a PE=1 SV=2;sp|Q9DBR7-2|MYPT1_MOUSE Isoform 2 of Protein phosphatase 1 regulatory subunit 12A OS=Mus musculus OX=10090 GN=Ppp1r12a	-1.17015	23.4199	18;16	16;15	22.0568	23.3789	NA	23.3401	24.2377	24.0862
sp|Q8QZY6|TSN14_MOUSE Tetraspanin-14 OS=Mus musculus OX=10090 GN=Tspan14 PE=1 SV=1	-0.70072	22.1348	3	3	21.6925	21.6866	21.9742	22.5653	22.3121	22.5781
sp|Q61470|CD37_MOUSE Leukocyte antigen CD37 OS=Mus musculus OX=10090 GN=Cd37 PE=1 SV=1	-0.788766	20.8976	5	5	20.1368	20.7122	20.6606	20.9704	21.3569	21.5486
sp|P63254|CRIP1_MOUSE Cysteine-rich protein 1 OS=Mus musculus OX=10090 GN=Crip1 PE=1 SV=2	1.42215	27.392	9	8	28.7993	28.6344	26.8755	27.1785	27.1892	25.6749
sp|Q9D7N9|APMAP_MOUSE Adipocyte plasma membrane-associated protein OS=Mus musculus OX=10090 GN=Apmap PE=1 SV=1	-2.00412	23.0845	13	13	19.9411	22.5514	23.755	24.1061	24.2019	23.9519
sp|Q8VIJ6|SFPQ_MOUSE Splicing factor, proline- and glutamine-rich OS=Mus musculus OX=10090 GN=Sfpq PE=1 SV=1	-3.34182	24.0131	33	31	23.89	24.6638	18.4727	25.3675	26.0037	25.6808
sp|Q8BXN9|TM87A_MOUSE Transmembrane protein 87A OS=Mus musculus OX=10090 GN=Tmem87a PE=1 SV=1;sp|Q8BXN9-2|TM87A_MOUSE Isoform 2 of Transmembrane protein 87A OS=Mus musculus OX=10090 GN=Tmem87a;sp|Q8BXN9-3|TM87A_MOUSE Isoform 3 of Transmembrane protein 87A	-1.07179	20.8562	4;4;2	4;4;2	NA	20.0523	NA	20.8652	21.3061	21.201
sp|P37913|DNLI1_MOUSE DNA ligase 1 OS=Mus musculus OX=10090 GN=Lig1 PE=1 SV=2	-1.5601	20.7077	13	13	NA	19.5376	NA	20.904	20.5283	21.8609
sp|P26516|PSMD7_MOUSE 26S proteasome non-ATPase regulatory subunit 7 OS=Mus musculus OX=10090 GN=Psmd7 PE=1 SV=2	0.952316	19.3359	3	3	NA	19.3686	20.446	18.9658	19.2221	18.677
sp|O35083|PLCA_MOUSE 1-acyl-sn-glycerol-3-phosphate acyltransferase alpha OS=Mus musculus OX=10090 GN=Agpat1 PE=1 SV=1	-1.1822	18.5732	1	1	17.6865	NA	NA	19.0965	19.0641	18.4457
sp|Q9Z1N5|DX39B_MOUSE Spliceosome RNA helicase Ddx39b OS=Mus musculus OX=10090 GN=Ddx39b PE=1 SV=1;sp|Q8VDW0-2|DX39A_MOUSE Isoform 2 of ATP-dependent RNA helicase DDX39A OS=Mus musculus OX=10090 GN=Ddx39a;sp|Q8VDW0|DX39A_MOUSE ATP-dependent RNA helicase DD	0.627167	18.4971	2;1;1	2;1;1	18.8586	18.6713	18.7138	NA	18.1278	18.1137
sp|Q8R2Y8|PTH2_MOUSE Peptidyl-tRNA hydrolase 2, mitochondrial OS=Mus musculus OX=10090 GN=Ptrh2 PE=1 SV=1	-0.896535	21.0681	5	5	NA	20.3552	20.7051	21.4197	21.5103	21.3501
sp|O89023|TPP1_MOUSE Tripeptidyl-peptidase 1 OS=Mus musculus OX=10090 GN=Tpp1 PE=1 SV=2	0.74056	25.346	9	9	25.0494	25.9758	26.1235	24.7673	25.0393	25.1204
sp|O88587-2|COMT_MOUSE Isoform Soluble of Catechol O-methyltransferase OS=Mus musculus OX=10090 GN=Comt;sp|O88587|COMT_MOUSE Catechol O-methyltransferase OS=Mus musculus OX=10090 GN=Comt PE=1 SV=2	-0.86457	21.5087	5;5	5;5	20.7182	20.7852	21.7258	21.7758	22.0175	22.0298
sp|Q8R3Q0|SARAF_MOUSE Store-operated calcium entry-associated regulatory factor OS=Mus musculus OX=10090 GN=Saraf PE=1 SV=2	-1.39365	20.3807	7	7	NA	18.7347	20.3543	21.4051	20.8237	20.5857
sp|Q810A7|DDX42_MOUSE ATP-dependent RNA helicase DDX42 OS=Mus musculus OX=10090 GN=Ddx42 PE=1 SV=3;sp|Q810A7-2|DDX42_MOUSE Isoform 2 of ATP-dependent RNA helicase DDX42 OS=Mus musculus OX=10090 GN=Ddx42	-2.25854	22.3553	24;21	24;21	20.8231	23.638	19.2169	23.9376	23.0879	23.4282
sp|Q64735-2|CR1L_MOUSE Isoform 2 of Complement component receptor 1-like protein OS=Mus musculus OX=10090 GN=Cr1l;sp|Q64735|CR1L_MOUSE Complement component receptor 1-like protein OS=Mus musculus OX=10090 GN=Cr1l PE=1 SV=1	-0.47285	24.6596	16;16	16;16	24.5991	24.4479	24.2227	25.0254	24.8399	24.8228
sp|P10404|ENV1_MOUSE MLV-related proviral Env polyprotein OS=Mus musculus OX=10090 PE=1 SV=3	0.678973	24.443	18	13	24.6148	25.0061	24.7267	23.6654	24.0623	24.583
sp|Q9Z126|PLF4_MOUSE Platelet factor 4 OS=Mus musculus OX=10090 GN=Pf4 PE=1 SV=1	0.648971	24.1434	4	4	24.2376	24.5841	24.5818	23.5147	24.0056	23.9363
sp|Q64152-2|BTF3_MOUSE Isoform 2 of Transcription factor BTF3 OS=Mus musculus OX=10090 GN=Btf3;sp|Q64152|BTF3_MOUSE Transcription factor BTF3 OS=Mus musculus OX=10090 GN=Btf3 PE=1 SV=3	-0.576318	22.6566	6;5	6;5	22.2633	22.6483	22.1939	22.943	22.8334	23.058
sp|P30681|HMGB2_MOUSE High mobility group protein B2 OS=Mus musculus OX=10090 GN=Hmgb2 PE=1 SV=3	-1.28649	21.6887	6	6	20.7238	NA	NA	22.059	21.5096	22.4623
sp|P26043|RADI_MOUSE Radixin OS=Mus musculus OX=10090 GN=Rdx PE=1 SV=3	0.619054	21.5561	26	12	22.0572	22.1819	21.3578	20.9577	21.2966	21.4853
sp|P32921-2|SYWC_MOUSE Isoform 2 of Tryptophan--tRNA ligase, cytoplasmic OS=Mus musculus OX=10090 GN=Wars;sp|P32921|SYWC_MOUSE Tryptophan--tRNA ligase, cytoplasmic OS=Mus musculus OX=10090 GN=Wars PE=1 SV=2	0.993793	20.0318	4;4	4;4	20.0858	20.3519	21.1486	19.8779	18.8957	19.8313
sp|Q61187|TS101_MOUSE Tumor susceptibility gene 101 protein OS=Mus musculus OX=10090 GN=Tsg101 PE=1 SV=2	-0.593268	22.8125	11	11	22.5784	22.674	22.2954	23.0743	22.8909	23.3623
sp|Q9ES70|NEK6_MOUSE Serine/threonine-protein kinase Nek6 OS=Mus musculus OX=10090 GN=Nek6 PE=1 SV=1	1.6535	20.9227	7	6	21.5059	23.3108	20.4318	19.4759	20.0433	20.7687
sp|P53996-2|CNBP_MOUSE Isoform 2 of Cellular nucleic acid-binding protein OS=Mus musculus OX=10090 GN=Cnbp;sp|P53996-3|CNBP_MOUSE Isoform 3 of Cellular nucleic acid-binding protein OS=Mus musculus OX=10090 GN=Cnbp	2.24884	25.902	17;16	3;2	28.5846	27.8452	24.6494	25.8896	24.4593	23.9839
sp|Q8CII9-2|CRLF2_MOUSE Isoform 2 of Cytokine receptor-like factor 2 OS=Mus musculus OX=10090 GN=Crlf2;sp|Q8CII9|CRLF2_MOUSE Cytokine receptor-like factor 2 OS=Mus musculus OX=10090 GN=Crlf2 PE=1 SV=2;sp|Q8CII9-3|CRLF2_MOUSE Isoform 3 of Cytokine receptor-	-0.529863	22.999	6;6;6	6;6;6	22.7787	22.7443	22.6791	23.157	23.2206	23.4142
sp|Q9D2M8|UB2V2_MOUSE Ubiquitin-conjugating enzyme E2 variant 2 OS=Mus musculus OX=10090 GN=Ube2v2 PE=1 SV=4;sp|Q9D2M8-2|UB2V2_MOUSE Isoform 2 of Ubiquitin-conjugating enzyme E2 variant 2 OS=Mus musculus OX=10090 GN=Ube2v2	1.13767	19.8121	4;3	2;1	19.7381	19.9752	21.0884	19.5083	18.7508	NA
sp|Q3UBX0|TM109_MOUSE Transmembrane protein 109 OS=Mus musculus OX=10090 GN=Tmem109 PE=1 SV=2	-0.828004	22.2862	3	3	21.8523	21.3932	22.3712	22.5945	22.9695	22.5367
sp|Q80WG5|LRC8A_MOUSE Volume-regulated anion channel subunit LRRC8A OS=Mus musculus OX=10090 GN=Lrrc8a PE=1 SV=1	-0.634116	21.6398	9	9	21.0778	21.543	21.3475	21.8459	21.8283	22.1965
sp|Q05512-3|MARK2_MOUSE Isoform 3 of Serine/threonine-protein kinase MARK2 OS=Mus musculus OX=10090 GN=Mark2;sp|Q05512-4|MARK2_MOUSE Isoform 4 of Serine/threonine-protein kinase MARK2 OS=Mus musculus OX=10090 GN=Mark2;sp|Q05512-2|MARK2_MOUSE Isoform 2 of S	-1.30543	19.9957	9;9;9;9;1;1;1;1	9;9;9;9;1;1;1;1	NA	19.0167	NA	19.7445	20.7035	20.5183
sp|O35382|EXOC4_MOUSE Exocyst complex component 4 OS=Mus musculus OX=10090 GN=Exoc4 PE=1 SV=2	0.544212	22.3259	12	12	22.9622	22.3092	22.5225	22.2564	22.0598	21.8452
sp|Q8BU31|RAP2C_MOUSE Ras-related protein Rap-2c OS=Mus musculus OX=10090 GN=Rap2c PE=1 SV=1	-0.878299	22.5178	16	6	21.5757	22.9032	21.757	22.642	22.7746	23.4541
sp|Q9D1M0|SEC13_MOUSE Protein SEC13 homolog OS=Mus musculus OX=10090 GN=Sec13 PE=1 SV=3	1.14478	21.5254	5	5	22.5673	22.6871	21.039	21.2081	20.4928	21.1581
sp|Q07417|ACADS_MOUSE Short-chain specific acyl-CoA dehydrogenase, mitochondrial OS=Mus musculus OX=10090 GN=Acads PE=1 SV=2	-1.15287	20.9227	3	3	21.1205	19.7785	20.1397	21.7077	22.1153	20.6743
sp|Q64281|LIRB4_MOUSE Leukocyte immunoglobulin-like receptor subfamily B member 4 OS=Mus musculus OX=10090 GN=Lilrb4 PE=1 SV=1;sp|Q64281-2|LIRB4_MOUSE Isoform 2 of Leukocyte immunoglobulin-like receptor subfamily B member 4 OS=Mus musculus OX=10090 GN=Lilr	-0.433702	25.5176	12;11	10;9	25.2239	25.3189	25.3593	25.7386	25.5588	25.906
sp|P49615|CDK5_MOUSE Cyclin-dependent-like kinase 5 OS=Mus musculus OX=10090 GN=Cdk5 PE=1 SV=1	1.53585	24.4902	17;1;1;1;1;1;1	16;0;0;0;0;0;0	25.7627	26.4862	23.5255	23.6221	23.5778	23.9668
sp|Q9DCC4|P5CR3_MOUSE Pyrroline-5-carboxylate reductase 3 OS=Mus musculus OX=10090 GN=Pycr3 PE=1 SV=2	1.18935	22.5922	7	7	22.9085	23.2922	22.4678	NA	21.7002	NA
sp|P35762|CD81_MOUSE CD81 antigen OS=Mus musculus OX=10090 GN=Cd81 PE=1 SV=2	-0.534541	24.7354	6	6	24.4299	24.5171	24.4575	24.9058	24.8883	25.214
sp|Q6P8I4|PCNP_MOUSE PEST proteolytic signal-containing nuclear protein OS=Mus musculus OX=10090 GN=Pcnp PE=1 SV=1	-1.58281	24.3858	15	15	24.7099	24.2991	21.7743	25.3278	24.942	25.2619
sp|P05202|AATM_MOUSE Aspartate aminotransferase, mitochondrial OS=Mus musculus OX=10090 GN=Got2 PE=1 SV=1	-0.74652	24.3566	16	16	24.2309	23.4945	24.2247	24.9649	25.082	24.1427
sp|Q9CYG7|TOM34_MOUSE Mitochondrial import receptor subunit TOM34 OS=Mus musculus OX=10090 GN=Tomm34 PE=1 SV=1;sp|Q9CYG7-2|TOM34_MOUSE Isoform 2 of Mitochondrial import receptor subunit TOM34 OS=Mus musculus OX=10090 GN=Tomm34	0.751901	22.1826	9;8	9;8	22.125	22.9171	22.6336	21.9886	21.3052	22.1262
sp|Q9CPQ8|ATP5L_MOUSE ATP synthase subunit g, mitochondrial OS=Mus musculus OX=10090 GN=Atp5mg PE=1 SV=1	-1.32035	21.7184	5	5	20.6077	20.2575	22.3093	22.5653	22.8268	21.7436
sp|Q9CPS7|PNO1_MOUSE RNA-binding protein PNO1 OS=Mus musculus OX=10090 GN=Pno1 PE=1 SV=1	-0.987022	19.442	3	3	18.7017	NA	NA	19.7381	19.7988	19.5293
sp|P35283|RAB12_MOUSE Ras-related protein Rab-12 OS=Mus musculus OX=10090 GN=Rab12 PE=1 SV=3	-0.817594	22.5269	10	10	22.0665	21.6306	22.6572	22.8304	22.6097	23.3669
sp|Q99LE6|ABCF2_MOUSE ATP-binding cassette sub-family F member 2 OS=Mus musculus OX=10090 GN=Abcf2 PE=1 SV=1	-1.0689	20.8052	6	6	20.0789	20.2489	NA	21.9826	21.2522	20.4635
sp|Q9JIF7|COPB_MOUSE Coatomer subunit beta OS=Mus musculus OX=10090 GN=Copb1 PE=1 SV=1	2.34941	21.1095	9	9	NA	NA	22.8716	21.4091	21.1019	19.0554
sp|Q9D1J3|SARNP_MOUSE SAP domain-containing ribonucleoprotein OS=Mus musculus OX=10090 GN=Sarnp PE=1 SV=3	-2.76247	24.1995	14	14	24.1983	24.7632	19.4933	25.5228	25.7397	25.4797
sp|P30677|GNA14_MOUSE Guanine nucleotide-binding protein subunit alpha-14 OS=Mus musculus OX=10090 GN=Gna14 PE=1 SV=2	-1.0838	22.9095	8	2	22.6001	22.6632	21.8397	22.6143	23.2848	24.4553
sp|Q8BR63|F177A_MOUSE Protein FAM177A1 OS=Mus musculus OX=10090 GN=Fam177a1 PE=1 SV=1	-0.673962	20.5365	4	4	20.0179	20.2406	20.34	20.664	21.0089	20.9476
sp|O08734|BAK_MOUSE Bcl-2 homologous antagonist/killer OS=Mus musculus OX=10090 GN=Bak1 PE=1 SV=3	-0.69826	20.0485	3	3	19.8946	NA	19.3644	20.3582	20.4977	20.1275
sp|P62878|RBX1_MOUSE E3 ubiquitin-protein ligase RBX1 OS=Mus musculus OX=10090 GN=Rbx1 PE=1 SV=1	1.1309	18.6035	2	2	NA	NA	19.4517	18.2408	18.7249	17.9967
sp|P62071|RRAS2_MOUSE Ras-related protein R-Ras2 OS=Mus musculus OX=10090 GN=Rras2 PE=1 SV=1	0.782553	18.2338	4	1	18.8501	18.0864	18.9389	17.7625	18.0374	17.7278
sp|Q8BL97-3|SRSF7_MOUSE Isoform 3 of Serine/arginine-rich splicing factor 7 OS=Mus musculus OX=10090 GN=Srsf7;sp|Q8BL97-4|SRSF7_MOUSE Isoform 4 of Serine/arginine-rich splicing factor 7 OS=Mus musculus OX=10090 GN=Srsf7;sp|Q8BL97-2|SRSF7_MOUSE Isoform 2 of	-0.932307	20.9055	3;3;3;3	3;3;3;3	20.9385	20.6801	19.6994	21.3938	21.0097	21.7115
sp|Q03265|ATPA_MOUSE ATP synthase subunit alpha, mitochondrial OS=Mus musculus OX=10090 GN=Atp5f1a PE=1 SV=1	-0.715605	27.2799	48	48	26.9669	26.3101	27.4892	27.9032	27.799	27.2108
sp|Q3TZZ7|ESYT2_MOUSE Extended synaptotagmin-2 OS=Mus musculus OX=10090 GN=Esyt2 PE=1 SV=1;sp|Q3TZZ7-2|ESYT2_MOUSE Isoform 2 of Extended synaptotagmin-2 OS=Mus musculus OX=10090 GN=Esyt2	-0.575999	23.3718	27;14	27;14	22.6843	23.2093	23.3578	23.6631	23.4395	23.8769
sp|Q9CX84|RGS19_MOUSE Regulator of G-protein signaling 19 OS=Mus musculus OX=10090 GN=Rgs19 PE=1 SV=1	-0.665822	22.3722	8	8	22.3052	22.0697	21.743	22.4143	23.0187	22.6824
sp|Q04899|CDK18_MOUSE Cyclin-dependent kinase 18 OS=Mus musculus OX=10090 GN=Cdk18 PE=1 SV=1	-1.6028	21.2015	13	10	19.0876	21.3921	NA	21.4958	22.148	21.8841
sp|P41241|CSK_MOUSE Tyrosine-protein kinase CSK OS=Mus musculus OX=10090 GN=Csk PE=1 SV=2	0.626893	21.1749	11;1;1;1	11;1;1;1	21.5103	21.3309	21.6237	21.1525	20.4221	21.0096
sp|Q8BH57-2|WDR48_MOUSE Isoform 2 of WD repeat-containing protein 48 OS=Mus musculus OX=10090 GN=Wdr48;sp|Q8BH57|WDR48_MOUSE WD repeat-containing protein 48 OS=Mus musculus OX=10090 GN=Wdr48 PE=1 SV=1;sp|Q8BH57-3|WDR48_MOUSE Isoform 3 of WD repeat-containi	-1.04264	20.3571	5;5;3	5;5;3	19.5752	NA	NA	20.5083	20.4218	20.9232
sp|Q8R007-2|NECT4_MOUSE Isoform 2 of Nectin-4 OS=Mus musculus OX=10090 GN=Nectin4;sp|Q8R007|NECT4_MOUSE Nectin-4 OS=Mus musculus OX=10090 GN=Nectin4 PE=2 SV=1	-0.845137	18.9378	3;3	3;3	18.8975	18.9137	17.9882	19.4	NA	19.4898
sp|Q91XU3|PI42C_MOUSE Phosphatidylinositol 5-phosphate 4-kinase type-2 gamma OS=Mus musculus OX=10090 GN=Pip4k2c PE=1 SV=1	0.879027	19.0034	2	2	NA	19.5727	19.4889	18.8561	18.3439	18.7553
sp|Q3UPF5|ZCCHV_MOUSE Zinc finger CCCH-type antiviral protein 1 OS=Mus musculus OX=10090 GN=Zc3hav1 PE=1 SV=1;sp|Q3UPF5-2|ZCCHV_MOUSE Isoform 2 of Zinc finger CCCH-type antiviral protein 1 OS=Mus musculus OX=10090 GN=Zc3hav1	-0.666482	22.0062	18;15	18;15	21.7519	21.4172	21.8498	22.2089	21.9847	22.8248
sp|Q91WE4|CR032_MOUSE UPF0729 protein C18orf32 homolog OS=Mus musculus OX=10090 PE=3 SV=1	-1.89178	21.1632	1	1	NA	19.7444	NA	22.4297	21.9624	20.5163
sp|P48962|ADT1_MOUSE ADP/ATP translocase 1 OS=Mus musculus OX=10090 GN=Slc25a4 PE=1 SV=4	-1.9043	21.4289	17	6	20.6169	18.563	22.2505	21.561	23.2859	22.2964
sp|Q9ES46|PARVB_MOUSE Beta-parvin OS=Mus musculus OX=10090 GN=Parvb PE=1 SV=1	0.805694	20.9639	6	6	22.0029	21.0637	21.0337	20.5299	20.4997	20.6535
sp|Q61490|CD166_MOUSE CD166 antigen OS=Mus musculus OX=10090 GN=Alcam PE=1 SV=3	-0.396485	27.3127	38	38	27.0312	27.2474	27.0649	27.3176	27.4299	27.7854
sp|P35456|UPAR_MOUSE Urokinase plasminogen activator surface receptor OS=Mus musculus OX=10090 GN=Plaur PE=1 SV=1;sp|P35456-2|UPAR_MOUSE Isoform 2 of Urokinase plasminogen activator surface receptor OS=Mus musculus OX=10090 GN=Plaur	-0.602227	24.8091	10;6	10;6	24.8452	24.3533	24.3254	24.7083	25.1995	25.4228
sp|Q91V61-2|SFXN3_MOUSE Isoform 2 of Sideroflexin-3 OS=Mus musculus OX=10090 GN=Sfxn3;sp|Q91V61|SFXN3_MOUSE Sideroflexin-3 OS=Mus musculus OX=10090 GN=Sfxn3 PE=1 SV=1	-0.874787	21.8486	9;9	9;9	21.4131	20.7785	22.042	22.6144	22.5162	21.7273
sp|O35326|SRSF5_MOUSE Serine/arginine-rich splicing factor 5 OS=Mus musculus OX=10090 GN=Srsf5 PE=1 SV=2	-2.5492	21.7244	6	5	NA	19.8125	NA	20.689	23.1861	23.2101
sp|Q9Z1R3|APOM_MOUSE Apolipoprotein M OS=Mus musculus OX=10090 GN=Apom PE=1 SV=1	1.17627	21.6178	3	3	22.5	NA	NA	21.2453	20.9301	21.7959
sp|Q8CCJ3|UFL1_MOUSE E3 UFM1-protein ligase 1 OS=Mus musculus OX=10090 GN=Ufl1 PE=1 SV=2;sp|Q8CCJ3-1|UFL1_MOUSE Isoform 2 of E3 UFM1-protein ligase 1 OS=Mus musculus OX=10090 GN=Ufl1	-1.3826	21.5771	13;8;3	13;8;3	NA	NA	20.5402	22.0924	22.0648	21.6112
sp|Q8K2L8|TPC12_MOUSE Trafficking protein particle complex subunit 12 OS=Mus musculus OX=10090 GN=Trappc12 PE=1 SV=2	-1.63849	21.3262	10	10	NA	20.0974	NA	21.166	21.6766	22.365
sp|Q9CZ69|CKLF6_MOUSE CKLF-like MARVEL transmembrane domain-containing protein 6 OS=Mus musculus OX=10090 GN=Cmtm6 PE=1 SV=1	-0.73773	20.813	2	2	20.1184	20.3347	20.8792	21.3864	21.0176	21.1416
sp|Q00560|IL6RB_MOUSE Interleukin-6 receptor subunit beta OS=Mus musculus OX=10090 GN=Il6st PE=1 SV=2	0.805469	20.7791	8	8	21.1732	21.1947	21.1777	19.6239	20.8342	20.6711
sp|O70274|TP4A2_MOUSE Protein tyrosine phosphatase type IVA 2 OS=Mus musculus OX=10090 GN=Ptp4a2 PE=1 SV=1	1.14248	23.3825	6	4	23.4397	24.6963	NA	22.2725	23.0359	23.4682
sp|Q60648|SAP3_MOUSE Ganglioside GM2 activator OS=Mus musculus OX=10090 GN=Gm2a PE=1 SV=2	0.888904	22.8981	8	8	22.6598	23.3806	23.9872	22.2088	22.227	22.9251
sp|P60766|CDC42_MOUSE Cell division control protein 42 homolog OS=Mus musculus OX=10090 GN=Cdc42 PE=1 SV=2;sp|P60766-1|CDC42_MOUSE Isoform 1 of Cell division control protein 42 homolog OS=Mus musculus OX=10090 GN=Cdc42	-0.535309	25.9688	12;8;1;1;1	11;7;0;0;0	25.3707	25.6176	26.1152	26.3508	26.1715	26.1871
sp|Q9R0P6|SC11A_MOUSE Signal peptidase complex catalytic subunit SEC11A OS=Mus musculus OX=10090 GN=Sec11a PE=1 SV=1	-0.789728	22.1046	4	4	NA	21.1729	22.0886	22.2827	22.5572	22.4214
sp|P61025|CKS1_MOUSE Cyclin-dependent kinases regulatory subunit 1 OS=Mus musculus OX=10090 GN=Cks1b PE=3 SV=1	0.684149	20.851	4	4	21.012	21.511	NA	20.3451	20.7498	20.6373
sp|Q9QWR8|NAGAB_MOUSE Alpha-N-acetylgalactosaminidase OS=Mus musculus OX=10090 GN=Naga PE=1 SV=2	0.810246	22.6323	11	11	22.4092	23.2731	23.4299	21.787	22.1873	22.7072
sp|Q3U1Z5|GPSM3_MOUSE G-protein-signaling modulator 3 OS=Mus musculus OX=10090 GN=Gpsm3 PE=1 SV=2;sp|Q3U1Z5-2|GPSM3_MOUSE Isoform 2 of G-protein-signaling modulator 3 OS=Mus musculus OX=10090 GN=Gpsm3	-0.63852	23.0438	5;3	5;3	22.5561	22.9071	22.7102	23.4144	23.3487	23.3259
sp|Q9CQQ7|AT5F1_MOUSE ATP synthase F(0) complex subunit B1, mitochondrial OS=Mus musculus OX=10090 GN=Atp5pb PE=1 SV=1	-1.75701	23.2768	14	14	21.2552	21.5465	24.393	24.6148	24.4768	23.3742
sp|Q9CWG1|GLIP1_MOUSE Glioma pathogenesis-related protein 1 OS=Mus musculus OX=10090 GN=Glipr1 PE=2 SV=1	-1.69101	22.4751	7	7	19.7072	22.9433	22.2385	23.1947	23.7769	22.9904
sp|Q8VCB1|NDC1_MOUSE Nucleoporin NDC1 OS=Mus musculus OX=10090 GN=Ndc1 PE=1 SV=1	-1.68571	20.5185	8	8	18.1133	19.4532	21.4604	21.1989	21.8761	21.0091
sp|P07214|SPRC_MOUSE SPARC OS=Mus musculus OX=10090 GN=Sparc PE=1 SV=1	1.38174	20.8669	7	7	20.928	22.7049	20.626	NA	19.9627	20.1131
sp|P24063|ITAL_MOUSE Integrin alpha-L OS=Mus musculus OX=10090 GN=Itgal PE=1 SV=2	-0.343283	26.504	36	36	26.4544	26.329	26.2136	26.6165	26.627	26.7833
sp|P51174|ACADL_MOUSE Long-chain specific acyl-CoA dehydrogenase, mitochondrial OS=Mus musculus OX=10090 GN=Acadl PE=1 SV=2	-2.4679	21.9757	16	16	19.594	18.9589	23.6724	22.8562	24.0757	22.6972
sp|P47738|ALDH2_MOUSE Aldehyde dehydrogenase, mitochondrial OS=Mus musculus OX=10090 GN=Aldh2 PE=1 SV=1	-0.697866	26.8277	34;2;1;1;1	33;1;0;0;0	26.7017	25.8101	26.9246	27.4152	27.373	26.7418
sp|P55258|RAB8A_MOUSE Ras-related protein Rab-8A OS=Mus musculus OX=10090 GN=Rab8a PE=1 SV=2	-0.442342	26.8225	21;1;1	15;0;0	26.6171	26.884	26.3028	26.9586	26.9841	27.1882
sp|Q9D8S9|BOLA1_MOUSE BolA-like protein 1 OS=Mus musculus OX=10090 GN=Bola1 PE=1 SV=1	0.589301	20.4702	5	5	20.9492	20.6984	NA	20.1701	20.2761	20.2573
sp|Q9D710|TMX2_MOUSE Thioredoxin-related transmembrane protein 2 OS=Mus musculus OX=10090 GN=Tmx2 PE=1 SV=1	-0.82495	20.0056	4	4	19.7456	19.0857	19.9481	20.4112	20.8444	19.9985
sp|Q9D8V0-3|HM13_MOUSE Isoform 3 of Minor histocompatibility antigen H13 OS=Mus musculus OX=10090 GN=Hm13;sp|Q9D8V0|HM13_MOUSE Minor histocompatibility antigen H13 OS=Mus musculus OX=10090 GN=Hm13 PE=1 SV=1;sp|Q9D8V0-2|HM13_MOUSE Isoform 2 of Minor histoco	-0.714378	21.5717	4;4;2	1;1;0	21.1171	20.8802	21.6461	21.9722	22.0419	21.7725
sp|Q9QYJ3|DNJB1_MOUSE DnaJ homolog subfamily B member 1 OS=Mus musculus OX=10090 GN=Dnajb1 PE=1 SV=3	1.50507	20.6605	9	9	20.0358	22.9858	21.2175	19.4126	20.0935	20.2177
sp|C0HKE9|H2A1P_MOUSE Histone H2A type 1-P OS=Mus musculus OX=10090 GN=Hist1h2ap PE=1 SV=1;sp|C0HKE8|H2A1O_MOUSE Histone H2A type 1-O OS=Mus musculus OX=10090 GN=Hist1h2ao PE=1 SV=1;sp|C0HKE7|H2A1N_MOUSE Histone H2A type 1-N OS=Mus musculus OX=10090 GN=His	-0.98786	22.6872	6;6;6;6;6;6;6;6;6;6;6;6;6;6	2;2;2;2;2;2;2;2;2;2;2;2;2;2	22.9635	22.1978	21.4184	23.5318	22.5001	23.5114
sp|Q05816|FABP5_MOUSE Fatty acid-binding protein 5 OS=Mus musculus OX=10090 GN=Fabp5 PE=1 SV=3	-0.92064	24.361	9	9	23.0764	24.0103	24.6155	24.8157	24.3508	25.2975
sp|P25444|RS2_MOUSE 40S ribosomal protein S2 OS=Mus musculus OX=10090 GN=Rps2 PE=1 SV=3	3.43884	21.396	7	7	NA	NA	23.9751	19.1278	22.9213	19.5597
sp|Q5SSZ5|TENS3_MOUSE Tensin-3 OS=Mus musculus OX=10090 GN=Tns3 PE=1 SV=1	-0.506094	22.3762	22;9;3;3;3;3	22;9;3;3;3;3	22.3391	22.0374	21.9931	22.7915	22.3201	22.7763
sp|Q8BPB0|MOB1B_MOUSE MOB kinase activator 1B OS=Mus musculus OX=10090 GN=Mob1b PE=1 SV=3;sp|Q921Y0|MOB1A_MOUSE MOB kinase activator 1A OS=Mus musculus OX=10090 GN=Mob1a PE=2 SV=3;sp|Q921Y0-2|MOB1A_MOUSE Isoform 2 of MOB kinase activator 1A OS=Mus musculus	0.688034	21.098	5;4;3	5;4;3	21.164	21.6147	21.5473	20.9121	20.4403	20.9095
sp|O35632|HYAL2_MOUSE Hyaluronidase-2 OS=Mus musculus OX=10090 GN=Hyal2 PE=1 SV=2	-0.957977	19.9799	3	3	NA	19.2614	NA	20.393	20.2621	20.0031
sp|Q8BWW4|LARP4_MOUSE La-related protein 4 OS=Mus musculus OX=10090 GN=Larp4 PE=1 SV=2	-0.910038	20.6645	6	6	20.8071	19.6238	20.1975	21.374	20.5564	21.4281
sp|Q9D832|DNJB4_MOUSE DnaJ homolog subfamily B member 4 OS=Mus musculus OX=10090 GN=Dnajb4 PE=1 SV=1	1.60576	20.7944	10	10	20.2214	23.4376	21.133	20.3026	19.7095	19.9625
sp|Q8BQ47|CNPY4_MOUSE Protein canopy homolog 4 OS=Mus musculus OX=10090 GN=Cnpy4 PE=1 SV=1	-0.728761	21.1166	6	6	NA	20.3904	20.9683	21.5705	21.6032	21.0507
sp|Q8CHY6|P66A_MOUSE Transcriptional repressor p66 alpha OS=Mus musculus OX=10090 GN=Gatad2a PE=1 SV=2	-2.32098	19.7314	5	5	NA	17.9907	NA	18.7634	20.9432	21.2284
sp|P97820|M4K4_MOUSE Mitogen-activated protein kinase kinase kinase kinase 4 OS=Mus musculus OX=10090 GN=Map4k4 PE=1 SV=1	0.586987	23.2898	26	17	23.3621	23.227	24.1608	22.8267	23.0575	23.1048
sp|P62880|GBB2_MOUSE Guanine nucleotide-binding protein G(I)/G(S)/G(T) subunit beta-2 OS=Mus musculus OX=10090 GN=Gnb2 PE=1 SV=3	-0.639769	28.3914	26	8	28.4919	28.2326	27.4902	29.084	28.3919	28.6581
sp|Q64324|STXB2_MOUSE Syntaxin-binding protein 2 OS=Mus musculus OX=10090 GN=Stxbp2 PE=1 SV=1	-0.39254	25.0048	37	36	24.7509	24.9972	24.6776	25.3456	24.9754	25.2823
sp|Q9JII5-2|DAZP1_MOUSE Isoform 2 of DAZ-associated protein 1 OS=Mus musculus OX=10090 GN=Dazap1;sp|Q9JII5|DAZP1_MOUSE DAZ-associated protein 1 OS=Mus musculus OX=10090 GN=Dazap1 PE=1 SV=2	-0.777532	21.873	6;6	6;6	21.268	21.9699	21.2148	21.8508	22.3895	22.5451
sp|Q9DC37|MFSD1_MOUSE Major facilitator superfamily domain-containing protein 1 OS=Mus musculus OX=10090 GN=Mfsd1 PE=1 SV=1	0.843515	25.2208	8	8	25.0263	25.4543	26.4472	24.5366	25.1463	24.7142
sp|Q9D0L7-2|ARM10_MOUSE Isoform 2 of Armadillo repeat-containing protein 10 OS=Mus musculus OX=10090 GN=Armc10;sp|Q9D0L7|ARM10_MOUSE Armadillo repeat-containing protein 10 OS=Mus musculus OX=10090 GN=Armc10 PE=1 SV=1	-0.912605	20.0964	4;4	4;4	19.5832	19.1688	20.1682	20.6502	21.0949	19.9129
sp|P68033|ACTC_MOUSE Actin, alpha cardiac muscle 1 OS=Mus musculus OX=10090 GN=Actc1 PE=1 SV=1;sp|P68134|ACTS_MOUSE Actin, alpha skeletal muscle OS=Mus musculus OX=10090 GN=Acta1 PE=1 SV=1;sp|P63268|ACTH_MOUSE Actin, gamma-enteric smooth muscle OS=Mus musc	-1.15798	25.6457	27;26;24;24	6;5;4;4	23.9852	26.4084	24.8066	25.9235	26.1818	26.5688
sp|Q9CQ10|CHMP3_MOUSE Charged multivesicular body protein 3 OS=Mus musculus OX=10090 GN=Chmp3 PE=1 SV=3	-0.715003	21.8351	7	7	NA	20.9987	21.8135	22.0887	22.0971	22.1776
sp|Q99JY0|ECHB_MOUSE Trifunctional enzyme subunit beta, mitochondrial OS=Mus musculus OX=10090 GN=Hadhb PE=1 SV=1	-0.606307	23.6387	16	16	23.4765	22.9206	23.6095	24.0222	24.2038	23.5996
sp|P51912|AAAT_MOUSE Neutral amino acid transporter B(0) OS=Mus musculus OX=10090 GN=Slc1a5 PE=1 SV=2	-1.16273	21.3793	7	7	NA	21.5707	19.7927	21.5955	21.7592	22.1786
sp|Q9QYB1|CLIC4_MOUSE Chloride intracellular channel protein 4 OS=Mus musculus OX=10090 GN=Clic4 PE=1 SV=3	1.40959	21.6304	5	5	NA	21.4604	23.4919	21.3984	20.6727	21.1286
sp|Q6NVF9|CPSF6_MOUSE Cleavage and polyadenylation specificity factor subunit 6 OS=Mus musculus OX=10090 GN=Cpsf6 PE=1 SV=1	-1.145	20.2902	5	5	19.5381	19.6684	NA	20.0299	20.4285	21.7863
sp|O35316|SC6A6_MOUSE Sodium- and chloride-dependent taurine transporter OS=Mus musculus OX=10090 GN=Slc6a6 PE=1 SV=2	-0.691576	22.5018	3	3	22.1984	21.9168	22.3528	22.7769	22.5547	23.2111
sp|P70271|PDLI4_MOUSE PDZ and LIM domain protein 4 OS=Mus musculus OX=10090 GN=Pdlim4 PE=1 SV=3	1.00533	22.1127	11	11	22.9536	22.4782	NA	21.4969	21.1027	22.532
sp|P28867|KPCD_MOUSE Protein kinase C delta type OS=Mus musculus OX=10090 GN=Prkcd PE=1 SV=3;sp|P28867-2|KPCD_MOUSE Isoform 2 of Protein kinase C delta type OS=Mus musculus OX=10090 GN=Prkcd	-0.465937	22.8324	17;17	17;17	22.6197	22.4048	22.7737	23.2782	22.9841	22.9336
sp|P97370|AT1B3_MOUSE Sodium/potassium-transporting ATPase subunit beta-3 OS=Mus musculus OX=10090 GN=Atp1b3 PE=1 SV=1	-0.368347	27.0516	21	21	27.0465	26.7734	26.7824	27.3259	27.1161	27.2654
sp|Q91W53|GOGA7_MOUSE Golgin subfamily A member 7 OS=Mus musculus OX=10090 GN=Golga7 PE=1 SV=1;sp|Q91W53-2|GOGA7_MOUSE Isoform 2 of Golgin subfamily A member 7 OS=Mus musculus OX=10090 GN=Golga7	-0.589207	22.0839	7;4;1	7;4;1	21.7523	21.9236	21.6921	22.3711	22.0703	22.6941
sp|Q91VD9|NDUS1_MOUSE NADH-ubiquinone oxidoreductase 75 kDa subunit, mitochondrial OS=Mus musculus OX=10090 GN=Ndufs1 PE=1 SV=2	-2.00366	20.5049	7	7	18.9109	17.8112	21.7871	22.0029	21.9456	20.5717
sp|Q8BJW6|EIF2A_MOUSE Eukaryotic translation initiation factor 2A OS=Mus musculus OX=10090 GN=Eif2a PE=1 SV=2;sp|Q8BJW6-2|EIF2A_MOUSE Isoform 2 of Eukaryotic translation initiation factor 2A OS=Mus musculus OX=10090 GN=Eif2a	-0.762998	19.6359	6;5	6;5	NA	19.1189	19.2374	19.7635	19.5679	20.492
sp|Q922B2|SYDC_MOUSE Aspartate--tRNA ligase, cytoplasmic OS=Mus musculus OX=10090 GN=Dars PE=1 SV=2	1.73694	18.8024	7	7	NA	18.3504	21.3388	18.4507	17.8037	18.0685
sp|Q8BXA5|CLP1L_MOUSE Cleft lip and palate transmembrane protein 1-like protein OS=Mus musculus OX=10090 GN=Clptm1l PE=1 SV=1	-0.767301	19.4201	2	2	18.4693	NA	19.4502	19.6423	19.8155	19.7234
sp|Q8CE50|SNX30_MOUSE Sorting nexin-30 OS=Mus musculus OX=10090 GN=Snx30 PE=1 SV=1	-2.15278	22.9035	18	18	23.3255	23.1173	19.0384	23.8797	23.9965	24.0635
sp|Q9QYC0-2|ADDA_MOUSE Isoform 2 of Alpha-adducin OS=Mus musculus OX=10090 GN=Add1;sp|Q9QYC0|ADDA_MOUSE Alpha-adducin OS=Mus musculus OX=10090 GN=Add1 PE=1 SV=2	-0.921987	21.2589	10;10;1;1	10;10;1;1	21.3315	20.0799	NA	21.8797	21.3049	21.6984
sp|P40237|CD82_MOUSE CD82 antigen OS=Mus musculus OX=10090 GN=Cd82 PE=1 SV=1	-0.909454	22.4479	4	4	21.716	22.0127	22.2508	22.2831	22.6804	23.7445
sp|Q9CQZ0|ORML2_MOUSE ORM1-like protein 2 OS=Mus musculus OX=10090 GN=Ormdl2 PE=1 SV=1;sp|Q921I0|ORML1_MOUSE ORM1-like protein 1 OS=Mus musculus OX=10090 GN=Ormdl1 PE=2 SV=1	-0.698602	20.3323	1;1	1;1	19.6915	19.7954	20.462	20.718	20.7786	20.5481
sp|Q9WV80|SNX1_MOUSE Sorting nexin-1 OS=Mus musculus OX=10090 GN=Snx1 PE=1 SV=1	-0.435836	23.9722	18;1	16;1	24.0026	23.6344	23.6259	24.3492	23.9951	24.2261
sp|Q9Z2C5|MTM1_MOUSE Myotubularin OS=Mus musculus OX=10090 GN=Mtm1 PE=1 SV=2	0.627176	20.4031	5	5	20.5944	20.9644	NA	20.1051	19.9586	20.3931
sp|O70503|DHB12_MOUSE Very-long-chain 3-oxoacyl-CoA reductase OS=Mus musculus OX=10090 GN=Hsd17b12 PE=1 SV=1	-2.94231	22.7138	12;5	12;5	20.4063	18.6486	24.673	22.8942	25.5164	24.1443
sp|Q80TM9|NISCH_MOUSE Nischarin OS=Mus musculus OX=10090 GN=Nisch PE=1 SV=2;sp|Q80TM9-2|NISCH_MOUSE Isoform 2 of Nischarin OS=Mus musculus OX=10090 GN=Nisch;sp|Q80TM9-3|NISCH_MOUSE Isoform 3 of Nischarin OS=Mus musculus OX=10090 GN=Nisch	-1.2095	21.7664	17;15;14;6;5;4;2	17;15;14;6;5;4;2	20.668	20.3481	22.4688	22.056	23.0976	21.9598
sp|P54071|IDHP_MOUSE Isocitrate dehydrogenase [NADP], mitochondrial OS=Mus musculus OX=10090 GN=Idh2 PE=1 SV=3	-0.725322	23.8385	14	14	23.5366	22.7684	24.1225	24.3017	24.3445	23.9573
sp|Q8VDP4|CCAR2_MOUSE Cell cycle and apoptosis regulator protein 2 OS=Mus musculus OX=10090 GN=Ccar2 PE=1 SV=2	-0.939135	21.6747	17	17	20.9725	21.2499	NA	21.563	21.7151	22.8729
sp|Q8VCH8|UBXN4_MOUSE UBX domain-containing protein 4 OS=Mus musculus OX=10090 GN=Ubxn4 PE=1 SV=1	-0.990591	21.0055	5	5	NA	19.8462	20.976	21.4825	21.5656	21.157
sp|O55186|CD59A_MOUSE CD59A glycoprotein OS=Mus musculus OX=10090 GN=Cd59a PE=2 SV=1	0.824923	19.5669	2	2	20.1222	NA	20.0014	18.8961	19.4699	19.3447
sp|Q8R4U7|LUZP1_MOUSE Leucine zipper protein 1 OS=Mus musculus OX=10090 GN=Luzp1 PE=1 SV=2	-0.638552	21.8733	16	16	21.3089	21.6715	NA	22.247	21.8166	22.3226
sp|O09117-2|SYPL1_MOUSE Isoform 2 of Synaptophysin-like protein 1 OS=Mus musculus OX=10090 GN=Sypl1;sp|O09117|SYPL1_MOUSE Synaptophysin-like protein 1 OS=Mus musculus OX=10090 GN=Sypl1 PE=1 SV=2	-0.596592	24.5891	3;3	3;3	24.3963	23.9359	24.5403	24.5253	25.1613	24.9757
sp|Q3TLH4-5|PRC2C_MOUSE Isoform 5 of Protein PRRC2C OS=Mus musculus OX=10090 GN=Prrc2c;sp|Q3TLH4|PRC2C_MOUSE Protein PRRC2C OS=Mus musculus OX=10090 GN=Prrc2c PE=1 SV=3	-2.30976	23.0232	35;34;2	33;32;0	23.4251	23.3444	18.8356	24.0405	23.9161	24.5777
sp|Q3UMT1|PP12C_MOUSE Protein phosphatase 1 regulatory subunit 12C OS=Mus musculus OX=10090 GN=Ppp1r12c PE=1 SV=1	-0.797394	21.4999	15	15	21.1212	20.9217	NA	21.8538	21.2471	22.3556
sp|Q9JL15|LEG8_MOUSE Galectin-8 OS=Mus musculus OX=10090 GN=Lgals8 PE=1 SV=1	-0.725366	23.2018	16	16	23.1428	23.2663	22.1083	23.4615	23.2853	23.9466
sp|Q3UHD6|SNX27_MOUSE Sorting nexin-27 OS=Mus musculus OX=10090 GN=Snx27 PE=1 SV=2;sp|Q3UHD6-2|SNX27_MOUSE Isoform 2 of Sorting nexin-27 OS=Mus musculus OX=10090 GN=Snx27	0.455868	25.6701	38;37;1	38;37;1	25.5696	25.9175	26.207	25.1338	25.6168	25.5759
sp|Q9QZL0|RIPK3_MOUSE Receptor-interacting serine/threonine-protein kinase 3 OS=Mus musculus OX=10090 GN=Ripk3 PE=1 SV=2	2.17241	26.219	27	27	28.2145	28.9027	24.7986	23.7241	26.2589	25.4154
sp|Q8C166|CPNE1_MOUSE Copine-1 OS=Mus musculus OX=10090 GN=Cpne1 PE=1 SV=1	0.690983	23.4641	15	14	24.421	23.8168	23.1912	23.158	23.3799	22.818
sp|Q9JKW0|AR6P1_MOUSE ADP-ribosylation factor-like protein 6-interacting protein 1 OS=Mus musculus OX=10090 GN=Arl6ip1 PE=1 SV=1	-0.763718	22.1762	3	3	21.6143	21.5068	22.262	22.7922	22.0555	22.8266
sp|Q9CR39|WIPI3_MOUSE WD repeat domain phosphoinositide-interacting protein 3 OS=Mus musculus OX=10090 GN=Wdr45b PE=1 SV=2	-1.01403	21.7577	9	9	21.2963	21.0023	NA	21.334	22.1976	22.9583
sp|Q811M1|RHG15_MOUSE Rho GTPase-activating protein 15 OS=Mus musculus OX=10090 GN=Arhgap15 PE=1 SV=1;sp|Q811M1-4|RHG15_MOUSE Isoform 4 of Rho GTPase-activating protein 15 OS=Mus musculus OX=10090 GN=Arhgap15;sp|Q811M1-3|RHG15_MOUSE Isoform 3 of Rho GTPase	-0.589607	19.7586	4;2;2;2	4;2;2;2	19.4453	19.3644	NA	20.1314	19.7207	20.1313
sp|P35282|RAB21_MOUSE Ras-related protein Rab-21 OS=Mus musculus OX=10090 GN=Rab21 PE=1 SV=4	-0.431588	25.2771	17	17	25.135	25.2767	24.7722	25.3316	25.7136	25.4334
sp|P31996|CD68_MOUSE Macrosialin OS=Mus musculus OX=10090 GN=Cd68 PE=1 SV=1;sp|P31996-2|CD68_MOUSE Isoform Short of Macrosialin OS=Mus musculus OX=10090 GN=Cd68	0.633843	27.773	9;8	9;8	27.629	27.8903	28.7505	27.2493	27.5424	27.5764
sp|P56213|ALR_MOUSE FAD-linked sulfhydryl oxidase ALR OS=Mus musculus OX=10090 GN=Gfer PE=1 SV=2	-0.667841	21.5823	8	8	21.4872	20.876	NA	21.5991	22.076	21.8731
sp|O09043|NAPSA_MOUSE Napsin-A OS=Mus musculus OX=10090 GN=Napsa PE=1 SV=1	0.82713	21.4556	4	4	21.1764	21.8803	22.5508	21.0806	21.1978	20.8477
sp|P50544|ACADV_MOUSE Very long-chain specific acyl-CoA dehydrogenase, mitochondrial OS=Mus musculus OX=10090 GN=Acadvl PE=1 SV=3	-0.596986	20.9372	5	5	20.3228	NA	20.8351	21.1944	21.1162	21.2173
sp|O08917|FLOT1_MOUSE Flotillin-1 OS=Mus musculus OX=10090 GN=Flot1 PE=1 SV=1	0.467748	24.8897	26	26	24.7712	25.1057	25.4937	24.4749	24.5865	24.906
sp|Q99K23|UFSP2_MOUSE Ufm1-specific protease 2 OS=Mus musculus OX=10090 GN=Ufsp2 PE=1 SV=1	-0.89694	21.1832	5	5	NA	NA	20.5105	21.5603	21.4761	21.1858
sp|P97449|AMPN_MOUSE Aminopeptidase N OS=Mus musculus OX=10090 GN=Anpep PE=1 SV=4	-0.32114	29.6781	65	65	29.6433	29.4912	29.4181	29.8618	29.6502	30.004
sp|Q9CZY3|UB2V1_MOUSE Ubiquitin-conjugating enzyme E2 variant 1 OS=Mus musculus OX=10090 GN=Ube2v1 PE=1 SV=1;sp|Q9CZY3-2|UB2V1_MOUSE Isoform 2 of Ubiquitin-conjugating enzyme E2 variant 1 OS=Mus musculus OX=10090 GN=Ube2v1	0.776952	20.309	4;3	2;1	20.5071	20.3417	21.2435	20.3928	19.631	19.7377
sp|Q921F4|HNRLL_MOUSE Heterogeneous nuclear ribonucleoprotein L-like OS=Mus musculus OX=10090 GN=Hnrnpll PE=1 SV=3	-1.58235	20.6868	9;3	9;3	19.9865	21.2627	18.4377	20.7103	21.0177	22.7059
sp|Q6XJV4|MO2R4_MOUSE Cell surface glycoprotein CD200 receptor 4 OS=Mus musculus OX=10090 GN=Cd200r4 PE=1 SV=1	-0.659182	19.6799	3	1	19.5459	19.3568	19.1482	19.8803	19.7465	20.4017
sp|Q64310|SURF4_MOUSE Surfeit locus protein 4 OS=Mus musculus OX=10090 GN=Surf4 PE=1 SV=1	-0.698667	21.9542	4	4	21.3527	21.3827	22.0791	22.3979	22.5107	22.0019
sp|Q80U93|NU214_MOUSE Nuclear pore complex protein Nup214 OS=Mus musculus OX=10090 GN=Nup214 PE=1 SV=2	-1.73285	21.1619	13	13	19.5972	20.6473	NA	21.2847	20.7984	23.4821
sp|Q9JL56|GDE1_MOUSE Glycerophosphodiester phosphodiesterase 1 OS=Mus musculus OX=10090 GN=Gde1 PE=1 SV=1	-1.11668	20.971	1	1	NA	20.1335	NA	21.3909	21.6586	20.7009
sp|Q8R550-3|SH3K1_MOUSE Isoform 3 of SH3 domain-containing kinase-binding protein 1 OS=Mus musculus OX=10090 GN=Sh3kbp1;sp|Q8R550-2|SH3K1_MOUSE Isoform 2 of SH3 domain-containing kinase-binding protein 1 OS=Mus musculus OX=10090 GN=Sh3kbp1;sp|Q8R550|SH3K1_	-1.54511	20.2279	10;10;10;7;6;5;3	3;3;3;0;0;3;0	NA	18.5001	20.1015	19.6364	20.947	21.9543
sp|Q80TA1|EPT1_MOUSE Ethanolaminephosphotransferase 1 OS=Mus musculus OX=10090 GN=Selenoi PE=2 SV=3	-0.873064	18.5589	1	1	17.3928	NA	18.6773	19.1333	18.8858	18.7053
sp|Q9JM52-3|MINK1_MOUSE Isoform 3 of Misshapen-like kinase 1 OS=Mus musculus OX=10090 GN=Mink1	0.389046	22.4321	25	1	22.8766	22.4145	22.5889	22.2635	22.2202	22.2291
sp|Q8VC04|T106A_MOUSE Transmembrane protein 106A OS=Mus musculus OX=10090 GN=Tmem106a PE=2 SV=1	0.766273	25.5199	8	8	25.255	25.79	26.6641	24.7999	25.4506	25.1598
sp|Q80X71|T106B_MOUSE Transmembrane protein 106B OS=Mus musculus OX=10090 GN=Tmem106b PE=1 SV=1	0.760515	22.7192	8	8	22.54	22.8391	23.9194	22.1391	22.4745	22.4034
sp|Q6ZWY3|RS27L_MOUSE 40S ribosomal protein S27-like OS=Mus musculus OX=10090 GN=Rps27l PE=1 SV=3	-1.20351	22.2561	7	2	NA	22.2535	20.8146	22.0637	22.9957	23.1533
sp|Q9DCJ1|LST8_MOUSE Target of rapamycin complex subunit LST8 OS=Mus musculus OX=10090 GN=Mlst8 PE=1 SV=1	0.79693	19.4019	4	4	19.5801	19.5734	20.0085	NA	19.0851	18.7625
sp|P97429|ANXA4_MOUSE Annexin A4 OS=Mus musculus OX=10090 GN=Anxa4 PE=1 SV=4	0.40481	29.4464	44	44	29.5177	29.3763	30.0525	29.2871	29.1772	29.2677
sp|Q7TQ95|LNP_MOUSE Endoplasmic reticulum junction formation protein lunapark OS=Mus musculus OX=10090 GN=Lnpk PE=1 SV=1	-0.569595	20.5646	9	9	NA	20.094	20.3516	20.5808	20.8737	20.9228
sp|Q8BGE4|SUSD6_MOUSE Sushi domain-containing protein 6 OS=Mus musculus OX=10090 GN=Susd6 PE=2 SV=1	0.702111	19.6566	1	1	19.4775	19.9409	20.3939	19.1835	NA	19.2872
sp|Q8BG67|EFR3A_MOUSE Protein EFR3 homolog A OS=Mus musculus OX=10090 GN=Efr3a PE=1 SV=1;sp|Q8BG67-2|EFR3A_MOUSE Isoform 2 of Protein EFR3 homolog A OS=Mus musculus OX=10090 GN=Efr3a	-0.490392	23.7273	21;20	20;19	23.6421	23.6953	23.109	23.9345	23.7525	24.2306
sp|Q99KW9|TIP_MOUSE T-cell immunomodulatory protein OS=Mus musculus OX=10090 GN=Itfg1 PE=1 SV=2	-1.74192	22.0386	11	11	18.9641	22.5098	22.029	22.2307	23.1693	23.3287
sp|Q8K1E0|STX5_MOUSE Syntaxin-5 OS=Mus musculus OX=10090 GN=Stx5 PE=1 SV=3;sp|Q8K1E0-2|STX5_MOUSE Isoform 2 of Syntaxin-5 OS=Mus musculus OX=10090 GN=Stx5	-0.677825	19.6249	4;3	4;3	NA	19.3648	19.0716	20.3607	19.713	19.6145
sp|Q9D3B1|HACD2_MOUSE Very-long-chain (3R)-3-hydroxyacyl-CoA dehydratase 2 OS=Mus musculus OX=10090 GN=Hacd2 PE=1 SV=1	-1.07121	20.2839	3	3	NA	19.3797	19.9026	19.7321	21.4657	20.9393
sp|Q68FH4|GALK2_MOUSE N-acetylgalactosamine kinase OS=Mus musculus OX=10090 GN=Galk2 PE=1 SV=1	1.74951	19.0471	4	4	19.2843	18.4429	21.5135	18.4525	NA	17.5423
sp|Q9QXS1-2|PLEC_MOUSE Isoform PLEC-1 of Plectin OS=Mus musculus OX=10090 GN=Plec;sp|Q9QXS1|PLEC_MOUSE Plectin OS=Mus musculus OX=10090 GN=Plec PE=1 SV=3;sp|Q9QXS1-15|PLEC_MOUSE Isoform PLEC-1H of Plectin OS=Mus musculus OX=10090 GN=Plec;sp|Q9QXS1-10|PLEC_	-0.395238	28.1846	314;314;311;311;311;311;311;311;311;311;311;311;2	2;2;0;0;0;0;0;0;0;0;0;0;0	28.2617	28.0538	27.6455	28.4472	28.4991	28.2005
sp|O35604|NPC1_MOUSE NPC intracellular cholesterol transporter 1 OS=Mus musculus OX=10090 GN=Npc1 PE=1 SV=2	0.56886	26.3991	15	15	26.3302	26.4088	27.3116	25.9938	26.0631	26.2871
sp|P08249|MDHM_MOUSE Malate dehydrogenase, mitochondrial OS=Mus musculus OX=10090 GN=Mdh2 PE=1 SV=3	-0.432423	25.3762	25	25	25.2513	24.922	25.3066	25.6598	25.8597	25.2577
sp|P05017-2|IGF1_MOUSE Isoform IGF-IB of Insulin-like growth factor I OS=Mus musculus OX=10090 GN=Igf1;sp|P05017|IGF1_MOUSE Insulin-like growth factor I OS=Mus musculus OX=10090 GN=Igf1 PE=1 SV=2	-1.24958	21.7679	6;5	6;5	22.2629	21.0124	20.1541	22.7575	23.0225	21.3981
sp|Q8QZS1|HIBCH_MOUSE 3-hydroxyisobutyryl-CoA hydrolase, mitochondrial OS=Mus musculus OX=10090 GN=Hibch PE=1 SV=1	-1.76534	18.6194	5	5	NA	17.2954	NA	19.072	20.1267	17.9837
sp|Q8C7K6|PCYXL_MOUSE Prenylcysteine oxidase-like OS=Mus musculus OX=10090 GN=Pcyox1l PE=1 SV=1	-0.657675	20.7224	6	6	20.2817	20.1192	20.7798	20.6208	21.4769	21.0561
sp|P53994|RAB2A_MOUSE Ras-related protein Rab-2A OS=Mus musculus OX=10090 GN=Rab2a PE=1 SV=1	-0.402528	26.6091	22	15	26.3049	26.236	26.6826	26.5812	26.812	27.0379
sp|O35350|CAN1_MOUSE Calpain-1 catalytic subunit OS=Mus musculus OX=10090 GN=Capn1 PE=1 SV=1	1.18595	23.4767	23	23	24.479	24.8129	22.917	22.3589	22.337	23.9553
sp|P13745|GSTA1_MOUSE Glutathione S-transferase A1 OS=Mus musculus OX=10090 GN=Gsta1 PE=1 SV=2;sp|P10648|GSTA2_MOUSE Glutathione S-transferase A2 OS=Mus musculus OX=10090 GN=Gsta2 PE=1 SV=3	2.57669	21.6765	4;3;1	2;2;0	23.4979	22.9484	20.5157	NA	NA	19.744
sp|P55194|3BP1_MOUSE SH3 domain-binding protein 1 OS=Mus musculus OX=10090 GN=Sh3bp1 PE=1 SV=3	-1.00076	21.581	15	15	20.8105	21.1505	NA	21.2594	21.7888	22.8957
sp|P54818|GALC_MOUSE Galactocerebrosidase OS=Mus musculus OX=10090 GN=Galc PE=1 SV=2	0.621822	20.9324	4	4	20.9526	21.1806	21.5967	20.7188	20.5129	20.6327
sp|P05063|ALDOC_MOUSE Fructose-bisphosphate aldolase C OS=Mus musculus OX=10090 GN=Aldoc PE=1 SV=4	1.08446	19.7988	7	4	20.6164	19.6739	19.9195	NA	18.9855	NA
sp|E9Q6P5|TTC7B_MOUSE Tetratricopeptide repeat protein 7B OS=Mus musculus OX=10090 GN=Ttc7b PE=1 SV=1	-0.853966	19.7502	5	5	NA	19.1097	NA	19.8732	19.8678	20.15
sp|Q03350|TSP2_MOUSE Thrombospondin-2 OS=Mus musculus OX=10090 GN=Thbs2 PE=1 SV=2	3.27184	21.1008	13	13	23.391	22.9618	19.4035	NA	18.6469	NA
sp|A2AIV8|CARD9_MOUSE Caspase recruitment domain-containing protein 9 OS=Mus musculus OX=10090 GN=Card9 PE=1 SV=1	1.08053	19.3042	3	3	NA	NA	20.1146	19.3735	18.4755	19.2533
sp|Q9CQ62|DECR_MOUSE 2,4-dienoyl-CoA reductase, mitochondrial OS=Mus musculus OX=10090 GN=Decr1 PE=1 SV=1	-0.676542	21.131	8	8	20.968	20.5988	20.8115	21.626	21.8153	20.9666
sp|Q64213-2|SF01_MOUSE Isoform CW17E of Splicing factor 1 OS=Mus musculus OX=10090 GN=Sf1;sp|Q64213-3|SF01_MOUSE Isoform 3 of Splicing factor 1 OS=Mus musculus OX=10090 GN=Sf1;sp|Q64213|SF01_MOUSE Splicing factor 1 OS=Mus musculus OX=10090 GN=Sf1 PE=1 SV=6	-2.84983	24.0705	25;25;25	25;25;25	24.322	24.9628	18.652	25.1925	25.7116	25.5821
sp|Q8VEM8|MPCP_MOUSE Phosphate carrier protein, mitochondrial OS=Mus musculus OX=10090 GN=Slc25a3 PE=1 SV=1	-0.928132	25.046	15	15	24.5642	23.6111	25.5705	25.6846	25.7541	25.0915
sp|Q8C3J5|DOCK2_MOUSE Dedicator of cytokinesis protein 2 OS=Mus musculus OX=10090 GN=Dock2 PE=1 SV=3	-0.970007	24.5802	47	47	25.0308	24.3333	22.9216	25.0901	24.6732	25.4324
sp|Q8BZN6|DOC10_MOUSE Dedicator of cytokinesis protein 10 OS=Mus musculus OX=10090 GN=Dock10 PE=1 SV=3;sp|Q8BZN6-2|DOC10_MOUSE Isoform 2 of Dedicator of cytokinesis protein 10 OS=Mus musculus OX=10090 GN=Dock10;sp|Q8BZN6-3|DOC10_MOUSE Isoform 3 of Dedicato	-0.906545	23.5587	49;49;49	2;2;2	24.0155	23.2358	22.065	24.1972	23.6119	24.2269
sp|Q00262|STX2_MOUSE Syntaxin-2 OS=Mus musculus OX=10090 GN=Stx2 PE=1 SV=1	-0.678858	23.214	10;1;1	10;1;1	23.2669	23.1494	22.2074	23.5634	23.2478	23.8491
sp|P62984|RL40_MOUSE Ubiquitin-60S ribosomal protein L40 OS=Mus musculus OX=10090 GN=Uba52 PE=1 SV=2	-0.416017	28.8837	17	2	28.4963	28.5035	29.0272	28.9035	29.0765	29.2951
sp|P97315|CSRP1_MOUSE Cysteine and glycine-rich protein 1 OS=Mus musculus OX=10090 GN=Csrp1 PE=1 SV=3	1.33574	26.6931	21	21	28.7062	27.8017	25.575	26.0817	25.8841	26.11
sp|O08528|HXK2_MOUSE Hexokinase-2 OS=Mus musculus OX=10090 GN=Hk2 PE=1 SV=1	-1.31914	21.6887	18	15	19.8093	NA	21.9851	22.8015	22.1905	21.6569
sp|P49429|HPPD_MOUSE 4-hydroxyphenylpyruvate dioxygenase OS=Mus musculus OX=10090 GN=Hpd PE=1 SV=3	1.01941	19.7555	2	2	20.4081	20.0806	19.5422	NA	NA	18.9909
sp|Q9D8S4|ORN_MOUSE Oligoribonuclease, mitochondrial OS=Mus musculus OX=10090 GN=Rexo2 PE=1 SV=2	-0.660815	19.0038	1	1	18.4572	19.0889	18.4743	19.6699	19.2051	19.1277
sp|Q8BL80|RHG22_MOUSE Rho GTPase-activating protein 22 OS=Mus musculus OX=10090 GN=Arhgap22 PE=1 SV=2;sp|Q8BL80-2|RHG22_MOUSE Isoform 2 of Rho GTPase-activating protein 22 OS=Mus musculus OX=10090 GN=Arhgap22;sp|Q8BL80-3|RHG22_MOUSE Isoform 3 of Rho GTPase	-0.640787	20.8506	12;11;10	12;11;10	20.9162	20.749	19.9253	21.2633	21.0463	21.2032
sp|Q60634-3|FLOT2_MOUSE Isoform 3 of Flotillin-2 OS=Mus musculus OX=10090 GN=Flot2;sp|Q60634-2|FLOT2_MOUSE Isoform 2 of Flotillin-2 OS=Mus musculus OX=10090 GN=Flot2;sp|Q60634|FLOT2_MOUSE Flotillin-2 OS=Mus musculus OX=10090 GN=Flot2 PE=1 SV=2	0.502174	24.647	33;33;33	33;33;33	24.5042	24.9833	25.2068	24.046	24.4107	24.7311
sp|P60670-2|NPL4_MOUSE Isoform 2 of Nuclear protein localization protein 4 homolog OS=Mus musculus OX=10090 GN=Nploc4;sp|P60670|NPL4_MOUSE Nuclear protein localization protein 4 homolog OS=Mus musculus OX=10090 GN=Nploc4 PE=1 SV=3	-0.848144	21.9107	15;15	15;15	21.3784	21.4253	NA	22.7031	21.4542	22.5927
sp|Q99KW3-1|TARA_MOUSE Isoform 1 of TRIO and F-actin-binding protein OS=Mus musculus OX=10090 GN=Triobp;sp|Q99KW3-4|TARA_MOUSE Isoform 4 of TRIO and F-actin-binding protein OS=Mus musculus OX=10090 GN=Triobp;sp|Q99KW3|TARA_MOUSE TRIO and F-actin-binding pr	-0.609892	20.5381	12;12;12;11	11;11;11;11	20.3162	20.0282	NA	21.0177	20.4224	20.9061
sp|Q8BWY3|ERF1_MOUSE Eukaryotic peptide chain release factor subunit 1 OS=Mus musculus OX=10090 GN=Etf1 PE=1 SV=4	0.498071	20.4331	4	4	20.6256	20.5527	20.8681	20.1773	20.0703	20.3046
sp|Q9WU60|ATRN_MOUSE Attractin OS=Mus musculus OX=10090 GN=Atrn PE=1 SV=3	-0.550663	20.3684	11	11	19.7435	20.2498	20.2858	20.4257	20.7605	20.7448
sp|Q8R2Q8|BST2_MOUSE Bone marrow stromal antigen 2 OS=Mus musculus OX=10090 GN=Bst2 PE=1 SV=1	-0.564513	21.8441	5	5	21.5135	21.7224	21.4497	22.0993	22.2668	22.013
sp|A2BH40-3|ARI1A_MOUSE Isoform 3 of AT-rich interactive domain-containing protein 1A OS=Mus musculus OX=10090 GN=Arid1a;sp|A2BH40|ARI1A_MOUSE AT-rich interactive domain-containing protein 1A OS=Mus musculus OX=10090 GN=Arid1a PE=1 SV=1	-1.20732	21.1265	15;15	8;8	19.672	21.1321	NA	21.1977	21.0452	22.5853
sp|B0V2N1-6|PTPRS_MOUSE Isoform 6 of Receptor-type tyrosine-protein phosphatase S OS=Mus musculus OX=10090 GN=Ptprs;sp|B0V2N1-2|PTPRS_MOUSE Isoform 2 of Receptor-type tyrosine-protein phosphatase S OS=Mus musculus OX=10090 GN=Ptprs;sp|B0V2N1|PTPRS_MOUSE Re	-0.893155	20.6672	15;15;15;12;12;5	13;13;13;10;10;3	20.8245	20.3307	19.5066	20.4242	21.4031	21.5139
sp|Q9QUM9|PSA6_MOUSE Proteasome subunit alpha type-6 OS=Mus musculus OX=10090 GN=Psma6 PE=1 SV=1	1.30672	19.4751	3	3	19.3356	19.3811	21.2769	NA	19.2279	18.1543
sp|Q3UFK8|FRMD8_MOUSE FERM domain-containing protein 8 OS=Mus musculus OX=10090 GN=Frmd8 PE=1 SV=2	0.542013	23.2862	18	18	23.7823	23.4406	NA	23.1575	23.1301	22.9207
sp|Q99P91|GPNMB_MOUSE Transmembrane glycoprotein NMB OS=Mus musculus OX=10090 GN=Gpnmb PE=1 SV=2	-0.434308	28.968	30	30	28.3734	28.8531	29.0261	28.9047	29.2149	29.4359
sp|Q69Z38|PEAK1_MOUSE Inactive tyrosine-protein kinase PEAK1 OS=Mus musculus OX=10090 GN=Peak1 PE=1 SV=4	-1.05767	21.5925	18	18	20.9092	21.0066	NA	21.7567	21.3686	22.9214
sp|P61027|RAB10_MOUSE Ras-related protein Rab-10 OS=Mus musculus OX=10090 GN=Rab10 PE=1 SV=1	-0.33304	26.7993	16	13	26.7995	26.6244	26.4746	26.9173	26.9737	27.0066
sp|P56212|ARP19_MOUSE cAMP-regulated phosphoprotein 19 OS=Mus musculus OX=10090 GN=Arpp19 PE=1 SV=2;sp|P56212-2|ARP19_MOUSE Isoform ARPP-16 of cAMP-regulated phosphoprotein 19 OS=Mus musculus OX=10090 GN=Arpp19	-0.937066	23.5077	9;7	7;5	23.4139	23.308	22.3956	24.6009	22.9861	24.3418
sp|C0HKG6|RNT2B_MOUSE Ribonuclease T2-B OS=Mus musculus OX=10090 GN=Rnaset2b PE=1 SV=1;sp|C0HKG5|RNT2A_MOUSE Ribonuclease T2-A OS=Mus musculus OX=10090 GN=Rnaset2a PE=1 SV=1	1.66801	20.876	5;5	5;5	19.5214	22.2938	23.3148	19.7417	20.5085	19.8757
sp|P35276|RAB3D_MOUSE Ras-related protein Rab-3D OS=Mus musculus OX=10090 GN=Rab3d PE=1 SV=1	-0.567012	22.6583	6	4	22.1369	22.1045	22.883	22.7661	22.9246	23.1347
sp|Q9JIW9|RALB_MOUSE Ras-related protein Ral-B OS=Mus musculus OX=10090 GN=Ralb PE=1 SV=1	-0.951643	26.2764	16	7	26.2901	26.54	24.5715	26.5943	26.7244	26.9378
sp|Q18PI6|SLAF5_MOUSE SLAM family member 5 OS=Mus musculus OX=10090 GN=Cd84 PE=1 SV=1;sp|Q18PI6-2|SLAF5_MOUSE Isoform 2 of SLAM family member 5 OS=Mus musculus OX=10090 GN=Cd84	-0.366321	25.6207	21;11	4;0	25.6007	25.3118	25.4002	25.8562	25.5436	26.0119
sp|O35601|FYB1_MOUSE FYN-binding protein 1 OS=Mus musculus OX=10090 GN=Fyb1 PE=1 SV=2;sp|O35601-2|FYB1_MOUSE Isoform FYB-120 of FYN-binding protein 1 OS=Mus musculus OX=10090 GN=Fyb1	-0.992814	24.8609	35;32	35;32	25.0965	24.9083	23.0887	25.4059	24.8893	25.7768
sp|Q9CZX9|EMC4_MOUSE ER membrane protein complex subunit 4 OS=Mus musculus OX=10090 GN=Emc4 PE=1 SV=1	-0.922585	19.9078	3	3	NA	NA	19.2158	20.5088	19.8341	20.0723
sp|O70566|DIAP2_MOUSE Protein diaphanous homolog 2 OS=Mus musculus OX=10090 GN=Diaph2 PE=1 SV=2	-0.840513	22.4442	18	18	21.9198	21.9599	NA	22.6295	22.388	23.3236
sp|O70309|ITB5_MOUSE Integrin beta-5 OS=Mus musculus OX=10090 GN=Itgb5 PE=1 SV=2;sp|O70309-2|ITB5_MOUSE Isoform Beta-5B of Integrin beta-5 OS=Mus musculus OX=10090 GN=Itgb5	-0.52485	27.9285	51;47	51;47	27.8419	28.0743	27.082	27.9363	28.157	28.4795
sp|P30115|GSTA3_MOUSE Glutathione S-transferase A3 OS=Mus musculus OX=10090 GN=Gsta3 PE=1 SV=2	0.804458	21.5424	6	4	21.7866	22.2635	NA	21.6863	20.5249	21.4506
sp|P22682|CBL_MOUSE E3 ubiquitin-protein ligase CBL OS=Mus musculus OX=10090 GN=Cbl PE=1 SV=3	0.615989	21.8348	17	16	22.3189	22.1165	21.993	21.5226	20.9381	22.1197
sp|Q8BGG7|UBS3B_MOUSE Ubiquitin-associated and SH3 domain-containing protein B OS=Mus musculus OX=10090 GN=Ubash3b PE=1 SV=1;sp|Q8BGG7-2|UBS3B_MOUSE Isoform 2 of Ubiquitin-associated and SH3 domain-containing protein B OS=Mus musculus OX=10090 GN=Ubash3b	0.524793	19.7711	5;4	5;4	19.8125	20.1827	19.9479	NA	19.4594	19.4531
sp|Q18PI6-3|SLAF5_MOUSE Isoform 3 of SLAM family member 5 OS=Mus musculus OX=10090 GN=Cd84	-0.439165	19.1673	19	2	18.8929	18.9148	NA	19.2441	19.1774	19.6074
sp|P61028|RAB8B_MOUSE Ras-related protein Rab-8B OS=Mus musculus OX=10090 GN=Rab8b PE=1 SV=1	-0.459942	27.0413	21;1	14;1	26.8737	27.2143	26.346	27.168	27.2977	27.3482
sp|Q3UND0-2|SKAP2_MOUSE Isoform 2 of Src kinase-associated phosphoprotein 2 OS=Mus musculus OX=10090 GN=Skap2;sp|Q3UND0|SKAP2_MOUSE Src kinase-associated phosphoprotein 2 OS=Mus musculus OX=10090 GN=Skap2 PE=1 SV=2	-2.13277	22.6102	16;16	16;16	22.6635	23.3727	18.5952	23.6551	23.0327	24.3418
sp|Q9D1C8|VPS28_MOUSE Vacuolar protein sorting-associated protein 28 homolog OS=Mus musculus OX=10090 GN=Vps28 PE=1 SV=1	-1.02329	21.9478	7	7	20.5099	22.1578	NA	22.3852	21.9069	22.7793
sp|P61089|UBE2N_MOUSE Ubiquitin-conjugating enzyme E2 N OS=Mus musculus OX=10090 GN=Ube2n PE=1 SV=1	0.846938	21.0189	3	3	21.2988	20.7848	22.2435	21.0315	20.2043	20.5505
sp|Q64521|GPDM_MOUSE Glycerol-3-phosphate dehydrogenase, mitochondrial OS=Mus musculus OX=10090 GN=Gpd2 PE=1 SV=2	-1.1842	21.0061	14	14	NA	19.2006	21.3906	21.7288	21.4265	21.284
sp|Q9JLT2|TREA_MOUSE Trehalase OS=Mus musculus OX=10090 GN=Treh PE=1 SV=1	0.690343	20.04	1	1	20.8719	20.2969	19.9868	19.8803	19.2967	19.9076
sp|Q8K021|SCAM1_MOUSE Secretory carrier-associated membrane protein 1 OS=Mus musculus OX=10090 GN=Scamp1 PE=1 SV=1	-0.378553	25.092	17	17	24.7544	24.8856	25.0683	25.0273	25.2871	25.5295
sp|P35293|RAB18_MOUSE Ras-related protein Rab-18 OS=Mus musculus OX=10090 GN=Rab18 PE=1 SV=2	-0.443719	24.5514	17	17	24.1729	24.0473	24.7684	24.7271	24.8178	24.7748
sp|O35166|GOSR2_MOUSE Golgi SNAP receptor complex member 2 OS=Mus musculus OX=10090 GN=Gosr2 PE=1 SV=2	-0.96592	19.434	4	4	18.9761	18.809	19.0679	18.7327	20.3632	20.6548
sp|O70404|VAMP8_MOUSE Vesicle-associated membrane protein 8 OS=Mus musculus OX=10090 GN=Vamp8 PE=1 SV=1	0.550154	27.2637	10	10	27.1375	27.4473	28.0317	26.6125	27.192	27.1615
sp|O88342|WDR1_MOUSE WD repeat-containing protein 1 OS=Mus musculus OX=10090 GN=Wdr1 PE=1 SV=3	0.709457	23.3991	18	18	23.5527	23.2736	24.4353	23.6279	22.7102	22.7951
sp|Q8VDP6|CDIPT_MOUSE CDP-diacylglycerol--inositol 3-phosphatidyltransferase OS=Mus musculus OX=10090 GN=Cdipt PE=1 SV=1	-0.825443	20.3744	5	5	NA	NA	19.7553	20.8039	20.4216	20.5167
sp|P51150|RAB7A_MOUSE Ras-related protein Rab-7a OS=Mus musculus OX=10090 GN=Rab7a PE=1 SV=2	-0.376314	29.9521	32	32	29.7234	29.48	30.0885	29.9963	30.0808	30.3437
sp|Q62261|SPTB2_MOUSE Spectrin beta chain, non-erythrocytic 1 OS=Mus musculus OX=10090 GN=Sptbn1 PE=1 SV=2	-0.466337	22.3214	38	3	22.3186	22.2439	21.7021	22.8132	22.5799	22.2706
sp|P80314|TCPB_MOUSE T-complex protein 1 subunit beta OS=Mus musculus OX=10090 GN=Cct2 PE=1 SV=4	1.18769	23.7265	25	25	23.5544	23.4221	25.9844	23.4292	22.7774	23.1913
sp|P46467|VPS4B_MOUSE Vacuolar protein sorting-associated protein 4B OS=Mus musculus OX=10090 GN=Vps4b PE=1 SV=2	-0.499628	23.0398	21;1	11;0	23.0613	22.5284	22.7803	22.9683	23.2146	23.6859
sp|P35737|DMB_MOUSE Class II histocompatibility antigen, M beta 1 chain OS=Mus musculus OX=10090 GN=H2-DMb1 PE=2 SV=1	0.784212	20.7667	3	3	NA	20.7137	21.7607	20.2347	20.8904	20.2339
sp|P68040|RACK1_MOUSE Receptor of activated protein C kinase 1 OS=Mus musculus OX=10090 GN=Rack1 PE=1 SV=3	1.70768	20.534	6	6	21.3751	19.3093	23.479	20.0443	19.6573	19.3387
sp|Q9DCS9|NDUBA_MOUSE NADH dehydrogenase [ubiquinone] 1 beta subcomplex subunit 10 OS=Mus musculus OX=10090 GN=Ndufb10 PE=1 SV=3	-0.826239	20.3755	7	7	19.2319	NA	20.5276	20.7967	20.9222	20.3991
sp|Q9D855|QCR7_MOUSE Cytochrome b-c1 complex subunit 7 OS=Mus musculus OX=10090 GN=Uqcrb PE=1 SV=3	-0.889179	22.0404	6	6	21.7302	20.6192	22.4381	22.5203	22.8564	22.0783
sp|Q8BN82-2|S17A5_MOUSE Isoform 2 of Sialin OS=Mus musculus OX=10090 GN=Slc17a5;sp|Q8BN82|S17A5_MOUSE Sialin OS=Mus musculus OX=10090 GN=Slc17a5 PE=1 SV=2	0.685329	20.6487	3;3;1	3;3;1	20.7374	NA	21.3823	20.4453	19.9481	20.7302
sp|O35454|CLCN6_MOUSE Chloride transport protein 6 OS=Mus musculus OX=10090 GN=Clcn6 PE=1 SV=1	0.670384	20.6148	7	7	20.595	21.3832	20.8718	19.8521	20.471	20.5157
sp|Q9CY58|PAIRB_MOUSE Plasminogen activator inhibitor 1 RNA-binding protein OS=Mus musculus OX=10090 GN=Serbp1 PE=1 SV=2;sp|Q9CY58-2|PAIRB_MOUSE Isoform 2 of Plasminogen activator inhibitor 1 RNA-binding protein OS=Mus musculus OX=10090 GN=Serbp1;sp|Q9CY58	-1.17	25.7659	27;25;23;16	27;25;23;16	25.6861	26.3019	23.5547	26.237	26.3272	26.4885
sp|Q8CAQ8-2|MIC60_MOUSE Isoform 2 of MICOS complex subunit Mic60 OS=Mus musculus OX=10090 GN=Immt;sp|Q8CAQ8|MIC60_MOUSE MICOS complex subunit Mic60 OS=Mus musculus OX=10090 GN=Immt PE=1 SV=1;sp|Q8CAQ8-5|MIC60_MOUSE Isoform 5 of MICOS complex subunit Mic60	-0.77282	23.6566	29;29;29;28;4	29;29;29;28;4	23.3576	22.4162	24.0369	24.342	24.2307	23.5565
sp|O88746|TOM1_MOUSE Target of Myb protein 1 OS=Mus musculus OX=10090 GN=Tom1 PE=1 SV=1	-0.705557	23.5111	18;6	18;6	22.3606	23.3729	23.7416	23.5187	24.2197	23.8534
sp|Q9D8V7|SC11C_MOUSE Signal peptidase complex catalytic subunit SEC11C OS=Mus musculus OX=10090 GN=Sec11c PE=1 SV=3	-0.797958	20.3981	5	5	NA	19.7996	NA	20.6854	20.4209	20.6865
sp|P17809|GTR1_MOUSE Solute carrier family 2, facilitated glucose transporter member 1 OS=Mus musculus OX=10090 GN=Slc2a1 PE=1 SV=4	-0.528835	23.506	9	9	23.0684	23.131	23.5255	23.749	23.4251	24.1373
sp|Q91VJ4|STK38_MOUSE Serine/threonine-protein kinase 38 OS=Mus musculus OX=10090 GN=Stk38 PE=1 SV=1	-1.09361	20.8626	10	10	20.2004	21.4769	19.2701	21.3682	20.8334	22.0266
sp|Q9JHS9|CWC15_MOUSE Spliceosome-associated protein CWC15 homolog OS=Mus musculus OX=10090 GN=Cwc15 PE=1 SV=1	-0.699172	23.131	8	8	23.1913	22.2317	NA	23.4674	23.1483	23.6163
sp|Q99JI6|RAP1B_MOUSE Ras-related protein Rap-1b OS=Mus musculus OX=10090 GN=Rap1b PE=1 SV=2	1.21899	22.1268	16	4	23.8082	22.4742	21.9264	22.4074	22.0076	20.1368
sp|Q62422|OSTF1_MOUSE Osteoclast-stimulating factor 1 OS=Mus musculus OX=10090 GN=Ostf1 PE=1 SV=2	-0.549928	24.0258	6	6	23.555	23.9376	23.76	24.237	23.8966	24.7687
sp|P15379-2|CD44_MOUSE Isoform 13 of CD44 antigen OS=Mus musculus OX=10090 GN=Cd44;sp|P15379-3|CD44_MOUSE Isoform 12 of CD44 antigen OS=Mus musculus OX=10090 GN=Cd44;sp|P15379-6|CD44_MOUSE Isoform 7 of CD44 antigen OS=Mus musculus OX=10090 GN=Cd44;sp|P1537	-0.31678	27.0794	15;15;15;15;15;15;15;15;15;15;15;6;6	15;15;15;15;15;15;15;15;15;15;15;6;6	26.9906	26.9126	26.8598	27.1872	27.2387	27.2875
sp|P35979|RL12_MOUSE 60S ribosomal protein L12 OS=Mus musculus OX=10090 GN=Rpl12 PE=1 SV=2	-0.59367	24.3911	6	6	23.605	23.9663	24.7116	24.7012	24.6675	24.6952
sp|P10833|RRAS_MOUSE Ras-related protein R-Ras OS=Mus musculus OX=10090 GN=Rras PE=1 SV=1	-0.398239	23.5775	13	10	23.3016	23.4215	23.4121	23.7461	23.5663	24.0175
sp|Q6P069-2|SORCN_MOUSE Isoform 2 of Sorcin OS=Mus musculus OX=10090 GN=Sri;sp|Q6P069|SORCN_MOUSE Sorcin OS=Mus musculus OX=10090 GN=Sri PE=1 SV=1	-0.833417	22.1471	5;5	5;5	20.9751	22.2419	21.9742	22.8151	21.9502	22.9261
sp|Q9JKP5|MBNL1_MOUSE Muscleblind-like protein 1 OS=Mus musculus OX=10090 GN=Mbnl1 PE=1 SV=1	0.913257	21.4526	6	2	20.8919	22.0824	22.4795	20.896	NA	20.9133
sp|O88842|FGD3_MOUSE FYVE, RhoGEF and PH domain-containing protein 3 OS=Mus musculus OX=10090 GN=Fgd3 PE=1 SV=1;sp|O88842-2|FGD3_MOUSE Isoform 2 of FYVE, RhoGEF and PH domain-containing protein 3 OS=Mus musculus OX=10090 GN=Fgd3	-0.974123	19.8476	5;3	5;3	NA	19.117	NA	20.0568	19.6618	20.5548
sp|Q80Y56|RBNS5_MOUSE Rabenosyn-5 OS=Mus musculus OX=10090 GN=Rbsn PE=1 SV=1	0.577707	21.7159	16	16	22.3545	22.0988	21.5611	21.3131	21.8831	21.085
sp|Q62192|CD180_MOUSE CD180 antigen OS=Mus musculus OX=10090 GN=Cd180 PE=1 SV=2	-0.453064	26.668	32	32	26.159	26.6761	26.4892	26.5221	26.8394	27.322
sp|P51908|ABEC1_MOUSE C->U-editing enzyme APOBEC-1 OS=Mus musculus OX=10090 GN=Apobec1 PE=1 SV=1	-0.642661	20.0339	3	3	19.8698	NA	19.4268	20.5759	20.4683	19.8287
sp|Q9Z2U0|PSA7_MOUSE Proteasome subunit alpha type-7 OS=Mus musculus OX=10090 GN=Psma7 PE=1 SV=1	1.10428	20.6388	7;2	7;2	20.7719	20.2246	22.5764	19.7448	19.964	20.5513
sp|P63038|CH60_MOUSE 60 kDa heat shock protein, mitochondrial OS=Mus musculus OX=10090 GN=Hspd1 PE=1 SV=1	-0.569325	26.0802	41;10	41;10	25.7578	25.2084	26.4203	26.5464	26.5261	26.022
sp|Q9D8U8|SNX5_MOUSE Sorting nexin-5 OS=Mus musculus OX=10090 GN=Snx5 PE=1 SV=1	-0.336355	25.4581	31	30	25.3563	25.2711	25.2424	25.8323	25.4015	25.6451
sp|P59016|VP33B_MOUSE Vacuolar protein sorting-associated protein 33B OS=Mus musculus OX=10090 GN=Vps33b PE=1 SV=1	0.742668	18.1727	1	1	18.5211	17.8294	19.0589	17.7339	NA	17.7203
sp|P47226-2|TES_MOUSE Isoform TES1 of Testin OS=Mus musculus OX=10090 GN=Tes;sp|P47226|TES_MOUSE Testin OS=Mus musculus OX=10090 GN=Tes PE=1 SV=1	1.64277	24.2651	24;24	24;24	26.1122	26.4228	22.7244	23.588	22.7627	23.9805
sp|P98195-2|ATP9B_MOUSE Isoform 2 of Probable phospholipid-transporting ATPase IIB OS=Mus musculus OX=10090 GN=Atp9b;sp|P98195|ATP9B_MOUSE Probable phospholipid-transporting ATPase IIB OS=Mus musculus OX=10090 GN=Atp9b PE=1 SV=4	-0.398679	22.9201	19;19;2	19;19;2	22.6535	22.6708	22.8381	22.8596	23.1803	23.3185
sp|P04370-2|MBP_MOUSE Isoform 2 of Myelin basic protein OS=Mus musculus OX=10090 GN=Mbp;sp|P04370|MBP_MOUSE Myelin basic protein OS=Mus musculus OX=10090 GN=Mbp PE=1 SV=2	-0.723413	22.8618	8;8;3;3;3;3;3;3;3;3;3;3;3	8;8;3;3;3;3;3;3;3;3;3;3;3	22.7481	22.9222	21.8302	23.1779	22.898	23.5948
sp|P70168|IMB1_MOUSE Importin subunit beta-1 OS=Mus musculus OX=10090 GN=Kpnb1 PE=1 SV=2	0.897684	21.7357	9	9	21.4824	21.6611	23.4103	21.4055	21.19	21.2653
sp|Q8R0G7|SPNS1_MOUSE Protein spinster homolog 1 OS=Mus musculus OX=10090 GN=Spns1 PE=2 SV=1	0.560505	21.61	5	5	21.6224	21.6828	22.3655	21.2541	21.5575	21.1776
sp|P15105|GLNA_MOUSE Glutamine synthetase OS=Mus musculus OX=10090 GN=Glul PE=1 SV=6	0.594675	19.8228	3	3	20.1089	19.6549	20.418	19.5263	NA	19.4056
sp|Q6ZWV3|RL10_MOUSE 60S ribosomal protein L10 OS=Mus musculus OX=10090 GN=Rpl10 PE=1 SV=3;sp|P86048|RL10L_MOUSE 60S ribosomal protein L10-like OS=Mus musculus OX=10090 GN=Rpl10l PE=2 SV=1	0.77363	19.5333	2;1	2;1	NA	NA	20.1135	19.1852	19.4277	19.4067
sp|Q8BHC7|RHBL4_MOUSE Rhomboid-related protein 4 OS=Mus musculus OX=10090 GN=Rhbdd1 PE=1 SV=1	-1.06145	19.4172	1	1	19.1747	17.9625	19.8405	20.4385	NA	19.6696
sp|Q99N69|LPXN_MOUSE Leupaxin OS=Mus musculus OX=10090 GN=Lpxn PE=1 SV=2	0.48469	22.4136	13	13	22.6546	22.235	23.0783	22.1456	22.0227	22.3456
sp|P23298|KPCL_MOUSE Protein kinase C eta type OS=Mus musculus OX=10090 GN=Prkch PE=1 SV=2	-0.894626	20.0848	5	5	18.975	NA	20.1211	20.4775	21.0187	19.8318
sp|P20491|FCERG_MOUSE High affinity immunoglobulin epsilon receptor subunit gamma OS=Mus musculus OX=10090 GN=Fcer1g PE=1 SV=1	-0.429358	26.5102	4	4	26.0913	26.3074	26.4878	26.6707	26.7212	26.7827
sp|Q91V01|MBOA5_MOUSE Lysophospholipid acyltransferase 5 OS=Mus musculus OX=10090 GN=Lpcat3 PE=1 SV=1	-0.758656	19.2787	1	1	NA	18.7097	NA	19.3514	19.5286	19.525
sp|Q80WC7|AGFG2_MOUSE Arf-GAP domain and FG repeat-containing protein 2 OS=Mus musculus OX=10090 GN=Agfg2 PE=1 SV=1;sp|Q80WC7-2|AGFG2_MOUSE Isoform 2 of Arf-GAP domain and FG repeat-containing protein 2 OS=Mus musculus OX=10090 GN=Agfg2	1.61895	23.6415	14;13	12;11	24.8077	26.3524	22.1929	22.6039	22.8623	23.0298
sp|Q8BMJ3|IF1AX_MOUSE Eukaryotic translation initiation factor 1A, X-chromosomal OS=Mus musculus OX=10090 GN=Eif1ax PE=2 SV=3;sp|Q60872|IF1A_MOUSE Eukaryotic translation initiation factor 1A OS=Mus musculus OX=10090 GN=Eif1a PE=2 SV=3	0.713378	20.0533	3;3	3;3	20.9383	19.6389	20.6528	19.7275	19.7217	19.6407
sp|Q63932|MP2K2_MOUSE Dual specificity mitogen-activated protein kinase kinase 2 OS=Mus musculus OX=10090 GN=Map2k2 PE=1 SV=2	0.651235	22.0641	13	8	22.8576	22.0522	NA	22.1324	21.7325	21.546
sp|P27048|RSMB_MOUSE Small nuclear ribonucleoprotein-associated protein B OS=Mus musculus OX=10090 GN=Snrpb PE=1 SV=1;sp|P63163|RSMN_MOUSE Small nuclear ribonucleoprotein-associated protein N OS=Mus musculus OX=10090 GN=Snrpn PE=1 SV=1	-1.04568	20.961	4;4	4;4	20.9264	21.2442	19.1438	21.9164	20.907	21.6282
sp|Q8VDQ8-2|SIR2_MOUSE Isoform 2 of NAD-dependent protein deacetylase sirtuin-2 OS=Mus musculus OX=10090 GN=Sirt2;sp|Q8VDQ8|SIR2_MOUSE NAD-dependent protein deacetylase sirtuin-2 OS=Mus musculus OX=10090 GN=Sirt2 PE=1 SV=2;sp|Q8VDQ8-3|SIR2_MOUSE Isoform 3	1.61125	20.8426	8;8;5;5	8;8;5;5	23.7451	20.9915	20.2081	19.0141	20.2391	20.8578
sp|Q99K43|PRC1_MOUSE Protein regulator of cytokinesis 1 OS=Mus musculus OX=10090 GN=Prc1 PE=1 SV=2	-1.6975	20.6694	7	7	NA	19.3963	NA	19.9611	22.3022	21.0179
sp|P63158|HMGB1_MOUSE High mobility group protein B1 OS=Mus musculus OX=10090 GN=Hmgb1 PE=1 SV=2	-0.710722	23.222	10	10	23.3782	23.1731	22.0486	23.9156	23.1882	23.6283
sp|Q9ET01|PYGL_MOUSE Glycogen phosphorylase, liver form OS=Mus musculus OX=10090 GN=Pygl PE=1 SV=4	1.50135	20.1806	6;2	4;0	20.0841	19.8668	21.717	NA	NA	19.0546
sp|Q9QZS3-4|NUMB_MOUSE Isoform 4 of Protein numb homolog OS=Mus musculus OX=10090 GN=Numb;sp|Q9QZS3-2|NUMB_MOUSE Isoform 2 of Protein numb homolog OS=Mus musculus OX=10090 GN=Numb;sp|Q9QZS3-3|NUMB_MOUSE Isoform 3 of Protein numb homolog OS=Mus musculus OX=	-1.34449	22.5471	13;13;13;13	12;12;12;12	22.6358	23.049	19.9398	23.0917	23.0559	23.5105
sp|Q8K0D5|EFGM_MOUSE Elongation factor G, mitochondrial OS=Mus musculus OX=10090 GN=Gfm1 PE=1 SV=1	-0.976819	19.5698	6	6	NA	NA	18.8372	19.9085	20.2616	19.272
sp|P62751|RL23A_MOUSE 60S ribosomal protein L23a OS=Mus musculus OX=10090 GN=Rpl23a PE=1 SV=1	0.798938	19.8512	3	3	NA	19.8373	20.8238	19.2047	20.1469	19.2432
sp|P42125|ECI1_MOUSE Enoyl-CoA delta isomerase 1, mitochondrial OS=Mus musculus OX=10090 GN=Eci1 PE=1 SV=2	-0.869168	21.9283	8	8	21.4217	NA	21.3918	22.1027	21.5545	23.1706
sp|Q61598|GDIB_MOUSE Rab GDP dissociation inhibitor beta OS=Mus musculus OX=10090 GN=Gdi2 PE=1 SV=1;sp|Q61598-2|GDIB_MOUSE Isoform 2 of Rab GDP dissociation inhibitor beta OS=Mus musculus OX=10090 GN=Gdi2	0.741132	23.6974	19;17	13;11	23.318	23.827	25.0591	23.286	23.0669	23.6277
sp|Q00731-2|VEGFA_MOUSE Isoform VEGF-1 of Vascular endothelial growth factor A OS=Mus musculus OX=10090 GN=Vegfa;sp|Q00731-6|VEGFA_MOUSE Isoform L-VEGF-1 of Vascular endothelial growth factor A OS=Mus musculus OX=10090 GN=Vegfa;sp|Q00731|VEGFA_MOUSE Vascul	0.894992	20.3311	2;2;1	2;2;1	21.0211	21.417	19.8977	19.3823	19.6328	20.6357
sp|Q924N4-2|S12A6_MOUSE Isoform 2 of Solute carrier family 12 member 6 OS=Mus musculus OX=10090 GN=Slc12a6;sp|Q924N4|S12A6_MOUSE Solute carrier family 12 member 6 OS=Mus musculus OX=10090 GN=Slc12a6 PE=1 SV=2	-0.591636	22.7538	20;20	11;11	22.7036	22.847	21.8233	22.7665	22.9019	23.4804
sp|Q9JII6|AK1A1_MOUSE Aldo-keto reductase family 1 member A1 OS=Mus musculus OX=10090 GN=Akr1a1 PE=1 SV=3	1.12054	22.559	13	13	22.3122	22.3625	24.683	21.439	22.0533	22.5037
sp|Q6P5F7|TTYH3_MOUSE Protein tweety homolog 3 OS=Mus musculus OX=10090 GN=Ttyh3 PE=1 SV=1;sp|Q6P5F7-2|TTYH3_MOUSE Isoform 2 of Protein tweety homolog 3 OS=Mus musculus OX=10090 GN=Ttyh3	1.38636	20.6273	7;5	7;5	19.5547	21.6592	22.7475	19.0761	20.196	20.5301
sp|P61022|CHP1_MOUSE Calcineurin B homologous protein 1 OS=Mus musculus OX=10090 GN=Chp1 PE=1 SV=2	-0.780499	20.2585	4	4	NA	NA	19.6731	20.1921	20.6077	20.561
sp|Q60692|PSB6_MOUSE Proteasome subunit beta type-6 OS=Mus musculus OX=10090 GN=Psmb6 PE=1 SV=3	1.31726	19.6769	2	2	19.083	NA	21.8515	19.1726	19.1982	19.0793
sp|P24668|MPRD_MOUSE Cation-dependent mannose-6-phosphate receptor OS=Mus musculus OX=10090 GN=M6pr PE=1 SV=1	-0.33726	26.7912	18	18	26.7261	26.4724	26.6691	26.7884	27.0809	27.0101
sp|P43274|H14_MOUSE Histone H1.4 OS=Mus musculus OX=10090 GN=Hist1h1e PE=1 SV=2	0.716088	18.1843	9	2	18.6	NA	18.6278	17.6385	18.4851	17.5699
sp|P51881|ADT2_MOUSE ADP/ATP translocase 2 OS=Mus musculus OX=10090 GN=Slc25a5 PE=1 SV=3	-1.17334	25.6349	26;5	15;0	24.7918	23.6989	26.654	26.047	26.8014	25.8164
sp|Q60865|CAPR1_MOUSE Caprin-1 OS=Mus musculus OX=10090 GN=Caprin1 PE=1 SV=2	-1.49519	24.4984	19	19	24.5766	25.198	21.4779	25.3395	25.2521	25.1465
sp|Q3U2S8|HVCN1_MOUSE Voltage-gated hydrogen channel 1 OS=Mus musculus OX=10090 GN=Hvcn1 PE=1 SV=2	-0.383518	25.224	10	10	25.0609	24.9733	25.0625	25.2506	25.3887	25.6079
sp|A2AAE1-4|K1109_MOUSE Isoform 4 of Transmembrane protein KIAA1109 OS=Mus musculus OX=10090 GN=Kiaa1109;sp|A2AAE1-6|K1109_MOUSE Isoform 6 of Transmembrane protein KIAA1109 OS=Mus musculus OX=10090 GN=Kiaa1109;sp|A2AAE1|K1109_MOUSE Transmembrane protein KI	-0.668541	18.5502	2;2;2;2;2	2;2;2;2;2	18.1474	18.4439	18.257	19.1205	NA	18.7822
sp|Q99LC5|ETFA_MOUSE Electron transfer flavoprotein subunit alpha, mitochondrial OS=Mus musculus OX=10090 GN=Etfa PE=1 SV=2	-0.543824	22.6677	9	9	22.5334	21.9648	22.6893	22.9949	23.3352	22.4888
sp|Q9R061|NUBP2_MOUSE Cytosolic Fe-S cluster assembly factor NUBP2 OS=Mus musculus OX=10090 GN=Nubp2 PE=1 SV=1	1.04954	21.4224	5	5	22.6574	22.5574	20.6267	21.4893	20.9297	20.2739
sp|Q9CR26|VTA1_MOUSE Vacuolar protein sorting-associated protein VTA1 homolog OS=Mus musculus OX=10090 GN=Vta1 PE=1 SV=1	-0.74721	19.6336	3	3	NA	18.5781	19.7924	20.1774	20.0051	19.6149
sp|O70305-2|ATX2_MOUSE Isoform 2 of Ataxin-2 OS=Mus musculus OX=10090 GN=Atxn2;sp|O70305|ATX2_MOUSE Ataxin-2 OS=Mus musculus OX=10090 GN=Atxn2 PE=1 SV=1;sp|O70305-3|ATX2_MOUSE Isoform 3 of Ataxin-2 OS=Mus musculus OX=10090 GN=Atxn2	-0.561952	22.1453	12;12;11	10;10;9	21.9828	21.6335	NA	22.4808	21.9934	22.636
sp|P29391|FRIL1_MOUSE Ferritin light chain 1 OS=Mus musculus OX=10090 GN=Ftl1 PE=1 SV=2;sp|P49945|FRIL2_MOUSE Ferritin light chain 2 OS=Mus musculus OX=10090 GN=Ftl2 PE=3 SV=2	0.928609	25.3514	14;9	14;9	24.5402	26.3007	26.6063	24.4438	25.4252	24.7923
sp|P42567|EPS15_MOUSE Epidermal growth factor receptor substrate 15 OS=Mus musculus OX=10090 GN=Eps15 PE=1 SV=1	-0.727414	20.3988	9;4	9;4	20.249	19.6756	NA	20.7912	20.0659	21.212
sp|Q9D0K2|SCOT1_MOUSE Succinyl-CoA:3-ketoacid coenzyme A transferase 1, mitochondrial OS=Mus musculus OX=10090 GN=Oxct1 PE=1 SV=1	-0.655959	23.5795	15	15	23.2723	22.61	23.8722	24.0342	24.3323	23.3558
sp|P80318|TCPG_MOUSE T-complex protein 1 subunit gamma OS=Mus musculus OX=10090 GN=Cct3 PE=1 SV=1	1.03255	23.8584	27	27	23.4969	23.6641	25.9632	23.474	23.2003	23.3522
sp|Q60770|STXB3_MOUSE Syntaxin-binding protein 3 OS=Mus musculus OX=10090 GN=Stxbp3 PE=1 SV=1;sp|Q60770-2|STXB3_MOUSE Isoform 2 of Syntaxin-binding protein 3 OS=Mus musculus OX=10090 GN=Stxbp3	-1.49286	23.0749	24;21	24;21	23.5572	23.3088	20.1193	24.112	23.1346	24.2174
sp|Q08093|CNN2_MOUSE Calponin-2 OS=Mus musculus OX=10090 GN=Cnn2 PE=1 SV=1	2.21703	22.7909	16	15	25.91	25.3158	20.4725	20.9498	21.9585	22.1388
sp|Q00941|CSF2R_MOUSE Granulocyte-macrophage colony-stimulating factor receptor subunit alpha OS=Mus musculus OX=10090 GN=Csf2ra PE=2 SV=2	-0.688561	22.087	7	7	21.0815	22.2512	21.8955	22.7952	22.1273	22.3714
sp|Q3TB82|PKHF1_MOUSE Pleckstrin homology domain-containing family F member 1 OS=Mus musculus OX=10090 GN=Plekhf1 PE=2 SV=1	0.846789	20.1888	3	3	21.3249	19.6644	20.8472	19.2548	20.192	19.8494
sp|P0C6B7|IGSF6_MOUSE Immunoglobulin superfamily member 6 OS=Mus musculus OX=10090 GN=Igsf6 PE=2 SV=1	-0.469795	21.3772	6	6	20.8947	21.3659	21.1663	21.6721	21.4083	21.7558
sp|Q9QYA2|TOM40_MOUSE Mitochondrial import receptor subunit TOM40 homolog OS=Mus musculus OX=10090 GN=Tomm40 PE=1 SV=3	-0.903787	21.2664	6	6	20.0009	NA	21.4473	22.1234	21.6958	21.0645
sp|Q91VR2|ATPG_MOUSE ATP synthase subunit gamma, mitochondrial OS=Mus musculus OX=10090 GN=Atp5f1c PE=1 SV=1	-0.671018	23.6808	11	11	23.4424	22.6559	23.9377	24.192	24.3385	23.5186
sp|P35235-2|PTN11_MOUSE Isoform 2 of Tyrosine-protein phosphatase non-receptor type 11 OS=Mus musculus OX=10090 GN=Ptpn11;sp|P35235|PTN11_MOUSE Tyrosine-protein phosphatase non-receptor type 11 OS=Mus musculus OX=10090 GN=Ptpn11 PE=1 SV=2	1.07111	20.1637	10;9	10;9	20.5991	20.9736	19.7219	NA	NA	19.3604
sp|Q60738|ZNT1_MOUSE Zinc transporter 1 OS=Mus musculus OX=10090 GN=Slc30a1 PE=1 SV=1	-0.539421	20.4957	4	4	19.9126	20.4315	NA	20.8448	20.4425	20.8471
sp|Q9CPY7-2|AMPL_MOUSE Isoform 2 of Cytosol aminopeptidase OS=Mus musculus OX=10090 GN=Lap3;sp|Q9CPY7|AMPL_MOUSE Cytosol aminopeptidase OS=Mus musculus OX=10090 GN=Lap3 PE=1 SV=3	-0.67459	21.3323	13;13	13;13	21.3257	20.5393	21.12	22.3323	21.0741	21.6025
sp|Q9D198|SYF2_MOUSE Pre-mRNA-splicing factor SYF2 OS=Mus musculus OX=10090 GN=Syf2 PE=2 SV=1	-0.714392	19.2991	2	2	NA	18.7633	NA	19.4188	19.4323	19.5819
sp|Q9JHU4|DYHC1_MOUSE Cytoplasmic dynein 1 heavy chain 1 OS=Mus musculus OX=10090 GN=Dync1h1 PE=1 SV=2	-2.11316	23.2712	90	90	19.7391	21.4796	25.4252	24.4743	23.8436	24.6655
sp|Q9ERD8|PARVG_MOUSE Gamma-parvin OS=Mus musculus OX=10090 GN=Parvg PE=1 SV=2	0.578987	19.3384	2	2	19.4927	19.8789	NA	19.1402	18.7098	19.4705
sp|Q8BQ30|PPR18_MOUSE Phostensin OS=Mus musculus OX=10090 GN=Ppp1r18 PE=1 SV=1;sp|Q8BQ30-2|PPR18_MOUSE Isoform 2 of Phostensin OS=Mus musculus OX=10090 GN=Ppp1r18	-0.569685	24.7171	27;27	27;27	24.5288	24.2217	NA	25.0428	24.5238	25.2682
sp|O70318|E41L2_MOUSE Band 4.1-like protein 2 OS=Mus musculus OX=10090 GN=Epb41l2 PE=1 SV=2	-0.849403	25.6461	56;4;4;4;4;4	52;0;0;0;0;0	25.9935	25.7579	23.9127	26.149	25.9389	26.1245
sp|Q8R5J9|PRAF3_MOUSE PRA1 family protein 3 OS=Mus musculus OX=10090 GN=Arl6ip5 PE=1 SV=2	-0.658446	20.5289	4	4	20.112	20.1923	20.2948	20.3122	20.7054	21.5568
sp|Q3UHJ0|AAK1_MOUSE AP2-associated protein kinase 1 OS=Mus musculus OX=10090 GN=Aak1 PE=1 SV=2;sp|Q3UHJ0-2|AAK1_MOUSE Isoform 2 of AP2-associated protein kinase 1 OS=Mus musculus OX=10090 GN=Aak1	0.913979	23.4032	20;18	20;18	24.7255	24.2991	22.5558	22.9778	22.4962	23.3645
sp|P22892|AP1G1_MOUSE AP-1 complex subunit gamma-1 OS=Mus musculus OX=10090 GN=Ap1g1 PE=1 SV=3	-0.569984	23.5727	18	18	23.1353	22.7485	23.9792	23.6138	24.0664	23.8928
sp|Q9R049-2|AMFR_MOUSE Isoform 2 of E3 ubiquitin-protein ligase AMFR OS=Mus musculus OX=10090 GN=Amfr;sp|Q9R049|AMFR_MOUSE E3 ubiquitin-protein ligase AMFR OS=Mus musculus OX=10090 GN=Amfr PE=1 SV=2	-0.370262	21.8298	10;9	10;9	21.702	21.466	21.7661	22.0155	22.0923	21.9371
sp|Q99LJ0|CT2NL_MOUSE CTTNBP2 N-terminal-like protein OS=Mus musculus OX=10090 GN=Cttnbp2nl PE=1 SV=1	1.19215	21.6339	13	13	21.6297	23.0687	NA	20.7791	20.3936	22.2984
sp|P28662|BRI3_MOUSE Brain protein I3 OS=Mus musculus OX=10090 GN=Bri3 PE=2 SV=2	0.647486	23.4872	3	3	23.6155	23.3401	24.4771	22.9755	23.6289	22.8859
sp|Q8BG32|PSD11_MOUSE 26S proteasome non-ATPase regulatory subunit 11 OS=Mus musculus OX=10090 GN=Psmd11 PE=1 SV=3	0.934978	19.5843	4	4	19.2564	NA	21.0342	19.3723	19.4694	18.7892
sp|Q91VU0|FAM3C_MOUSE Protein FAM3C OS=Mus musculus OX=10090 GN=Fam3c PE=1 SV=1	0.976133	20.9133	6	6	22.2727	21.5348	20.3967	19.895	21.3298	20.051
sp|Q8VE70|PDC10_MOUSE Programmed cell death protein 10 OS=Mus musculus OX=10090 GN=Pdcd10 PE=1 SV=1	0.658429	19.979	5	5	20.2301	20.4929	20.004	NA	19.4557	19.7121
sp|P63087-2|PP1G_MOUSE Isoform 2 of Serine/threonine-protein phosphatase PP1-gamma catalytic subunit OS=Mus musculus OX=10090 GN=Ppp1cc;sp|P63087|PP1G_MOUSE Serine/threonine-protein phosphatase PP1-gamma catalytic subunit OS=Mus musculus OX=10090 GN=Ppp1cc	-0.503935	22.0456	10;9	4;3	22.0057	22.1418	21.2335	22.2437	22.1263	22.5228
sp|Q8BZZ3|WWP1_MOUSE NEDD4-like E3 ubiquitin-protein ligase WWP1 OS=Mus musculus OX=10090 GN=Wwp1 PE=1 SV=2	0.37937	22.5675	15	13	22.4594	22.8417	22.9705	22.2561	22.5991	22.2783
sp|Q9CQ65|MTAP_MOUSE S-methyl-5-thioadenosine phosphorylase OS=Mus musculus OX=10090 GN=Mtap PE=1 SV=1	0.625217	19.8351	6	6	19.6817	20.7057	20.0556	19.1714	19.6939	19.702
sp|Q80YE4-2|LMTK1_MOUSE Isoform 2 of Serine/threonine-protein kinase LMTK1 OS=Mus musculus OX=10090 GN=Aatk;sp|Q80YE4|LMTK1_MOUSE Serine/threonine-protein kinase LMTK1 OS=Mus musculus OX=10090 GN=Aatk PE=1 SV=1;sp|Q80YE4-3|LMTK1_MOUSE Isoform 3 of Serine/t	-0.450552	22.8843	17;17;17;14	17;17;17;14	22.6374	23.1315	22.2081	22.9408	23.2494	23.1384
sp|Q3UW53|NIBAN_MOUSE Protein Niban OS=Mus musculus OX=10090 GN=Fam129a PE=1 SV=2	-0.868751	21.2993	11	11	NA	19.9787	21.5774	21.9819	21.2045	21.754
sp|Q4QRL3-2|CC88B_MOUSE Isoform 2 of Coiled-coil domain-containing protein 88B OS=Mus musculus OX=10090 GN=Ccdc88b;sp|Q4QRL3|CC88B_MOUSE Coiled-coil domain-containing protein 88B OS=Mus musculus OX=10090 GN=Ccdc88b PE=1 SV=2	0.595859	20.5028	12;12	12;12	21.0789	20.6417	NA	19.8714	20.1888	20.7331
sp|P11438|LAMP1_MOUSE Lysosome-associated membrane glycoprotein 1 OS=Mus musculus OX=10090 GN=Lamp1 PE=1 SV=2	0.440912	28.8646	13	13	28.631	29.1119	29.5123	28.338	28.765	28.8294
sp|Q9D3G5|STX11_MOUSE Syntaxin-11 OS=Mus musculus OX=10090 GN=Stx11 PE=1 SV=1	-0.902294	20.7622	7	7	19.0742	21.1392	20.7198	20.9329	21.1702	21.5368
sp|P10852-2|4F2_MOUSE Isoform 2 of 4F2 cell-surface antigen heavy chain OS=Mus musculus OX=10090 GN=Slc3a2	-0.433895	19.6343	45	1	19.5452	19.5216	19.1853	19.6607	19.4735	20.4196
sp|Q9Z2H6|CLC4D_MOUSE C-type lectin domain family 4 member D OS=Mus musculus OX=10090 GN=Clec4d PE=1 SV=1	-0.557372	19.5627	3	3	19.091	19.3794	19.3816	19.4886	20.3004	19.7351
sp|Q9QZE5|COPG1_MOUSE Coatomer subunit gamma-1 OS=Mus musculus OX=10090 GN=Copg1 PE=1 SV=1	1.10638	19.3201	5;1	4;0	NA	18.7775	21.1903	19.0337	18.8763	18.7225
sp|P08207|S10AA_MOUSE Protein S100-A10 OS=Mus musculus OX=10090 GN=S100a10 PE=1 SV=2	-0.735722	24.8487	6	6	24.3128	23.7822	25.3475	25.4835	25.5293	24.6369
sp|Q9DB34|CHM2A_MOUSE Charged multivesicular body protein 2a OS=Mus musculus OX=10090 GN=Chmp2a PE=1 SV=1	-0.737493	24.202	12	12	NA	NA	23.6489	24.2713	24.6651	24.2227
sp|P97379-2|G3BP2_MOUSE Isoform B of Ras GTPase-activating protein-binding protein 2 OS=Mus musculus OX=10090 GN=G3bp2;sp|P97379|G3BP2_MOUSE Ras GTPase-activating protein-binding protein 2 OS=Mus musculus OX=10090 GN=G3bp2 PE=1 SV=2	-0.693597	23.4349	16;16	13;13	22.4407	23.5967	NA	23.4298	23.6792	24.028
sp|P21107-2|TPM3_MOUSE Isoform 2 of Tropomyosin alpha-3 chain OS=Mus musculus OX=10090 GN=Tpm3	0.685974	23.2799	12;4;2;2;2;2;2	12;4;2;2;2;2;2	23.2442	22.997	24.6275	22.9307	22.9613	22.9188
sp|Q9CQV6|MLP3B_MOUSE Microtubule-associated proteins 1A/1B light chain 3B OS=Mus musculus OX=10090 GN=Map1lc3b PE=1 SV=3	-0.443682	21.4273	4	4	NA	21.2242	21.098	21.6654	21.6899	21.459
sp|Q9DCD0|6PGD_MOUSE 6-phosphogluconate dehydrogenase, decarboxylating OS=Mus musculus OX=10090 GN=Pgd PE=1 SV=3	0.959807	24.4975	20	20	24.2874	24.1316	26.5133	24.1782	23.6953	24.1794
sp|P63037|DNJA1_MOUSE DnaJ homolog subfamily A member 1 OS=Mus musculus OX=10090 GN=Dnaja1 PE=1 SV=1	0.685247	23.1135	17	17	22.5974	23.7781	23.993	22.4507	22.5255	23.3366
sp|Q8K385|FRRS1_MOUSE Ferric-chelate reductase 1 OS=Mus musculus OX=10090 GN=FRRS1 PE=1 SV=1	0.408632	22.8742	6	6	22.9329	22.9824	23.3202	22.5527	22.8647	22.5922
sp|Q8C570|RAE1L_MOUSE mRNA export factor OS=Mus musculus OX=10090 GN=Rae1 PE=1 SV=1	-0.522929	20.8433	6	6	20.329	21.0338	20.3828	20.8196	21.0649	21.4299
sp|Q9EP89|LACTB_MOUSE Serine beta-lactamase-like protein LACTB, mitochondrial OS=Mus musculus OX=10090 GN=Lactb PE=1 SV=1	-0.677288	20.664	7	7	19.9119	20.6033	NA	20.8046	21.1041	20.8959
sp|Q8BYK6|YTHD3_MOUSE YTH domain-containing family protein 3 OS=Mus musculus OX=10090 GN=Ythdf3 PE=1 SV=2;sp|Q8BYK6-3|YTHD3_MOUSE Isoform 3 of YTH domain-containing family protein 3 OS=Mus musculus OX=10090 GN=Ythdf3;sp|Q8BYK6-2|YTHD3_MOUSE Isoform 2 of YT	-1.19576	22.4505	14;14;13	10;10;9	22.532	22.8637	20.1623	22.7296	22.5526	23.863
sp|Q8BL86|MBLC2_MOUSE Metallo-beta-lactamase domain-containing protein 2 OS=Mus musculus OX=10090 GN=Mblac2 PE=1 SV=2	-0.772048	18.4071	2	2	NA	NA	17.8281	18.3913	18.4441	18.965
sp|Q8K4G1-2|LTBP4_MOUSE Isoform 2 of Latent-transforming growth factor beta-binding protein 4 OS=Mus musculus OX=10090 GN=Ltbp4;sp|Q8K4G1-3|LTBP4_MOUSE Isoform 3 of Latent-transforming growth factor beta-binding protein 4 OS=Mus musculus OX=10090 GN=Ltbp4;	3.32861	21.6468	23;22;22	23;22;22	24.2071	23.9184	19.3112	NA	19.1503	NA
sp|P41731|CD63_MOUSE CD63 antigen OS=Mus musculus OX=10090 GN=Cd63 PE=1 SV=2	0.658082	22.6583	4	4	22.9589	22.3263	23.6768	22.1084	22.0985	22.7809
sp|Q5XF89|AT133_MOUSE Probable cation-transporting ATPase 13A3 OS=Mus musculus OX=10090 GN=Atp13a3 PE=1 SV=1;sp|Q5XF89-2|AT133_MOUSE Isoform 2 of Probable cation-transporting ATPase 13A3 OS=Mus musculus OX=10090 GN=Atp13a3	-0.384943	21.7196	13;13	13;13	21.3909	21.5949	21.5956	21.6817	21.8684	22.1861
sp|Q7TT50|MRCKB_MOUSE Serine/threonine-protein kinase MRCK beta OS=Mus musculus OX=10090 GN=Cdc42bpb PE=1 SV=2	2.66335	20.5795	16	15	20.2747	19.7985	23.6628	NA	18.582	NA
sp|Q6PB93-2|GALT2_MOUSE Isoform 2 of Polypeptide N-acetylgalactosaminyltransferase 2 OS=Mus musculus OX=10090 GN=Galnt2;sp|Q6PB93|GALT2_MOUSE Polypeptide N-acetylgalactosaminyltransferase 2 OS=Mus musculus OX=10090 GN=Galnt2 PE=1 SV=1	-0.46015	19.5091	5;5	5;5	19.5185	19.1604	19.1583	19.8525	19.9411	19.4241
sp|Q8BG94|COMD7_MOUSE COMM domain-containing protein 7 OS=Mus musculus OX=10090 GN=Commd7 PE=1 SV=1	0.763587	19.2292	4	4	19.8019	NA	NA	18.9404	19.3846	18.79
sp|Q91YT8|CSCL1_MOUSE CSC1-like protein 1 OS=Mus musculus OX=10090 GN=Tmem63a PE=1 SV=1	0.522183	22.6428	8	8	22.6145	22.6173	23.48	22.1463	22.659	22.3399
sp|Q8R5A6|TB22A_MOUSE TBC1 domain family member 22A OS=Mus musculus OX=10090 GN=Tbc1d22a PE=1 SV=3;sp|Q8R5A6-2|TB22A_MOUSE Isoform 2 of TBC1 domain family member 22A OS=Mus musculus OX=10090 GN=Tbc1d22a	-0.598218	20.4442	5;5	5;5	19.7985	20.372	NA	20.9757	20.1952	20.8796
sp|Q9D735|TRIR_MOUSE Telomerase RNA component interacting RNase OS=Mus musculus OX=10090 GN=Trir PE=1 SV=1	-0.764871	22.4867	9	9	21.2736	22.782	NA	22.6634	22.7268	22.9878
sp|P45952|ACADM_MOUSE Medium-chain specific acyl-CoA dehydrogenase, mitochondrial OS=Mus musculus OX=10090 GN=Acadm PE=1 SV=1	-1.07798	21.1929	9	9	21.1236	19.3207	21.5174	22.0371	22.4065	20.7519
sp|Q8BFR4|GNS_MOUSE N-acetylglucosamine-6-sulfatase OS=Mus musculus OX=10090 GN=Gns PE=1 SV=1	0.519469	25.1499	26	26	24.7634	25.9729	25.4926	24.5479	25.0158	25.1068
sp|O35129|PHB2_MOUSE Prohibitin-2 OS=Mus musculus OX=10090 GN=Phb2 PE=1 SV=1	-0.726857	24.4607	22	22	24.0834	23.2133	24.9952	25.1847	24.9311	24.3566
sp|Q9EQC5|SCYL1_MOUSE N-terminal kinase-like protein OS=Mus musculus OX=10090 GN=Scyl1 PE=1 SV=1	-0.818612	19.4811	7	7	19.1726	18.8073	NA	20.5859	18.9189	19.9208
sp|P27784|CCL6_MOUSE C-C motif chemokine 6 OS=Mus musculus OX=10090 GN=Ccl6 PE=1 SV=1	-0.663972	19.302	1	1	NA	18.804	NA	19.509	19.4363	19.4586
sp|Q9ER38|TOR3A_MOUSE Torsin-3A OS=Mus musculus OX=10090 GN=Tor3a PE=1 SV=2	-0.781178	19.1028	2	2	NA	NA	18.517	19.0052	19.6922	19.1971
sp|Q8VDD5|MYH9_MOUSE Myosin-9 OS=Mus musculus OX=10090 GN=Myh9 PE=1 SV=4	-0.372664	28.7056	176;15;12;12;1;1;1;1;1;1	169;11;6;6;0;0;0;0;0;0	28.4885	28.6035	28.4658	29.0894	28.3731	29.2133
sp|Q8BGB5|LIMD2_MOUSE LIM domain-containing protein 2 OS=Mus musculus OX=10090 GN=Limd2 PE=1 SV=1	1.0178	22.3711	6	6	22.2495	24.3089	22.0816	21.9201	21.2282	22.4383
sp|P97855|G3BP1_MOUSE Ras GTPase-activating protein-binding protein 1 OS=Mus musculus OX=10090 GN=G3bp1 PE=1 SV=1	-1.90615	24.6027	21	18	24.9187	25.5243	20.5059	25.8039	24.8563	26.0072
sp|P62962|PROF1_MOUSE Profilin-1 OS=Mus musculus OX=10090 GN=Pfn1 PE=1 SV=2	0.784264	25.2173	13	6	24.559	25.6988	26.5706	24.8303	24.3701	25.2752
sp|Q8VD75|HIP1_MOUSE Huntingtin-interacting protein 1 OS=Mus musculus OX=10090 GN=Hip1 PE=1 SV=2	-0.407522	24.1856	32;1	32;1	24.1703	23.5168	24.2586	24.6945	24.3054	24.1684
sp|P54227|STMN1_MOUSE Stathmin OS=Mus musculus OX=10090 GN=Stmn1 PE=1 SV=2	-0.70497	23.6925	19	15	22.963	22.9394	24.1178	24.6954	23.3663	24.0734
sp|Q6KAU4|MB12B_MOUSE Multivesicular body subunit 12B OS=Mus musculus OX=10090 GN=Mvb12b PE=1 SV=2	-0.62023	20.9679	8	8	20.5175	21.3321	20.1238	21.4658	21.0752	21.293
sp|Q922B1|MACD1_MOUSE ADP-ribose glycohydrolase MACROD1 OS=Mus musculus OX=10090 GN=Macrod1 PE=1 SV=2	-1.11067	19.5661	2	2	NA	18.7331	NA	19.6263	19.2002	20.7047
sp|Q8K298|ANLN_MOUSE Anillin OS=Mus musculus OX=10090 GN=Anln PE=1 SV=2	-0.986981	19.3256	6	6	18.5854	NA	NA	19.2443	19.1655	20.3073
sp|Q8CGA3|LAT4_MOUSE Large neutral amino acids transporter small subunit 4 OS=Mus musculus OX=10090 GN=Slc43a2 PE=1 SV=1	-0.415263	24.8642	12	12	24.3842	24.7071	24.8784	24.8279	25.2513	25.1363
sp|Q8BPU7|ELMO1_MOUSE Engulfment and cell motility protein 1 OS=Mus musculus OX=10090 GN=Elmo1 PE=1 SV=2;sp|Q8BPU7-3|ELMO1_MOUSE Isoform 3 of Engulfment and cell motility protein 1 OS=Mus musculus OX=10090 GN=Elmo1	-0.620275	24.5453	29;16;11;9	27;16;9;7	24.9411	24.3541	23.4103	24.97	24.4636	25.1327
sp|Q80X95|RRAGA_MOUSE Ras-related GTP-binding protein A OS=Mus musculus OX=10090 GN=Rraga PE=1 SV=1	-0.707303	20.4778	3;1	3;1	19.6751	19.6119	21.0854	20.8593	20.8416	20.7934
sp|Q6Y685|TACC1_MOUSE Transforming acidic coiled-coil-containing protein 1 OS=Mus musculus OX=10090 GN=Tacc1 PE=1 SV=1;sp|Q6Y685-2|TACC1_MOUSE Isoform 2 of Transforming acidic coiled-coil-containing protein 1 OS=Mus musculus OX=10090 GN=Tacc1	-1.65777	19.5227	5;4	5;4	NA	18.2793	NA	18.816	21.4027	19.5926
sp|P63101|1433Z_MOUSE 14-3-3 protein zeta/delta OS=Mus musculus OX=10090 GN=Ywhaz PE=1 SV=1	0.519937	24.5565	21	16	24.6787	24.2119	25.5587	24.3671	24.3505	24.172
sp|Q9QZW0-2|AT11C_MOUSE Isoform 2 of Phospholipid-transporting ATPase 11C OS=Mus musculus OX=10090 GN=Atp11c;sp|Q9QZW0|AT11C_MOUSE Phospholipid-transporting ATPase 11C OS=Mus musculus OX=10090 GN=Atp11c PE=1 SV=2	-0.385019	22.8168	17;16	16;15	22.3907	22.6674	22.8149	22.7445	23.1686	23.1149
sp|Q6SJQ5|CLM3_MOUSE CMRF35-like molecule 3 OS=Mus musculus OX=10090 GN=Cd300ld3 PE=1 SV=1	-0.425227	22.7833	10	10	22.3953	22.3599	22.9569	23.1235	23.0386	22.8257
sp|Q91V24|ABCA7_MOUSE ATP-binding cassette sub-family A member 7 OS=Mus musculus OX=10090 GN=Abca7 PE=1 SV=1	-1.65891	19.7734	14	11	18.9832	19.1796	18.669	21.5765	17.8175	22.4146
sp|Q9DB77|QCR2_MOUSE Cytochrome b-c1 complex subunit 2, mitochondrial OS=Mus musculus OX=10090 GN=Uqcrc2 PE=1 SV=1	-0.60648	23.6503	15	15	23.4021	22.6233	24.0156	24.0875	24.237	23.536
sp|Q9JL26|FMNL1_MOUSE Formin-like protein 1 OS=Mus musculus OX=10090 GN=Fmnl1 PE=1 SV=1;sp|Q9JL26-2|FMNL1_MOUSE Isoform 2 of Formin-like protein 1 OS=Mus musculus OX=10090 GN=Fmnl1	-0.249712	24.3025	32;31;2;2;2	32;31;2;2;2	24.2446	24.1638	24.1245	24.4202	24.4378	24.424
sp|Q7TMM9|TBB2A_MOUSE Tubulin beta-2A chain OS=Mus musculus OX=10090 GN=Tubb2a PE=1 SV=1;sp|Q9CWF2|TBB2B_MOUSE Tubulin beta-2B chain OS=Mus musculus OX=10090 GN=Tubb2b PE=1 SV=1	1.36684	22.3336	27;25	5;3	21.8759	21.7901	25.3849	22.0538	21.4478	21.4488
sp|O70251|EF1B_MOUSE Elongation factor 1-beta OS=Mus musculus OX=10090 GN=Eef1b PE=1 SV=5	1.09072	20.5478	1	1	20.5046	20.2545	21.7024	NA	NA	19.7298
sp|P08752|GNAI2_MOUSE Guanine nucleotide-binding protein G(i) subunit alpha-2 OS=Mus musculus OX=10090 GN=Gnai2 PE=1 SV=5	-0.263509	29.7685	40	19	29.4745	29.6121	29.8235	29.9359	29.7305	30.0342
sp|P70315|WASP_MOUSE Wiskott-Aldrich syndrome protein homolog OS=Mus musculus OX=10090 GN=Was PE=1 SV=1	-0.982248	24.1517	24	24	24.3015	24.6331	22.0472	24.6357	24.2906	25.0023
sp|Q64337-2|SQSTM_MOUSE Isoform 2 of Sequestosome-1 OS=Mus musculus OX=10090 GN=Sqstm1;sp|Q64337|SQSTM_MOUSE Sequestosome-1 OS=Mus musculus OX=10090 GN=Sqstm1 PE=1 SV=1	0.521189	22.5211	6;6	6;6	22.7443	22.2802	23.3206	22.1861	22.6571	21.9383
sp|Q7TQH0-2|ATX2L_MOUSE Isoform 2 of Ataxin-2-like protein OS=Mus musculus OX=10090 GN=Atxn2l;sp|Q7TQH0-3|ATX2L_MOUSE Isoform 3 of Ataxin-2-like protein OS=Mus musculus OX=10090 GN=Atxn2l;sp|Q7TQH0|ATX2L_MOUSE Ataxin-2-like protein OS=Mus musculus OX=10090	-1.57925	22.3928	22;21;20	20;19;18	22.92	23.0004	18.8891	23.3067	23.0637	23.1768
sp|O88200|CLC11_MOUSE C-type lectin domain family 11 member A OS=Mus musculus OX=10090 GN=Clec11a PE=1 SV=1	0.804835	19.8882	2	2	19.7844	21.4822	19.6052	19.5701	19.5617	19.3255
sp|P23780|BGAL_MOUSE Beta-galactosidase OS=Mus musculus OX=10090 GN=Glb1 PE=1 SV=1	0.645556	23.5915	15;1	15;1	22.9609	24.3437	24.4384	23.0088	23.2399	23.5575
sp|Q8BG84|LAIR1_MOUSE Leukocyte-associated immunoglobulin-like receptor 1 OS=Mus musculus OX=10090 GN=Lair1 PE=1 SV=1;sp|Q8BG84-6|LAIR1_MOUSE Isoform 6 of Leukocyte-associated immunoglobulin-like receptor 1 OS=Mus musculus OX=10090 GN=Lair1	-0.48219	23.3335	5;4;2;1	5;4;2;1	22.9676	23.5399	22.7697	23.7696	23.3217	23.6325
sp|Q9QUH0|GLRX1_MOUSE Glutaredoxin-1 OS=Mus musculus OX=10090 GN=Glrx PE=1 SV=3	-1.09264	20.7999	3	3	20.0531	21.5191	19.1885	21.0173	20.5317	22.4895
sp|Q923B1|DBR1_MOUSE Lariat debranching enzyme OS=Mus musculus OX=10090 GN=Dbr1 PE=1 SV=2	-0.732929	19.9179	3	3	NA	19.3682	NA	19.9805	19.8616	20.4614
sp|P60710|ACTB_MOUSE Actin, cytoplasmic 1 OS=Mus musculus OX=10090 GN=Actb PE=1 SV=1	0.332057	30.4608	43	2	30.7739	30.2075	30.8992	30.465	30.1453	30.2741
sp|Q8VD58|EVI2B_MOUSE Protein EVI2B OS=Mus musculus OX=10090 GN=Evi2b PE=1 SV=1	-0.409716	23.2038	9	9	23.0463	23.0596	22.8909	23.5049	23.6796	23.0414
sp|Q8BMQ8|MON1B_MOUSE Vacuolar fusion protein MON1 homolog B OS=Mus musculus OX=10090 GN=Mon1b PE=2 SV=1	-0.51261	21.4791	8	8	21.205	20.9041	21.5593	21.2178	22.1972	21.7912
sp|Q63850|NUP62_MOUSE Nuclear pore glycoprotein p62 OS=Mus musculus OX=10090 GN=Nup62 PE=1 SV=2	0.91153	22.1864	9	9	23.3827	22.0839	NA	21.484	21.4266	22.5548
sp|P01901|HA1B_MOUSE H-2 class I histocompatibility antigen, K-B alpha chain OS=Mus musculus OX=10090 GN=H2-K1 PE=1 SV=1	-0.325798	26.2116	25;9;9	8;2;2	25.8563	26.1969	26.0928	26.1937	26.2033	26.7264
sp|Q91ZR1|RAB4B_MOUSE Ras-related protein Rab-4B OS=Mus musculus OX=10090 GN=Rab4b PE=1 SV=2	-0.400934	23.7785	9	8	23.4091	23.5962	23.7287	23.5976	24.0532	24.2859
sp|Q9D6R2|IDH3A_MOUSE Isocitrate dehydrogenase [NAD] subunit alpha, mitochondrial OS=Mus musculus OX=10090 GN=Idh3a PE=1 SV=1;sp|Q9D6R2-2|IDH3A_MOUSE Isoform 2 of Isocitrate dehydrogenase [NAD] subunit alpha, mitochondrial OS=Mus musculus OX=10090 GN=Idh3a	-0.881572	22.2404	10;8	10;8	21.1243	NA	22.2987	22.9095	23.2033	21.6665
sp|Q8K2Q7|BROX_MOUSE BRO1 domain-containing protein BROX OS=Mus musculus OX=10090 GN=Brox PE=1 SV=1	0.88472	24.5564	15;3	15;3	25.2699	26.0513	23.6751	23.6821	23.9839	24.6761
sp|Q9JMD0-4|ZN207_MOUSE Isoform 4 of BUB3-interacting and GLEBS motif-containing protein ZNF207 OS=Mus musculus OX=10090 GN=Znf207;sp|Q9JMD0-3|ZN207_MOUSE Isoform 3 of BUB3-interacting and GLEBS motif-containing protein ZNF207 OS=Mus musculus OX=10090 GN=Z	-0.527019	21.1928	6;6;6;6	6;6;6;6	20.6196	21.1335	NA	21.5103	21.0044	21.6961
sp|Q9D4H1|EXOC2_MOUSE Exocyst complex component 2 OS=Mus musculus OX=10090 GN=Exoc2 PE=1 SV=1	0.687724	21.5882	10	10	22.5674	21.4384	21.5839	21.2938	21.0573	NA
sp|P57776|EF1D_MOUSE Elongation factor 1-delta OS=Mus musculus OX=10090 GN=Eef1d PE=1 SV=3;sp|P57776-3|EF1D_MOUSE Isoform 3 of Elongation factor 1-delta OS=Mus musculus OX=10090 GN=Eef1d	0.876679	21.5869	8;7	1;1	21.6371	21.0576	23.3811	21.501	20.8527	21.092
sp|E9Q1P8|I2BP2_MOUSE Interferon regulatory factor 2-binding protein 2 OS=Mus musculus OX=10090 GN=Irf2bp2 PE=1 SV=1	-1.71882	21.5802	14	14	21.1253	23.0233	18.0139	22.2188	21.8586	23.2416
sp|P31938|MP2K1_MOUSE Dual specificity mitogen-activated protein kinase kinase 1 OS=Mus musculus OX=10090 GN=Map2k1 PE=1 SV=2	-0.749492	21.4902	11	6	21.243	20.6394	21.464	21.9756	20.8491	22.7703
sp|Q8VCM3|ZFY21_MOUSE Zinc finger FYVE domain-containing protein 21 OS=Mus musculus OX=10090 GN=Zfyve21 PE=1 SV=2	-0.81768	22.6481	7	7	23.034	NA	21.2811	22.799	22.8208	23.3058
sp|O88271|CFDP1_MOUSE Craniofacial development protein 1 OS=Mus musculus OX=10090 GN=Cfdp1 PE=1 SV=1	-0.649225	20.0208	3	3	NA	19.5339	NA	20.1182	20.0706	20.3606
sp|Q8CGK3|LONM_MOUSE Lon protease homolog, mitochondrial OS=Mus musculus OX=10090 GN=Lonp1 PE=1 SV=2	-0.497968	20.373	7	7	19.8819	NA	20.2665	20.4838	20.9474	20.2852
sp|Q6PB66|LPPRC_MOUSE Leucine-rich PPR motif-containing protein, mitochondrial OS=Mus musculus OX=10090 GN=Lrpprc PE=1 SV=2	-0.804112	22.0327	17	17	21.4915	20.689	22.7113	22.7893	22.6656	21.8493
sp|Q8BKE6|CP20A_MOUSE Cytochrome P450 20A1 OS=Mus musculus OX=10090 GN=Cyp20a1 PE=1 SV=1	-0.390772	21.3755	9	9	21.2644	20.8639	21.412	21.6914	21.5898	21.4314
sp|Q8CHC4|SYNJ1_MOUSE Synaptojanin-1 OS=Mus musculus OX=10090 GN=Synj1 PE=1 SV=3	-1.10402	19.4192	7	7	NA	NA	18.5912	19.9378	18.7716	20.3762
sp|O54965|RNF13_MOUSE E3 ubiquitin-protein ligase RNF13 OS=Mus musculus OX=10090 GN=Rnf13 PE=1 SV=2;sp|O54965-2|RNF13_MOUSE Isoform 2 of E3 ubiquitin-protein ligase RNF13 OS=Mus musculus OX=10090 GN=Rnf13	0.51774	24.1988	11;10	11;10	23.8373	24.5534	24.9823	23.667	24.131	24.0218
sp|Q80ZJ1|RAP2A_MOUSE Ras-related protein Rap-2a OS=Mus musculus OX=10090 GN=Rap2a PE=1 SV=2;sp|Q80ZJ1-2|RAP2A_MOUSE Isoform 2 of Ras-related protein Rap-2a OS=Mus musculus OX=10090 GN=Rap2a	-0.701828	23.2466	17;11	6;0	21.7537	23.3705	23.5629	23.7201	23.2275	23.845
sp|Q9Z0X1|AIFM1_MOUSE Apoptosis-inducing factor 1, mitochondrial OS=Mus musculus OX=10090 GN=Aifm1 PE=1 SV=1	-1.39915	21.5205	11	11	21.5448	18.4344	22.4837	22.3296	22.3923	21.9383
sp|Q4PJX1|ODR4_MOUSE Protein odr-4 homolog OS=Mus musculus OX=10090 GN=Odr4 PE=1 SV=2;sp|Q4PJX1-3|ODR4_MOUSE Isoform 3 of Protein odr-4 homolog OS=Mus musculus OX=10090 GN=Odr4;sp|Q4PJX1-2|ODR4_MOUSE Isoform 2 of Protein odr-4 homolog OS=Mus musculus OX=10	-1.13912	20.6232	5;4;3	5;4;3	NA	NA	19.7689	20.2728	20.5487	21.9026
sp|O55131|SEPT7_MOUSE Septin-7 OS=Mus musculus OX=10090 GN=Sept7 PE=1 SV=1	0.308307	23.8759	15;1	14;0	24.15	24.0503	23.8899	23.9295	23.5966	23.6392
sp|Q9EST3-2|4ET_MOUSE Isoform 2 of Eukaryotic translation initiation factor 4E transporter OS=Mus musculus OX=10090 GN=Eif4enif1;sp|Q9EST3|4ET_MOUSE Eukaryotic translation initiation factor 4E transporter OS=Mus musculus OX=10090 GN=Eif4enif1 PE=1 SV=2	0.869548	18.2406	2;2	2;2	NA	18.8928	NA	17.4604	18.0273	18.582
sp|P63321|RALA_MOUSE Ras-related protein Ral-A OS=Mus musculus OX=10090 GN=Rala PE=1 SV=1	-0.340192	24.6284	16	7	24.585	24.5718	24.2181	24.759	24.6259	25.0106
sp|Q60854|SPB6_MOUSE Serpin B6 OS=Mus musculus OX=10090 GN=Serpinb6 PE=1 SV=1	-0.759659	21.8766	10	10	21.1605	20.7187	22.6112	22.5174	21.7879	22.464
sp|P06795|MDR1B_MOUSE Multidrug resistance protein 1B OS=Mus musculus OX=10090 GN=Abcb1b PE=1 SV=1	-0.2292	25.862	48	24	25.6691	25.7322	25.841	25.9209	25.919	26.09
sp|Q9WTL7|LYPA2_MOUSE Acyl-protein thioesterase 2 OS=Mus musculus OX=10090 GN=Lypla2 PE=1 SV=1	1.31125	22.5088	5	5	23.488	23.4184	21.6035	NA	21.5254	NA
sp|Q80VQ0|AL3B1_MOUSE Aldehyde dehydrogenase family 3 member B1 OS=Mus musculus OX=10090 GN=Aldh3b1 PE=1 SV=1	-0.279045	26.4379	27;6;5	27;6;5	26.1507	26.3639	26.3807	26.5843	26.3551	26.7929
sp|P98197|AT11A_MOUSE Probable phospholipid-transporting ATPase IH OS=Mus musculus OX=10090 GN=Atp11a PE=1 SV=1	0.43996	20.5407	9	8	20.3359	20.7174	21.2288	20.2765	20.2255	20.4602
sp|P83741-4|WNK1_MOUSE Isoform 4 of Serine/threonine-protein kinase WNK1 OS=Mus musculus OX=10090 GN=Wnk1;sp|P83741-5|WNK1_MOUSE Isoform 5 of Serine/threonine-protein kinase WNK1 OS=Mus musculus OX=10090 GN=Wnk1;sp|P83741|WNK1_MOUSE Serine/threonine-protei	0.774894	19.3218	6;6;6;6;6;2	5;5;5;5;5;1	NA	NA	19.9029	18.9964	18.7691	19.6185
sp|P07141-2|CSF1_MOUSE Isoform 2 of Macrophage colony-stimulating factor 1 OS=Mus musculus OX=10090 GN=Csf1;sp|P07141|CSF1_MOUSE Macrophage colony-stimulating factor 1 OS=Mus musculus OX=10090 GN=Csf1 PE=1 SV=2	0.960932	21.275	7;7	7;7	21.057	21.0058	22.9153	NA	20.2874	21.1095
sp|Q8VDI9|ALG9_MOUSE Alpha-1,2-mannosyltransferase ALG9 OS=Mus musculus OX=10090 GN=Alg9 PE=2 SV=1	-0.854799	19.1795	2	2	NA	17.7239	19.6094	19.3848	19.9536	19.226
sp|P54116|STOM_MOUSE Erythrocyte band 7 integral membrane protein OS=Mus musculus OX=10090 GN=Stom PE=1 SV=3	0.447326	28.0805	20	20	27.7629	28.196	28.9536	27.7904	27.6853	28.0948
sp|P63242|IF5A1_MOUSE Eukaryotic translation initiation factor 5A-1 OS=Mus musculus OX=10090 GN=Eif5a PE=1 SV=2;sp|Q8BGY2|IF5A2_MOUSE Eukaryotic translation initiation factor 5A-2 OS=Mus musculus OX=10090 GN=Eif5a2 PE=1 SV=3	0.676397	23.782	7;6	7;6	24.5574	24.2766	23.3236	23.0072	NA	23.7451
sp|P60904|DNJC5_MOUSE DnaJ homolog subfamily C member 5 OS=Mus musculus OX=10090 GN=Dnajc5 PE=1 SV=1	0.581383	21.7606	6	6	22.3193	21.2138	22.6209	21.344	21.5414	21.5245
sp|Q922F4|TBB6_MOUSE Tubulin beta-6 chain OS=Mus musculus OX=10090 GN=Tubb6 PE=1 SV=1	1.68425	19.6963	17	4	19.3718	18.9163	22.822	19.228	NA	18.1436
sp|P61021|RAB5B_MOUSE Ras-related protein Rab-5B OS=Mus musculus OX=10090 GN=Rab5b PE=1 SV=1	-0.320501	24.9436	15	11	24.9444	24.9358	24.4699	24.9115	25.339	25.0611
sp|P18654|KS6A3_MOUSE Ribosomal protein S6 kinase alpha-3 OS=Mus musculus OX=10090 GN=Rps6ka3 PE=1 SV=2	-0.867044	19.6895	12	7	18.8726	18.5782	20.3171	20.3571	19.1216	20.8903
sp|Q91Z22|PORIM_MOUSE Porimin OS=Mus musculus OX=10090 GN=Tmem123 PE=1 SV=1	0.638942	23.4772	2	2	NA	NA	23.9564	23.1976	23.549	23.2059
sp|P62960|YBOX1_MOUSE Nuclease-sensitive element-binding protein 1 OS=Mus musculus OX=10090 GN=Ybx1 PE=1 SV=3	-0.576198	21.6655	10;3;3;2	8;1;1;0	21.1169	20.9097	22.1056	21.8752	22.367	21.6187
sp|Q8R1S4-2|MTSS1_MOUSE Isoform 2 of Protein MTSS 1 OS=Mus musculus OX=10090 GN=Mtss1;sp|Q8R1S4|MTSS1_MOUSE Protein MTSS 1 OS=Mus musculus OX=10090 GN=Mtss1 PE=1 SV=1	-0.89777	20.9966	10;10	10;10	20.9572	21.0747	19.6113	21.1757	20.5765	22.5843
sp|Q9DBP5|KCY_MOUSE UMP-CMP kinase OS=Mus musculus OX=10090 GN=Cmpk1 PE=1 SV=1	0.528724	22.7574	9	9	23.0244	22.4861	23.5547	22.8403	21.9098	22.7289
sp|P43406|ITAV_MOUSE Integrin alpha-V OS=Mus musculus OX=10090 GN=Itgav PE=1 SV=2	-0.324339	28.5558	68	68	28.5856	28.5966	27.9987	28.4958	28.6579	29.0002
sp|O88502|PDE8A_MOUSE High affinity cAMP-specific and IBMX-insensitive 3,5-cyclic phosphodiesterase 8A OS=Mus musculus OX=10090 GN=Pde8a PE=1 SV=1	-0.384458	21.6742	8	8	21.1454	21.7815	21.5191	21.8126	21.8009	21.9858
sp|O08599|STXB1_MOUSE Syntaxin-binding protein 1 OS=Mus musculus OX=10090 GN=Stxbp1 PE=1 SV=2;sp|O08599-2|STXB1_MOUSE Isoform 2 of Syntaxin-binding protein 1 OS=Mus musculus OX=10090 GN=Stxbp1	-0.415401	21.102	11;11	10;10	20.9711	21.2436	20.4681	21.2531	21.1845	21.4914
sp|Q9QZQ1-2|AFAD_MOUSE Isoform 1 of Afadin OS=Mus musculus OX=10090 GN=Afdn;sp|Q9QZQ1|AFAD_MOUSE Afadin OS=Mus musculus OX=10090 GN=Afdn PE=1 SV=3	-0.848637	20.663	15;15	15;15	20.923	20.2626	19.5303	21.3517	19.964	21.9462
sp|P60603|ROMO1_MOUSE Reactive oxygen species modulator 1 OS=Mus musculus OX=10090 GN=Romo1 PE=2 SV=1	-0.7363	18.6194	2	2	18.0672	NA	NA	19.2311	18.7662	18.4131
sp|O09044|SNP23_MOUSE Synaptosomal-associated protein 23 OS=Mus musculus OX=10090 GN=Snap23 PE=1 SV=1	-0.253428	27.1721	24;1	24;1	27.0452	27.0733	27.0178	27.2285	27.1287	27.5393
sp|O08573-3|LEG9_MOUSE Isoform 3 of Galectin-9 OS=Mus musculus OX=10090 GN=Lgals9;sp|O08573-2|LEG9_MOUSE Isoform 2 of Galectin-9 OS=Mus musculus OX=10090 GN=Lgals9;sp|O08573|LEG9_MOUSE Galectin-9 OS=Mus musculus OX=10090 GN=Lgals9 PE=1 SV=1	-0.383783	25.546	15;15;15	15;15;15	25.32	25.2033	25.539	25.9093	25.2288	26.0756
sp|Q76N33|STALP_MOUSE AMSH-like protease OS=Mus musculus OX=10090 GN=Stambpl1 PE=1 SV=1;sp|Q76N33-2|STALP_MOUSE Isoform 2 of AMSH-like protease OS=Mus musculus OX=10090 GN=Stambpl1	0.878442	20.6462	9;5	9;5	21.2149	21.1317	NA	20.1635	19.2923	21.4287
sp|Q8BZ00|SL9A9_MOUSE Sodium/hydrogen exchanger 9 OS=Mus musculus OX=10090 GN=Slc9a9 PE=2 SV=1	-0.380835	23.9416	7	7	23.8618	23.4649	23.927	23.8404	24.1125	24.4433
sp|P46414|CDN1B_MOUSE Cyclin-dependent kinase inhibitor 1B OS=Mus musculus OX=10090 GN=Cdkn1b PE=1 SV=2	1.10166	18.7165	2	2	19.5428	NA	NA	19.1314	17.4431	18.7487
sp|P11680|PROP_MOUSE Properdin OS=Mus musculus OX=10090 GN=Cfp PE=2 SV=2	-0.480175	21.8598	9	9	21.3729	21.3488	22.1375	22.0468	22.4265	21.8265
sp|P42932|TCPQ_MOUSE T-complex protein 1 subunit theta OS=Mus musculus OX=10090 GN=Cct8 PE=1 SV=3	1.58284	21.5837	17	17	21.0506	20.8101	25.2647	21.4488	20.2329	20.6952
sp|Q9QYS9-8|QKI_MOUSE Isoform 8 of Protein quaking OS=Mus musculus OX=10090 GN=Qki;sp|Q9QYS9-4|QKI_MOUSE Isoform 4 of Protein quaking OS=Mus musculus OX=10090 GN=Qki;sp|Q9QYS9-3|QKI_MOUSE Isoform 3 of Protein quaking OS=Mus musculus OX=10090 GN=Qki;sp|Q9QY	-1.26245	21.7229	8;8;8;8;8;8;8;5	8;8;8;8;8;8;8;5	22.0522	22.355	18.8678	21.968	22.1561	22.9382
sp|O88384|VTI1B_MOUSE Vesicle transport through interaction with t-SNAREs homolog 1B OS=Mus musculus OX=10090 GN=Vti1b PE=1 SV=1	0.397941	25.5091	20	20	25.1449	25.7727	26.2066	25.1257	25.4037	25.401
sp|P22437|PGH1_MOUSE Prostaglandin G/H synthase 1 OS=Mus musculus OX=10090 GN=Ptgs1 PE=1 SV=1	-0.621267	20.4093	3	3	NA	19.6629	20.4102	20.2307	21.2961	20.4467
sp|O88456|CPNS1_MOUSE Calpain small subunit 1 OS=Mus musculus OX=10090 GN=Capns1 PE=1 SV=1	0.411604	22.5742	7	7	22.729	22.7187	22.8922	22.5341	21.8904	22.6807
sp|Q8BH04|PCKGM_MOUSE Phosphoenolpyruvate carboxykinase [GTP], mitochondrial OS=Mus musculus OX=10090 GN=Pck2 PE=1 SV=1	-0.59608	21.5016	14	14	20.7851	20.8428	21.9828	21.7499	22.3298	21.3192
sp|Q9CPZ8|COXM1_MOUSE COX assembly mitochondrial protein homolog OS=Mus musculus OX=10090 GN=Cmc1 PE=1 SV=1	-0.795138	21.1055	4	4	20.5091	NA	NA	21.5322	20.7185	21.662
sp|Q9QYE6|GOGA5_MOUSE Golgin subfamily A member 5 OS=Mus musculus OX=10090 GN=Golga5 PE=1 SV=2	-0.599423	21.0757	9	9	NA	NA	20.6261	21.1101	21.2799	21.2866
sp|P06797|CATL1_MOUSE Cathepsin L1 OS=Mus musculus OX=10090 GN=Ctsl PE=1 SV=2	0.588088	23.2643	14	14	22.6888	23.7275	24.2586	22.64	23.2331	23.0376
sp|Q6PB44|PTN23_MOUSE Tyrosine-protein phosphatase non-receptor type 23 OS=Mus musculus OX=10090 GN=Ptpn23 PE=1 SV=2;sp|Q6PB44-2|PTN23_MOUSE Isoform 2 of Tyrosine-protein phosphatase non-receptor type 23 OS=Mus musculus OX=10090 GN=Ptpn23	1.94989	23.6765	67;66;1;1;1	67;66;1;1;1	25.2834	27.4921	21.1787	22.694	22.1268	23.2838
sp|P28481-2|CO2A1_MOUSE Isoform 3 of Collagen alpha-1(II) chain OS=Mus musculus OX=10090 GN=Col2a1;sp|P28481-7|CO2A1_MOUSE Isoform 7 of Collagen alpha-1(II) chain OS=Mus musculus OX=10090 GN=Col2a1;sp|P28481-6|CO2A1_MOUSE Isoform 6 of Collagen alpha-1(II)	0.793133	20.1334	3;3;3;3;3;3;3	3;3;3;3;3;3;3	21.4192	20.9403	19.2303	19.654	19.7766	19.7797
sp|D3Z7P3-2|GLSK_MOUSE Isoform 2 of Glutaminase kidney isoform, mitochondrial OS=Mus musculus OX=10090 GN=Gls	-0.385948	21.47	7	1	21.5078	20.8687	21.4545	21.7528	21.6845	21.5515
sp|Q8CIH5|PLCG2_MOUSE 1-phosphatidylinositol 4,5-bisphosphate phosphodiesterase gamma-2 OS=Mus musculus OX=10090 GN=Plcg2 PE=1 SV=1	1.38211	20.6757	21	21	20.1066	20.0207	23.9731	19.9193	19.8399	20.1948
sp|Q8BYW1-3|RHG25_MOUSE Isoform 3 of Rho GTPase-activating protein 25 OS=Mus musculus OX=10090 GN=Arhgap25	-0.776189	24.007	26	1	24.1845	24.2114	22.4608	24.5885	23.6055	24.9913
sp|Q9CXX9|CUED2_MOUSE CUE domain-containing protein 2 OS=Mus musculus OX=10090 GN=Cuedc2 PE=1 SV=1	-0.951518	19.2721	6	6	NA	18.5584	NA	18.9971	19.1896	20.3432
sp|A1L314|MPEG1_MOUSE Macrophage-expressed gene 1 protein OS=Mus musculus OX=10090 GN=Mpeg1 PE=1 SV=1	0.399369	27.8075	31	31	27.4851	28.2208	28.3158	27.2002	27.9294	27.6939
sp|Q8BYI6-2|PCAT2_MOUSE Isoform 2 of Lysophosphatidylcholine acyltransferase 2 OS=Mus musculus OX=10090 GN=Lpcat2;sp|Q8BYI6|PCAT2_MOUSE Lysophosphatidylcholine acyltransferase 2 OS=Mus musculus OX=10090 GN=Lpcat2 PE=1 SV=1	-0.485517	22.1629	8;8;2	8;8;2	21.6779	21.6422	22.4403	22.5618	22.6563	21.9988
sp|Q91V41|RAB14_MOUSE Ras-related protein Rab-14 OS=Mus musculus OX=10090 GN=Rab14 PE=1 SV=3	-0.256725	29.4015	28	28	29.4103	29.188	29.2212	29.2497	29.7066	29.6334
sp|P11499|HS90B_MOUSE Heat shock protein HSP 90-beta OS=Mus musculus OX=10090 GN=Hsp90ab1 PE=1 SV=3	0.722	26.1026	39	27	25.9697	25.6251	27.7961	25.9528	25.5869	25.6852
sp|Q8VE99|CC115_MOUSE Coiled-coil domain-containing protein 115 OS=Mus musculus OX=10090 GN=Ccdc115 PE=1 SV=1	-0.511604	20.567	7	7	19.9785	20.8165	20.1386	20.9412	20.4777	21.0495
sp|Q6A028|SWP70_MOUSE Switch-associated protein 70 OS=Mus musculus OX=10090 GN=Swap70 PE=1 SV=2	0.558442	19.3204	5	5	19.3121	20.3007	19.1861	18.9743	18.8291	19.3203
sp|O35643|AP1B1_MOUSE AP-1 complex subunit beta-1 OS=Mus musculus OX=10090 GN=Ap1b1 PE=1 SV=2	-0.450579	22.7578	31	17	22.6092	21.9095	23.0788	23.2024	23.0544	22.6925
sp|O55126|NIPS2_MOUSE Protein NipSnap homolog 2 OS=Mus musculus OX=10090 GN=Nipsnap2 PE=1 SV=1	-0.489513	19.5575	3	3	19.0961	NA	19.4315	20.1005	19.8701	19.2894
sp|Q91W52|TMM19_MOUSE Transmembrane protein 19 OS=Mus musculus OX=10090 GN=Tmem19 PE=1 SV=1;sp|Q91W52-2|TMM19_MOUSE Isoform 2 of Transmembrane protein 19 OS=Mus musculus OX=10090 GN=Tmem19	-0.504185	19.9462	2;2	2;2	19.8436	19.121	20.1177	20.1141	20.3136	20.1671
sp|Q9WUN2|TBK1_MOUSE Serine/threonine-protein kinase TBK1 OS=Mus musculus OX=10090 GN=Tbk1 PE=1 SV=1	0.504741	18.8921	3	3	18.9634	NA	19.4266	18.5317	19.1701	18.3688
sp|P99024|TBB5_MOUSE Tubulin beta-5 chain OS=Mus musculus OX=10090 GN=Tubb5 PE=1 SV=1	0.890735	26.9573	31	7	26.4603	26.6497	29.098	26.7561	26.3361	26.4435
sp|P70387|HFE_MOUSE Hereditary hemochromatosis protein homolog OS=Mus musculus OX=10090 GN=Hfe PE=1 SV=2	-0.307336	24.229	11	11	24.0914	24.0219	24.1125	24.11	24.4731	24.5648
sp|P62482|KCAB2_MOUSE Voltage-gated potassium channel subunit beta-2 OS=Mus musculus OX=10090 GN=Kcnab2 PE=1 SV=1	0.454739	19.3772	3;1	3;1	19.2322	19.897	19.548	18.923	NA	19.2857
sp|O55106|STRN_MOUSE Striatin OS=Mus musculus OX=10090 GN=Strn PE=1 SV=2	-0.393596	20.2147	9	9	19.9484	20.4113	19.6941	20.619	20.365	20.2506
sp|Q61655|DD19A_MOUSE ATP-dependent RNA helicase DDX19A OS=Mus musculus OX=10090 GN=Ddx19a PE=1 SV=2	1.3666	19.7423	7	7	18.7604	19.7634	22.3429	NA	18.8699	18.9747
sp|Q64727|VINC_MOUSE Vinculin OS=Mus musculus OX=10090 GN=Vcl PE=1 SV=4	0.660912	26.6831	21	21	27.2713	26.7604	27.0088	26.4255	25.3431	27.2892
sp|Q9ERN0|SCAM2_MOUSE Secretory carrier-associated membrane protein 2 OS=Mus musculus OX=10090 GN=Scamp2 PE=1 SV=1	-0.306375	24.8414	7	7	24.5122	24.7165	24.836	24.788	25.1572	25.0387
sp|O09126|SEM4D_MOUSE Semaphorin-4D OS=Mus musculus OX=10090 GN=Sema4d PE=1 SV=2	-0.394532	23.0883	22	22	22.4159	22.9856	23.2716	23.0794	23.2292	23.5482
sp|P15920|VPP2_MOUSE V-type proton ATPase 116 kDa subunit a isoform 2 OS=Mus musculus OX=10090 GN=Atp6v0a2 PE=1 SV=2	-0.960596	20.0782	8	7	NA	20.1294	18.8742	19.2322	20.8796	21.2754
sp|Q6PNC0|DMXL1_MOUSE DmX-like protein 1 OS=Mus musculus OX=10090 GN=Dmxl1 PE=1 SV=1	0.906252	19.3337	9	8	18.9259	21.3315	19.1031	19.0629	19.2027	18.376
sp|P60521|GBRL2_MOUSE Gamma-aminobutyric acid receptor-associated protein-like 2 OS=Mus musculus OX=10090 GN=Gabarapl2 PE=1 SV=1	-0.42932	21.7636	5	5	21.6693	21.6355	21.342	21.712	22.0918	22.131
sp|Q3UDK1-2|TRAD1_MOUSE Isoform 2 of TRAF-type zinc finger domain-containing protein 1 OS=Mus musculus OX=10090 GN=Trafd1;sp|Q3UDK1|TRAD1_MOUSE TRAF-type zinc finger domain-containing protein 1 OS=Mus musculus OX=10090 GN=Trafd1 PE=1 SV=1	0.680793	21.3789	7;7	7;7	21.8931	21.6816	NA	21.4043	20.1916	21.7238
sp|Q3U481|MFS12_MOUSE Major facilitator superfamily domain-containing protein 12 OS=Mus musculus OX=10090 GN=Mfsd12 PE=1 SV=1	0.729167	19.3239	1	1	18.8795	19.318	20.868	18.8339	18.8287	19.2156
sp|Q99L20|GSTT3_MOUSE Glutathione S-transferase theta-3 OS=Mus musculus OX=10090 GN=Gstt3 PE=1 SV=1	1.04782	21.2171	6	6	22.1387	21.5529	NA	19.2739	21.9089	21.2111
sp|Q7TMB8|CYFP1_MOUSE Cytoplasmic FMR1-interacting protein 1 OS=Mus musculus OX=10090 GN=Cyfip1 PE=1 SV=1;sp|Q7TMB8-2|CYFP1_MOUSE Isoform 2 of Cytoplasmic FMR1-interacting protein 1 OS=Mus musculus OX=10090 GN=Cyfip1	0.624271	23.4832	22;20	11;11	23.5904	22.9484	24.8472	23.3155	23.3481	22.8496
sp|P07356|ANXA2_MOUSE Annexin A2 OS=Mus musculus OX=10090 GN=Anxa2 PE=1 SV=2	0.338099	29.0344	47;1	47;1	28.9434	28.8954	29.7715	28.8534	28.9226	28.82
sp|Q60931|VDAC3_MOUSE Voltage-dependent anion-selective channel protein 3 OS=Mus musculus OX=10090 GN=Vdac3 PE=1 SV=1	-0.512852	23.7754	14	14	23.6788	22.7504	24.1275	24.3187	24.122	23.6547
sp|Q9R0Q3|TMED2_MOUSE Transmembrane emp24 domain-containing protein 2 OS=Mus musculus OX=10090 GN=Tmed2 PE=1 SV=1	-0.630751	21.4627	4	4	NA	NA	20.9896	21.3353	21.6294	21.8964
sp|E9PVX6-2|KI67_MOUSE Isoform 2 of Proliferation marker protein Ki-67 OS=Mus musculus OX=10090 GN=Mki67;sp|E9PVX6|KI67_MOUSE Proliferation marker protein Ki-67 OS=Mus musculus OX=10090 GN=Mki67 PE=1 SV=1	-2.19762	20.0323	11;11	11;11	NA	18.3841	NA	18.1273	21.6545	21.9634
sp|Q6PDI6|MINY2_MOUSE Ubiquitin carboxyl-terminal hydrolase MINDY-2 OS=Mus musculus OX=10090 GN=Mindy2 PE=1 SV=1;sp|Q6PDI6-2|MINY2_MOUSE Isoform 2 of Ubiquitin carboxyl-terminal hydrolase MINDY-2 OS=Mus musculus OX=10090 GN=Mindy2;sp|Q6PDI6-3|MINY2_MOUSE I	-0.569179	18.4934	2;1;1	1;0;1	NA	17.722	18.5817	18.8836	19.0798	18.1997
sp|Q99PT1|GDIR1_MOUSE Rho GDP-dissociation inhibitor 1 OS=Mus musculus OX=10090 GN=Arhgdia PE=1 SV=3	0.720332	23.6696	14	14	23.3998	23.3762	25.3132	23.6009	22.9331	23.3941
sp|P68181-4|KAPCB_MOUSE Isoform 4 of cAMP-dependent protein kinase catalytic subunit beta OS=Mus musculus OX=10090 GN=Prkacb;sp|P68181-2|KAPCB_MOUSE Isoform 2 of cAMP-dependent protein kinase catalytic subunit beta OS=Mus musculus OX=10090 GN=Prkacb;sp|P68	0.627249	22.2118	13;11;11;11	7;5;5;5	22.2557	23.5742	21.7465	21.931	21.6996	22.064
sp|Q9JHS3|LTOR2_MOUSE Ragulator complex protein LAMTOR2 OS=Mus musculus OX=10090 GN=Lamtor2 PE=1 SV=1	-1.09113	21.235	5	5	18.6822	21.8515	21.5345	21.3195	21.9056	22.1164
sp|P70452|STX4_MOUSE Syntaxin-4 OS=Mus musculus OX=10090 GN=Stx4 PE=1 SV=1	-0.32376	24.922	14	14	24.8277	25.0155	24.4372	25.0794	24.8418	25.3305
sp|P62748|HPCL1_MOUSE Hippocalcin-like protein 1 OS=Mus musculus OX=10090 GN=Hpcal1 PE=1 SV=2	0.439919	22.9134	8;3	6;1	23.3286	23.4875	22.5841	22.5428	22.7297	22.808
sp|Q9DCX2|ATP5H_MOUSE ATP synthase subunit d, mitochondrial OS=Mus musculus OX=10090 GN=Atp5pd PE=1 SV=3	-0.499917	24.2296	10	10	23.8387	23.5582	24.542	24.7644	24.7498	23.9246
sp|Q5SSL4|ABR_MOUSE Active breakpoint cluster region-related protein OS=Mus musculus OX=10090 GN=Abr PE=1 SV=1;sp|Q5SSL4-2|ABR_MOUSE Isoform 2 of Active breakpoint cluster region-related protein OS=Mus musculus OX=10090 GN=Abr;sp|Q5SSL4-4|ABR_MOUSE Isoform	-0.880248	21.6131	15;15;13;11;1	15;15;13;11;1	NA	20.0398	22.1302	21.8533	22.5091	21.5333
sp|Q8BUJ9-2|LRP12_MOUSE Isoform 2 of Low-density lipoprotein receptor-related protein 12 OS=Mus musculus OX=10090 GN=Lrp12;sp|Q8BUJ9|LRP12_MOUSE Low-density lipoprotein receptor-related protein 12 OS=Mus musculus OX=10090 GN=Lrp12 PE=2 SV=2	0.54346	20.0927	3;3	3;3	19.744	20.4228	20.9264	19.5412	20.1621	19.7595
sp|P20152|VIME_MOUSE Vimentin OS=Mus musculus OX=10090 GN=Vim PE=1 SV=3	-0.926252	31.1135	86;7;7;7;6;2;2;2;2	82;5;5;5;3;1;1;1;1	31.5163	31.6084	28.8266	31.3148	31.5188	31.8963
sp|Q8CFE4|SCYL2_MOUSE SCY1-like protein 2 OS=Mus musculus OX=10090 GN=Scyl2 PE=1 SV=1	1.98644	19.1507	8;3	8;3	18.4313	21.8781	18.6325	NA	17.6609	NA
sp|P68372|TBB4B_MOUSE Tubulin beta-4B chain OS=Mus musculus OX=10090 GN=Tubb4b PE=1 SV=1	0.809275	24.1446	31	2	23.7648	23.7672	26.1158	24.0772	23.6741	23.4686
sp|Q9CQW9|IFM3_MOUSE Interferon-induced transmembrane protein 3 OS=Mus musculus OX=10090 GN=Ifitm3 PE=1 SV=1	0.436913	25.2195	3	2	25.2258	25.1912	25.8971	24.5754	25.3437	25.0842
sp|Q69ZP3-2|PNKD_MOUSE Isoform 2 of Probable hydrolase PNKD OS=Mus musculus OX=10090 GN=Pnkd	0.959268	17.9068	1	1	NA	NA	18.6263	18.2625	17.9738	16.7647
sp|Q9CQ22|LTOR1_MOUSE Ragulator complex protein LAMTOR1 OS=Mus musculus OX=10090 GN=Lamtor1 PE=1 SV=1	0.516203	26.017	11	11	25.5062	26.2942	27.0247	25.3791	25.8983	25.9992
sp|P97742|CPT1A_MOUSE Carnitine O-palmitoyltransferase 1, liver isoform OS=Mus musculus OX=10090 GN=Cpt1a PE=1 SV=4	-0.595773	22.0213	8	8	21.0573	NA	22.2704	22.2501	22.6083	21.9205
sp|P97372|PSME2_MOUSE Proteasome activator complex subunit 2 OS=Mus musculus OX=10090 GN=Psme2 PE=1 SV=4	1.78011	19.8122	5	4	NA	18.3654	23.3952	18.7668	19.2774	19.2564
sp|Q3THE2|ML12B_MOUSE Myosin regulatory light chain 12B OS=Mus musculus OX=10090 GN=Myl12b PE=1 SV=2	-0.406154	23.3913	6	4	23.2966	23.3521	22.9161	23.8501	23.1066	23.8266
sp|P35278|RAB5C_MOUSE Ras-related protein Rab-5C OS=Mus musculus OX=10090 GN=Rab5c PE=1 SV=2	-0.254826	28.4429	19	15	28.4289	28.3312	28.1865	28.2834	28.7379	28.6898
sp|Q8R164|BPHL_MOUSE Valacyclovir hydrolase OS=Mus musculus OX=10090 GN=Bphl PE=1 SV=1	-0.658668	19.8156	4	4	19.6852	19.1555	NA	19.4894	20.9513	19.7964
sp|Q8VEM1|GOLI_MOUSE E3 ubiquitin-protein ligase RNF130 OS=Mus musculus OX=10090 GN=Rnf130 PE=2 SV=1	0.605068	21.1235	5	5	21.0465	21.4818	21.7498	20.9768	21.4991	19.987
sp|O70480|VAMP4_MOUSE Vesicle-associated membrane protein 4 OS=Mus musculus OX=10090 GN=Vamp4 PE=1 SV=1	0.432641	21.6521	5	5	21.4966	21.7375	22.3711	21.2057	21.432	21.6696
sp|P41105|RL28_MOUSE 60S ribosomal protein L28 OS=Mus musculus OX=10090 GN=Rpl28 PE=1 SV=2	0.753869	20.125	3	3	NA	19.6624	21.4921	19.8941	20.1469	19.4292
sp|Q8VD65|PI3R4_MOUSE Phosphoinositide 3-kinase regulatory subunit 4 OS=Mus musculus OX=10090 GN=Pik3r4 PE=1 SV=3	-0.583284	21.158	13	13	21.709	20.6256	20.2644	20.9355	21.7475	21.6659
sp|Q07763|CD244_MOUSE Natural killer cell receptor 2B4 OS=Mus musculus OX=10090 GN=Cd244 PE=1 SV=3;sp|Q07763-2|CD244_MOUSE Isoform 2 of Natural killer cell receptor 2B4 OS=Mus musculus OX=10090 GN=Cd244	-0.985641	20.4243	8;5	8;5	19.8264	19.8393	NA	19.9792	20.0881	22.3882
sp|O88967|YMEL1_MOUSE ATP-dependent zinc metalloprotease YME1L1 OS=Mus musculus OX=10090 GN=Yme1l1 PE=1 SV=1	-0.625205	19.1387	4	4	NA	NA	18.6698	19.3973	19.5467	18.9409
sp|Q9D8N0|EF1G_MOUSE Elongation factor 1-gamma OS=Mus musculus OX=10090 GN=Eef1g PE=1 SV=3	0.787842	22.9868	13	13	22.6832	22.5999	24.8591	22.7974	22.3569	22.6243
sp|Q9Z2X1|HNRPF_MOUSE Heterogeneous nuclear ribonucleoprotein F OS=Mus musculus OX=10090 GN=Hnrnpf PE=1 SV=3;sp|Q9Z2X1-2|HNRPF_MOUSE Isoform 2 of Heterogeneous nuclear ribonucleoprotein F OS=Mus musculus OX=10090 GN=Hnrnpf	-0.639927	22.4302	10;9	8;7	22.0666	21.2136	23.0504	23.0273	22.1698	23.0533
sp|P17426-2|AP2A1_MOUSE Isoform B of AP-2 complex subunit alpha-1 OS=Mus musculus OX=10090 GN=Ap2a1;sp|P17426|AP2A1_MOUSE AP-2 complex subunit alpha-1 OS=Mus musculus OX=10090 GN=Ap2a1 PE=1 SV=1	-0.237371	25.6877	37;37	29;29	25.7096	25.6257	25.3717	25.8617	25.6065	25.9508
sp|Q9D662|SC23B_MOUSE Protein transport protein Sec23B OS=Mus musculus OX=10090 GN=Sec23b PE=1 SV=1	0.585685	25.2304	36	33	26.1174	25.8399	24.6125	24.8207	24.4049	25.587
sp|Q8VEH3|ARL8A_MOUSE ADP-ribosylation factor-like protein 8A OS=Mus musculus OX=10090 GN=Arl8a PE=1 SV=1	0.397829	25.1231	9	4	24.9619	25.0731	25.9311	24.7635	24.9227	25.0863
sp|Q8BGT0|OSTM1_MOUSE Osteopetrosis-associated transmembrane protein 1 OS=Mus musculus OX=10090 GN=Ostm1 PE=1 SV=1	0.753557	22.6111	5	5	22.6191	22.5041	23.6143	21.5591	22.7587	NA
sp|Q8K4M5|COMD1_MOUSE COMM domain-containing protein 1 OS=Mus musculus OX=10090 GN=Commd1 PE=1 SV=2	0.408127	22.0999	5	5	22.7172	22.1745	22.0203	21.8099	22.2871	21.5905
sp|Q8C0J6|SWAHC_MOUSE Ankyrin repeat domain-containing protein SOWAHC OS=Mus musculus OX=10090 GN=Sowahc PE=1 SV=2	-0.665655	20.2922	4	4	NA	19.793	NA	20.513	20.0312	20.8317
sp|Q9D486-3|CMIP_MOUSE Isoform 3 of C-Maf-inducing protein OS=Mus musculus OX=10090 GN=Cmip;sp|Q9D486|CMIP_MOUSE C-Maf-inducing protein OS=Mus musculus OX=10090 GN=Cmip PE=1 SV=3;sp|Q9D486-2|CMIP_MOUSE Isoform 2 of C-Maf-inducing protein OS=Mus musculus OX	0.53038	19.2905	2;2;1	2;2;1	18.8712	19.5981	20.0386	18.8676	19.077	NA
sp|Q6ZQ08|CNOT1_MOUSE CCR4-NOT transcription complex subunit 1 OS=Mus musculus OX=10090 GN=Cnot1 PE=1 SV=2;sp|Q6ZQ08-4|CNOT1_MOUSE Isoform 4 of CCR4-NOT transcription complex subunit 1 OS=Mus musculus OX=10090 GN=Cnot1;sp|Q6ZQ08-2|CNOT1_MOUSE Isoform 2 of	-0.53384	19.2514	10;10;9;2	10;10;9;2	18.6434	19.2188	NA	19.1178	19.1995	20.0774
sp|Q60974-2|NCOR1_MOUSE Isoform 2 of Nuclear receptor corepressor 1 OS=Mus musculus OX=10090 GN=Ncor1;sp|Q60974|NCOR1_MOUSE Nuclear receptor corepressor 1 OS=Mus musculus OX=10090 GN=Ncor1 PE=1 SV=1	-0.898348	20.2088	5;5	5;5	19.8178	19.5529	20.1777	19.6676	NA	21.828
sp|Q9CZU6|CISY_MOUSE Citrate synthase, mitochondrial OS=Mus musculus OX=10090 GN=Cs PE=1 SV=1	-0.565411	22.7225	11	11	22.2039	22.0084	23.1071	23.1801	23.5088	22.3267
sp|P35922-9|FMR1_MOUSE Isoform 9 of Synaptic functional regulator FMR1 OS=Mus musculus OX=10090 GN=Fmr1;sp|P35922-8|FMR1_MOUSE Isoform 8 of Synaptic functional regulator FMR1 OS=Mus musculus OX=10090 GN=Fmr1;sp|P35922-3|FMR1_MOUSE Isoform 3 of Synaptic fun	-0.684883	19.3072	3;3;3;3;3;3;2;2;2;2;2;2	3;3;3;3;3;3;2;2;2;2;2;2	NA	18.7935	NA	19.9663	19.3578	19.111
sp|Q9CQN1|TRAP1_MOUSE Heat shock protein 75 kDa, mitochondrial OS=Mus musculus OX=10090 GN=Trap1 PE=1 SV=1	-0.642685	21.9325	17	17	21.9108	20.6613	22.2615	22.6075	22.6134	21.5407
sp|Q61168|LAPM5_MOUSE Lysosomal-associated transmembrane protein 5 OS=Mus musculus OX=10090 GN=Laptm5 PE=1 SV=1	0.67355	20.1828	2	2	20.0301	20.0145	21.514	19.2068	20.168	20.1632
sp|O70493|SNX12_MOUSE Sorting nexin-12 OS=Mus musculus OX=10090 GN=Snx12 PE=1 SV=1	0.354583	23.3058	9	8	23.2881	23.8657	23.2954	22.973	23.1578	23.2548
sp|Q6P8X1|SNX6_MOUSE Sorting nexin-6 OS=Mus musculus OX=10090 GN=Snx6 PE=1 SV=2	-0.378187	22.4199	14;1	13;1	22.5481	21.7517	22.3925	22.8223	22.3729	22.6317
sp|Q8VCW4|UN93B_MOUSE Protein unc-93 homolog B1 OS=Mus musculus OX=10090 GN=Unc93b1 PE=1 SV=2;sp|Q8VCW4-2|UN93B_MOUSE Isoform 2 of Protein unc-93 homolog B1 OS=Mus musculus OX=10090 GN=Unc93b1	0.438901	24.2601	8;4	8;4	24.3665	23.932	25.1402	23.8629	24.0863	24.173
sp|Q9DAS9|GBG12_MOUSE Guanine nucleotide-binding protein G(I)/G(S)/G(O) subunit gamma-12 OS=Mus musculus OX=10090 GN=Gng12 PE=1 SV=3	-0.434753	23.0727	6	6	22.5319	22.7543	23.2798	23.5392	23.4699	22.8612
sp|Q3TBT3-3|STING_MOUSE Isoform 3 of Stimulator of interferon genes protein OS=Mus musculus OX=10090 GN=Tmem173;sp|Q3TBT3|STING_MOUSE Stimulator of interferon genes protein OS=Mus musculus OX=10090 GN=Tmem173 PE=1 SV=2;sp|Q3TBT3-2|STING_MOUSE Isoform 2 of	-0.537618	19.8884	3;3;3	3;3;3	NA	19.2287	19.903	19.8467	20.704	19.7596
sp|Q9WUA2|SYFB_MOUSE Phenylalanine--tRNA ligase beta subunit OS=Mus musculus OX=10090 GN=Farsb PE=1 SV=2	0.558496	18.4725	4	4	18.2972	18.3322	19.4582	18.0818	NA	18.193
sp|P47802|MTX1_MOUSE Metaxin-1 OS=Mus musculus OX=10090 GN=Mtx1 PE=1 SV=1	0.634959	19.5409	6	6	NA	NA	20.0171	19.2866	19.7791	19.0808
sp|P55821|STMN2_MOUSE Stathmin-2 OS=Mus musculus OX=10090 GN=Stmn2 PE=1 SV=1	-0.578078	22.1462	5	1	21.5604	21.3924	22.6187	22.8429	21.9091	22.5537
sp|Q8CAY6|THIC_MOUSE Acetyl-CoA acetyltransferase, cytosolic OS=Mus musculus OX=10090 GN=Acat2 PE=1 SV=2	0.85616	20.8508	7	7	20.673	22.3812	20.5257	NA	20.0486	20.6257
sp|P80315|TCPD_MOUSE T-complex protein 1 subunit delta OS=Mus musculus OX=10090 GN=Cct4 PE=1 SV=3	1.123	23.0815	22	22	22.0072	23.0391	25.8827	22.8734	22.4092	22.2774
sp|P59326|YTHD1_MOUSE YTH domain-containing family protein 1 OS=Mus musculus OX=10090 GN=Ythdf1 PE=1 SV=1	-0.533648	19.4599	6	2	19.3443	18.9351	NA	19.7171	19.3562	19.9468
sp|P18155|MTDC_MOUSE Bifunctional methylenetetrahydrofolate dehydrogenase/cyclohydrolase, mitochondrial OS=Mus musculus OX=10090 GN=Mthfd2 PE=1 SV=1	-0.637447	19.0224	4	4	19.2564	17.9037	19.142	19.7232	19.0864	NA
sp|P84084|ARF5_MOUSE ADP-ribosylation factor 5 OS=Mus musculus OX=10090 GN=Arf5 PE=1 SV=2	-0.455575	20.0664	6	1	20.0482	19.2263	20.2414	20.5083	19.9908	20.3835
sp|Q63994-2|CD33_MOUSE Isoform 33-A of Myeloid cell surface antigen CD33 OS=Mus musculus OX=10090 GN=Cd33;sp|Q63994|CD33_MOUSE Myeloid cell surface antigen CD33 OS=Mus musculus OX=10090 GN=Cd33 PE=2 SV=1	-0.5832	20.9085	6;3	6;3	NA	21.1255	19.9916	20.732	21.0776	21.6157
sp|P30993|C5AR1_MOUSE C5a anaphylatoxin chemotactic receptor 1 OS=Mus musculus OX=10090 GN=C5ar1 PE=1 SV=2	0.321155	26.0629	8	8	25.9712	26.1411	26.5582	25.6488	26.0116	26.0466
sp|Q9JHL0|NTAL_MOUSE Linker for activation of T-cells family member 2 OS=Mus musculus OX=10090 GN=Lat2 PE=1 SV=1;sp|Q9JHL0-2|NTAL_MOUSE Isoform 2 of Linker for activation of T-cells family member 2 OS=Mus musculus OX=10090 GN=Lat2	-0.268515	24.2213	6;5	6;5	24.1847	24.079	23.9975	24.2632	24.2719	24.5316
sp|Q8K2B3|SDHA_MOUSE Succinate dehydrogenase [ubiquinone] flavoprotein subunit, mitochondrial OS=Mus musculus OX=10090 GN=Sdha PE=1 SV=1	-1.05473	21.2036	12	12	19.7885	19.7831	22.4571	22.5172	22.0822	20.5935
sp|P10810|CD14_MOUSE Monocyte differentiation antigen CD14 OS=Mus musculus OX=10090 GN=Cd14 PE=1 SV=1	-0.250057	25.6583	15	15	25.4165	25.5009	25.6825	25.5796	25.8385	25.932
sp|O89053|COR1A_MOUSE Coronin-1A OS=Mus musculus OX=10090 GN=Coro1a PE=1 SV=5	0.598508	22.362	12	12	23.1114	21.8122	23.0602	22.8061	21.7692	21.613
sp|Q99K28|ARFG2_MOUSE ADP-ribosylation factor GTPase-activating protein 2 OS=Mus musculus OX=10090 GN=Arfgap2 PE=1 SV=1;sp|Q99K28-2|ARFG2_MOUSE Isoform 2 of ADP-ribosylation factor GTPase-activating protein 2 OS=Mus musculus OX=10090 GN=Arfgap2	-1.3202	22.1228	21;21	21;21	22.146	23.3028	18.9394	23.0727	21.9587	23.3174
sp|Q8BPX9|S15A3_MOUSE Solute carrier family 15 member 3 OS=Mus musculus OX=10090 GN=Slc15a3 PE=2 SV=1	0.530838	21.0621	4	4	20.9521	20.9157	22.1148	20.3087	21.0065	21.0748
sp|P46062|SIPA1_MOUSE Signal-induced proliferation-associated protein 1 OS=Mus musculus OX=10090 GN=Sipa1 PE=1 SV=2	-1.68908	19.6994	9	9	NA	18.4326	NA	21.0645	18.119	21.1816
sp|Q921M7|FA49B_MOUSE Protein FAM49B OS=Mus musculus OX=10090 GN=Fam49b PE=1 SV=1	-0.425198	22.7627	9;2	9;2	22.0001	22.4865	23.1637	23.0291	22.863	23.0337
sp|Q61190|I10R2_MOUSE Interleukin-10 receptor subunit beta OS=Mus musculus OX=10090 GN=Il10rb PE=1 SV=1	-0.405113	21.1519	6	6	21.1133	21.0596	20.6752	21.1632	21.2768	21.6234
sp|Q8BHD0|RB39A_MOUSE Ras-related protein Rab-39A OS=Mus musculus OX=10090 GN=Rab39a PE=1 SV=1	-0.35325	25.9971	3	1	26.0784	25.7064	25.6766	25.9517	26.2006	26.3688
sp|Q9D6K8|FUND2_MOUSE FUN14 domain-containing protein 2 OS=Mus musculus OX=10090 GN=Fundc2 PE=1 SV=1	-0.626337	18.9981	2	2	17.8879	NA	19.3567	19.169	19.6398	18.937
sp|E2JF22|PIEZ1_MOUSE Piezo-type mechanosensitive ion channel component 1 OS=Mus musculus OX=10090 GN=Piezo1 PE=1 SV=1	-0.356212	24.5279	24	24	24.2328	24.0937	24.7229	24.204	25.0858	24.8282
sp|Q9D6Y7-3|MSRA_MOUSE Isoform 3 of Mitochondrial peptide methionine sulfoxide reductase OS=Mus musculus OX=10090 GN=Msra;sp|Q9D6Y7-2|MSRA_MOUSE Isoform 2 of Mitochondrial peptide methionine sulfoxide reductase OS=Mus musculus OX=10090 GN=Msra;sp|Q9D6Y7|MS	-0.373246	20.0311	4;4;4;3	4;4;4;3	19.7616	19.7328	20.0391	20.1918	20.1772	20.2842
sp|P49446-3|PTPRE_MOUSE Isoform 3 of Receptor-type tyrosine-protein phosphatase epsilon OS=Mus musculus OX=10090 GN=Ptpre;sp|P49446-2|PTPRE_MOUSE Isoform 2 of Receptor-type tyrosine-protein phosphatase epsilon OS=Mus musculus OX=10090 GN=Ptpre;sp|P49446|PT	-0.726799	21.9688	19;19;19	16;16;16	22.2609	22.3341	20.2214	22.586	21.9316	22.4791
sp|Q6Y7W8|GGYF2_MOUSE GRB10-interacting GYF protein 2 OS=Mus musculus OX=10090 GN=Gigyf2 PE=1 SV=2;sp|Q6Y7W8-2|GGYF2_MOUSE Isoform 2 of GRB10-interacting GYF protein 2 OS=Mus musculus OX=10090 GN=Gigyf2	-0.585175	21.696	15;10	15;10	21.1259	21.564	NA	21.6129	21.4265	22.751
sp|Q91YR9|PTGR1_MOUSE Prostaglandin reductase 1 OS=Mus musculus OX=10090 GN=Ptgr1 PE=1 SV=2	1.73821	19.0726	5;1;1	5;1;1	19.3784	17.396	22.5291	18.2202	NA	17.839
sp|Q9JHJ3|GLMP_MOUSE Glycosylated lysosomal membrane protein OS=Mus musculus OX=10090 GN=Glmp PE=1 SV=1	-0.764774	22.8551	7	7	20.9714	23.4822	22.9645	23.3337	23.1057	23.273
sp|O54824-2|IL16_MOUSE Isoform 2 of Pro-interleukin-16 OS=Mus musculus OX=10090 GN=Il16;sp|O54824|IL16_MOUSE Pro-interleukin-16 OS=Mus musculus OX=10090 GN=Il16 PE=1 SV=3	-1.30354	23.0975	18;18	18;18	23.5735	23.9989	19.7648	23.969	23.004	24.2748
sp|Q9CXT7-2|TM192_MOUSE Isoform 2 of Transmembrane protein 192 OS=Mus musculus OX=10090 GN=Tmem192;sp|Q9CXT7|TM192_MOUSE Transmembrane protein 192 OS=Mus musculus OX=10090 GN=Tmem192 PE=1 SV=1	0.520659	21.1053	4;4	4;4	20.7168	21.3141	22.0659	20.6851	20.7083	21.1414
sp|Q9WVR4|FXR2_MOUSE Fragile X mental retardation syndrome-related protein 2 OS=Mus musculus OX=10090 GN=Fxr2 PE=1 SV=1	-0.68065	19.9267	5	5	19.4162	NA	NA	20.6546	19.7459	19.89
sp|Q9ERB0|SNP29_MOUSE Synaptosomal-associated protein 29 OS=Mus musculus OX=10090 GN=Snap29 PE=1 SV=1	-0.441124	22.6447	10	10	22.2203	21.9285	23.1237	22.8811	22.664	23.0507
sp|Q3UBG2|PCLI1_MOUSE PTB-containing, cubilin and LRP1-interacting protein OS=Mus musculus OX=10090 GN=Pid1 PE=1 SV=2;sp|Q3UBG2-2|PCLI1_MOUSE Isoform 2 of PTB-containing, cubilin and LRP1-interacting protein OS=Mus musculus OX=10090 GN=Pid1	-1.57957	22.5044	12;11	12;11	23.2821	23.5181	18.3436	22.7946	23.5052	23.5827
sp|Q8CFD4|SNX8_MOUSE Sorting nexin-8 OS=Mus musculus OX=10090 GN=Snx8 PE=1 SV=1	-0.352828	26.646	34	34	26.967	26.1795	26.2624	26.4274	27.1655	26.8744
sp|Q61009|SCRB1_MOUSE Scavenger receptor class B member 1 OS=Mus musculus OX=10090 GN=Scarb1 PE=1 SV=1;sp|Q61009-2|SCRB1_MOUSE Isoform 2 of Scavenger receptor class B member 1 OS=Mus musculus OX=10090 GN=Scarb1	-0.41404	21.5311	4;3	4;3	21.0203	21.2103	21.7417	21.633	21.658	21.9234
sp|Q99LJ5|CKLF3_MOUSE CKLF-like MARVEL transmembrane domain-containing protein 3 OS=Mus musculus OX=10090 GN=Cmtm3 PE=2 SV=1	-0.371314	21.3785	1	1	21.1209	21.0583	21.3993	21.4649	21.6458	21.5817
sp|Q9D8Y0|EFHD2_MOUSE EF-hand domain-containing protein D2 OS=Mus musculus OX=10090 GN=Efhd2 PE=1 SV=1	-0.916437	21.3886	12;1	12;1	20.3347	20.0913	22.365	22.1663	20.681	22.6931
sp|Q9ES28-4|ARHG7_MOUSE Isoform D of Rho guanine nucleotide exchange factor 7 OS=Mus musculus OX=10090 GN=Arhgef7;sp|Q9ES28-2|ARHG7_MOUSE Isoform A of Rho guanine nucleotide exchange factor 7 OS=Mus musculus OX=10090 GN=Arhgef7;sp|Q9ES28-7|ARHG7_MOUSE Isof	-0.741718	20.7541	12;12;12;12;11;9;9	1;1;1;1;1;1;1	19.8634	20.4204	20.8659	20.1899	20.6945	22.4905
sp|P26883|FKB1A_MOUSE Peptidyl-prolyl cis-trans isomerase FKBP1A OS=Mus musculus OX=10090 GN=Fkbp1a PE=1 SV=2	-1.15754	24.1781	8	8	24.6441	25.0264	21.1275	24.8633	24.4239	24.9834
sp|P58466|CTDS1_MOUSE Carboxy-terminal domain RNA polymerase II polypeptide A small phosphatase 1 OS=Mus musculus OX=10090 GN=Ctdsp1 PE=1 SV=1	0.366736	22.2068	5	4	22.1229	22.5605	22.487	21.6694	22.104	22.2969
sp|Q811Q9-2|PCY1B_MOUSE Isoform 2 of Choline-phosphate cytidylyltransferase B OS=Mus musculus OX=10090 GN=Pcyt1b;sp|P49586|PCY1A_MOUSE Choline-phosphate cytidylyltransferase A OS=Mus musculus OX=10090 GN=Pcyt1a PE=1 SV=1;sp|Q811Q9|PCY1B_MOUSE Choline-phosp	-0.550859	19.2407	2;2;2	2;2;2	19.1724	18.9948	18.7287	20.0207	18.6005	19.9273
sp|Q80WQ2|VAC14_MOUSE Protein VAC14 homolog OS=Mus musculus OX=10090 GN=Vac14 PE=1 SV=1	-0.351641	22.6195	16	16	22.6862	21.8697	22.7751	22.7812	22.758	22.8468
sp|P14152|MDHC_MOUSE Malate dehydrogenase, cytoplasmic OS=Mus musculus OX=10090 GN=Mdh1 PE=1 SV=3	0.802069	20.7977	5	5	21.1515	19.8549	22.5896	20.0851	20.3708	20.734
sp|Q7M6Y3-5|PICAL_MOUSE Isoform 5 of Phosphatidylinositol-binding clathrin assembly protein OS=Mus musculus OX=10090 GN=Picalm;sp|Q7M6Y3-2|PICAL_MOUSE Isoform 2 of Phosphatidylinositol-binding clathrin assembly protein OS=Mus musculus OX=10090 GN=Picalm;sp	-1.28461	23.998	21;19;19	1;1;1	24.3348	25.1147	20.6175	24.9313	24.1469	24.8426
sp|Q9WTK3|GPAA1_MOUSE Glycosylphosphatidylinositol anchor attachment 1 protein OS=Mus musculus OX=10090 GN=Gpaa1 PE=1 SV=3	-0.547443	21.3191	5	5	NA	NA	20.9085	21.3646	21.728	21.2753
sp|Q9CVB6|ARPC2_MOUSE Actin-related protein 2/3 complex subunit 2 OS=Mus musculus OX=10090 GN=Arpc2 PE=1 SV=3	0.372173	22.8643	9	9	23.2411	22.5342	23.3758	22.519	22.6239	22.8916
sp|Q8BT60|CPNE3_MOUSE Copine-3 OS=Mus musculus OX=10090 GN=Cpne3 PE=1 SV=2	0.239036	23.8056	15	13	23.8608	23.9635	23.951	23.5197	23.801	23.7375
sp|P08556|RASN_MOUSE GTPase NRas OS=Mus musculus OX=10090 GN=Nras PE=1 SV=1	-0.268026	23.0251	11	3	22.8925	22.7229	23.058	23.1488	23.4321	22.8966
sp|P61226|RAP2B_MOUSE Ras-related protein Rap-2b OS=Mus musculus OX=10090 GN=Rap2b PE=1 SV=1	-0.245256	26.73	17	8	26.3838	26.6799	26.7584	26.6547	26.7753	27.1278
sp|Q9CQV1|TIM16_MOUSE Mitochondrial import inner membrane translocase subunit TIM16 OS=Mus musculus OX=10090 GN=Pam16 PE=1 SV=1	-0.362009	19.7992	3	3	NA	19.568	19.5961	20.1586	20.0479	19.6256
sp|Q8BGU5|CCNY_MOUSE Cyclin-Y OS=Mus musculus OX=10090 GN=Ccny PE=1 SV=1;sp|Q8BGU5-2|CCNY_MOUSE Isoform 2 of Cyclin-Y OS=Mus musculus OX=10090 GN=Ccny	-0.651041	21.8805	7;6	7;6	21.561	22.1534	20.9506	21.1526	22.72	22.7456
sp|Q99JX4|EIF3M_MOUSE Eukaryotic translation initiation factor 3 subunit M OS=Mus musculus OX=10090 GN=Eif3m PE=1 SV=1	-1.48081	19.5541	7	7	18.4435	NA	NA	20.6679	18.2086	20.8966
sp|P11157|RIR2_MOUSE Ribonucleoside-diphosphate reductase subunit M2 OS=Mus musculus OX=10090 GN=Rrm2 PE=1 SV=1	-0.458219	20.2998	5	5	20.2337	NA	19.8161	20.8764	19.9262	20.6468
sp|Q9CQW2|ARL8B_MOUSE ADP-ribosylation factor-like protein 8B OS=Mus musculus OX=10090 GN=Arl8b PE=1 SV=1	0.35384	26.6095	13	8	26.3207	26.7024	27.3361	26.1992	26.3905	26.7079
sp|Q9CQE5|RGS10_MOUSE Regulator of G-protein signaling 10 OS=Mus musculus OX=10090 GN=Rgs10 PE=1 SV=1	-0.631343	23.963	11	11	24.0401	24.5249	22.377	24.2962	24.1333	24.4065
sp|Q3TH73|TTYH2_MOUSE Protein tweety homolog 2 OS=Mus musculus OX=10090 GN=Ttyh2 PE=1 SV=1;sp|Q3TH73-2|TTYH2_MOUSE Isoform 2 of Protein tweety homolog 2 OS=Mus musculus OX=10090 GN=Ttyh2	-0.363575	22.0822	9;6	9;6	21.4312	22.1984	22.0717	22.0015	22.2885	22.5021
sp|Q8C0C7|SYFA_MOUSE Phenylalanine--tRNA ligase alpha subunit OS=Mus musculus OX=10090 GN=Farsa PE=1 SV=1	0.401249	20.4327	5	5	20.9725	20.1951	20.7324	20.3138	20.0952	20.2871
sp|Q8R2U0-2|SEH1_MOUSE Isoform 2 of Nucleoporin SEH1 OS=Mus musculus OX=10090 GN=Seh1l;sp|Q8R2U0|SEH1_MOUSE Nucleoporin SEH1 OS=Mus musculus OX=10090 GN=Seh1l PE=2 SV=1	0.684346	21.0892	5;5	5;5	20.8758	21.8867	21.0185	NA	NA	20.576
sp|Q06806|TIE1_MOUSE Tyrosine-protein kinase receptor Tie-1 OS=Mus musculus OX=10090 GN=Tie1 PE=1 SV=3	1.1484	19.3182	2	2	20.5258	20.0347	18.2554	NA	NA	18.4569
sp|P14206|RSSA_MOUSE 40S ribosomal protein SA OS=Mus musculus OX=10090 GN=Rpsa PE=1 SV=4	0.53469	23.0255	9	9	22.6784	22.9409	24.2593	22.4869	22.603	23.1847
sp|P84096|RHOG_MOUSE Rho-related GTP-binding protein RhoG OS=Mus musculus OX=10090 GN=Rhog PE=1 SV=1	-0.205845	27.3002	12	11	27.1917	27.2395	27.1605	27.4025	27.3482	27.4585
sp|Q60605-2|MYL6_MOUSE Isoform Smooth muscle of Myosin light polypeptide 6 OS=Mus musculus OX=10090 GN=Myl6;sp|Q60605|MYL6_MOUSE Myosin light polypeptide 6 OS=Mus musculus OX=10090 GN=Myl6 PE=1 SV=3	-0.367796	24.0421	7;7;1	7;7;1	23.9616	23.4024	24.2106	24.5396	23.9718	24.1665
sp|O88627|S28A2_MOUSE Sodium/nucleoside cotransporter 2 OS=Mus musculus OX=10090 GN=Slc28a2 PE=1 SV=2	-0.397034	20.0672	2	2	NA	19.6712	19.9868	20.2028	19.869	20.6063
sp|Q64523|H2A2C_MOUSE Histone H2A type 2-C OS=Mus musculus OX=10090 GN=Hist2h2ac PE=1 SV=3;sp|Q6GSS7|H2A2A_MOUSE Histone H2A type 2-A OS=Mus musculus OX=10090 GN=Hist2h2aa1 PE=1 SV=3;sp|P27661|H2AX_MOUSE Histone H2AX OS=Mus musculus OX=10090 GN=H2afx PE=1	-0.542907	25.0857	6;6;3;1	2;2;0;0	25.5082	24.8657	24.0687	25.9214	24.6939	25.456
sp|P97390|VPS45_MOUSE Vacuolar protein sorting-associated protein 45 OS=Mus musculus OX=10090 GN=Vps45 PE=1 SV=1	-0.255385	24.3433	26	26	24.4707	24.309	23.8673	24.3354	24.4855	24.5922
sp|P70426|RIT1_MOUSE GTP-binding protein Rit1 OS=Mus musculus OX=10090 GN=Rit1 PE=1 SV=1	0.547158	18.9132	2	2	NA	19.3235	NA	18.8358	18.466	19.0273
sp|Q8R3S6|EXOC1_MOUSE Exocyst complex component 1 OS=Mus musculus OX=10090 GN=Exoc1 PE=1 SV=4	0.304677	21.5041	10	10	22.0088	21.6661	21.2943	21.301	21.3478	21.4065
sp|Q9D172|GAL3A_MOUSE Glutamine amidotransferase-like class 1 domain-containing protein 3A, mitochondrial OS=Mus musculus OX=10090 GN=Gatd3a PE=1 SV=1	-0.596728	21.688	5	5	20.388	21.5436	22.2373	21.7073	22.3775	21.8743
sp|Q9CWW6|PIN4_MOUSE Peptidyl-prolyl cis-trans isomerase NIMA-interacting 4 OS=Mus musculus OX=10090 GN=Pin4 PE=1 SV=1	-0.869437	19.8829	2	2	19.7052	19.0182	20.2732	NA	NA	20.535
sp|Q9DCW4|ETFB_MOUSE Electron transfer flavoprotein subunit beta OS=Mus musculus OX=10090 GN=Etfb PE=1 SV=3	-0.492461	22.3936	12	12	22.1898	21.5434	22.7088	22.6736	23.2621	21.9836
sp|O08539-2|BIN1_MOUSE Isoform 2 of Myc box-dependent-interacting protein 1 OS=Mus musculus OX=10090 GN=Bin1;sp|O08539|BIN1_MOUSE Myc box-dependent-interacting protein 1 OS=Mus musculus OX=10090 GN=Bin1 PE=1 SV=1	0.59666	20.3108	7;6	7;6	NA	NA	20.7582	20.4511	19.6926	20.341
sp|P97369|NCF4_MOUSE Neutrophil cytosol factor 4 OS=Mus musculus OX=10090 GN=Ncf4 PE=1 SV=2	-0.543663	20.3106	7	7	NA	19.2457	20.7231	20.6797	20.4467	20.4577
sp|Q9CQH7|BT3L4_MOUSE Transcription factor BTF3 homolog 4 OS=Mus musculus OX=10090 GN=Btf3l4 PE=1 SV=1	0.619138	19.9899	3	3	NA	20.4542	NA	20.2151	19.3165	19.9737
sp|P62806|H4_MOUSE Histone H4 OS=Mus musculus OX=10090 GN=Hist1h4a PE=1 SV=2	-0.307229	25.3995	17	17	25.4681	25.0817	25.1879	26.0658	25.1861	25.4074
sp|P39054|DYN2_MOUSE Dynamin-2 OS=Mus musculus OX=10090 GN=Dnm2 PE=1 SV=2;sp|P39054-2|DYN2_MOUSE Isoform 2 of Dynamin-2 OS=Mus musculus OX=10090 GN=Dnm2	-0.72366	25.196	44;42;8;8;8;8;8	33;31;4;4;4;4;4	25.497	25.7387	23.2667	25.52	25.104	26.0493
sp|Q64704-2|STX3_MOUSE Isoform 3B of Syntaxin-3 OS=Mus musculus OX=10090 GN=Stx3;sp|Q64704|STX3_MOUSE Syntaxin-3 OS=Mus musculus OX=10090 GN=Stx3 PE=1 SV=1;sp|Q64704-3|STX3_MOUSE Isoform 3C of Syntaxin-3 OS=Mus musculus OX=10090 GN=Stx3	0.254462	24.4938	14;14;10;2	14;14;10;2	24.4516	24.4476	24.9639	24.3231	24.3023	24.4743
sp|P12815|PDCD6_MOUSE Programmed cell death protein 6 OS=Mus musculus OX=10090 GN=Pdcd6 PE=1 SV=2;sp|P12815-2|PDCD6_MOUSE Isoform 2 of Programmed cell death protein 6 OS=Mus musculus OX=10090 GN=Pdcd6	-0.517832	23.0152	7;6	7;6	21.9376	22.5877	23.7435	23.1642	23.278	23.3801
sp|Q61768|KINH_MOUSE Kinesin-1 heavy chain OS=Mus musculus OX=10090 GN=Kif5b PE=1 SV=3	0.503285	22.7294	24;7;7	24;7;7	22.3946	22.5268	24.0219	22.4502	22.244	22.7393
sp|Q80XQ2|TBCD5_MOUSE TBC1 domain family member 5 OS=Mus musculus OX=10090 GN=Tbc1d5 PE=1 SV=2	0.404609	22.7138	15	15	23.2037	22.7095	NA	22.3055	22.3616	22.9889
sp|Q6ZWQ7|SPCS3_MOUSE Signal peptidase complex subunit 3 OS=Mus musculus OX=10090 GN=Spcs3 PE=1 SV=1	-0.674253	22.2792	5	5	NA	NA	21.7735	22.3394	22.5639	22.44
sp|Q8CIN4|PAK2_MOUSE Serine/threonine-protein kinase PAK 2 OS=Mus musculus OX=10090 GN=Pak2 PE=1 SV=1	-0.564122	22.206	18;3;3;1	18;3;3;1	NA	21.6811	22.0538	22.8879	21.7607	22.6462
sp|Q64430|ATP7A_MOUSE Copper-transporting ATPase 1 OS=Mus musculus OX=10090 GN=Atp7a PE=1 SV=3	-0.259279	21.9108	16;1	16;1	21.6843	21.7668	21.8925	21.9103	21.999	22.2122
sp|P70441|NHRF1_MOUSE Na(+)/H(+) exchange regulatory cofactor NHE-RF1 OS=Mus musculus OX=10090 GN=Slc9a3r1 PE=1 SV=3	0.743083	21.663	5	5	22.8972	22.1532	20.8303	21.6721	NA	20.7621
sp|Q9CSN1|SNW1_MOUSE SNW domain-containing protein 1 OS=Mus musculus OX=10090 GN=Snw1 PE=1 SV=3	-0.365642	21.3869	8	8	21.0802	21.2548	NA	21.8751	21.5253	21.1991
sp|Q6ZWX6|IF2A_MOUSE Eukaryotic translation initiation factor 2 subunit 1 OS=Mus musculus OX=10090 GN=Eif2s1 PE=1 SV=3	0.561971	21.1551	6	6	NA	20.742	22.2427	20.8865	20.6694	21.2351
sp|Q99K70|RRAGC_MOUSE Ras-related GTP-binding protein C OS=Mus musculus OX=10090 GN=Rragc PE=1 SV=1;sp|Q7TT45|RRAGD_MOUSE Ras-related GTP-binding protein D OS=Mus musculus OX=10090 GN=Rragd PE=1 SV=2	-0.615969	20.6446	6;3;2	6;3;2	NA	19.3828	21.1673	20.7321	21.0785	20.8623
sp|P35330|ICAM2_MOUSE Intercellular adhesion molecule 2 OS=Mus musculus OX=10090 GN=Icam2 PE=1 SV=1	-0.484234	20.6166	4	4	19.7027	21.072	20.3488	20.7614	21.1554	20.6594
sp|P62334|PRS10_MOUSE 26S proteasome regulatory subunit 10B OS=Mus musculus OX=10090 GN=Psmc6 PE=1 SV=1	0.675877	20.2239	8	8	NA	19.7144	21.5445	20.4271	19.9012	19.5325
sp|Q9D2V7|CORO7_MOUSE Coronin-7 OS=Mus musculus OX=10090 GN=Coro7 PE=1 SV=2	0.483561	20.0371	3	3	20.3296	19.6505	20.8564	20.2125	19.3975	19.7758
sp|Q9D772|F219A_MOUSE Protein FAM219A OS=Mus musculus OX=10090 GN=Fam219a PE=1 SV=2	-0.34287	20.0304	2	2	19.9294	19.7799	19.8675	20.1047	19.8727	20.628
sp|P61957|SUMO2_MOUSE Small ubiquitin-related modifier 2 OS=Mus musculus OX=10090 GN=Sumo2 PE=1 SV=1;sp|Q9Z172-2|SUMO3_MOUSE Isoform 2 of Small ubiquitin-related modifier 3 OS=Mus musculus OX=10090 GN=Sumo3;sp|Q9Z172|SUMO3_MOUSE Small ubiquitin-related mod	0.410242	19.984	1;1;1	1;1;1	20.2028	19.7957	20.5689	20.0851	19.4442	19.8072
sp|Q91VH6|MEMO1_MOUSE Protein MEMO1 OS=Mus musculus OX=10090 GN=Memo1 PE=1 SV=1	0.574961	19.3456	3	3	19.1096	19.4723	19.8862	NA	NA	18.9144
sp|Q9Z210|PX11B_MOUSE Peroxisomal membrane protein 11B OS=Mus musculus OX=10090 GN=Pex11b PE=1 SV=1	-0.784247	20.0151	3	3	NA	NA	19.4269	19.4496	20.9466	20.2374
sp|Q9CXW4|RL11_MOUSE 60S ribosomal protein L11 OS=Mus musculus OX=10090 GN=Rpl11 PE=1 SV=4	-0.41069	24.4246	9	9	23.737	23.9162	25.0047	24.6549	24.7181	24.5168
sp|Q91Z96|BMP2K_MOUSE BMP-2-inducible protein kinase OS=Mus musculus OX=10090 GN=Bmp2k PE=1 SV=1;sp|Q91Z96-2|BMP2K_MOUSE Isoform 2 of BMP-2-inducible protein kinase OS=Mus musculus OX=10090 GN=Bmp2k	-0.320687	22.7725	17;13	17;13	22.9785	22.7705	22.0874	23.0784	22.7268	22.9931
sp|Q8BHL5-2|ELMO2_MOUSE Isoform 2 of Engulfment and cell motility protein 2 OS=Mus musculus OX=10090 GN=Elmo2;sp|Q8BHL5|ELMO2_MOUSE Engulfment and cell motility protein 2 OS=Mus musculus OX=10090 GN=Elmo2 PE=1 SV=1;sp|Q8BHL5-3|ELMO2_MOUSE Isoform 3 of Engu	-0.507922	20.7497	12;12;10	10;10;8	21.2852	20.2428	19.9591	20.7901	20.7532	21.4676
sp|Q8BP47|SYNC_MOUSE Asparagine--tRNA ligase, cytoplasmic OS=Mus musculus OX=10090 GN=Nars PE=1 SV=2	1.22488	19.7198	5	5	18.7103	19.1648	23.1217	18.9523	18.7925	19.5774
sp|Q8K2J7-2|RELL1_MOUSE Isoform 2 of RELT-like protein 1 OS=Mus musculus OX=10090 GN=Rell1;sp|Q8K2J7|RELL1_MOUSE RELT-like protein 1 OS=Mus musculus OX=10090 GN=Rell1 PE=2 SV=2	-0.415187	20.5488	4;4	4;4	20.3044	20.4887	20.2306	20.2969	20.6568	21.3155
sp|Q91V17|ZNRF1_MOUSE E3 ubiquitin-protein ligase ZNRF1 OS=Mus musculus OX=10090 GN=Znrf1 PE=1 SV=1	0.6278	19.4192	2	2	19.8398	20.7927	18.5667	19.2242	19.0564	19.0352
sp|Q8BJ48|NAGPA_MOUSE N-acetylglucosamine-1-phosphodiester alpha-N-acetylglucosaminidase OS=Mus musculus OX=10090 GN=Nagpa PE=1 SV=2	-0.24744	23.9803	17	17	23.8325	23.7088	24.0284	23.7915	24.317	24.2035
sp|Q9CQX4|PAF15_MOUSE PCNA-associated factor OS=Mus musculus OX=10090 GN=Pclaf PE=1 SV=1	-0.53889	21.2339	5	5	NA	20.8297	NA	21.0128	21.6346	21.4585
sp|P99027|RLA2_MOUSE 60S acidic ribosomal protein P2 OS=Mus musculus OX=10090 GN=Rplp2 PE=1 SV=3	-0.350497	23.9284	11	11	23.4862	23.3712	24.4021	24.145	24.1207	24.0453
sp|Q99JR1|SFXN1_MOUSE Sideroflexin-1 OS=Mus musculus OX=10090 GN=Sfxn1 PE=1 SV=3	-0.728611	21.1369	7	7	20.2984	19.9442	22.0751	22.0247	21.8514	20.6274
sp|Q9JMA1|UBP14_MOUSE Ubiquitin carboxyl-terminal hydrolase 14 OS=Mus musculus OX=10090 GN=Usp14 PE=1 SV=3	1.18407	19.6482	5	5	19.9316	18.0871	22.7021	18.5123	18.9661	19.6901
sp|Q9Z2B9|KS6A4_MOUSE Ribosomal protein S6 kinase alpha-4 OS=Mus musculus OX=10090 GN=Rps6ka4 PE=1 SV=2	-0.565038	19.4638	6	6	NA	19.04	NA	19.3902	19.373	20.0519
sp|Q9Z0M6-2|CD97_MOUSE Isoform 2 of CD97 antigen OS=Mus musculus OX=10090 GN=Cd97;sp|Q9Z0M6-3|CD97_MOUSE Isoform 3 of CD97 antigen OS=Mus musculus OX=10090 GN=Cd97;sp|Q9Z0M6|CD97_MOUSE CD97 antigen OS=Mus musculus OX=10090 GN=Cd97 PE=1 SV=2	-0.386673	18.7898	4;4;4	4;4;4	18.5065	18.3833	18.8997	18.6142	19.3127	19.0226
sp|P46460|NSF_MOUSE Vesicle-fusing ATPase OS=Mus musculus OX=10090 GN=Nsf PE=1 SV=2	-0.263925	24.3801	30	30	24.1217	23.9493	24.6734	24.4116	24.5128	24.6118
sp|Q8BRT1|CLAP2_MOUSE CLIP-associating protein 2 OS=Mus musculus OX=10090 GN=Clasp2 PE=1 SV=1	-0.521109	20.8615	16;3;1	13;2;1	19.7908	20.9476	21.0644	20.9788	20.711	21.6764
sp|O70451|MOT2_MOUSE Monocarboxylate transporter 2 OS=Mus musculus OX=10090 GN=Slc16a7 PE=1 SV=1	-0.333431	20.9305	1	1	20.7673	20.7433	20.7807	21.2618	20.9058	21.124
sp|P24638|PPAL_MOUSE Lysosomal acid phosphatase OS=Mus musculus OX=10090 GN=Acp2 PE=1 SV=2	0.31392	24.7201	14	14	24.3045	25.0578	25.2689	24.3584	24.6295	24.7015
sp|Q61249|IGBP1_MOUSE Immunoglobulin-binding protein 1 OS=Mus musculus OX=10090 GN=Igbp1 PE=1 SV=1	0.585143	24.3328	18;3	18;3	25.5105	23.8573	NA	23.9513	23.9013	24.4437
sp|P70658-2|CXCR4_MOUSE Isoform CXCR4-A of C-X-C chemokine receptor type 4 OS=Mus musculus OX=10090 GN=Cxcr4;sp|P70658|CXCR4_MOUSE C-X-C chemokine receptor type 4 OS=Mus musculus OX=10090 GN=Cxcr4 PE=1 SV=2	-0.533675	19.9561	3;3	3;3	NA	19.2121	20.0596	19.7714	20.1573	20.5798
sp|Q99KN9|EPN4_MOUSE Clathrin interactor 1 OS=Mus musculus OX=10090 GN=Clint1 PE=1 SV=2;sp|Q99KN9-2|EPN4_MOUSE Isoform 2 of Clathrin interactor 1 OS=Mus musculus OX=10090 GN=Clint1	0.226349	24.2791	16;14	16;14	24.4759	24.2187	24.482	24.0117	24.0558	24.4301
sp|P61982|1433G_MOUSE 14-3-3 protein gamma OS=Mus musculus OX=10090 GN=Ywhag PE=1 SV=2	0.433764	24.6369	20	14	24.6065	24.2078	25.7469	24.6914	24.2656	24.3029
sp|Q3UDW8-2|HGNAT_MOUSE Isoform 2 of Heparan-alpha-glucosaminide N-acetyltransferase OS=Mus musculus OX=10090 GN=Hgsnat;sp|Q3UDW8|HGNAT_MOUSE Heparan-alpha-glucosaminide N-acetyltransferase OS=Mus musculus OX=10090 GN=Hgsnat PE=1 SV=2	0.470932	24.0774	9;9	9;9	23.7395	23.9523	25.2468	23.5926	23.8644	24.0689
sp|Q99MR3|S12A9_MOUSE Solute carrier family 12 member 9 OS=Mus musculus OX=10090 GN=Slc12a9 PE=1 SV=2	0.352346	23.4345	11	11	23.1218	23.5482	24.1622	23.0496	23.1578	23.5677
sp|Q61450|GP49A_MOUSE Mast cell surface glycoprotein Gp49A OS=Mus musculus OX=10090 GN=Gp49a PE=1 SV=1	-0.314405	21.1079	6	4	21.0459	20.5422	21.2638	21.2572	21.4221	21.1158
sp|Q9EQP2|EHD4_MOUSE EH domain-containing protein 4 OS=Mus musculus OX=10090 GN=Ehd4 PE=1 SV=1	-0.174169	25.4979	31	27	25.4545	25.3561	25.4219	25.627	25.4656	25.6623
sp|Q8BKC5|IPO5_MOUSE Importin-5 OS=Mus musculus OX=10090 GN=Ipo5 PE=1 SV=3;sp|Q8BKC5-2|IPO5_MOUSE Isoform 2 of Importin-5 OS=Mus musculus OX=10090 GN=Ipo5	1.2767	21.0542	11;8	11;8	NA	19.7279	23.9125	20.6823	20.7675	20.1807
sp|O88668|CREG1_MOUSE Protein CREG1 OS=Mus musculus OX=10090 GN=Creg1 PE=1 SV=1	0.475958	25.4084	9	9	24.6528	26.3376	25.9487	25.0273	25.2276	25.2563
sp|P11087-2|CO1A1_MOUSE Isoform 2 of Collagen alpha-1(I) chain OS=Mus musculus OX=10090 GN=Col1a1;sp|P11087|CO1A1_MOUSE Collagen alpha-1(I) chain OS=Mus musculus OX=10090 GN=Col1a1 PE=1 SV=4	0.394447	23.0158	9;9;2	9;9;2	23.5823	23.6166	22.44	22.7335	22.6254	23.0967
sp|P70296|PEBP1_MOUSE Phosphatidylethanolamine-binding protein 1 OS=Mus musculus OX=10090 GN=Pebp1 PE=1 SV=3	0.967959	20.0202	3	3	19.3834	19.9485	21.4545	NA	19.2942	NA
sp|P62320|SMD3_MOUSE Small nuclear ribonucleoprotein Sm D3 OS=Mus musculus OX=10090 GN=Snrpd3 PE=1 SV=1	-0.401478	21.638	2	2	21.1932	21.6011	NA	22.275	21.3815	21.7394
sp|Q9DB15|RM12_MOUSE 39S ribosomal protein L12, mitochondrial OS=Mus musculus OX=10090 GN=Mrpl12 PE=1 SV=2	-0.696047	21.1799	8	8	21.0156	19.4649	22.0151	21.7944	21.8726	20.9169
sp|Q61599|GDIR2_MOUSE Rho GDP-dissociation inhibitor 2 OS=Mus musculus OX=10090 GN=Arhgdib PE=1 SV=3	-0.590606	23.0972	9	9	21.9751	22.4227	24.008	23.5904	22.8575	23.7297
sp|Q91W98|S15A4_MOUSE Solute carrier family 15 member 4 OS=Mus musculus OX=10090 GN=Slc15a4 PE=1 SV=1	0.516372	21.8066	3	3	21.3733	21.7862	23.0347	21.3044	21.6672	21.6735
sp|Q99KU0|VMP1_MOUSE Vacuole membrane protein 1 OS=Mus musculus OX=10090 GN=Vmp1 PE=1 SV=2	-0.526789	19.9841	2	2	NA	NA	19.589	19.7272	20.2513	20.369
sp|Q9CPU9|COPT2_MOUSE Probable low affinity copper uptake protein 2 OS=Mus musculus OX=10090 GN=Slc31a2 PE=1 SV=1	0.499645	20.0827	1	1	19.5905	20.1814	21.2256	19.6976	19.7713	20.0297
sp|E9QAT4-2|SC16A_MOUSE Isoform 2 of Protein transport protein Sec16A OS=Mus musculus OX=10090 GN=Sec16a;sp|E9QAT4|SC16A_MOUSE Protein transport protein Sec16A OS=Mus musculus OX=10090 GN=Sec16a PE=1 SV=1	1.53532	23.7002	48;47	48;47	26.5351	25.9397	20.9287	23.2815	21.5595	23.9565
sp|Q8C3P7|MTA70_MOUSE N6-adenosine-methyltransferase subunit METTL3 OS=Mus musculus OX=10090 GN=Mettl3 PE=1 SV=2;sp|Q8C3P7-2|MTA70_MOUSE Isoform 2 of N6-adenosine-methyltransferase subunit METTL3 OS=Mus musculus OX=10090 GN=Mettl3	-0.468665	19.0033	4;2	4;2	NA	18.6518	NA	19.2115	18.9273	19.2226
sp|P52332|JAK1_MOUSE Tyrosine-protein kinase JAK1 OS=Mus musculus OX=10090 GN=Jak1 PE=1 SV=1	-0.249769	24.7815	37	36	24.6947	24.8406	24.4344	24.6927	24.7772	25.2492
sp|Q62393-2|TPD52_MOUSE Isoform 2 of Tumor protein D52 OS=Mus musculus OX=10090 GN=Tpd52;sp|Q62393-3|TPD52_MOUSE Isoform 3 of Tumor protein D52 OS=Mus musculus OX=10090 GN=Tpd52;sp|Q62393|TPD52_MOUSE Tumor protein D52 OS=Mus musculus OX=10090 GN=Tpd52 PE=1	-0.554564	22.3972	12;11;11	12;11;11	21.3217	21.7713	23.2667	22.9339	22.3406	22.7489
sp|P63325|RS10_MOUSE 40S ribosomal protein S10 OS=Mus musculus OX=10090 GN=Rps10 PE=1 SV=1	-0.842951	21.691	10	9	19.297	22.2878	22.2237	22.2433	22.2177	21.8764
sp|Q61235|SNTB2_MOUSE Beta-2-syntrophin OS=Mus musculus OX=10090 GN=Sntb2 PE=1 SV=2	-0.508726	21.1814	10	9	21.4904	21.4469	19.8438	21.4088	21.3084	21.5901
sp|Q78IK2|ATPMD_MOUSE ATP synthase membrane subunit DAPIT, mitochondrial OS=Mus musculus OX=10090 GN=Atp5md PE=1 SV=1	-0.506534	21.1021	2	2	20.2992	NA	21.2973	21.6391	21.6268	20.6483
sp|P70261|PALD_MOUSE Paladin OS=Mus musculus OX=10090 GN=Pald1 PE=1 SV=1	0.836813	21.1759	11	11	22.9142	21.1314	20.4863	NA	20.2449	21.1027
sp|O08530|S1PR1_MOUSE Sphingosine 1-phosphate receptor 1 OS=Mus musculus OX=10090 GN=S1pr1 PE=1 SV=3	0.444734	19.7297	2	2	19.8158	19.827	19.88	NA	NA	19.3962
sp|Q3UJB9-2|EDC4_MOUSE Isoform 2 of Enhancer of mRNA-decapping protein 4 OS=Mus musculus OX=10090 GN=Edc4;sp|Q3UJB9|EDC4_MOUSE Enhancer of mRNA-decapping protein 4 OS=Mus musculus OX=10090 GN=Edc4 PE=1 SV=2	0.571331	20.4706	5;5	5;5	NA	NA	20.8991	20.6086	20.5804	19.7944
sp|Q9CQV8|1433B_MOUSE 14-3-3 protein beta/alpha OS=Mus musculus OX=10090 GN=Ywhab PE=1 SV=3;sp|Q9CQV8-2|1433B_MOUSE Isoform Short of 14-3-3 protein beta/alpha OS=Mus musculus OX=10090 GN=Ywhab	0.327317	23.4659	18;15	13;10	23.4443	23.1495	24.2947	23.4028	23.239	23.2648
sp|Q9CR62|M2OM_MOUSE Mitochondrial 2-oxoglutarate/malate carrier protein OS=Mus musculus OX=10090 GN=Slc25a11 PE=1 SV=3	1.10447	20.8611	8	8	NA	NA	21.6895	20.4755	21.9369	19.3427
sp|Q8BYI8|F234B_MOUSE Protein FAM234B OS=Mus musculus OX=10090 GN=Fam234b PE=1 SV=1;sp|Q8BYI8-2|F234B_MOUSE Isoform 2 of Protein FAM234B OS=Mus musculus OX=10090 GN=Fam234b	-0.402103	21.3469	8;7	8;7	20.6289	21.3867	21.4219	20.993	21.688	21.9628
sp|P10417-2|BCL2_MOUSE Isoform Beta of Apoptosis regulator Bcl-2 OS=Mus musculus OX=10090 GN=Bcl2;sp|P10417|BCL2_MOUSE Apoptosis regulator Bcl-2 OS=Mus musculus OX=10090 GN=Bcl2 PE=1 SV=3	-0.456323	18.7231	3;3	3;3	NA	18.3808	NA	18.6745	18.8625	18.9745
sp|Q8R5M8-4|CADM1_MOUSE Isoform 4 of Cell adhesion molecule 1 OS=Mus musculus OX=10090 GN=Cadm1;sp|Q8R5M8-3|CADM1_MOUSE Isoform 3 of Cell adhesion molecule 1 OS=Mus musculus OX=10090 GN=Cadm1;sp|Q8R5M8-2|CADM1_MOUSE Isoform 2 of Cell adhesion molecule 1 OS	-0.227001	24.923	12;12;12;12;10;10;7	12;12;12;12;10;10;7	24.752	24.8916	24.785	24.7809	25.0801	25.2486
sp|Q61510|TRI25_MOUSE E3 ubiquitin/ISG15 ligase TRIM25 OS=Mus musculus OX=10090 GN=Trim25 PE=1 SV=2	0.46771	20.197	5	5	NA	NA	20.5478	19.8943	20.3025	20.0435
sp|P17439|GLCM_MOUSE Lysosomal acid glucosylceramidase OS=Mus musculus OX=10090 GN=Gba PE=1 SV=1	0.341824	25.2019	23	23	24.6664	25.7065	25.7455	24.7549	25.1085	25.2295
sp|Q91WC9|DGLB_MOUSE Sn1-specific diacylglycerol lipase beta OS=Mus musculus OX=10090 GN=Daglb PE=1 SV=2	-0.273585	22.8367	7	7	22.7279	22.9061	22.4658	22.8009	22.9464	23.1733
sp|Q9JLJ2|AL9A1_MOUSE 4-trimethylaminobutyraldehyde dehydrogenase OS=Mus musculus OX=10090 GN=Aldh9a1 PE=1 SV=1	0.911438	21.6097	15	15	21.1207	21.3809	23.6944	19.5756	22.0055	21.8807
sp|Q9CPQ1|COX6C_MOUSE Cytochrome c oxidase subunit 6C OS=Mus musculus OX=10090 GN=Cox6c PE=1 SV=3	-0.538361	23.1131	7	7	22.6809	21.9237	23.9271	23.3681	23.8294	22.9493
sp|Q922S8|KIF2C_MOUSE Kinesin-like protein KIF2C OS=Mus musculus OX=10090 GN=Kif2c PE=1 SV=1	-0.587577	19.8611	5	5	19.6403	19.3769	NA	20.0743	19.1638	21.0504
sp|P58681|TLR7_MOUSE Toll-like receptor 7 OS=Mus musculus OX=10090 GN=Tlr7 PE=1 SV=1	0.30662	25.7866	37	37	25.4214	26.0096	26.3888	25.2495	25.7847	25.8656
sp|P48193-2|41_MOUSE Isoform 2 of Protein 4.1 OS=Mus musculus OX=10090 GN=Epb41;sp|P48193|41_MOUSE Protein 4.1 OS=Mus musculus OX=10090 GN=Epb41 PE=1 SV=2	-0.397049	23.3465	27;27	22;22	23.7356	23.3857	22.3225	23.6645	23.2873	23.6832
sp|Q9Z1Q5|CLIC1_MOUSE Chloride intracellular channel protein 1 OS=Mus musculus OX=10090 GN=Clic1 PE=1 SV=3	0.595142	22.9797	14	14	22.5944	22.5676	24.6696	23.0512	22.3682	22.6268
sp|P28798|GRN_MOUSE Progranulin OS=Mus musculus OX=10090 GN=Grn PE=1 SV=2	0.344384	28.1818	32	32	27.8638	28.3245	28.8736	27.451	28.3526	28.2253
sp|Q8CI51|PDLI5_MOUSE PDZ and LIM domain protein 5 OS=Mus musculus OX=10090 GN=Pdlim5 PE=1 SV=4;sp|Q8CI51-2|PDLI5_MOUSE Isoform 2 of PDZ and LIM domain protein 5 OS=Mus musculus OX=10090 GN=Pdlim5	0.770367	25.1543	27;14;6	27;14;6	25.7917	27.072	23.7547	24.9089	24.3744	25.024
sp|P11983|TCPA_MOUSE T-complex protein 1 subunit alpha OS=Mus musculus OX=10090 GN=Tcp1 PE=1 SV=3;sp|P11983-2|TCPA_MOUSE Isoform 2 of T-complex protein 1 subunit alpha OS=Mus musculus OX=10090 GN=Tcp1	0.921016	22.6504	20;18	20;18	21.9467	21.9495	25.4364	22.3784	21.9605	22.2306
sp|P23506|PIMT_MOUSE Protein-L-isoaspartate(D-aspartate) O-methyltransferase OS=Mus musculus OX=10090 GN=Pcmt1 PE=1 SV=3;sp|P23506-2|PIMT_MOUSE Isoform 2 of Protein-L-isoaspartate(D-aspartate) O-methyltransferase OS=Mus musculus OX=10090 GN=Pcmt1	0.547003	22.5596	8;8	8;8	22.6422	24.0119	21.8452	22.2542	22.3282	22.2758
sp|P06240|LCK_MOUSE Proto-oncogene tyrosine-protein kinase LCK OS=Mus musculus OX=10090 GN=Lck PE=1 SV=4	0.436601	20.5251	3	2	21.1874	20.9191	20.1238	20.499	20.76	19.6615
sp|Q78IK4|MIC27_MOUSE MICOS complex subunit Mic27 OS=Mus musculus OX=10090 GN=Apool PE=1 SV=1	-0.581915	20.2634	4	4	NA	NA	19.8269	20.6862	20.7273	19.8131
sp|Q9Z0R6|ITSN2_MOUSE Intersectin-2 OS=Mus musculus OX=10090 GN=Itsn2 PE=1 SV=2;sp|Q9Z0R6-2|ITSN2_MOUSE Isoform 2 of Intersectin-2 OS=Mus musculus OX=10090 GN=Itsn2	0.96253	23.227	39;37	39;37	23.2287	25.8881	22.008	22.5113	22.065	23.6609
sp|Q3V4B5|COMD6_MOUSE COMM domain-containing protein 6 OS=Mus musculus OX=10090 GN=Commd6 PE=1 SV=1	0.467723	19.2038	3	3	19.5546	NA	NA	18.8325	19.1036	19.3246
sp|Q8BTY2|S4A7_MOUSE Sodium bicarbonate cotransporter 3 OS=Mus musculus OX=10090 GN=Slc4a7 PE=1 SV=2	-0.301578	21.344	9	2	21.2151	21.2581	21.1064	21.7838	21.1041	21.5964
sp|Q8R081|HNRPL_MOUSE Heterogeneous nuclear ribonucleoprotein L OS=Mus musculus OX=10090 GN=Hnrnpl PE=1 SV=2	-0.511884	22.4219	14	14	21.0614	22.8201	22.6163	22.5117	22.4566	23.0651
sp|P48036|ANXA5_MOUSE Annexin A5 OS=Mus musculus OX=10090 GN=Anxa5 PE=1 SV=1	0.687706	29.7881	49	49	28.7944	29.817	31.7845	29.7267	29.1113	29.4947
sp|Q80UG5-2|SEPT9_MOUSE Isoform 2 of Septin-9 OS=Mus musculus OX=10090 GN=Sept9;sp|Q80UG5-3|SEPT9_MOUSE Isoform 3 of Septin-9 OS=Mus musculus OX=10090 GN=Sept9;sp|Q80UG5|SEPT9_MOUSE Septin-9 OS=Mus musculus OX=10090 GN=Sept9 PE=1 SV=1	0.245652	22.5113	15;15;15	15;15;15	22.9339	22.623	22.3455	22.3089	22.3178	22.5387
sp|O88487|DC1I2_MOUSE Cytoplasmic dynein 1 intermediate chain 2 OS=Mus musculus OX=10090 GN=Dync1i2 PE=1 SV=1	0.8652	20.876	9;1;1	9;1;1	20.4697	20.5515	22.9047	18.9425	20.9897	21.398
sp|Q9CQR4|ACO13_MOUSE Acyl-coenzyme A thioesterase 13 OS=Mus musculus OX=10090 GN=Acot13 PE=1 SV=1	-0.428401	19.7424	6	6	NA	19.421	NA	19.9395	19.8463	19.7625
sp|E9Q557|DESP_MOUSE Desmoplakin OS=Mus musculus OX=10090 GN=Dsp PE=1 SV=1	0.995013	22.844	31	31	23.0268	22.6808	24.317	24.3099	22.5535	20.1762
sp|Q64374|RGN_MOUSE Regucalcin OS=Mus musculus OX=10090 GN=Rgn PE=1 SV=1	0.549363	19.8262	2	2	21.0301	20.3425	18.93	19.4445	19.5202	19.6897
sp|P70699|LYAG_MOUSE Lysosomal alpha-glucosidase OS=Mus musculus OX=10090 GN=Gaa PE=1 SV=2	1.04033	21.9468	16	16	20.2268	23.99	23.184	20.0128	22.173	22.0941
sp|Q8K1X4|NCKPL_MOUSE Nck-associated protein 1-like OS=Mus musculus OX=10090 GN=Nckap1l PE=1 SV=1	0.475105	21.5538	13	13	21.8415	20.8104	22.7222	21.4107	21.3919	21.1461
sp|Q6P9Q6|FKB15_MOUSE FK506-binding protein 15 OS=Mus musculus OX=10090 GN=Fkbp15 PE=1 SV=2;sp|Q6P9Q6-2|FKB15_MOUSE Isoform B of FK506-binding protein 15 OS=Mus musculus OX=10090 GN=Fkbp15	-0.912732	25.6978	51;49	51;49	26.7497	26.0557	22.9191	26.07	26.6417	25.751
sp|Q8K400|STXB5_MOUSE Syntaxin-binding protein 5 OS=Mus musculus OX=10090 GN=Stxbp5 PE=1 SV=3	0.253992	22.5602	13;5	13;5	22.8377	22.4925	22.7313	22.5041	22.2359	22.5595
sp|P60335|PCBP1_MOUSE Poly(rC)-binding protein 1 OS=Mus musculus OX=10090 GN=Pcbp1 PE=1 SV=1	0.403154	25.3471	18;1	13;0	26.3219	25.2532	25.071	25.5799	24.5711	25.2856
sp|Q3TGW2|EEPD1_MOUSE Endonuclease/exonuclease/phosphatase family domain-containing protein 1 OS=Mus musculus OX=10090 GN=Eepd1 PE=1 SV=1	-0.26971	21.2812	6	6	21.2037	21.2538	20.9814	21.289	21.3525	21.6066
sp|Q9JIA7|SPHK2_MOUSE Sphingosine kinase 2 OS=Mus musculus OX=10090 GN=Sphk2 PE=1 SV=2	-0.38927	20.3951	8	8	20.559	20.3526	19.6899	20.6561	20.0334	21.0798
sp|Q3TB48|TM104_MOUSE Transmembrane protein 104 OS=Mus musculus OX=10090 GN=Tmem104 PE=1 SV=1	0.405663	24.0286	5	5	23.847	23.8291	25.0182	23.4679	23.9697	24.0397
sp|P68373|TBA1C_MOUSE Tubulin alpha-1C chain OS=Mus musculus OX=10090 GN=Tuba1c PE=1 SV=1	0.357034	19.6251	27;10	2;0	19.7263	19.5067	19.91	19.3573	NA	NA
sp|P56135|ATPK_MOUSE ATP synthase subunit f, mitochondrial OS=Mus musculus OX=10090 GN=Atp5mf PE=1 SV=3	-0.674838	22.0541	6	6	21.5252	20.8016	22.8231	22.9796	22.9711	21.2237
sp|Q99MI1|RB6I2_MOUSE ELKS/Rab6-interacting/CAST family member 1 OS=Mus musculus OX=10090 GN=Erc1 PE=1 SV=1;sp|Q99MI1-2|RB6I2_MOUSE Isoform 2 of ELKS/Rab6-interacting/CAST family member 1 OS=Mus musculus OX=10090 GN=Erc1	-0.485234	21.8651	14;13;5;1;1;1	14;13;5;1;1;1	NA	21.5012	NA	21.7189	21.8655	22.3749
sp|Q9CQX8|RT36_MOUSE 28S ribosomal protein S36, mitochondrial OS=Mus musculus OX=10090 GN=Mrps36 PE=1 SV=1	-0.43512	21.5815	4	4	21.2457	21.8504	20.9958	21.5638	22.51	21.3235
sp|P12382|PFKAL_MOUSE ATP-dependent 6-phosphofructokinase, liver type OS=Mus musculus OX=10090 GN=Pfkl PE=1 SV=4	0.585246	21.3926	11	8	21.5738	21.5067	21.5364	NA	NA	20.9537
sp|O88597|BECN1_MOUSE Beclin-1 OS=Mus musculus OX=10090 GN=Becn1 PE=1 SV=3	-0.463274	20.4662	5	5	20.8597	20.1721	19.6719	20.2722	21.5065	20.3147
sp|Q9CPW4|ARPC5_MOUSE Actin-related protein 2/3 complex subunit 5 OS=Mus musculus OX=10090 GN=Arpc5 PE=1 SV=3	-0.262158	22.5553	8	8	22.4844	22.117	22.6714	22.6601	22.8159	22.5832
sp|Q9D5T0|ATAD1_MOUSE ATPase family AAA domain-containing protein 1 OS=Mus musculus OX=10090 GN=Atad1 PE=1 SV=1	-0.42627	19.634	2	2	19.5444	18.6683	20.0498	19.9349	20.039	19.5674
sp|P18242|CATD_MOUSE Cathepsin D OS=Mus musculus OX=10090 GN=Ctsd PE=1 SV=1	0.34317	31.1852	36	36	30.5777	31.5824	31.9102	30.7781	30.9565	31.3062
sp|O70310|NMT1_MOUSE Glycylpeptide N-tetradecanoyltransferase 1 OS=Mus musculus OX=10090 GN=Nmt1 PE=1 SV=1	0.490967	19.7184	5	5	NA	NA	20.0867	19.6434	19.9352	19.2085
sp|Q80XR2|AT2C1_MOUSE Calcium-transporting ATPase type 2C member 1 OS=Mus musculus OX=10090 GN=Atp2c1 PE=1 SV=2	-0.462905	18.3563	3	3	18.0091	NA	NA	18.6897	18.1413	18.585
sp|Q9EQK5|MVP_MOUSE Major vault protein OS=Mus musculus OX=10090 GN=Mvp PE=1 SV=4	0.962571	20.3146	10	10	20.0583	19.3814	22.6593	NA	19.702	19.7721
sp|P62264|RS14_MOUSE 40S ribosomal protein S14 OS=Mus musculus OX=10090 GN=Rps14 PE=1 SV=3	-0.454867	23.7179	8	8	22.9484	22.971	24.5522	23.8436	24.1734	23.8191
sp|Q8BGN5|NPAL3_MOUSE NIPA-like protein 3 OS=Mus musculus OX=10090 GN=Nipal3 PE=2 SV=1	-0.458198	18.7831	1	1	NA	18.4394	NA	18.7521	19.225	18.7158
sp|Q9JJ28|FLII_MOUSE Protein flightless-1 homolog OS=Mus musculus OX=10090 GN=Flii PE=1 SV=1	-0.8523	20.8691	14	14	18.8771	NA	21.8385	21.0428	21.0606	21.5268
sp|Q9DBS2|TPRGL_MOUSE Tumor protein p63-regulated gene 1-like protein OS=Mus musculus OX=10090 GN=Tprg1l PE=1 SV=1	0.389774	20.6063	4	4	21.1897	20.4905	NA	19.9787	20.8639	20.5084
sp|Q6PDL0|DC1L2_MOUSE Cytoplasmic dynein 1 light intermediate chain 2 OS=Mus musculus OX=10090 GN=Dync1li2 PE=1 SV=2	-0.413947	19.1271	4	4	NA	18.2625	19.4949	19.3869	19.1543	19.3367
sp|Q91Z67|SRGP2_MOUSE SLIT-ROBO Rho GTPase-activating protein 2 OS=Mus musculus OX=10090 GN=Srgap2 PE=1 SV=2	-0.577971	20.9725	18	18	21.2755	19.8818	20.8931	21.133	20.2692	22.3821
sp|Q60715-2|P4HA1_MOUSE Isoform 2 of Prolyl 4-hydroxylase subunit alpha-1 OS=Mus musculus OX=10090 GN=P4ha1;sp|Q60715|P4HA1_MOUSE Prolyl 4-hydroxylase subunit alpha-1 OS=Mus musculus OX=10090 GN=P4ha1 PE=1 SV=2	-0.28418	20.7078	7;7	7;7	20.4496	NA	20.6251	20.9277	20.9545	20.5823
sp|Q99NB9|SF3B1_MOUSE Splicing factor 3B subunit 1 OS=Mus musculus OX=10090 GN=Sf3b1 PE=1 SV=1	-1.49922	20.5183	13	13	NA	19.3939	NA	21.9445	18.572	22.1629
sp|Q6P549|SHIP2_MOUSE Phosphatidylinositol 3,4,5-trisphosphate 5-phosphatase 2 OS=Mus musculus OX=10090 GN=Inppl1 PE=1 SV=1	-0.777389	20.2936	16	15	18.8945	19.9858	20.8345	21.5279	18.9685	21.5505
sp|P61961|UFM1_MOUSE Ubiquitin-fold modifier 1 OS=Mus musculus OX=10090 GN=Ufm1 PE=1 SV=1	-0.346384	19.4398	2	2	18.9796	19.4844	NA	19.3313	19.3945	20.0094
sp|Q9CQ26|STABP_MOUSE STAM-binding protein OS=Mus musculus OX=10090 GN=Stambp PE=1 SV=1	-0.517993	20.2429	7	7	NA	NA	19.8545	19.9036	20.3946	20.8192
sp|Q922Q4|P5CR2_MOUSE Pyrroline-5-carboxylate reductase 2 OS=Mus musculus OX=10090 GN=Pycr2 PE=1 SV=1	-0.365862	21.0085	6	5	21.0708	21.1753	20.2307	21.4092	20.9485	21.2167
sp|Q99L45|IF2B_MOUSE Eukaryotic translation initiation factor 2 subunit 2 OS=Mus musculus OX=10090 GN=Eif2s2 PE=1 SV=1	-0.730494	20.2286	4	4	19.0988	19.295	21.4155	20.2206	NA	21.1132
sp|O35658|C1QBP_MOUSE Complement component 1 Q subcomponent-binding protein, mitochondrial OS=Mus musculus OX=10090 GN=C1qbp PE=1 SV=1	-0.616745	19.2288	1	1	19.1148	18.6027	NA	20.0342	20.0405	18.3519
sp|Q02257|PLAK_MOUSE Junction plakoglobin OS=Mus musculus OX=10090 GN=Jup PE=1 SV=3	0.565694	22.5062	16	16	22.3379	22.8156	23.2135	23.4713	22.1348	21.0639
sp|Q6PDG8|MON1A_MOUSE Vacuolar fusion protein MON1 homolog A OS=Mus musculus OX=10090 GN=Mon1a PE=1 SV=3;sp|Q6PDG8-2|MON1A_MOUSE Isoform 2 of Vacuolar fusion protein MON1 homolog A OS=Mus musculus OX=10090 GN=Mon1a	-0.239157	23.2453	17;11	17;11	23.2593	23.1775	22.9404	22.9376	23.6515	23.5055
sp|Q61093|CY24B_MOUSE Cytochrome b-245 heavy chain OS=Mus musculus OX=10090 GN=Cybb PE=1 SV=1	-0.308138	26.8665	26;1;1;1	26;1;1;1	26.1861	26.9246	27.0266	26.5669	26.9598	27.535
sp|Q7TQK5|CCD93_MOUSE Coiled-coil domain-containing protein 93 OS=Mus musculus OX=10090 GN=Ccdc93 PE=1 SV=1	0.200883	24.2451	33	33	24.6592	24.1185	24.2589	23.9862	24.2966	24.1511
sp|Q71FD5|ZNRF2_MOUSE E3 ubiquitin-protein ligase ZNRF2 OS=Mus musculus OX=10090 GN=Znrf2 PE=1 SV=1	0.526746	20.7315	5	5	21.5524	21.7057	19.7265	20.3537	20.4222	20.6285
sp|Q8C0E2|VP26B_MOUSE Vacuolar protein sorting-associated protein 26B OS=Mus musculus OX=10090 GN=Vps26b PE=1 SV=1	0.263416	23.1347	12;4	11;3	23.7796	22.9281	23.0916	23.0652	22.9288	23.0149
sp|Q9CYR0|SSBP_MOUSE Single-stranded DNA-binding protein, mitochondrial OS=Mus musculus OX=10090 GN=Ssbp1 PE=1 SV=1	-0.4128	19.6145	2	2	19.6058	18.6832	19.9353	20.047	20.0536	19.362
sp|P97433-2|ARG28_MOUSE Isoform 2 of Rho guanine nucleotide exchange factor 28 OS=Mus musculus OX=10090 GN=Arhgef28;sp|P97433|ARG28_MOUSE Rho guanine nucleotide exchange factor 28 OS=Mus musculus OX=10090 GN=Arhgef28 PE=1 SV=1	-0.627197	23.2842	1;1	1;1	22.1349	23.1934	23.5836	22.4445	23.539	24.81
sp|P97350|PKP1_MOUSE Plakophilin-1 OS=Mus musculus OX=10090 GN=Pkp1 PE=1 SV=1	0.374572	19.4479	3	3	19.4975	19.3524	19.9434	19.6981	18.7484	NA
sp|Q9CZG3|COMD8_MOUSE COMM domain-containing protein 8 OS=Mus musculus OX=10090 GN=Commd8 PE=1 SV=1	0.346795	19.2066	2	2	19.6833	19.1461	NA	19.3938	19.1967	18.6132
sp|Q9WUK2|IF4H_MOUSE Eukaryotic translation initiation factor 4H OS=Mus musculus OX=10090 GN=Eif4h PE=1 SV=3;sp|Q9WUK2-2|IF4H_MOUSE Isoform Short of Eukaryotic translation initiation factor 4H OS=Mus musculus OX=10090 GN=Eif4h	-1.09921	25.5284	18;17	18;17	26.8946	25.992	22.0499	26.3714	25.2414	26.6213
sp|Q99NF3|CEP41_MOUSE Centrosomal protein of 41 kDa OS=Mus musculus OX=10090 GN=Cep41 PE=1 SV=1	0.450143	20.4778	7;1	7;1	NA	20.8154	NA	20.0006	20.6149	20.4804
sp|Q8BG95|MYPT2_MOUSE Protein phosphatase 1 regulatory subunit 12B OS=Mus musculus OX=10090 GN=Ppp1r12b PE=1 SV=2	-0.629115	18.6064	7	4	NA	18.1346	NA	18.6214	18.1288	19.541
sp|Q62448|IF4G2_MOUSE Eukaryotic translation initiation factor 4 gamma 2 OS=Mus musculus OX=10090 GN=Eif4g2 PE=1 SV=2;sp|Q62448-2|IF4G2_MOUSE Isoform 2 of Eukaryotic translation initiation factor 4 gamma 2 OS=Mus musculus OX=10090 GN=Eif4g2	-0.674082	24.3172	29;26	29;26	24.5952	25.1488	22.1964	24.6594	24.2498	25.0534
sp|Q91WB7|UBTD1_MOUSE Ubiquitin domain-containing protein 1 OS=Mus musculus OX=10090 GN=Ubtd1 PE=2 SV=1	-0.263726	21.0325	5;1	5;1	20.7001	20.7725	21.2295	21.1654	21.0779	21.2499
sp|P17427|AP2A2_MOUSE AP-2 complex subunit alpha-2 OS=Mus musculus OX=10090 GN=Ap2a2 PE=1 SV=2	-0.224713	24.9124	34	26	25.1809	24.8481	24.371	25.2228	24.8774	24.974
sp|Q9Z204-4|HNRPC_MOUSE Isoform 4 of Heterogeneous nuclear ribonucleoproteins C1/C2 OS=Mus musculus OX=10090 GN=Hnrnpc;sp|Q9Z204-3|HNRPC_MOUSE Isoform 3 of Heterogeneous nuclear ribonucleoproteins C1/C2 OS=Mus musculus OX=10090 GN=Hnrnpc;sp|Q9Z204-2|HNRPC_	-0.400202	19.3227	4;4;4;4;4	4;4;4;4;4	19.0226	NA	NA	19.5795	19.2949	19.3939
sp|Q99P65|S29A3_MOUSE Equilibrative nucleoside transporter 3 OS=Mus musculus OX=10090 GN=Slc29a3 PE=1 SV=1	0.388767	22.4375	5	5	22.151	22.318	23.4266	21.8911	22.2192	22.619
sp|P10126|EF1A1_MOUSE Elongation factor 1-alpha 1 OS=Mus musculus OX=10090 GN=Eef1a1 PE=1 SV=3	0.258637	29.4101	35;15	35;15	29.8608	29.8442	28.9131	29.4133	29.1295	29.2994
sp|Q80TY0-4|FNBP1_MOUSE Isoform 4 of Formin-binding protein 1 OS=Mus musculus OX=10090 GN=Fnbp1;sp|Q80TY0-2|FNBP1_MOUSE Isoform 2 of Formin-binding protein 1 OS=Mus musculus OX=10090 GN=Fnbp1;sp|Q80TY0-3|FNBP1_MOUSE Isoform 3 of Formin-binding protein 1 OS	-0.418593	20.2708	6;6;6;6;5;1	6;6;6;6;5;1	20.5234	NA	19.5159	20.9981	20.1136	20.203
sp|P55012|S12A2_MOUSE Solute carrier family 12 member 2 OS=Mus musculus OX=10090 GN=Slc12a2 PE=1 SV=2	-0.571918	19.644	6	6	19.8349	18.7455	19.4937	18.8475	19.7898	21.1526
sp|Q9D3P8|PLRKT_MOUSE Plasminogen receptor (KT) OS=Mus musculus OX=10090 GN=Plgrkt PE=1 SV=1	-0.420115	19.8607	3	3	19.5595	19.1217	20.2707	20.3141	20.4971	19.4011
sp|Q62351|TFR1_MOUSE Transferrin receptor protein 1 OS=Mus musculus OX=10090 GN=Tfrc PE=1 SV=1	-0.160283	26.8604	54	54	26.8567	26.7403	26.7438	26.7995	26.8146	27.2077
sp|Q9JM96|BORG4_MOUSE Cdc42 effector protein 4 OS=Mus musculus OX=10090 GN=Cdc42ep4 PE=1 SV=1	-0.718852	20.4648	6	6	20.6974	21.122	18.4967	21.1143	19.7407	21.6177
sp|Q8VEA8|RAB7B_MOUSE Ras-related protein Rab-7b OS=Mus musculus OX=10090 GN=Rab7b PE=1 SV=1;sp|Q8VEA8-2|RAB7B_MOUSE Isoform 2 of Ras-related protein Rab-7b OS=Mus musculus OX=10090 GN=Rab7b	-0.333229	22.9476	10;9	10;9	22.265	23.1357	22.9422	22.8104	22.8125	23.7196
sp|P35585|AP1M1_MOUSE AP-1 complex subunit mu-1 OS=Mus musculus OX=10090 GN=Ap1m1 PE=1 SV=3	-0.301302	23.8512	17;3;3	17;3;3	23.0871	24.0365	23.9779	23.8802	24.1947	23.9306
sp|Q8BX57|PXK_MOUSE PX domain-containing protein kinase-like protein OS=Mus musculus OX=10090 GN=Pxk PE=1 SV=2;sp|Q8BX57-2|PXK_MOUSE Isoform 2 of PX domain-containing protein kinase-like protein OS=Mus musculus OX=10090 GN=Pxk;sp|Q8BX57-3|PXK_MOUSE Isoform	0.37178	20.5876	5;4;3	5;4;3	21.4667	20.0509	20.8028	20.5519	20.5528	20.1003
sp|Q91WK2|EIF3H_MOUSE Eukaryotic translation initiation factor 3 subunit H OS=Mus musculus OX=10090 GN=Eif3h PE=1 SV=1	-0.274475	22.1514	9	9	22.3721	21.7612	21.9091	22.6176	21.9512	22.297
sp|Q9CZW5|TOM70_MOUSE Mitochondrial import receptor subunit TOM70 OS=Mus musculus OX=10090 GN=Tomm70 PE=1 SV=2	0.413841	21.1997	9	9	NA	NA	21.5101	21.0333	21.377	20.8785
sp|Q8BIQ5|CSTF2_MOUSE Cleavage stimulation factor subunit 2 OS=Mus musculus OX=10090 GN=Cstf2 PE=1 SV=2;sp|Q8BIQ5-2|CSTF2_MOUSE Isoform 2 of Cleavage stimulation factor subunit 2 OS=Mus musculus OX=10090 GN=Cstf2	0.757522	20.4883	8;6	6;5	22.0397	19.8461	NA	19.7147	19.4477	21.3936
sp|Q8BL66|EEA1_MOUSE Early endosome antigen 1 OS=Mus musculus OX=10090 GN=Eea1 PE=1 SV=2	-0.260831	27.6076	134	134	28.0332	27.4633	26.9352	27.6235	28.0073	27.5833
sp|Q99JB2|STML2_MOUSE Stomatin-like protein 2, mitochondrial OS=Mus musculus OX=10090 GN=Stoml2 PE=1 SV=1	-0.461195	20.8172	9	9	20.8693	19.5976	21.2929	21.5333	21.1608	20.4493
sp|Q8BIJ7|RUFY1_MOUSE RUN and FYVE domain-containing protein 1 OS=Mus musculus OX=10090 GN=Rufy1 PE=1 SV=1	-0.292618	25.9617	46	44	26.2177	25.698	25.5305	25.6129	26.7442	25.9669
sp|Q9WU81|G6PT3_MOUSE Glucose-6-phosphate exchanger SLC37A2 OS=Mus musculus OX=10090 GN=Slc37a2 PE=1 SV=1;sp|Q9WU81-2|G6PT3_MOUSE Isoform 2 of Glucose-6-phosphate exchanger SLC37A2 OS=Mus musculus OX=10090 GN=Slc37a2	0.421632	24.2554	6;5	6;5	23.8263	24.1234	25.449	23.6021	23.9831	24.5487
sp|Q6PF93-2|PK3C3_MOUSE Isoform 2 of Phosphatidylinositol 3-kinase catalytic subunit type 3 OS=Mus musculus OX=10090 GN=Pik3c3;sp|Q6PF93|PK3C3_MOUSE Phosphatidylinositol 3-kinase catalytic subunit type 3 OS=Mus musculus OX=10090 GN=Pik3c3 PE=1 SV=1	-0.424706	21.2972	12;12	12;12	21.6156	20.901	20.7379	21.0077	22.5022	21.0188
sp|P62305|RUXE_MOUSE Small nuclear ribonucleoprotein E OS=Mus musculus OX=10090 GN=Snrpe PE=1 SV=1	-0.373583	20.5114	2	2	20.0925	20.482	NA	21.1819	20.0169	20.7837
sp|P27659|RL3_MOUSE 60S ribosomal protein L3 OS=Mus musculus OX=10090 GN=Rpl3 PE=1 SV=3	-0.75022	20.4714	10	10	18.6018	19.5548	22.1324	20.4951	21.1402	20.9043
sp|Q64433|CH10_MOUSE 10 kDa heat shock protein, mitochondrial OS=Mus musculus OX=10090 GN=Hspe1 PE=1 SV=2	-0.382006	22.7686	12	12	22.4366	21.8888	23.4073	23.1587	23.3077	22.4123
sp|Q8BVL3|SNX17_MOUSE Sorting nexin-17 OS=Mus musculus OX=10090 GN=Snx17 PE=1 SV=2	0.19755	24.4586	20;1;1	20;1;1	24.753	24.6415	24.2777	24.0602	24.4423	24.577
sp|Q99PG4|RGS18_MOUSE Regulator of G-protein signaling 18 OS=Mus musculus OX=10090 GN=Rgs18 PE=1 SV=1	1.06624	20.8803	8	8	20.7068	24.3299	19.2035	19.6585	20.2677	21.1152
sp|Q8R1I1|QCR9_MOUSE Cytochrome b-c1 complex subunit 9 OS=Mus musculus OX=10090 GN=Uqcr10 PE=1 SV=1	-0.369795	19.3334	2	2	NA	18.5685	19.6545	19.7287	19.5643	19.1508
sp|O35855|BCAT2_MOUSE Branched-chain-amino-acid aminotransferase, mitochondrial OS=Mus musculus OX=10090 GN=Bcat2 PE=1 SV=2	-0.399494	21.4852	6	6	NA	20.83	21.661	21.8513	22.0807	21.0031
sp|O35405|PLD3_MOUSE Phospholipase D3 OS=Mus musculus OX=10090 GN=Pld3 PE=1 SV=1	0.36852	23.9873	10	10	23.3878	24.4593	24.6676	23.4138	24.2917	23.7038
sp|Q02053|UBA1_MOUSE Ubiquitin-like modifier-activating enzyme 1 OS=Mus musculus OX=10090 GN=Uba1 PE=1 SV=1	0.415134	21.936	16;1	16;1	21.6129	21.5511	23.2667	21.9768	21.7035	21.5051
sp|Q62433|NDRG1_MOUSE Protein NDRG1 OS=Mus musculus OX=10090 GN=Ndrg1 PE=1 SV=1	0.370242	21.1854	5	5	22.0306	21.446	20.6348	21.1976	20.9993	20.8039
sp|P15208|INSR_MOUSE Insulin receptor OS=Mus musculus OX=10090 GN=Insr PE=1 SV=2	-0.347188	20.9917	10;1	10;1	20.9342	20.6326	NA	21.2644	20.8795	21.2479
sp|Q8K352|SASH3_MOUSE SAM and SH3 domain-containing protein 3 OS=Mus musculus OX=10090 GN=Sash3 PE=1 SV=2	-0.380638	20.2823	4	4	NA	19.9969	NA	20.1568	20.4768	20.4988
sp|P57716|NICA_MOUSE Nicastrin OS=Mus musculus OX=10090 GN=Ncstn PE=1 SV=3	0.211932	25.124	16	16	24.9382	25.3343	25.4174	24.6919	25.0389	25.3233
sp|Q8K4Q8|COL12_MOUSE Collectin-12 OS=Mus musculus OX=10090 GN=Colec12 PE=1 SV=1	-0.611682	22.3805	13	13	21.1088	21.886	23.2292	21.5557	23.8649	22.6386
sp|Q80UP5|AN13A_MOUSE Ankyrin repeat domain-containing protein 13A OS=Mus musculus OX=10090 GN=Ankrd13a PE=1 SV=2	-0.432256	19.9081	7	7	NA	NA	19.5839	19.5945	20.355	20.0991
sp|Q4PZA2-3|ECE1_MOUSE Isoform C of Endothelin-converting enzyme 1 OS=Mus musculus OX=10090 GN=Ece1;sp|Q4PZA2-4|ECE1_MOUSE Isoform D of Endothelin-converting enzyme 1 OS=Mus musculus OX=10090 GN=Ece1;sp|Q4PZA2|ECE1_MOUSE Endothelin-converting enzyme 1 OS=M	0.287106	23.4455	20;20;20;19	20;20;20;19	23.3072	23.5575	23.9025	22.6795	23.7558	23.4706
sp|Q9R062|GLYG_MOUSE Glycogenin-1 OS=Mus musculus OX=10090 GN=Gyg1 PE=1 SV=3	0.862513	19.7173	7	7	18.6625	19.2498	22.5334	20.3194	18.7221	18.8165
sp|P19783|COX41_MOUSE Cytochrome c oxidase subunit 4 isoform 1, mitochondrial OS=Mus musculus OX=10090 GN=Cox4i1 PE=1 SV=2	-0.403127	24.217	12	12	23.8999	23.1862	24.9601	24.3682	24.8698	24.0177
sp|O88952|LIN7C_MOUSE Protein lin-7 homolog C OS=Mus musculus OX=10090 GN=Lin7c PE=1 SV=2	0.375938	21.6182	6;2;1	6;2;1	NA	21.9002	NA	21.2937	21.6507	21.6283
sp|P63044|VAMP2_MOUSE Vesicle-associated membrane protein 2 OS=Mus musculus OX=10090 GN=Vamp2 PE=1 SV=2	0.236009	20.7358	10	2	20.3705	21.0152	21.1757	20.4412	20.7044	20.7078
sp|Q93092|TALDO_MOUSE Transaldolase OS=Mus musculus OX=10090 GN=Taldo1 PE=1 SV=2	0.689289	21.644	8	8	21.2574	20.6603	24.0483	21.4152	21.2863	21.1966
sp|O88630|GOSR1_MOUSE Golgi SNAP receptor complex member 1 OS=Mus musculus OX=10090 GN=Gosr1 PE=1 SV=2	-0.420157	19.9693	4	4	NA	19.6542	NA	20.2135	19.6592	20.3504
sp|Q61990-2|PCBP2_MOUSE Isoform 2 of Poly(rC)-binding protein 2 OS=Mus musculus OX=10090 GN=Pcbp2	0.568748	19.419	13	1	NA	19.8456	NA	19.3363	18.4837	20.0105
sp|Q9JIP4|PANX1_MOUSE Pannexin-1 OS=Mus musculus OX=10090 GN=Panx1 PE=1 SV=3	-0.361022	20.1519	7	7	19.8642	20.0547	19.9952	20.5419	19.4382	21.0171
sp|Q8VDZ4|ZDHC5_MOUSE Palmitoyltransferase ZDHHC5 OS=Mus musculus OX=10090 GN=Zdhhc5 PE=1 SV=1;sp|Q8VDZ4-2|ZDHC5_MOUSE Isoform 2 of Palmitoyltransferase ZDHHC5 OS=Mus musculus OX=10090 GN=Zdhhc5	-0.197944	22.2948	10;7	10;7	22.2851	22.3732	21.9293	22.4044	22.3415	22.4356
sp|P60843|IF4A1_MOUSE Eukaryotic initiation factor 4A-I OS=Mus musculus OX=10090 GN=Eif4a1 PE=1 SV=1;sp|P10630|IF4A2_MOUSE Eukaryotic initiation factor 4A-II OS=Mus musculus OX=10090 GN=Eif4a2 PE=1 SV=2;sp|P10630-2|IF4A2_MOUSE Isoform 2 of Eukaryotic initi	0.389167	24.6044	21;11;11	18;8;8	24.2622	24.2023	25.9325	24.6063	24.1065	24.5167
sp|Q3UQN2|FCHO2_MOUSE F-BAR domain only protein 2 OS=Mus musculus OX=10090 GN=Fcho2 PE=1 SV=1	0.697715	20.4534	7;3;3	7;3;3	22.1321	21.1881	19.0865	20.5609	20.79	18.9626
sp|Q60817|NACA_MOUSE Nascent polypeptide-associated complex subunit alpha OS=Mus musculus OX=10090 GN=Naca PE=1 SV=1;sp|P70670|NACAM_MOUSE Nascent polypeptide-associated complex subunit alpha, muscle-specific form OS=Mus musculus OX=10090 GN=Naca PE=1 SV=2	-0.267758	20.5651	5;5	5;5	20.7002	20.3427	20.251	20.9065	20.4669	20.7236
sp|Q9D8E6|RL4_MOUSE 60S ribosomal protein L4 OS=Mus musculus OX=10090 GN=Rpl4 PE=1 SV=3	0.949097	20.224	6	6	19.0802	20.2833	22.7321	18.7274	21.8508	18.6701
sp|Q9D304|RN128_MOUSE E3 ubiquitin-protein ligase RNF128 OS=Mus musculus OX=10090 GN=Rnf128 PE=1 SV=1	0.265561	20.993	3	3	20.9462	20.9773	21.4538	20.71	20.8452	21.0254
sp|O08992|SDCB1_MOUSE Syntenin-1 OS=Mus musculus OX=10090 GN=Sdcbp PE=1 SV=1	-0.222363	26.164	20	20	25.5562	26.1681	26.4343	26.0885	26.2168	26.5204
sp|Q9CXY1|TM175_MOUSE Endosomal/lysosomal potassium channel TMEM175 OS=Mus musculus OX=10090 GN=Tmem175 PE=1 SV=2	0.506634	20.6192	3	3	20.1196	21.0289	21.469	19.2578	20.4107	21.4291
sp|Q9EP71|RAI14_MOUSE Ankycorbin OS=Mus musculus OX=10090 GN=Rai14 PE=1 SV=1	-0.705191	21.0586	14	14	20.7968	20.4743	NA	21.9053	19.5614	22.5555
sp|Q9JJR8|TMM9B_MOUSE Transmembrane protein 9B OS=Mus musculus OX=10090 GN=Tmem9b PE=1 SV=1	0.189984	25.4761	15	11	25.4381	25.5104	25.7648	25.0429	25.6909	25.4095
sp|P16045|LEG1_MOUSE Galectin-1 OS=Mus musculus OX=10090 GN=Lgals1 PE=1 SV=3	-0.680029	24.4145	9	9	22.0875	24.3037	25.8323	24.6039	24.812	24.8477
sp|Q3UQ44|IQGA2_MOUSE Ras GTPase-activating-like protein IQGAP2 OS=Mus musculus OX=10090 GN=Iqgap2 PE=1 SV=2	-0.233651	20.5478	15	13	20.2529	20.2697	20.7702	20.7927	20.5192	20.6819
sp|Q9D8T7|SLIRP_MOUSE SRA stem-loop-interacting RNA-binding protein, mitochondrial OS=Mus musculus OX=10090 GN=Slirp PE=1 SV=2;sp|Q9D8T7-2|SLIRP_MOUSE Isoform 2 of SRA stem-loop-interacting RNA-binding protein, mitochondrial OS=Mus musculus OX=10090 GN=Sli	-0.361795	19.7535	3;2	3;2	NA	NA	19.4822	20.035	19.9023	19.5946
sp|O88653|LTOR3_MOUSE Ragulator complex protein LAMTOR3 OS=Mus musculus OX=10090 GN=Lamtor3 PE=1 SV=1	-0.541446	24.4531	5	5	22.5901	24.9449	25.0123	24.1914	24.8665	25.1137
sp|Q9D074|MGRN1_MOUSE E3 ubiquitin-protein ligase MGRN1 OS=Mus musculus OX=10090 GN=Mgrn1 PE=1 SV=2;sp|Q9D074-2|MGRN1_MOUSE Isoform 2 of E3 ubiquitin-protein ligase MGRN1 OS=Mus musculus OX=10090 GN=Mgrn1;sp|Q9D074-4|MGRN1_MOUSE Isoform 4 of E3 ubiquitin-p	0.25598	19.7808	2;2;2;2;2;1;1	2;2;2;2;2;1;1	19.9412	19.7305	20.0546	19.4444	19.9148	19.5992
sp|Q504P2|CL12A_MOUSE C-type lectin domain family 12 member A OS=Mus musculus OX=10090 GN=Clec12a PE=2 SV=1	-0.195963	24.7265	16	16	24.4493	24.7768	24.6594	24.4475	24.9974	25.0285
sp|Q9D3S3|SNX29_MOUSE Sorting nexin-29 OS=Mus musculus OX=10090 GN=Snx29 PE=1 SV=2;sp|Q9D3S3-3|SNX29_MOUSE Isoform 2 of Sorting nexin-29 OS=Mus musculus OX=10090 GN=Snx29	0.252649	22.8748	25;15	25;15	23.4763	22.5641	22.9629	22.286	22.9888	22.9705
sp|P62743|AP2S1_MOUSE AP-2 complex subunit sigma OS=Mus musculus OX=10090 GN=Ap2s1 PE=1 SV=1	-0.470263	21.4711	5	5	22.1634	21.2163	20.3282	21.9582	20.8475	22.3129
sp|O09131|GSTO1_MOUSE Glutathione S-transferase omega-1 OS=Mus musculus OX=10090 GN=Gsto1 PE=1 SV=2	0.531227	20.2575	8;3	8;3	20.0325	21.1231	20.2544	NA	18.9155	20.9621
sp|Q9CYN9|RENR_MOUSE Renin receptor OS=Mus musculus OX=10090 GN=Atp6ap2 PE=1 SV=2	0.295811	21.0274	6	6	21.6853	20.6959	21.1447	20.5904	20.7056	21.3426
sp|Q921E2|RAB31_MOUSE Ras-related protein Rab-31 OS=Mus musculus OX=10090 GN=Rab31 PE=1 SV=1	-0.165736	25.6531	15	13	25.3984	25.747	25.5653	25.5107	25.7303	25.9669
sp|P57746|VATD_MOUSE V-type proton ATPase subunit D OS=Mus musculus OX=10090 GN=Atp6v1d PE=1 SV=1	-0.661654	23.3478	12	12	21.5162	23.1413	24.3934	22.4498	24.8179	23.7681
sp|O35737|HNRH1_MOUSE Heterogeneous nuclear ribonucleoprotein H OS=Mus musculus OX=10090 GN=Hnrnph1 PE=1 SV=3	-0.348625	21.9223	11	6	21.6446	22.6093	20.9899	21.6685	22.0806	22.5406
sp|P15535-2|B4GT1_MOUSE Isoform Short of Beta-1,4-galactosyltransferase 1 OS=Mus musculus OX=10090 GN=B4galt1;sp|P15535|B4GT1_MOUSE Beta-1,4-galactosyltransferase 1 OS=Mus musculus OX=10090 GN=B4galt1 PE=1 SV=1	0.567513	23.5838	6;6	6;6	23.7493	24.0993	NA	22.8332	24.6945	22.5427
sp|P62918|RL8_MOUSE 60S ribosomal protein L8 OS=Mus musculus OX=10090 GN=Rpl8 PE=1 SV=2	0.717362	20.8549	7	7	19.5134	20.8411	23.2863	20.051	21.255	20.1828
sp|Q8BGA2|LHPL2_MOUSE LHFPL tetraspan subfamily member 2 protein OS=Mus musculus OX=10090 GN=Lhfpl2 PE=1 SV=1	0.667742	20.5698	2	2	20.8114	21.1521	20.7475	21.152	21.4589	18.097
sp|P26645|MARCS_MOUSE Myristoylated alanine-rich C-kinase substrate OS=Mus musculus OX=10090 GN=Marcks PE=1 SV=2	0.392168	21.8633	5	5	NA	21.317	22.8802	21.4401	21.7588	21.9204
sp|P15261|INGR1_MOUSE Interferon gamma receptor 1 OS=Mus musculus OX=10090 GN=Ifngr1 PE=1 SV=3	-0.299193	20.9664	5	5	NA	20.6916	20.8821	20.9745	21.0609	21.2227
sp|Q06185|ATP5I_MOUSE ATP synthase subunit e, mitochondrial OS=Mus musculus OX=10090 GN=Atp5me PE=1 SV=2	-0.412297	21.7811	6	6	21.387	20.8743	22.4635	22.2816	22.5229	21.1572
sp|Q8CGP2|H2B1P_MOUSE Histone H2B type 1-P OS=Mus musculus OX=10090 GN=Hist1h2bp PE=1 SV=3;sp|Q6ZWY9|H2B1C_MOUSE Histone H2B type 1-C/E/G OS=Mus musculus OX=10090 GN=Hist1h2bc PE=1 SV=3;sp|Q64525|H2B2B_MOUSE Histone H2B type 2-B OS=Mus musculus OX=10090 GN	-0.23776	24.248	9;9;9;9;9;9;9;9;8;6;6;5;5	9;9;9;9;9;9;9;9;8;6;6;5;5	24.1881	23.8431	24.3563	24.8903	23.9482	24.2621
sp|Q8CFE6|S38A2_MOUSE Sodium-coupled neutral amino acid transporter 2 OS=Mus musculus OX=10090 GN=Slc38a2 PE=1 SV=1	0.256581	22.2876	3	3	22.0954	22.4499	22.7023	21.6822	22.3624	22.4333
sp|P59999|ARPC4_MOUSE Actin-related protein 2/3 complex subunit 4 OS=Mus musculus OX=10090 GN=Arpc4 PE=1 SV=3	-0.303417	22.5125	9	9	22.5808	21.602	22.8997	22.7577	22.3893	22.8458
sp|P41234|ABCA2_MOUSE ATP-binding cassette sub-family A member 2 OS=Mus musculus OX=10090 GN=Abca2 PE=1 SV=4	-0.429548	21.0007	17	15	NA	20.8826	20.6033	20.2651	21.7162	21.5363
sp|Q99KE1|MAOM_MOUSE NAD-dependent malic enzyme, mitochondrial OS=Mus musculus OX=10090 GN=Me2 PE=1 SV=1	-0.431244	20.1538	4	4	NA	NA	19.8304	20.192	20.814	19.7789
sp|Q61207|SAP_MOUSE Prosaposin OS=Mus musculus OX=10090 GN=Psap PE=1 SV=2	0.220455	26.8802	23	23	26.7262	26.6607	27.5843	26.5793	27.0592	26.6714
sp|Q80X50-2|UBP2L_MOUSE Isoform 2 of Ubiquitin-associated protein 2-like OS=Mus musculus OX=10090 GN=Ubap2l	-0.287295	20.5262	31	1	19.9181	20.7895	NA	20.3057	20.6208	20.9968
sp|Q9D011|MPLKI_MOUSE M-phase-specific PLK1-interacting protein OS=Mus musculus OX=10090 GN=Mplkip PE=1 SV=1	0.86567	18.9247	1	1	19.574	NA	NA	17.0428	19.4443	19.6379
sp|Q61739-2|ITA6_MOUSE Isoform Alpha-6X1A of Integrin alpha-6 OS=Mus musculus OX=10090 GN=Itga6;sp|Q61739|ITA6_MOUSE Integrin alpha-6 OS=Mus musculus OX=10090 GN=Itga6 PE=1 SV=3	-0.131145	26.2172	54;52	54;52	25.9682	26.2682	26.2184	26.0817	26.3771	26.3894
sp|Q8BZ98-2|DYN3_MOUSE Isoform 2 of Dynamin-3 OS=Mus musculus OX=10090 GN=Dnm3;sp|Q8BZ98|DYN3_MOUSE Dynamin-3 OS=Mus musculus OX=10090 GN=Dnm3 PE=1 SV=1	-0.396981	21.2025	13;13	2;2	20.4764	21.4521	NA	21.3482	20.6631	22.0724
sp|P48024|EIF1_MOUSE Eukaryotic translation initiation factor 1 OS=Mus musculus OX=10090 GN=Eif1 PE=1 SV=2;sp|Q9CXU9|EIF1B_MOUSE Eukaryotic translation initiation factor 1b OS=Mus musculus OX=10090 GN=Eif1b PE=1 SV=2	-1.1643	25.0735	6;5	6;5	27.4054	25.3957	20.6729	25.9697	24.7385	26.2588
sp|Q60787|LCP2_MOUSE Lymphocyte cytosolic protein 2 OS=Mus musculus OX=10090 GN=Lcp2 PE=1 SV=2	-0.532236	24.2489	20	20	24.7001	25.0541	22.1941	24.495	24.4085	24.6415
sp|O55100-2|SNG1_MOUSE Isoform 1B of Synaptogyrin-1 OS=Mus musculus OX=10090 GN=Syngr1;sp|O55100|SNG1_MOUSE Synaptogyrin-1 OS=Mus musculus OX=10090 GN=Syngr1 PE=1 SV=2	-0.223697	24.3715	5;3	5;3	24.0479	24.014	24.717	24.2659	24.6516	24.5325
sp|Q99K95|RTF2_MOUSE Replication termination factor 2 OS=Mus musculus OX=10090 GN=Rtf2 PE=1 SV=1	-0.331941	18.3791	2	2	NA	18.1302	NA	18.4441	18.2632	18.679
sp|Q07813|BAX_MOUSE Apoptosis regulator BAX OS=Mus musculus OX=10090 GN=Bax PE=1 SV=1	-0.345843	21.2972	6	6	20.574	20.7531	22.0457	21.9504	21.2818	21.1782
sp|Q8VHY0|CSPG4_MOUSE Chondroitin sulfate proteoglycan 4 OS=Mus musculus OX=10090 GN=Cspg4 PE=1 SV=3;sp|Q8VHY0-3|CSPG4_MOUSE Isoform 3 of Chondroitin sulfate proteoglycan 4 OS=Mus musculus OX=10090 GN=Cspg4	-0.689268	19.965	13;8;5	13;8;5	20.2362	19.6804	18.9445	19.309	22.5508	19.0692
sp|P99026|PSB4_MOUSE Proteasome subunit beta type-4 OS=Mus musculus OX=10090 GN=Psmb4 PE=1 SV=1	0.415466	19.9063	3	3	19.5124	19.4559	21.3738	19.4755	19.8025	19.8176
sp|P62874|GBB1_MOUSE Guanine nucleotide-binding protein G(I)/G(S)/G(T) subunit beta-1 OS=Mus musculus OX=10090 GN=Gnb1 PE=1 SV=3	-0.286555	26.5677	26	12	26.9477	26.2064	26.1193	27.4188	26.6698	26.0444
sp|Q06180-2|PTN2_MOUSE Isoform 2 of Tyrosine-protein phosphatase non-receptor type 2 OS=Mus musculus OX=10090 GN=Ptpn2;sp|Q06180|PTN2_MOUSE Tyrosine-protein phosphatase non-receptor type 2 OS=Mus musculus OX=10090 GN=Ptpn2 PE=1 SV=2	-0.335313	20.0769	8;8	8;8	NA	19.8255	NA	19.9042	20.1777	20.4004
sp|Q9D8Y7|TP8L2_MOUSE Tumor necrosis factor alpha-induced protein 8-like protein 2 OS=Mus musculus OX=10090 GN=Tnfaip8l2 PE=1 SV=1	-0.302471	20.0667	3	3	NA	19.4259	20.3445	20.2722	19.7721	20.5187
sp|Q9Z0R4-2|ITSN1_MOUSE Isoform 2 of Intersectin-1 OS=Mus musculus OX=10090 GN=Itsn1;sp|Q9Z0R4|ITSN1_MOUSE Intersectin-1 OS=Mus musculus OX=10090 GN=Itsn1 PE=1 SV=2	0.294575	22.7669	18;18;6	18;18;6	23.1762	22.711	NA	22.9522	22.0424	22.9525
sp|P33896|INAR1_MOUSE Interferon alpha/beta receptor 1 OS=Mus musculus OX=10090 GN=Ifnar1 PE=1 SV=2	-0.200679	18.5063	1	1	18.4015	18.3334	18.5432	18.6638	18.5896	NA
sp|P58742|AAAS_MOUSE Aladin OS=Mus musculus OX=10090 GN=Aaas PE=1 SV=1	-0.335735	20.1084	5	5	NA	NA	19.8566	20.3059	20.3752	19.8959
sp|Q61462-2|CY24A_MOUSE Isoform 2 of Cytochrome b-245 light chain OS=Mus musculus OX=10090 GN=Cyba;sp|Q61462|CY24A_MOUSE Cytochrome b-245 light chain OS=Mus musculus OX=10090 GN=Cyba PE=1 SV=3	-0.527549	24.9314	4;4	4;4	23.4803	24.6175	25.905	24.1095	25.8585	25.6174
sp|P13020-2|GELS_MOUSE Isoform 2 of Gelsolin OS=Mus musculus OX=10090 GN=Gsn;sp|P13020|GELS_MOUSE Gelsolin OS=Mus musculus OX=10090 GN=Gsn PE=1 SV=3	-0.153097	24.7715	45;43	16;14	24.747	24.5686	24.7692	25.1481	24.4806	24.9154
sp|Q9D7X3|DUS3_MOUSE Dual specificity protein phosphatase 3 OS=Mus musculus OX=10090 GN=Dusp3 PE=1 SV=1	0.370475	23.5697	8	8	24.7284	23.9651	22.5713	23.2092	23.4585	23.4857
sp|Q9D1A2|CNDP2_MOUSE Cytosolic non-specific dipeptidase OS=Mus musculus OX=10090 GN=Cndp2 PE=1 SV=1	0.379183	23.2055	20	20	22.641	22.857	24.6873	23.2113	22.8251	23.0114
sp|P56382|ATP5E_MOUSE ATP synthase subunit epsilon, mitochondrial OS=Mus musculus OX=10090 GN=Atp5f1e PE=1 SV=2	0.32506	22.5633	3	3	NA	NA	22.8071	22.3707	22.7349	22.3406
sp|Q8BPM0-2|DAAM1_MOUSE Isoform 2 of Disheveled-associated activator of morphogenesis 1 OS=Mus musculus OX=10090 GN=Daam1;sp|Q8BPM0|DAAM1_MOUSE Disheveled-associated activator of morphogenesis 1 OS=Mus musculus OX=10090 GN=Daam1 PE=1 SV=4	-0.570261	21.2251	12;12;5;1	12;12;5;1	21.9186	21.9061	18.9951	21.9547	21.5499	21.0259
sp|Q9JHG7|PK3CG_MOUSE Phosphatidylinositol 4,5-bisphosphate 3-kinase catalytic subunit gamma isoform OS=Mus musculus OX=10090 GN=Pik3cg PE=1 SV=2	0.444482	19.9793	5	5	20.3719	20.5036	19.3958	NA	NA	19.6459
sp|P29387|GBB4_MOUSE Guanine nucleotide-binding protein subunit beta-4 OS=Mus musculus OX=10090 GN=Gnb4 PE=1 SV=4	0.428955	19.88	12	3	20.2017	NA	NA	20.3878	19.3225	19.6078
sp|Q9QUN7|TLR2_MOUSE Toll-like receptor 2 OS=Mus musculus OX=10090 GN=Tlr2 PE=1 SV=1	0.356412	21.8477	10	10	21.9303	22.2018	21.8388	20.8653	22.4025	NA
sp|Q8R1F1|NIBL1_MOUSE Niban-like protein 1 OS=Mus musculus OX=10090 GN=Fam129b PE=1 SV=2	-0.489749	21.1446	11	11	19.6587	20.6393	22.4011	21.7221	21.323	21.1232
sp|Q6PAR5-2|GAPD1_MOUSE Isoform 2 of GTPase-activating protein and VPS9 domain-containing protein 1 OS=Mus musculus OX=10090 GN=Gapvd1;sp|Q6PAR5-6|GAPD1_MOUSE Isoform 6 of GTPase-activating protein and VPS9 domain-containing protein 1 OS=Mus musculus OX=10	0.297782	22.2923	15;15;15;15;14;5	15;15;15;15;14;5	23.2604	21.5877	22.4754	22.045	22.2279	22.1572
sp|Q9D2N9|VP33A_MOUSE Vacuolar protein sorting-associated protein 33A OS=Mus musculus OX=10090 GN=Vps33a PE=1 SV=2	-0.314435	22.7047	14	14	23.2099	22.6976	21.735	22.6026	23.4144	22.5687
sp|Q9CY64|BIEA_MOUSE Biliverdin reductase A OS=Mus musculus OX=10090 GN=Blvra PE=1 SV=1	0.96151	20.577	6	6	19.6519	19.9993	22.8007	19.8558	NA	NA
sp|O89116|VTI1A_MOUSE Vesicle transport through interaction with t-SNAREs homolog 1A OS=Mus musculus OX=10090 GN=Vti1a PE=1 SV=1	0.282692	23.9408	11	11	23.566	24.1823	24.498	23.4344	23.4957	24.4682
sp|Q3V3R1|C1TM_MOUSE Monofunctional C1-tetrahydrofolate synthase, mitochondrial OS=Mus musculus OX=10090 GN=Mthfd1l PE=1 SV=2	-0.477683	19.9396	9	9	19.9737	18.4727	20.656	21.1517	19.7927	19.591
sp|P42208|SEPT2_MOUSE Septin-2 OS=Mus musculus OX=10090 GN=Sept2 PE=1 SV=2	0.135322	23.8228	20	20	24.0024	23.8077	23.8613	23.8051	23.5927	23.8676
sp|Q91VX2|UBAP2_MOUSE Ubiquitin-associated protein 2 OS=Mus musculus OX=10090 GN=Ubap2 PE=1 SV=1	-0.220336	23.3212	20	20	22.9922	23.3857	NA	23.1795	23.4191	23.6293
sp|Q9JLQ2|GIT2_MOUSE ARF GTPase-activating protein GIT2 OS=Mus musculus OX=10090 GN=Git2 PE=1 SV=2	-0.27207	21.6691	16	14	21.0323	22.1381	21.4286	21.8112	21.3611	22.2431
sp|P97465|DOK1_MOUSE Docking protein 1 OS=Mus musculus OX=10090 GN=Dok1 PE=1 SV=2	-0.298636	19.8006	7	7	NA	19.5766	NA	19.915	19.7923	19.9185
sp|Q9CWK8|SNX2_MOUSE Sorting nexin-2 OS=Mus musculus OX=10090 GN=Snx2 PE=1 SV=2	-0.132909	25.7488	31	29	25.686	25.5578	25.8031	26.0759	25.6086	25.7612
sp|Q8BVW3|TRI14_MOUSE Tripartite motif-containing protein 14 OS=Mus musculus OX=10090 GN=Trim14 PE=1 SV=2;sp|Q8BVW3-2|TRI14_MOUSE Isoform 2 of Tripartite motif-containing protein 14 OS=Mus musculus OX=10090 GN=Trim14;sp|Q8BVW3-3|TRI14_MOUSE Isoform 3 of Tr	-0.332424	24.7485	22;15;14	22;15;14	25.0568	25.1281	23.5619	24.4026	25.1316	25.2098
sp|Q7M6Y3-6|PICAL_MOUSE Isoform 6 of Phosphatidylinositol-binding clathrin assembly protein OS=Mus musculus OX=10090 GN=Picalm;sp|Q7M6Y3|PICAL_MOUSE Phosphatidylinositol-binding clathrin assembly protein OS=Mus musculus OX=10090 GN=Picalm PE=1 SV=1;sp|Q7M6	-0.332299	20.3457	21;21;19;2;2;2	1;1;1;0;0;0	19.6971	20.5956	NA	20.5807	20.1393	20.7159
sp|P62852|RS25_MOUSE 40S ribosomal protein S25 OS=Mus musculus OX=10090 GN=Rps25 PE=1 SV=1	0.488956	20.3134	3	3	20.0039	19.5024	22.1672	19.9607	20.4895	19.7564
sp|P11247|PERM_MOUSE Myeloperoxidase OS=Mus musculus OX=10090 GN=Mpo PE=1 SV=2	0.229819	24.2391	25	23	24.2583	24.2043	24.5992	24.8527	23.6724	23.8474
sp|Q8R1G6|PDLI2_MOUSE PDZ and LIM domain protein 2 OS=Mus musculus OX=10090 GN=Pdlim2 PE=1 SV=1	0.545019	22.7591	9	9	23.2231	24.6378	21.2338	22.1968	22.4068	22.8561
sp|Q8BUB4|WDFY2_MOUSE WD repeat and FYVE domain-containing protein 2 OS=Mus musculus OX=10090 GN=Wdfy2 PE=1 SV=2	-0.256267	21.9911	11	11	22.2517	21.4229	NA	21.8293	22.1346	22.3169
sp|P53026|RL10A_MOUSE 60S ribosomal protein L10a OS=Mus musculus OX=10090 GN=Rpl10a PE=1 SV=3	-1.05166	21.7099	7	7	NA	18.9137	23.2441	20.743	24.2157	21.4328
sp|Q9CTG6|AT132_MOUSE Cation-transporting ATPase 13A2 OS=Mus musculus OX=10090 GN=Atp13a2 PE=2 SV=3	0.399303	21.1268	7	7	20.2724	21.4661	22.2409	20.4079	20.842	21.5316
sp|Q9CQY2|RAMAC_MOUSE RNA guanine-N7 methyltransferase activating subunit OS=Mus musculus OX=10090 GN=Ramac PE=3 SV=1	-0.33888	20.4191	2	2	NA	20.165	NA	20.268	20.3507	20.8929
sp|Q3U2C5|RN149_MOUSE E3 ubiquitin-protein ligase RNF149 OS=Mus musculus OX=10090 GN=Rnf149 PE=1 SV=3;sp|Q3U2C5-2|RN149_MOUSE Isoform 2 of E3 ubiquitin-protein ligase RNF149 OS=Mus musculus OX=10090 GN=Rnf149	-0.226064	20.8805	6;4	6;4	20.2934	20.9127	21.0964	20.8458	21.2646	20.8703
sp|Q5RL79|KTAP2_MOUSE Keratinocyte-associated protein 2 OS=Mus musculus OX=10090 GN=Krtcap2 PE=1 SV=2	-0.219069	18.734	1	1	18.6553	NA	18.5498	18.9796	19.0392	18.446
sp|P10639|THIO_MOUSE Thioredoxin OS=Mus musculus OX=10090 GN=Txn PE=1 SV=3	0.307143	20.5226	2	2	20.2321	20.3982	21.3981	20.9195	20.0675	20.12
sp|P70333|HNRH2_MOUSE Heterogeneous nuclear ribonucleoprotein H2 OS=Mus musculus OX=10090 GN=Hnrnph2 PE=1 SV=1	-0.312541	23.7068	15	11	23.636	24.4027	22.6129	23.7098	23.7926	24.0868
sp|Q99MS7-2|EH1L1_MOUSE Isoform 2 of EH domain-binding protein 1-like protein 1 OS=Mus musculus OX=10090 GN=Ehbp1l1	0.27337	19.4899	6	1	19.9406	19.3673	NA	19.5154	19.7913	18.835
sp|Q8BHL7|C42S1_MOUSE CDC42 small effector protein 1 OS=Mus musculus OX=10090 GN=Cdc42se1 PE=1 SV=1	-0.416322	20.4228	1	1	NA	20.1106	NA	20.4293	19.9717	21.1797
sp|P61161|ARP2_MOUSE Actin-related protein 2 OS=Mus musculus OX=10090 GN=Actr2 PE=1 SV=1	-0.144614	23.5813	16	16	23.4796	23.2995	23.7478	23.75	23.4885	23.7222
sp|Q8VC42|RMC1_MOUSE Regulator of MON1-CCZ1 complex OS=Mus musculus OX=10090 GN=Rmc1 PE=2 SV=1	-0.162997	23.5409	21	21	23.5145	23.4919	23.3719	23.2623	23.9419	23.6631
sp|Q3UA16-3|SPC25_MOUSE Isoform 3 of Kinetochore protein Spc25 OS=Mus musculus OX=10090 GN=Spc25;sp|Q3UA16|SPC25_MOUSE Kinetochore protein Spc25 OS=Mus musculus OX=10090 GN=Spc25 PE=2 SV=1;sp|Q3UA16-2|SPC25_MOUSE Isoform 2 of Kinetochore protein Spc25 OS=M	-0.253228	19.804	3;3;2	3;3;2	20.0368	19.2673	NA	19.8316	19.6254	20.2589
sp|Q9Z1G4-3|VPP1_MOUSE Isoform A1-III of V-type proton ATPase 116 kDa subunit a isoform 1 OS=Mus musculus OX=10090 GN=Atp6v0a1;sp|Q9Z1G4-2|VPP1_MOUSE Isoform A1-I of V-type proton ATPase 116 kDa subunit a isoform 1 OS=Mus musculus OX=10090 GN=Atp6v0a1	-1.31745	24.2475	46;46	1;1	21.1136	24.5162	25.1364	27.5766	26.8385	20.3035
sp|Q9QXE7|TBL1X_MOUSE F-box-like/WD repeat-containing protein TBL1X OS=Mus musculus OX=10090 GN=Tbl1x PE=1 SV=2	0.30216	18.8923	3	3	NA	19.119	NA	18.6609	18.7097	19.0797
sp|P17047-3|LAMP2_MOUSE Isoform LAMP-2C of Lysosome-associated membrane glycoprotein 2 OS=Mus musculus OX=10090 GN=Lamp2	0.203059	28.2145	14	2	27.7283	28.4146	28.8052	27.8463	28.1621	28.3306
sp|P47754|CAZA2_MOUSE F-actin-capping protein subunit alpha-2 OS=Mus musculus OX=10090 GN=Capza2 PE=1 SV=3	-0.176593	24.7453	12	10	25.076	24.5271	24.3679	24.7661	25.0727	24.662
sp|Q9WVD4|CLCN5_MOUSE H(+)/Cl(-) exchange transporter 5 OS=Mus musculus OX=10090 GN=Clcn5 PE=1 SV=1	0.155893	24.0922	11	10	24.0469	24.2455	24.2182	23.7209	24.1767	24.1453
sp|P62270|RS18_MOUSE 40S ribosomal protein S18 OS=Mus musculus OX=10090 GN=Rps18 PE=1 SV=3	-0.72539	21.2266	12	12	18.3818	21.0678	23.1421	21.9757	21.7319	21.0603
sp|P27046|MA2A1_MOUSE Alpha-mannosidase 2 OS=Mus musculus OX=10090 GN=Man2a1 PE=1 SV=2	-0.374996	19.8221	7	7	NA	NA	19.5408	19.3868	19.9552	20.4054
sp|Q8K0D0|CDK17_MOUSE Cyclin-dependent kinase 17 OS=Mus musculus OX=10090 GN=Cdk17 PE=1 SV=2;sp|Q8K0D0-2|CDK17_MOUSE Isoform 2 of Cyclin-dependent kinase 17 OS=Mus musculus OX=10090 GN=Cdk17	-0.398053	19.3586	8;6;3;3	5;3;1;1	NA	19.0601	NA	19.3915	19.6185	19.3644
sp|Q9CYZ2|TPD54_MOUSE Tumor protein D54 OS=Mus musculus OX=10090 GN=Tpd52l2 PE=1 SV=1	-0.270894	22.4329	8	8	23.0125	22.4481	21.4316	22.6557	22.5032	22.546
sp|Q99KY4-2|GAK_MOUSE Isoform 2 of Cyclin-G-associated kinase OS=Mus musculus OX=10090 GN=Gak;sp|Q99KY4|GAK_MOUSE Cyclin-G-associated kinase OS=Mus musculus OX=10090 GN=Gak PE=1 SV=2	-0.241398	21.3199	15;15	15;15	21.1935	20.9013	21.5029	20.9786	21.2561	22.0871
sp|Q8C0D4|RHG12_MOUSE Rho GTPase-activating protein 12 OS=Mus musculus OX=10090 GN=Arhgap12 PE=1 SV=2	-0.547382	20.2613	10	10	NA	19.8508	NA	19.6928	20.0059	21.4958
sp|Q8CI08-2|SLAI2_MOUSE Isoform 2 of SLAIN motif-containing protein 2 OS=Mus musculus OX=10090 GN=Slain2;sp|Q8CI08|SLAI2_MOUSE SLAIN motif-containing protein 2 OS=Mus musculus OX=10090 GN=Slain2 PE=1 SV=2	-0.433715	23.537	20;19	18;17	23.4762	24.6228	21.8614	23.5323	23.7229	24.0063
sp|Q6YGZ1|HPSE_MOUSE Heparanase OS=Mus musculus OX=10090 GN=Hpse PE=1 SV=3	0.209213	24.112	11	11	23.7188	24.464	24.4669	23.7693	23.9675	24.2852
sp|P47955|RLA1_MOUSE 60S acidic ribosomal protein P1 OS=Mus musculus OX=10090 GN=Rplp1 PE=1 SV=1	-0.366022	21.593	1	1	NA	20.792	21.9547	21.2707	22.5737	21.3737
sp|Q8C4V1-3|RHG24_MOUSE Isoform 3 of Rho GTPase-activating protein 24 OS=Mus musculus OX=10090 GN=Arhgap24;sp|Q8C4V1|RHG24_MOUSE Rho GTPase-activating protein 24 OS=Mus musculus OX=10090 GN=Arhgap24 PE=1 SV=2;sp|Q8C4V1-2|RHG24_MOUSE Isoform 2 of Rho GTPase	-0.521261	19.9897	8;8;7	8;8;7	18.748	20.6059	NA	19.7312	19.4305	21.433
sp|Q9CY24|T179B_MOUSE Transmembrane protein 179B OS=Mus musculus OX=10090 GN=Tmem179b PE=1 SV=1	0.216271	20.3824	1	1	20.619	20.0593	20.7284	20.1822	NA	20.3231
sp|P07091|S10A4_MOUSE Protein S100-A4 OS=Mus musculus OX=10090 GN=S100a4 PE=1 SV=1	-0.350388	24.4313	6	6	23.6439	23.8164	25.308	25.2846	24.4221	24.1128
sp|P63276|RS17_MOUSE 40S ribosomal protein S17 OS=Mus musculus OX=10090 GN=Rps17 PE=1 SV=2	0.526016	22.2141	6	6	NA	21.2066	23.8527	22.0115	22.5861	21.4133
sp|P12787|COX5A_MOUSE Cytochrome c oxidase subunit 5A, mitochondrial OS=Mus musculus OX=10090 GN=Cox5a PE=1 SV=2	-0.446205	20.7929	4	4	20.0051	19.6551	22.0491	20.4973	21.7326	20.8181
sp|Q9Z0H4-11|CELF2_MOUSE Isoform 11 of CUGBP Elav-like family member 2 OS=Mus musculus OX=10090 GN=Celf2;sp|Q9Z0H4-7|CELF2_MOUSE Isoform 7 of CUGBP Elav-like family member 2 OS=Mus musculus OX=10090 GN=Celf2;sp|Q9Z0H4-5|CELF2_MOUSE Isoform 5 of CUGBP Elav-	-0.721156	20.1678	7;6;6;6;6;6;6;6;6	7;6;6;6;6;6;6;6;6	20.282	19.4209	19.7189	20.3195	18.1867	23.079
sp|Q8CE90-2|MP2K7_MOUSE Isoform 2 of Dual specificity mitogen-activated protein kinase kinase 7 OS=Mus musculus OX=10090 GN=Map2k7;sp|Q8CE90-6|MP2K7_MOUSE Isoform 6 of Dual specificity mitogen-activated protein kinase kinase 7 OS=Mus musculus OX=10090 GN=M	0.305763	18.7906	2;2;2;2;2;1;1;1	2;2;2;2;2;1;1;1	NA	19.0199	NA	19.0458	18.4517	18.645
sp|Q09143|CTR1_MOUSE High affinity cationic amino acid transporter 1 OS=Mus musculus OX=10090 GN=Slc7a1 PE=1 SV=1	0.211838	23.0731	7;1	7;1	22.6549	23.6161	23.2661	22.6109	23.1012	23.1894
sp|Q9CQH3|NDUB5_MOUSE NADH dehydrogenase [ubiquinone] 1 beta subcomplex subunit 5, mitochondrial OS=Mus musculus OX=10090 GN=Ndufb5 PE=1 SV=1	0.317649	19.3206	2	2	NA	NA	19.5589	19.0717	19.6501	19.0018
sp|Q9EPK2|XRP2_MOUSE Protein XRP2 OS=Mus musculus OX=10090 GN=Rp2 PE=1 SV=3;sp|Q9EPK2-3|XRP2_MOUSE Isoform 3 of Protein XRP2 OS=Mus musculus OX=10090 GN=Rp2;sp|Q9EPK2-2|XRP2_MOUSE Isoform 2 of Protein XRP2 OS=Mus musculus OX=10090 GN=Rp2;sp|Q9EPK2-4|XRP2_M	-0.141657	24.7559	16;14;14;10	16;14;14;10	24.4499	24.6874	24.918	24.7827	24.7412	24.9564
sp|Q3B7Z2|OSBP1_MOUSE Oxysterol-binding protein 1 OS=Mus musculus OX=10090 GN=Osbp PE=1 SV=3;sp|Q3B7Z2-2|OSBP1_MOUSE Isoform 2 of Oxysterol-binding protein 1 OS=Mus musculus OX=10090 GN=Osbp	0.212551	21.155	11;8;1	11;8;1	21.3031	21.262	NA	20.9716	21.0381	21.2003
sp|A2AI08|TPRN_MOUSE Taperin OS=Mus musculus OX=10090 GN=Tprn PE=1 SV=1	-0.307123	18.8151	5	5	NA	18.5848	NA	18.6222	18.807	19.2464
sp|P62301|RS13_MOUSE 40S ribosomal protein S13 OS=Mus musculus OX=10090 GN=Rps13 PE=1 SV=2	1.09189	20.8863	11	11	NA	19.5034	23.5796	18.7114	23.3301	19.3073
sp|P70248|MYO1F_MOUSE Unconventional myosin-If OS=Mus musculus OX=10090 GN=Myo1f PE=1 SV=1	-0.261885	23.5138	21	20	22.6351	23.2643	24.2492	23.5447	23.6752	23.7143
sp|P46471|PRS7_MOUSE 26S proteasome regulatory subunit 7 OS=Mus musculus OX=10090 GN=Psmc2 PE=1 SV=5	0.651668	20.5699	7	7	20.2627	19.2961	22.933	NA	20.3806	19.9773
sp|Q99J93|IFM2_MOUSE Interferon-induced transmembrane protein 2 OS=Mus musculus OX=10090 GN=Ifitm2 PE=1 SV=1	-0.200083	20.4103	2	1	20.1149	20.3591	20.4569	20.0465	20.7433	20.7414
sp|Q61495|DSG1A_MOUSE Desmoglein-1-alpha OS=Mus musculus OX=10090 GN=Dsg1a PE=2 SV=2;sp|Q7TSF1|DSG1B_MOUSE Desmoglein-1-beta OS=Mus musculus OX=10090 GN=Dsg1b PE=1 SV=1	-0.354087	20.3694	2;2	2;2	19.9988	19.4601	21.2244	20.8392	20.3245	NA
sp|Q9DBL2|GDAP2_MOUSE Ganglioside-induced differentiation-associated protein 2 OS=Mus musculus OX=10090 GN=Gdap2 PE=1 SV=1;sp|Q9DBL2-2|GDAP2_MOUSE Isoform 2 of Ganglioside-induced differentiation-associated protein 2 OS=Mus musculus OX=10090 GN=Gdap2	-0.22659	21.0925	6;6	6;6	21.1667	21.0955	20.6753	21.3418	21.6618	20.6137
sp|Q9D1K2|VATF_MOUSE V-type proton ATPase subunit F OS=Mus musculus OX=10090 GN=Atp6v1f PE=1 SV=2	0.270359	20.4368	4	4	NA	20.1377	21.0603	20.0515	20.0804	20.8539
sp|Q6R5N8|TLR13_MOUSE Toll-like receptor 13 OS=Mus musculus OX=10090 GN=Tlr13 PE=1 SV=1	0.1599	26.1461	38	38	25.7943	26.226	26.658	25.8217	26.0933	26.2836
sp|Q920I9-2|WDR7_MOUSE Isoform 2 of WD repeat-containing protein 7 OS=Mus musculus OX=10090 GN=Wdr7;sp|Q920I9|WDR7_MOUSE WD repeat-containing protein 7 OS=Mus musculus OX=10090 GN=Wdr7 PE=1 SV=3	0.38557	20.5796	13;13	13;13	20.7688	21.2467	20.0125	NA	NA	20.2904
sp|Q3UV17|K22O_MOUSE Keratin, type II cytoskeletal 2 oral OS=Mus musculus OX=10090 GN=Krt76 PE=1 SV=1	0.391173	27.1452	18	2	27.1683	26.646	28.2083	27.828	27.4025	25.6185
sp|O70496|CLCN7_MOUSE H(+)/Cl(-) exchange transporter 7 OS=Mus musculus OX=10090 GN=Clcn7 PE=1 SV=1	0.198453	25.1199	25	25	24.6325	25.3056	25.7193	24.6845	25.0929	25.2847
sp|P21956-2|MFGM_MOUSE Isoform 2 of Lactadherin OS=Mus musculus OX=10090 GN=Mfge8;sp|P21956|MFGM_MOUSE Lactadherin OS=Mus musculus OX=10090 GN=Mfge8 PE=1 SV=3	0.174204	24.575	17;17	17;17	24.4134	24.6168	24.9563	24.0545	24.5188	24.8906
sp|Q3UPL0|SC31A_MOUSE Protein transport protein Sec31A OS=Mus musculus OX=10090 GN=Sec31a PE=1 SV=2;sp|Q3UPL0-2|SC31A_MOUSE Isoform 2 of Protein transport protein Sec31A OS=Mus musculus OX=10090 GN=Sec31a	-0.416843	21.9012	15;14;4	15;14;4	20.9082	20.9415	23.2286	22.5103	21.3702	22.4483
sp|O08529|CAN2_MOUSE Calpain-2 catalytic subunit OS=Mus musculus OX=10090 GN=Capn2 PE=1 SV=4	-0.448958	21.5321	10	10	19.9014	21.5165	22.505	22.2627	20.8317	22.1752
sp|Q9JK48-3|SHLB1_MOUSE Isoform 3 of Endophilin-B1 OS=Mus musculus OX=10090 GN=Sh3glb1;sp|Q9JK48|SHLB1_MOUSE Endophilin-B1 OS=Mus musculus OX=10090 GN=Sh3glb1 PE=1 SV=1;sp|Q9JK48-2|SHLB1_MOUSE Isoform 2 of Endophilin-B1 OS=Mus musculus OX=10090 GN=Sh3glb1	-0.355077	21.4869	8;8;7	8;8;7	20.3451	22.3389	21.2441	21.0164	21.8713	22.1055
sp|Q6ZWR6-4|SYNE1_MOUSE Isoform 4 of Nesprin-1 OS=Mus musculus OX=10090 GN=Syne1;sp|Q6ZWR6|SYNE1_MOUSE Nesprin-1 OS=Mus musculus OX=10090 GN=Syne1 PE=1 SV=2	0.325846	21.3686	5;5;1	5;5;1	NA	20.9008	22.2274	21.3572	21.4034	20.9541
sp|Q6WVG3|KCD12_MOUSE BTB/POZ domain-containing protein KCTD12 OS=Mus musculus OX=10090 GN=Kctd12 PE=1 SV=1	0.280148	20.9326	6	6	20.5345	20.5662	22.1173	20.7713	20.7834	20.8228
sp|Q61144-2|PSN2_MOUSE Isoform 2 of Presenilin-2 OS=Mus musculus OX=10090 GN=Psen2;sp|Q61144|PSN2_MOUSE Presenilin-2 OS=Mus musculus OX=10090 GN=Psen2 PE=1 SV=3	-0.275098	20.6399	4;4	4;4	20.649	19.805	21.0531	20.6502	21.2762	20.406
sp|Q9CZ42-2|NNRD_MOUSE Isoform 2 of ATP-dependent (S)-NAD(P)H-hydrate dehydratase OS=Mus musculus OX=10090 GN=Naxd;sp|Q9CZ42-3|NNRD_MOUSE Isoform 3 of ATP-dependent (S)-NAD(P)H-hydrate dehydratase OS=Mus musculus OX=10090 GN=Naxd;sp|Q9CZ42|NNRD_MOUSE ATP-d	-0.168827	19.6272	3;3;3	3;3;3	NA	19.4958	19.5559	19.8113	19.6269	19.646
sp|P43276|H15_MOUSE Histone H1.5 OS=Mus musculus OX=10090 GN=Hist1h1b PE=1 SV=2	0.213724	19.3596	6	4	19.3913	19.2259	19.7824	19.5124	19.3248	18.9211
sp|O70131|NINJ1_MOUSE Ninjurin-1 OS=Mus musculus OX=10090 GN=Ninj1 PE=1 SV=1	-0.199641	21.6771	1	1	21.7345	21.4399	21.5574	21.5375	21.6968	22.0964
sp|Q6PHN9|RAB35_MOUSE Ras-related protein Rab-35 OS=Mus musculus OX=10090 GN=Rab35 PE=1 SV=1	0.11863	25.706	19;4;1;1	18;3;0;0	25.7245	25.6165	25.955	25.5775	25.5059	25.8567
sp|Q9D1R9|RL34_MOUSE 60S ribosomal protein L34 OS=Mus musculus OX=10090 GN=Rpl34 PE=1 SV=2	-0.349044	20.1584	1	1	19.3621	19.4509	21.1385	19.9121	20.955	20.1316
sp|O89001|CBPD_MOUSE Carboxypeptidase D OS=Mus musculus OX=10090 GN=Cpd PE=1 SV=2	-0.173941	23.8898	28	28	23.3507	23.8844	24.1735	23.5959	24.1227	24.2118
sp|O70492|SNX3_MOUSE Sorting nexin-3 OS=Mus musculus OX=10090 GN=Snx3 PE=1 SV=3	0.164209	26.6555	19	18	26.7912	27.062	26.3597	26.248	26.5026	26.9696
sp|P62746|RHOB_MOUSE Rho-related GTP-binding protein RhoB OS=Mus musculus OX=10090 GN=Rhob PE=1 SV=1	0.170177	22.5712	9	7	22.337	22.6714	22.9603	22.4039	22.3434	22.711
sp|P49769|PSN1_MOUSE Presenilin-1 OS=Mus musculus OX=10090 GN=Psen1 PE=1 SV=1;sp|P49769-2|PSN1_MOUSE Isoform 2 of Presenilin-1 OS=Mus musculus OX=10090 GN=Psen1	0.263942	22.3607	11;6	11;6	21.8662	22.3976	23.2143	21.878	22.0456	22.7628
sp|Q8C561-2|LMBD2_MOUSE Isoform 2 of LMBR1 domain-containing protein 2 OS=Mus musculus OX=10090 GN=Lmbrd2;sp|Q8C561|LMBD2_MOUSE LMBR1 domain-containing protein 2 OS=Mus musculus OX=10090 GN=Lmbrd2 PE=1 SV=1;sp|Q8C561-3|LMBD2_MOUSE Isoform 3 of LMBR1 domain	0.345151	21.4393	7;7;6	7;7;6	21.5727	21.6584	21.6043	20.1432	21.2399	22.417
sp|Q61990|PCBP2_MOUSE Poly(rC)-binding protein 2 OS=Mus musculus OX=10090 GN=Pcbp2 PE=1 SV=1;sp|Q61990-3|PCBP2_MOUSE Isoform 3 of Poly(rC)-binding protein 2 OS=Mus musculus OX=10090 GN=Pcbp2	-0.189538	22.825	13;12;6;6	1;1;0;0	22.7077	22.8055	22.6775	23.2091	22.252	23.2982
sp|P09055|ITB1_MOUSE Integrin beta-1 OS=Mus musculus OX=10090 GN=Itgb1 PE=1 SV=1;sp|P09055-2|ITB1_MOUSE Isoform 2 of Integrin beta-1 OS=Mus musculus OX=10090 GN=Itgb1	-0.0921716	27.0514	42;38	42;38	27.0344	26.9791	27.0023	26.9607	27.1514	27.1803
sp|Q8BXC6|COMD2_MOUSE COMM domain-containing protein 2 OS=Mus musculus OX=10090 GN=Commd2 PE=1 SV=1	-0.210543	21.3143	7	7	21.5861	21.3752	20.6657	21.1461	21.3994	21.7131
sp|Q9CZM2|RL15_MOUSE 60S ribosomal protein L15 OS=Mus musculus OX=10090 GN=Rpl15 PE=1 SV=4	-0.319562	21.2358	4	4	20.389	20.6972	22.1418	20.891	21.6184	21.6773
sp|O88811-2|STAM2_MOUSE Isoform 2 of Signal transducing adapter molecule 2 OS=Mus musculus OX=10090 GN=Stam2;sp|O88811|STAM2_MOUSE Signal transducing adapter molecule 2 OS=Mus musculus OX=10090 GN=Stam2 PE=1 SV=1	0.145713	23.5968	11;11	10;10	23.5591	23.5904	23.8596	23.3236	23.3325	23.9157
sp|P68037|UB2L3_MOUSE Ubiquitin-conjugating enzyme E2 L3 OS=Mus musculus OX=10090 GN=Ube2l3 PE=1 SV=1	-0.243332	20.8956	5	5	20.3462	21.3681	20.6077	20.9792	20.6518	21.4209
sp|P35285|RB22A_MOUSE Ras-related protein Rab-22A OS=Mus musculus OX=10090 GN=Rab22a PE=1 SV=2	0.118518	24.9539	14	12	25.0688	24.8671	25.1035	24.724	24.8819	25.0779
sp|P29351|PTN6_MOUSE Tyrosine-protein phosphatase non-receptor type 6 OS=Mus musculus OX=10090 GN=Ptpn6 PE=1 SV=2;sp|P29351-2|PTN6_MOUSE Isoform 2 of Tyrosine-protein phosphatase non-receptor type 6 OS=Mus musculus OX=10090 GN=Ptpn6;sp|P29351-3|PTN6_MOUSE	0.163048	24.8465	31;31;26	31;31;26	24.6519	24.6661	25.4661	24.8765	24.5058	24.9127
sp|Q9WVK4|EHD1_MOUSE EH domain-containing protein 1 OS=Mus musculus OX=10090 GN=Ehd1 PE=1 SV=1	0.126949	25.0895	39	27	25.2609	25.3475	24.8505	24.9353	24.8778	25.2651
sp|Q9QZ88|VPS29_MOUSE Vacuolar protein sorting-associated protein 29 OS=Mus musculus OX=10090 GN=Vps29 PE=1 SV=1;sp|Q9QZ88-2|VPS29_MOUSE Isoform 2 of Vacuolar protein sorting-associated protein 29 OS=Mus musculus OX=10090 GN=Vps29	-0.251083	23.0373	7;6	7;6	23.6757	22.8974	22.1621	22.8955	23.2905	23.3026
sp|Q3U6B2|GP183_MOUSE G-protein coupled receptor 183 OS=Mus musculus OX=10090 GN=Gpr183 PE=1 SV=1	-0.192754	20.8797	2	2	20.4562	20.9013	20.9924	21.1376	20.9555	20.8351
sp|O70145|NCF2_MOUSE Neutrophil cytosol factor 2 OS=Mus musculus OX=10090 GN=Ncf2 PE=1 SV=1	-0.710102	21.0144	10	10	NA	18.3442	22.8325	21.5281	21.1125	21.2547
sp|P62307|RUXF_MOUSE Small nuclear ribonucleoprotein F OS=Mus musculus OX=10090 GN=Snrpf PE=1 SV=1	-0.276061	18.4964	1	1	18.088	18.5735	NA	19.295	17.8984	18.6271
sp|O70439|STX7_MOUSE Syntaxin-7 OS=Mus musculus OX=10090 GN=Stx7 PE=1 SV=3	0.149355	26.9598	17	17	26.627	27.1249	27.3516	26.5881	27.074	26.9935
sp|P38647|GRP75_MOUSE Stress-70 protein, mitochondrial OS=Mus musculus OX=10090 GN=Hspa9 PE=1 SV=3	-0.220846	26.2146	36	36	26.1926	25.3908	26.7291	26.578	26.5958	25.8012
sp|Q9EQH3|VPS35_MOUSE Vacuolar protein sorting-associated protein 35 OS=Mus musculus OX=10090 GN=Vps35 PE=1 SV=1	0.140864	26.1826	36	36	26.6638	26.271	25.8242	25.9928	26.1036	26.2401
sp|Q76MZ3|2AAA_MOUSE Serine/threonine-protein phosphatase 2A 65 kDa regulatory subunit A alpha isoform OS=Mus musculus OX=10090 GN=Ppp2r1a PE=1 SV=3	0.425886	22.1761	11;1	11;1	21.7429	21.242	24.1824	22.0109	21.6362	22.2425
sp|P70362|UFD1_MOUSE Ubiquitin recognition factor in ER-associated degradation protein 1 OS=Mus musculus OX=10090 GN=Ufd1 PE=1 SV=2	-0.350655	21.29	5	5	21.8786	21.7083	19.7572	21.6063	21.0576	21.7322
sp|Q9JM76|ARPC3_MOUSE Actin-related protein 2/3 complex subunit 3 OS=Mus musculus OX=10090 GN=Arpc3 PE=1 SV=3	0.1795	22.9149	8	8	22.544	23.2495	23.2206	22.8161	22.7214	22.938
sp|Q2TBE6|P4K2A_MOUSE Phosphatidylinositol 4-kinase type 2-alpha OS=Mus musculus OX=10090 GN=Pi4k2a PE=1 SV=1	0.143421	24.8879	29	29	24.5638	24.9835	25.3314	24.5853	24.9196	24.9436
sp|Q64008|RAB34_MOUSE Ras-related protein Rab-34 OS=Mus musculus OX=10090 GN=Rab34 PE=1 SV=2	0.147654	20.7555	3	3	20.7867	20.8773	20.824	20.5798	20.7342	20.7311
sp|Q9DCG2-2|CD302_MOUSE Isoform 2 of CD302 antigen OS=Mus musculus OX=10090 GN=Cd302;sp|Q9DCG2|CD302_MOUSE CD302 antigen OS=Mus musculus OX=10090 GN=Cd302 PE=1 SV=2	-0.191492	21.392	3;3	3;3	21.2381	21.253	21.3978	21.0666	21.7056	21.6912
sp|P68510|1433F_MOUSE 14-3-3 protein eta OS=Mus musculus OX=10090 GN=Ywhah PE=1 SV=2	-0.352537	23.0092	16	11	21.562	22.7685	24.1682	23.4211	23.2863	22.8488
sp|O88307|SORL_MOUSE Sortilin-related receptor OS=Mus musculus OX=10090 GN=Sorl1 PE=1 SV=3	0.3869	21.6277	23	23	20.8212	21.6483	22.9941	20.5088	22.5162	21.2778
sp|Q8CG76|ARK72_MOUSE Aflatoxin B1 aldehyde reductase member 2 OS=Mus musculus OX=10090 GN=Akr7a2 PE=1 SV=3	-0.281251	19.8285	3	3	NA	19.6176	NA	20.2823	19.5535	19.8607
sp|Q61176|ARGI1_MOUSE Arginase-1 OS=Mus musculus OX=10090 GN=Arg1 PE=1 SV=1	0.516725	18.422	2	2	17.8112	17.3114	20.9185	18.338	18.511	17.642
sp|P47753|CAZA1_MOUSE F-actin-capping protein subunit alpha-1 OS=Mus musculus OX=10090 GN=Capza1 PE=1 SV=4	-0.14387	23.4526	12	10	23.688	23.0229	23.4312	23.3986	23.7673	23.4078
sp|P39688-2|FYN_MOUSE Isoform 2 of Tyrosine-protein kinase Fyn OS=Mus musculus OX=10090 GN=Fyn;sp|P39688|FYN_MOUSE Tyrosine-protein kinase Fyn OS=Mus musculus OX=10090 GN=Fyn PE=1 SV=4	-0.144644	23.5769	16;13;1	11;8;1	23.6251	23.5587	23.3299	23.4694	23.4991	23.9792
sp|B2RRE7|OTUD4_MOUSE OTU domain-containing protein 4 OS=Mus musculus OX=10090 GN=Otud4 PE=1 SV=1	-0.585406	19.8434	7	7	18.5215	20.4627	NA	20.895	18.2551	21.0825
sp|Q9CPZ6|ORML3_MOUSE ORM1-like protein 3 OS=Mus musculus OX=10090 GN=Ormdl3 PE=2 SV=1	-0.246305	19.2102	1	1	NA	NA	19.0254	19.1961	19.4847	19.1344
sp|Q8CG47|SMC4_MOUSE Structural maintenance of chromosomes protein 4 OS=Mus musculus OX=10090 GN=Smc4 PE=1 SV=1	0.233253	19.4855	6	6	NA	NA	19.6604	19.4706	19.4054	19.4056
sp|Q8BUK6|HOOK3_MOUSE Protein Hook homolog 3 OS=Mus musculus OX=10090 GN=Hook3 PE=1 SV=2	-0.297785	20.5489	11	11	20.3072	20.08	20.8129	20.1303	20.1487	21.8145
sp|P56399|UBP5_MOUSE Ubiquitin carboxyl-terminal hydrolase 5 OS=Mus musculus OX=10090 GN=Usp5 PE=1 SV=1	0.735011	20.506	11	11	19.5829	19.2382	23.5789	20.2017	19.9283	NA
sp|Q9EQQ2|YIPF5_MOUSE Protein YIPF5 OS=Mus musculus OX=10090 GN=Yipf5 PE=1 SV=1	-0.477721	19.068	2	2	18.7097	NA	NA	19.3071	20.1461	18.1093
sp|Q8BFW7|LPP_MOUSE Lipoma-preferred partner homolog OS=Mus musculus OX=10090 GN=Lpp PE=1 SV=1;sp|Q8BFW7-4|LPP_MOUSE Isoform 4 of Lipoma-preferred partner homolog OS=Mus musculus OX=10090 GN=Lpp;sp|Q8BFW7-5|LPP_MOUSE Isoform 5 of Lipoma-preferred partner h	0.532681	23.5885	20;17;13;3;3	20;17;13;3;3	24.9348	25.0939	21.5358	23.2104	22.4718	24.2843
sp|Q61418|CLCN4_MOUSE H(+)/Cl(-) exchange transporter 4 OS=Mus musculus OX=10090 GN=Clcn4 PE=2 SV=2	-0.169499	20.6795	5	4	20.581	20.4703	20.733	20.5835	20.7736	20.9357
sp|P51791|CLCN3_MOUSE H(+)/Cl(-) exchange transporter 3 OS=Mus musculus OX=10090 GN=Clcn3 PE=1 SV=2;sp|P51791-2|CLCN3_MOUSE Isoform 2 of H(+)/Cl(-) exchange transporter 3 OS=Mus musculus OX=10090 GN=Clcn3	0.269217	21.5077	6;5	5;4	NA	21.1789	22.1596	21.0568	21.7994	21.3438
sp|Q8VE96|S35F6_MOUSE Solute carrier family 35 member F6 OS=Mus musculus OX=10090 GN=Slc35f6 PE=1 SV=1	0.32758	23.1728	3	3	22.2873	23.2294	24.493	22.3695	23.3026	23.3549
sp|Q9EPN1-4|NBEA_MOUSE Isoform 4 of Neurobeachin OS=Mus musculus OX=10090 GN=Nbea;sp|Q9EPN1-2|NBEA_MOUSE Isoform 2 of Neurobeachin OS=Mus musculus OX=10090 GN=Nbea;sp|Q9EPN1-3|NBEA_MOUSE Isoform 3 of Neurobeachin OS=Mus musculus OX=10090 GN=Nbea;sp|Q9EPN1|	-0.322418	23.0082	2;1;1;1	2;1;1;1	22.7558	23.0161	22.7689	22.4809	22.4719	24.5553
sp|Q8VEJ9|VPS4A_MOUSE Vacuolar protein sorting-associated protein 4A OS=Mus musculus OX=10090 GN=Vps4a PE=1 SV=1	-0.219762	21.5749	18	8	20.9603	21.4261	22.0085	21.1255	21.6493	22.2795
sp|P05977-2|MYL1_MOUSE Isoform MLC3 of Myosin light chain 1/3, skeletal muscle isoform OS=Mus musculus OX=10090 GN=Myl1;sp|P05977|MYL1_MOUSE Myosin light chain 1/3, skeletal muscle isoform OS=Mus musculus OX=10090 GN=Myl1 PE=1 SV=2;sp|P09542|MYL3_MOUSE Myo	-0.245019	21.1105	1;1;1	1;1;1	NA	NA	20.9267	21.4137	20.9245	21.1771
sp|Q60631|GRB2_MOUSE Growth factor receptor-bound protein 2 OS=Mus musculus OX=10090 GN=Grb2 PE=1 SV=1;sp|Q60631-2|GRB2_MOUSE Isoform 2 of Growth factor receptor-bound protein 2 OS=Mus musculus OX=10090 GN=Grb2	-0.124981	24.3391	15;9	15;9	24.1244	24.216	24.4894	24.2397	24.3437	24.6214
sp|Q8CJ53-4|CIP4_MOUSE Isoform 4 of Cdc42-interacting protein 4 OS=Mus musculus OX=10090 GN=Trip10;sp|Q8CJ53-3|CIP4_MOUSE Isoform 3 of Cdc42-interacting protein 4 OS=Mus musculus OX=10090 GN=Trip10;sp|Q8CJ53-2|CIP4_MOUSE Isoform 2 of Cdc42-interacting prot	-0.173342	20.3897	1;1;1;1	1;1;1;1	20.4859	20.1685	20.2548	20.7674	20.2545	20.4073
sp|Q91YR1|TWF1_MOUSE Twinfilin-1 OS=Mus musculus OX=10090 GN=Twf1 PE=1 SV=2	0.231822	20.5543	6	6	NA	NA	20.7282	20.5618	20.3035	20.6237
sp|P62274|RS29_MOUSE 40S ribosomal protein S29 OS=Mus musculus OX=10090 GN=Rps29 PE=1 SV=2	0.348194	22.5189	3	3	21.9318	22.0876	23.955	NA	22.5243	22.0956
sp|Q9JIY0|PKHO1_MOUSE Pleckstrin homology domain-containing family O member 1 OS=Mus musculus OX=10090 GN=Plekho1 PE=1 SV=1	-0.300457	20.6738	7	7	21.0747	19.9124	NA	21.0309	19.9455	21.4056
sp|P62889|RL30_MOUSE 60S ribosomal protein L30 OS=Mus musculus OX=10090 GN=Rpl30 PE=1 SV=2	-0.315298	23.8272	9	9	24.2358	22.4559	24.3169	24.6512	24.1554	23.1479
sp|Q80U87|UBP8_MOUSE Ubiquitin carboxyl-terminal hydrolase 8 OS=Mus musculus OX=10090 GN=Usp8 PE=1 SV=2	-0.221743	20.5047	8	8	NA	NA	20.3384	20.4738	20.5738	20.633
sp|A2AAY5|SPD2B_MOUSE SH3 and PX domain-containing protein 2B OS=Mus musculus OX=10090 GN=Sh3pxd2b PE=1 SV=1	-0.420676	26.0053	19;2;2;2	19;2;2;2	24.1921	25.5731	27.6197	25.7757	26.3939	26.4774
sp|P53810|PIPNA_MOUSE Phosphatidylinositol transfer protein alpha isoform OS=Mus musculus OX=10090 GN=Pitpna PE=1 SV=2	0.170493	23.3371	12	10	23.1687	23.0767	24.0217	23.2539	23.1411	23.3606
sp|P29595|NEDD8_MOUSE NEDD8 OS=Mus musculus OX=10090 GN=Nedd8 PE=1 SV=2	0.370715	21.2054	3	3	22.1732	21.9284	20.0706	20.0235	21.9532	21.0834
sp|P63024|VAMP3_MOUSE Vesicle-associated membrane protein 3 OS=Mus musculus OX=10090 GN=Vamp3 PE=1 SV=1	0.107288	26.1256	12;5;5	4;0;0	26.1141	26.0406	26.3831	26.0119	26.1234	26.0807
sp|Q8K4D3|S36A1_MOUSE Proton-coupled amino acid transporter 1 OS=Mus musculus OX=10090 GN=Slc36a1 PE=2 SV=1	0.21145	22.6157	1	1	22.0482	22.839	23.277	22.3531	22.4485	22.7282
sp|Q9Z2H5-3|E41L1_MOUSE Isoform 3 of Band 4.1-like protein 1 OS=Mus musculus OX=10090 GN=Epb41l1;sp|Q9Z2H5-2|E41L1_MOUSE Isoform 2 of Band 4.1-like protein 1 OS=Mus musculus OX=10090 GN=Epb41l1;sp|Q9Z2H5|E41L1_MOUSE Band 4.1-like protein 1 OS=Mus musculus	-0.152036	21.1181	10;10;9	10;10;9	21.0098	21.0439	NA	21.4356	21.0682	21.0329
sp|Q03347|RUNX1_MOUSE Runt-related transcription factor 1 OS=Mus musculus OX=10090 GN=Runx1 PE=1 SV=1;sp|Q03347-4|RUNX1_MOUSE Isoform 4 of Runt-related transcription factor 1 OS=Mus musculus OX=10090 GN=Runx1;sp|Q03347-2|RUNX1_MOUSE Isoform 2 of Runt-relat	-0.232566	19.1503	3;3;2;1;1	3;3;2;1;1	NA	18.9759	NA	19.2001	19.4298	18.9955
sp|P35980|RL18_MOUSE 60S ribosomal protein L18 OS=Mus musculus OX=10090 GN=Rpl18 PE=1 SV=3	0.428959	20.4575	5	5	19.3445	NA	22.0853	20.3792	20.554	19.9246
sp|Q9JIM1-2|S29A1_MOUSE Isoform 2 of Equilibrative nucleoside transporter 1 OS=Mus musculus OX=10090 GN=Slc29a1;sp|Q9JIM1|S29A1_MOUSE Equilibrative nucleoside transporter 1 OS=Mus musculus OX=10090 GN=Slc29a1 PE=1 SV=3	0.175468	21.0081	3;3	3;3	20.8386	21.0922	21.3568	20.6422	20.8748	21.2442
sp|Q9D8S3|ARFG3_MOUSE ADP-ribosylation factor GTPase-activating protein 3 OS=Mus musculus OX=10090 GN=Arfgap3 PE=1 SV=2	-0.428772	21.7792	14	14	20.1089	22.935	NA	22.2371	21.3246	22.2904
sp|P08905|LYZ2_MOUSE Lysozyme C-2 OS=Mus musculus OX=10090 GN=Lyz2 PE=1 SV=2	0.132162	30.3158	14	8	29.9481	30.3822	30.8154	30.0565	30.2725	30.4202
sp|Q3U2P1|SC24A_MOUSE Protein transport protein Sec24A OS=Mus musculus OX=10090 GN=Sec24a PE=1 SV=1	-0.655657	22.2083	16;6	16;6	24.1166	22.7528	18.7721	22.2695	21.794	23.545
sp|P04925|PRIO_MOUSE Major prion protein OS=Mus musculus OX=10090 GN=Prnp PE=1 SV=2	-0.154246	20.7625	2	2	20.68	20.7103	20.666	20.7104	21.0245	20.7841
sp|Q8C5L3-3|CNOT2_MOUSE Isoform 3 of CCR4-NOT transcription complex subunit 2 OS=Mus musculus OX=10090 GN=Cnot2;sp|Q8C5L3-2|CNOT2_MOUSE Isoform 2 of CCR4-NOT transcription complex subunit 2 OS=Mus musculus OX=10090 GN=Cnot2;sp|Q8C5L3|CNOT2_MOUSE CCR4-NOT t	0.206953	20.4309	4;4;4	4;4;4	20.4696	20.6406	NA	20.6594	20.1504	20.2347
sp|Q8BHJ5|TBL1R_MOUSE F-box-like/WD repeat-containing protein TBL1XR1 OS=Mus musculus OX=10090 GN=Tbl1xr1 PE=1 SV=1	0.301169	19.0061	3	3	NA	19.232	NA	19.1427	18.2846	19.3652
sp|Q6PFD9|NUP98_MOUSE Nuclear pore complex protein Nup98-Nup96 OS=Mus musculus OX=10090 GN=Nup98 PE=1 SV=2	0.28093	20.2502	3	3	NA	20.4609	NA	19.6145	20.3891	20.5364
sp|Q91W59-3|RBMS1_MOUSE Isoform 3 of RNA-binding motif, single-stranded-interacting protein 1 OS=Mus musculus OX=10090 GN=Rbms1;sp|Q91W59-2|RBMS1_MOUSE Isoform 2 of RNA-binding motif, single-stranded-interacting protein 1 OS=Mus musculus OX=10090 GN=Rbms1;	-0.177591	21.9695	6;5;5	4;3;3	22.2433	22.1715	21.2274	22.1327	21.801	22.2413
sp|Q05144|RAC2_MOUSE Ras-related C3 botulinum toxin substrate 2 OS=Mus musculus OX=10090 GN=Rac2 PE=1 SV=1	0.181595	25.2144	13	7	25.8243	25.4484	24.643	25.2406	24.6821	25.4482
sp|Q8BGK6|YLAT2_MOUSE Y+L amino acid transporter 2 OS=Mus musculus OX=10090 GN=Slc7a6 PE=1 SV=1	-0.14123	21.5902	4;1	3;0	21.3851	21.7017	21.4721	21.5076	21.5725	21.9025
sp|Q9JIG7|CCD22_MOUSE Coiled-coil domain-containing protein 22 OS=Mus musculus OX=10090 GN=Ccdc22 PE=1 SV=1	0.12047	24.4067	26	26	24.8765	24.3208	24.2037	24.1329	24.5111	24.3956
sp|Q91WS0|CISD1_MOUSE CDGSH iron-sulfur domain-containing protein 1 OS=Mus musculus OX=10090 GN=Cisd1 PE=1 SV=1	0.218821	20.4095	2	2	NA	NA	20.5736	20.4631	20.4418	20.1593
sp|Q8K2K6-3|AGFG1_MOUSE Isoform 3 of Arf-GAP domain and FG repeat-containing protein 1 OS=Mus musculus OX=10090 GN=Agfg1;sp|Q8K2K6-1|AGFG1_MOUSE Isoform 1 of Arf-GAP domain and FG repeat-containing protein 1 OS=Mus musculus OX=10090 GN=Agfg1;sp|Q8K2K6|AGFG	0.491292	24.2752	16;16;16;13	14;14;14;11	25.1767	26.2638	22.122	23.8422	23.6564	24.59
sp|P11688|ITA5_MOUSE Integrin alpha-5 OS=Mus musculus OX=10090 GN=Itga5 PE=1 SV=3	-0.0814625	25.7263	40	40	25.7197	25.7173	25.6198	25.767	25.6444	25.8899
sp|Q8C181-2|MBNL2_MOUSE Isoform 2 of Muscleblind-like protein 2 OS=Mus musculus OX=10090 GN=Mbnl2;sp|Q8C181-3|MBNL2_MOUSE Isoform 3 of Muscleblind-like protein 2 OS=Mus musculus OX=10090 GN=Mbnl2;sp|Q8C181|MBNL2_MOUSE Muscleblind-like protein 2 OS=Mus musc	-0.180088	21.096	6;5;5;5;1	2;1;1;1;0	20.565	21.4798	21.027	21.2749	NA	21.1331
sp|Q6SJQ7-3|CLM1_MOUSE Isoform 3 of CMRF35-like molecule 1 OS=Mus musculus OX=10090 GN=Cd300lf;sp|Q6SJQ7-2|CLM1_MOUSE Isoform 2 of CMRF35-like molecule 1 OS=Mus musculus OX=10090 GN=Cd300lf;sp|Q6SJQ7|CLM1_MOUSE CMRF35-like molecule 1 OS=Mus musculus OX=100	-0.139657	21.1982	5;5;5	4;4;4	NA	20.9737	21.255	21.3653	21.1426	21.2541
sp|P97808|FXYD5_MOUSE FXYD domain-containing ion transport regulator 5 OS=Mus musculus OX=10090 GN=Fxyd5 PE=1 SV=3	-0.205549	19.9533	4	4	NA	19.7992	NA	20.0194	19.9693	20.0254
sp|Q9JKV5|SCAM4_MOUSE Secretory carrier-associated membrane protein 4 OS=Mus musculus OX=10090 GN=Scamp4 PE=1 SV=1	-0.145094	22.3754	3	3	22.2961	22.0492	22.5633	22.3637	22.2666	22.7136
sp|P70290|EM55_MOUSE 55 kDa erythrocyte membrane protein OS=Mus musculus OX=10090 GN=Mpp1 PE=1 SV=1	-0.348777	26.9652	40	40	27.2632	28.0519	25.0575	27.1818	26.6744	27.5627
sp|Q8CIF6|SIDT2_MOUSE SID1 transmembrane family member 2 OS=Mus musculus OX=10090 GN=Sidt2 PE=1 SV=1;sp|Q8CIF6-2|SIDT2_MOUSE Isoform 2 of SID1 transmembrane family member 2 OS=Mus musculus OX=10090 GN=Sidt2	0.169575	21.9659	8;8	7;7	21.8316	21.9675	22.353	21.3495	22.022	22.2719
sp|Q9JJX6-3|P2RX4_MOUSE Isoform c of P2X purinoceptor 4 OS=Mus musculus OX=10090 GN=P2rx4;sp|Q9JJX6|P2RX4_MOUSE P2X purinoceptor 4 OS=Mus musculus OX=10090 GN=P2rx4 PE=1 SV=1;sp|Q9JJX6-4|P2RX4_MOUSE Isoform d of P2X purinoceptor 4 OS=Mus musculus OX=10090	0.161556	24.918	11;11;9;9	11;11;9;9	24.458	24.9202	25.6181	24.7818	24.9022	24.8276
sp|Q9CYL5|GAPR1_MOUSE Golgi-associated plant pathogenesis-related protein 1 OS=Mus musculus OX=10090 GN=Glipr2 PE=1 SV=3	-0.167994	22.7931	5	5	23.0444	22.9891	22.0939	22.9019	22.7429	22.9866
sp|P97287|MCL1_MOUSE Induced myeloid leukemia cell differentiation protein Mcl-1 homolog OS=Mus musculus OX=10090 GN=Mcl1 PE=1 SV=3	-0.425355	21.2275	9;4	9;4	22.0675	22.1731	18.8038	21.4011	21.2367	21.6826
sp|Q9JI11|STK4_MOUSE Serine/threonine-protein kinase 4 OS=Mus musculus OX=10090 GN=Stk4 PE=1 SV=1	0.134872	21.3496	8	5	21.2373	21.3242	21.6897	21.2968	21.5502	20.9996
sp|Q3U1F9|PHAG1_MOUSE Phosphoprotein associated with glycosphingolipid-enriched microdomains 1 OS=Mus musculus OX=10090 GN=Pag1 PE=1 SV=2	-0.179802	20.9712	6	6	21.3493	20.9137	20.3809	20.8636	21.0112	21.3086
sp|Q9D123-2|TM219_MOUSE Isoform 2 of Insulin-like growth factor-binding protein 3 receptor OS=Mus musculus OX=10090 GN=Tmem219;sp|Q9D123|TM219_MOUSE Insulin-like growth factor-binding protein 3 receptor OS=Mus musculus OX=10090 GN=Tmem219 PE=2 SV=1	0.207048	19.7624	2;2	2;2	NA	NA	19.9176	19.5533	19.879	19.6995
sp|Q5KU39|VPS41_MOUSE Vacuolar protein sorting-associated protein 41 homolog OS=Mus musculus OX=10090 GN=Vps41 PE=1 SV=1	-0.144257	22.5305	17	17	22.8271	22.1617	22.3864	22.2757	22.9931	22.5392
sp|Q8R323|RFC3_MOUSE Replication factor C subunit 3 OS=Mus musculus OX=10090 GN=Rfc3 PE=1 SV=1	-0.153435	19.1988	4	4	19.065	19.1486	NA	19.1872	18.9602	19.6331
sp|Q8VEK0|CC50A_MOUSE Cell cycle control protein 50A OS=Mus musculus OX=10090 GN=Tmem30a PE=1 SV=1	-0.118379	24.0036	13;1	13;1	23.6432	23.9248	24.2654	23.8832	24.1625	24.1427
sp|Q8BGX0-3|TRI23_MOUSE Isoform 3 of E3 ubiquitin-protein ligase TRIM23 OS=Mus musculus OX=10090 GN=Trim23;sp|Q8BGX0-2|TRI23_MOUSE Isoform 2 of E3 ubiquitin-protein ligase TRIM23 OS=Mus musculus OX=10090 GN=Trim23;sp|Q8BGX0|TRI23_MOUSE E3 ubiquitin-protein	-0.194058	18.272	1;1;1	1;1;1	18.4141	18.611	17.5579	18.1819	NA	18.5948
sp|Q8BH43|WASF2_MOUSE Wiskott-Aldrich syndrome protein family member 2 OS=Mus musculus OX=10090 GN=Wasf2 PE=1 SV=1	-0.230001	22.0821	5;1	5;1	22.1172	21.0323	22.7519	22.0964	22.4958	21.9992
sp|P35329-2|CD22_MOUSE Isoform 2 of B-cell receptor CD22 OS=Mus musculus OX=10090 GN=Cd22;sp|P35329-3|CD22_MOUSE Isoform 3 of B-cell receptor CD22 OS=Mus musculus OX=10090 GN=Cd22;sp|P35329|CD22_MOUSE B-cell receptor CD22 OS=Mus musculus OX=10090 GN=Cd22 P	-0.187909	19.0504	3;3;3	3;3;3	18.8386	NA	19.0366	18.8574	19.2123	19.3069
sp|Q3U9G9|LBR_MOUSE Delta(14)-sterol reductase OS=Mus musculus OX=10090 GN=Lbr PE=1 SV=2	0.212337	20.0788	4	4	NA	NA	20.2381	20.067	20.2558	19.7544
sp|Q9QZD8|DIC_MOUSE Mitochondrial dicarboxylate carrier OS=Mus musculus OX=10090 GN=Slc25a10 PE=1 SV=2	0.219376	19.5879	4	4	19.3127	NA	20.1263	19.6695	19.7398	19.091
sp|P63082|VATL_MOUSE V-type proton ATPase 16 kDa proteolipid subunit OS=Mus musculus OX=10090 GN=Atp6v0c PE=1 SV=1	-0.165438	25.3847	4	4	24.8606	25.6769	25.3685	25.2921	25.3962	25.7141
sp|O88844|IDHC_MOUSE Isocitrate dehydrogenase [NADP] cytoplasmic OS=Mus musculus OX=10090 GN=Idh1 PE=1 SV=2	-0.289837	21.2498	13	13	20.2519	20.4349	22.6278	21.4674	21.2496	21.467
sp|Q63844|MK03_MOUSE Mitogen-activated protein kinase 3 OS=Mus musculus OX=10090 GN=Mapk3 PE=1 SV=5	0.216131	20.1286	6	6	20.0189	19.5603	21.1308	20.284	19.7508	20.0268
sp|O08749|DLDH_MOUSE Dihydrolipoyl dehydrogenase, mitochondrial OS=Mus musculus OX=10090 GN=Dld PE=1 SV=2	-0.176767	22.5324	13	13	22.3803	22.2566	22.6952	22.2525	23.4367	22.1733
sp|Q3TN34|MILK2_MOUSE MICAL-like protein 2 OS=Mus musculus OX=10090 GN=Micall2 PE=1 SV=1	-0.152585	21.6811	17	17	21.3967	21.7824	NA	21.4594	21.6732	22.0937
sp|Q9D1G5|LRC57_MOUSE Leucine-rich repeat-containing protein 57 OS=Mus musculus OX=10090 GN=Lrrc57 PE=1 SV=1	-0.239543	21.3702	6	6	20.7557	21.5012	21.4943	21.3668	20.6453	22.4578
sp|P23492|PNPH_MOUSE Purine nucleoside phosphorylase OS=Mus musculus OX=10090 GN=Pnp PE=1 SV=2	0.301517	20.8197	7	7	19.8752	NA	22.1261	20.952	20.4007	20.7447
sp|Q6P5E6|GGA2_MOUSE ADP-ribosylation factor-binding protein GGA2 OS=Mus musculus OX=10090 GN=Gga2 PE=1 SV=1	-0.562067	22.9627	17;7	17;7	24.9821	23.464	19.5989	23.0375	22.8859	23.8078
sp|P58196|PLS4_MOUSE Phospholipid scramblase 4 OS=Mus musculus OX=10090 GN=Plscr4 PE=2 SV=2	-0.177345	18.7246	2	2	19.2673	18.1418	18.4988	18.626	18.9927	18.8212
sp|Q8R4C2|RUFY2_MOUSE RUN and FYVE domain-containing protein 2 OS=Mus musculus OX=10090 GN=Rufy2 PE=1 SV=2	-0.148817	23.7023	26	24	24.0953	23.7887	22.9997	23.3885	24.0606	23.881
sp|Q9JHK5|PLEK_MOUSE Pleckstrin OS=Mus musculus OX=10090 GN=Plek PE=1 SV=1	0.145974	23.0472	12	12	23.0906	23.2605	23.0092	22.9321	22.5383	23.4521
sp|P16330-2|CN37_MOUSE Isoform CNPI of 2,3-cyclic-nucleotide 3-phosphodiesterase OS=Mus musculus OX=10090 GN=Cnp;sp|P16330|CN37_MOUSE 2,3-cyclic-nucleotide 3-phosphodiesterase OS=Mus musculus OX=10090 GN=Cnp PE=1 SV=3	-0.122421	21.9055	12;12	12;12	21.8431	21.8793	21.8103	21.7828	21.8899	22.2274
sp|Q9QXV8|SPY2_MOUSE Protein sprouty homolog 2 OS=Mus musculus OX=10090 GN=Spry2 PE=2 SV=1	-0.172942	18.7954	3	3	18.4846	18.6745	18.9678	18.2695	19.2003	19.1759
sp|P12023-3|A4_MOUSE Isoform APP751 of Amyloid-beta A4 protein OS=Mus musculus OX=10090 GN=App;sp|P12023|A4_MOUSE Amyloid-beta A4 protein OS=Mus musculus OX=10090 GN=App PE=1 SV=3;sp|P12023-2|A4_MOUSE Isoform APP695 of Amyloid-beta A4 protein OS=Mus muscul	0.130767	23.3735	19;19;17	18;18;16	23.1949	23.2476	23.8743	22.8865	23.4131	23.6248
sp|Q8R5A3|AB1IP_MOUSE Amyloid beta A4 precursor protein-binding family B member 1-interacting protein OS=Mus musculus OX=10090 GN=Apbb1ip PE=1 SV=2	-0.146585	21.9718	12	12	21.802	21.5317	22.3617	22.4984	21.8133	21.8235
sp|Q9DCK3|TSN4_MOUSE Tetraspanin-4 OS=Mus musculus OX=10090 GN=Tspan4 PE=1 SV=1	-0.25257	19.6252	2	2	NA	19.4358	NA	19.453	19.3226	20.2895
sp|P70704-3|AT8A1_MOUSE Isoform 3 of Phospholipid-transporting ATPase IA OS=Mus musculus OX=10090 GN=Atp8a1;sp|P70704-2|AT8A1_MOUSE Isoform 2 of Phospholipid-transporting ATPase IA OS=Mus musculus OX=10090 GN=Atp8a1;sp|P70704|AT8A1_MOUSE Phospholipid-trans	-0.2291	22.2075	13;13;13;1	13;13;13;1	21.086	22.2115	22.9815	21.8739	22.7855	22.3069
sp|Q5Y5T1-2|ZDH20_MOUSE Isoform 2 of Palmitoyltransferase ZDHHC20 OS=Mus musculus OX=10090 GN=Zdhhc20;sp|Q5Y5T1|ZDH20_MOUSE Palmitoyltransferase ZDHHC20 OS=Mus musculus OX=10090 GN=Zdhhc20 PE=1 SV=1	0.126108	22.8869	6;6	6;6	22.6249	22.911	23.3141	22.6133	23.0205	22.8379
sp|P47963|RL13_MOUSE 60S ribosomal protein L13 OS=Mus musculus OX=10090 GN=Rpl13 PE=1 SV=3	-0.206593	22.702	12	12	22.2274	21.8715	23.6971	22.6376	22.9813	22.7969
sp|Q5U4D9|THOC6_MOUSE THO complex subunit 6 homolog OS=Mus musculus OX=10090 GN=Thoc6 PE=1 SV=1	0.186398	18.8945	3	3	19.1749	19.4433	18.289	18.5751	NA	18.9902
sp|Q7TNE3|SPAG7_MOUSE Sperm-associated antigen 7 OS=Mus musculus OX=10090 GN=Spag7 PE=1 SV=1	-0.201766	22.2221	12	12	22.2997	21.9025	NA	21.9912	21.8124	23.1049
sp|Q3TFQ1|SPRY7_MOUSE SPRY domain-containing protein 7 OS=Mus musculus OX=10090 GN=Spryd7 PE=1 SV=2	-0.185412	21.5228	4	4	21.8627	21.2579	21.1698	21.0273	21.5572	22.2621
sp|Q62425|NDUA4_MOUSE Cytochrome c oxidase subunit NDUFA4 OS=Mus musculus OX=10090 GN=Ndufa4 PE=1 SV=2	0.494019	21.3815	6	6	20.2957	NA	23.0602	21.2855	22.739	19.5274
sp|Q8CGC7|SYEP_MOUSE Bifunctional glutamate/proline--tRNA ligase OS=Mus musculus OX=10090 GN=Eprs PE=1 SV=4	0.446817	20.9333	18	18	20.2571	19.476	23.7371	21.3199	20.3206	20.4892
sp|Q8K4Q7|CERK1_MOUSE Ceramide kinase OS=Mus musculus OX=10090 GN=Cerk PE=2 SV=2	-0.218826	20.5917	5	5	20.6399	19.647	21.1598	20.2844	21.3711	20.4477
sp|Q9CQC6|BZW1_MOUSE Basic leucine zipper and W2 domain-containing protein 1 OS=Mus musculus OX=10090 GN=Bzw1 PE=1 SV=1	0.225382	20.3262	4	4	NA	NA	20.4952	20.5228	19.7692	20.5175
sp|Q91WL6|SNX11_MOUSE Sorting nexin-11 OS=Mus musculus OX=10090 GN=Snx11 PE=1 SV=1	-0.219971	20.0926	5	5	19.1903	20.496	20.3275	NA	20.6591	19.79
sp|P24452|CAPG_MOUSE Macrophage-capping protein OS=Mus musculus OX=10090 GN=Capg PE=1 SV=2	0.116416	26.4456	15	15	26.4439	26.6976	26.37	26.629	25.8372	26.6962
sp|Q91ZX7|LRP1_MOUSE Prolow-density lipoprotein receptor-related protein 1 OS=Mus musculus OX=10090 GN=Lrp1 PE=1 SV=1	-0.104797	32.0239	335;1;1	330;1;1	31.8244	31.9907	32.0995	31.5971	32.3774	32.2545
sp|P63017|HSP7C_MOUSE Heat shock cognate 71 kDa protein OS=Mus musculus OX=10090 GN=Hspa8 PE=1 SV=1	-0.13179	28.8089	57;16	48;8	28.3532	28.3902	29.4857	28.8362	28.8692	28.9191
sp|P01887|B2MG_MOUSE Beta-2-microglobulin OS=Mus musculus OX=10090 GN=B2m PE=1 SV=2	-0.119847	25.8803	7	7	25.4668	25.6707	26.3236	25.9928	26.0004	25.8275
sp|P48025|KSYK_MOUSE Tyrosine-protein kinase SYK OS=Mus musculus OX=10090 GN=Syk PE=1 SV=2	-0.103476	24.8319	28;1;1;1	27;0;0;0	24.6894	24.9035	24.7476	24.9401	24.4666	25.2442
sp|Q80U78-2|PUM1_MOUSE Isoform 2 of Pumilio homolog 1 OS=Mus musculus OX=10090 GN=Pum1;sp|Q80U78-3|PUM1_MOUSE Isoform 3 of Pumilio homolog 1 OS=Mus musculus OX=10090 GN=Pum1;sp|Q80U78|PUM1_MOUSE Pumilio homolog 1 OS=Mus musculus OX=10090 GN=Pum1 PE=1 SV=2	-0.190596	19.6849	7;7;7;2	5;5;5;2	19.9813	NA	19.1598	19.8574	19.1642	20.2619
sp|Q9DBG3|AP2B1_MOUSE AP-2 complex subunit beta OS=Mus musculus OX=10090 GN=Ap2b1 PE=1 SV=1;sp|Q9DBG3-2|AP2B1_MOUSE Isoform 2 of AP-2 complex subunit beta OS=Mus musculus OX=10090 GN=Ap2b1	-0.074719	25.7785	37;37	23;23	25.9031	25.6965	25.6239	25.8774	25.692	25.8782
sp|P47809|MP2K4_MOUSE Dual specificity mitogen-activated protein kinase kinase 4 OS=Mus musculus OX=10090 GN=Map2k4 PE=1 SV=2	-0.173916	22.0533	9	9	21.6861	22.2119	NA	22.124	21.5756	22.6691
sp|Q3UMB9|WASC4_MOUSE WASH complex subunit 4 OS=Mus musculus OX=10090 GN=Washc4 PE=1 SV=2	0.259222	24.8594	30	30	25.8464	25.6935	23.4271	24.468	25.0591	24.6623
sp|Q8JZY2|COMDA_MOUSE COMM domain-containing protein 10 OS=Mus musculus OX=10090 GN=Commd10 PE=1 SV=1	-0.18318	21.9315	8	8	22.5269	22.0556	20.9373	21.8039	22.2461	22.0193
sp|Q8C2E7|WASC5_MOUSE WASH complex subunit 5 OS=Mus musculus OX=10090 GN=Washc5 PE=1 SV=2;sp|Q8C2E7-2|WASC5_MOUSE Isoform 2 of WASH complex subunit 5 OS=Mus musculus OX=10090 GN=Washc5	0.218398	25.2302	40;23	40;23	26.1295	25.8843	24.0044	24.9452	25.3009	25.117
sp|Q8BGD6|S38A9_MOUSE Sodium-coupled neutral amino acid transporter 9 OS=Mus musculus OX=10090 GN=Slc38a9 PE=1 SV=1	-0.284634	21.7858	5	5	20.169	22.5426	22.2187	21.2902	21.8228	22.6712
sp|P97348|RHOD_MOUSE Rho-related GTP-binding protein RhoD OS=Mus musculus OX=10090 GN=Rhod PE=1 SV=1	-0.240534	18.2961	2	2	NA	18.1157	NA	18.0692	17.9937	19.0059
sp|P26638|SYSC_MOUSE Serine--tRNA ligase, cytoplasmic OS=Mus musculus OX=10090 GN=Sars PE=1 SV=3	0.256285	19.8025	5	5	19.6306	19.7458	20.2234	NA	NA	19.6103
sp|P48678|LMNA_MOUSE Prelamin-A/C OS=Mus musculus OX=10090 GN=Lmna PE=1 SV=2;sp|P48678-2|LMNA_MOUSE Isoform C of Prelamin-A/C OS=Mus musculus OX=10090 GN=Lmna;sp|P48678-3|LMNA_MOUSE Isoform C2 of Prelamin-A/C OS=Mus musculus OX=10090 GN=Lmna	-0.28808	23.9252	38;37;28	38;37;28	24.734	24.5886	22.0209	24.3791	23.5516	24.277
sp|Q91VK4|ITM2C_MOUSE Integral membrane protein 2C OS=Mus musculus OX=10090 GN=Itm2c PE=1 SV=2	-0.20202	19.6716	3	3	18.9742	20.1267	NA	19.4276	19.8811	19.9486
sp|Q64729-2|TGFR1_MOUSE Isoform 2 of TGF-beta receptor type-1 OS=Mus musculus OX=10090 GN=Tgfbr1;sp|Q64729|TGFR1_MOUSE TGF-beta receptor type-1 OS=Mus musculus OX=10090 GN=Tgfbr1 PE=1 SV=1	0.136556	21.3122	5;5;1	5;5;1	NA	21.0857	21.7026	20.9533	21.3499	21.4696
sp|Q9CQ75|NDUA2_MOUSE NADH dehydrogenase [ubiquinone] 1 alpha subcomplex subunit 2 OS=Mus musculus OX=10090 GN=Ndufa2 PE=1 SV=3	-0.271568	19.3142	2	1	19.2996	18.4831	19.9563	19.5179	NA	NA
sp|Q9CZA6-4|NDE1_MOUSE Isoform 4 of Nuclear distribution protein nudE homolog 1 OS=Mus musculus OX=10090 GN=Nde1;sp|Q9CZA6-3|NDE1_MOUSE Isoform 3 of Nuclear distribution protein nudE homolog 1 OS=Mus musculus OX=10090 GN=Nde1;sp|Q9CZA6-2|NDE1_MOUSE Isoform	0.230392	18.5979	2;2;2;2	2;2;2;2	NA	18.7707	NA	18.2673	18.1782	19.1753
sp|Q91VI7|RINI_MOUSE Ribonuclease inhibitor OS=Mus musculus OX=10090 GN=Rnh1 PE=1 SV=1	0.574079	21.6163	11	11	19.6001	20.5531	25.5568	20.7143	20.797	22.4765
sp|Q9DC29|ABCB6_MOUSE ATP-binding cassette sub-family B member 6, mitochondrial OS=Mus musculus OX=10090 GN=Abcb6 PE=1 SV=1	0.16009	22.5398	13	12	21.7681	22.7962	23.2952	22.2819	22.3795	22.7177
sp|Q3TB92-2|MILR1_MOUSE Isoform 2 of Allergin-1 OS=Mus musculus OX=10090 GN=Milr1;sp|Q3TB92|MILR1_MOUSE Allergin-1 OS=Mus musculus OX=10090 GN=Milr1 PE=1 SV=2	-0.11172	23.6497	8;8	8;8	23.7382	23.469	23.5743	23.5365	23.5573	24.0228
sp|Q9CR27|WASC3_MOUSE WASH complex subunit 3 OS=Mus musculus OX=10090 GN=Washc3 PE=1 SV=1	-0.303676	21.5711	4	4	22.8043	21.7458	19.7077	21.829	22.2963	21.0435
sp|Q9CQ88|TSN31_MOUSE Tetraspanin-31 OS=Mus musculus OX=10090 GN=Tspan31 PE=1 SV=1	-0.12899	22.6188	4	4	22.3219	22.3108	23.0302	22.4175	22.9958	22.6365
sp|Q8C1Y8|CCZ1_MOUSE Vacuolar fusion protein CCZ1 homolog OS=Mus musculus OX=10090 GN=Ccz1 PE=1 SV=1	-0.0903144	24.4306	19	19	24.4005	24.3819	24.3737	24.1154	24.7365	24.5753
sp|P49935|CATH_MOUSE Pro-cathepsin H OS=Mus musculus OX=10090 GN=Ctsh PE=1 SV=2	0.253463	22.8186	12	12	21.3492	23.8376	23.6493	22.3402	22.8492	22.8862
sp|Q9Z110-2|P5CS_MOUSE Isoform Short of Delta-1-pyrroline-5-carboxylate synthase OS=Mus musculus OX=10090 GN=Aldh18a1;sp|Q9Z110|P5CS_MOUSE Delta-1-pyrroline-5-carboxylate synthase OS=Mus musculus OX=10090 GN=Aldh18a1 PE=1 SV=2	0.453233	19.4335	7;7	7;7	17.7859	NA	21.6249	18.214	20.4173	19.1252
sp|O35114|SCRB2_MOUSE Lysosome membrane protein 2 OS=Mus musculus OX=10090 GN=Scarb2 PE=1 SV=3	0.115073	25.9254	11	11	25.5626	26.0074	26.3788	25.5524	25.7446	26.3067
sp|P62331|ARF6_MOUSE ADP-ribosylation factor 6 OS=Mus musculus OX=10090 GN=Arf6 PE=1 SV=2	0.255824	23.8775	9	9	24.5429	24.9595	22.514	23.5509	23.2303	24.4677
sp|Q9D1L9|LTOR5_MOUSE Ragulator complex protein LAMTOR5 OS=Mus musculus OX=10090 GN=Lamtor5 PE=1 SV=1	0.251214	20.1589	1	1	19.1249	20.7578	20.8954	19.4023	NA	20.614
sp|Q80XA6|REPS2_MOUSE RalBP1-associated Eps domain-containing protein 2 OS=Mus musculus OX=10090 GN=Reps2 PE=1 SV=1	0.128436	18.4028	2	2	NA	18.7339	18.226	18.5416	18.5174	17.9955
sp|Q14DQ1|F219B_MOUSE Protein FAM219B OS=Mus musculus OX=10090 GN=Fam219b PE=1 SV=1;sp|Q14DQ1-2|F219B_MOUSE Isoform 2 of Protein FAM219B OS=Mus musculus OX=10090 GN=Fam219b	-0.226137	18.4415	2;1	2;1	NA	18.2719	NA	18.3772	18.7092	18.4078
sp|Q8BVE3|VATH_MOUSE V-type proton ATPase subunit H OS=Mus musculus OX=10090 GN=Atp6v1h PE=1 SV=1	-0.0807317	26.4939	29	29	26.2289	26.6356	26.4962	26.3007	26.4554	26.8467
sp|Q91W86|VPS11_MOUSE Vacuolar protein sorting-associated protein 11 homolog OS=Mus musculus OX=10090 GN=Vps11 PE=1 SV=3	0.0965276	24.2345	26	26	24.5305	24.1292	24.1887	23.8181	24.6342	24.1065
sp|P52875|TM165_MOUSE Transmembrane protein 165 OS=Mus musculus OX=10090 GN=Tmem165 PE=1 SV=2	0.156023	18.8673	2	2	NA	NA	18.9843	18.7704	18.8651	18.8494
sp|P62754|RS6_MOUSE 40S ribosomal protein S6 OS=Mus musculus OX=10090 GN=Rps6 PE=1 SV=1	-0.361265	21.0856	4	4	18.8454	20.8504	23.0191	20.9196	21.8899	20.9893
sp|Q99MN9|PCCB_MOUSE Propionyl-CoA carboxylase beta chain, mitochondrial OS=Mus musculus OX=10090 GN=Pccb PE=1 SV=2	-0.176678	19.6748	4	4	20.1023	18.6669	19.9902	19.8929	20.0193	19.3772
sp|Q8R5L3-2|VPS39_MOUSE Isoform 2 of Vam6/Vps39-like protein OS=Mus musculus OX=10090 GN=Vps39;sp|Q8R5L3|VPS39_MOUSE Vam6/Vps39-like protein OS=Mus musculus OX=10090 GN=Vps39 PE=1 SV=1	-0.0856279	23.122	24;24	24;24	23.3907	23.0128	22.834	23.0105	23.3977	23.0863
sp|Q58A65-5|JIP4_MOUSE Isoform 5 of C-Jun-amino-terminal kinase-interacting protein 4 OS=Mus musculus OX=10090 GN=Spag9;sp|Q58A65-2|JIP4_MOUSE Isoform 2 of C-Jun-amino-terminal kinase-interacting protein 4 OS=Mus musculus OX=10090 GN=Spag9;sp|Q58A65|JIP4_M	0.299429	21.3905	3;3;3;2;2;2	3;3;3;2;2;2	22.3526	20.4541	21.5893	NA	21.1659	NA
sp|Q8R4V1-2|NFAM1_MOUSE Isoform 2 of NFAT activation molecule 1 OS=Mus musculus OX=10090 GN=Nfam1;sp|Q8R4V1-3|NFAM1_MOUSE Isoform 3 of NFAT activation molecule 1 OS=Mus musculus OX=10090 GN=Nfam1;sp|Q8R4V1|NFAM1_MOUSE NFAT activation molecule 1 OS=Mus musc	-0.120967	20.3513	4;3;3	4;3;3	20.4598	19.9765	20.4362	20.6209	20.1743	20.4403
sp|Q3TRM8|HXK3_MOUSE Hexokinase-3 OS=Mus musculus OX=10090 GN=Hk3 PE=1 SV=2	-0.350026	22.9601	18	17	21.1139	22.0598	25.1814	23.6322	22.7287	23.0443
sp|Q8R395|COMD5_MOUSE COMM domain-containing protein 5 OS=Mus musculus OX=10090 GN=Commd5 PE=1 SV=1	-0.173731	20.9513	3	3	21.749	20.7886	20.0556	20.7733	21.2703	21.0708
sp|Q8CH02|SUGP1_MOUSE SURP and G-patch domain-containing protein 1 OS=Mus musculus OX=10090 GN=Sugp1 PE=1 SV=1	0.15657	18.8706	4	4	NA	18.988	NA	18.782	18.6851	19.0272
sp|Q8BUE4|AIFM2_MOUSE Apoptosis-inducing factor 2 OS=Mus musculus OX=10090 GN=Aifm2 PE=1 SV=1;sp|Q8BUE4-2|AIFM2_MOUSE Isoform 2 of Apoptosis-inducing factor 2 OS=Mus musculus OX=10090 GN=Aifm2	-0.176428	21.0637	9;6	9;6	20.6492	21.8874	20.3897	21.0322	20.7648	21.6586
sp|Q8K245|UVRAG_MOUSE UV radiation resistance associated protein OS=Mus musculus OX=10090 GN=Uvrag PE=1 SV=2	-0.171375	20.1181	5	5	20.6517	19.3788	NA	19.731	20.5723	20.2566
sp|P15702|LEUK_MOUSE Leukosialin OS=Mus musculus OX=10090 GN=Spn PE=1 SV=1	-0.198107	20.3957	4	4	19.9451	19.8456	21.0994	19.9819	21.4845	20.0179
sp|O35639|ANXA3_MOUSE Annexin A3 OS=Mus musculus OX=10090 GN=Anxa3 PE=1 SV=4	0.242112	28.5772	40	40	27.1933	28.9647	29.9369	28.8735	27.6517	28.8433
sp|Q8CBQ5|P4K2B_MOUSE Phosphatidylinositol 4-kinase type 2-beta OS=Mus musculus OX=10090 GN=Pi4k2b PE=1 SV=1;sp|Q8CBQ5-2|P4K2B_MOUSE Isoform 2 of Phosphatidylinositol 4-kinase type 2-beta OS=Mus musculus OX=10090 GN=Pi4k2b	-0.145254	19.8717	7;6	7;6	19.6397	19.698	20.0596	19.2396	20.1594	20.4341
sp|Q640N2|AR13B_MOUSE ADP-ribosylation factor-like protein 13B OS=Mus musculus OX=10090 GN=Arl13b PE=1 SV=2	-0.116456	19.5904	2	2	19.3862	NA	19.6548	19.7667	19.2467	19.8974
sp|Q99LI8|HGS_MOUSE Hepatocyte growth factor-regulated tyrosine kinase substrate OS=Mus musculus OX=10090 GN=Hgs PE=1 SV=2	0.0821165	23.9793	24	24	23.8683	24.0689	24.1239	23.6381	23.826	24.3506
sp|Q71FD7|FBLI1_MOUSE Filamin-binding LIM protein 1 OS=Mus musculus OX=10090 GN=Fblim1 PE=1 SV=2	0.172599	21.8441	10	10	21.8148	22.0806	NA	21.7746	20.9902	22.5606
sp|P63073|IF4E_MOUSE Eukaryotic translation initiation factor 4E OS=Mus musculus OX=10090 GN=Eif4e PE=1 SV=1	-0.143945	21.1177	4	4	20.5242	21.2685	21.3446	21.0733	20.7228	21.7731
sp|Q9QY06|MYO9B_MOUSE Unconventional myosin-IXb OS=Mus musculus OX=10090 GN=Myo9b PE=1 SV=2;sp|Q9QY06-2|MYO9B_MOUSE Isoform 2 of Unconventional myosin-IXb OS=Mus musculus OX=10090 GN=Myo9b;sp|Q9QY06-3|MYO9B_MOUSE Isoform 3 of Unconventional myosin-IXb OS=M	-0.197851	19.5811	7;7;5	7;7;5	NA	NA	19.4327	19.0808	20.1766	19.6344
sp|O70591|PFD2_MOUSE Prefoldin subunit 2 OS=Mus musculus OX=10090 GN=Pfdn2 PE=1 SV=2	0.121313	20.5834	4	4	20.4353	NA	20.877	20.8511	20.0847	20.6686
sp|Q80VP0|TCPR1_MOUSE Tectonin beta-propeller repeat-containing protein 1 OS=Mus musculus OX=10090 GN=Tecpr1 PE=1 SV=1;sp|Q80VP0-2|TCPR1_MOUSE Isoform 2 of Tectonin beta-propeller repeat-containing protein 1 OS=Mus musculus OX=10090 GN=Tecpr1	-0.130468	20.397	6;5	6;5	NA	20.3466	20.2909	20.1387	20.1371	21.0718
sp|Q8CBH5-2|MFSD6_MOUSE Isoform 2 of Major facilitator superfamily domain-containing protein 6 OS=Mus musculus OX=10090 GN=Mfsd6	-0.111001	19.5977	2	2	19.3671	19.3976	19.8619	19.4256	19.6958	19.8381
sp|Q99JP0|M4K3_MOUSE Mitogen-activated protein kinase kinase kinase kinase 3 OS=Mus musculus OX=10090 GN=Map4k3 PE=1 SV=4	0.102793	19.2439	6	6	19.4052	19.3371	19.1436	19.3116	19.0329	19.233
sp|Q8C708|CP054_MOUSE Transmembrane protein C16orf54 homolog OS=Mus musculus OX=10090 PE=1 SV=1	-0.139472	20.4032	3	3	NA	20.2986	NA	20.4099	20.4721	20.4323
sp|Q60766-2|IRGM1_MOUSE Isoform 2 of Immunity-related GTPase family M protein 1 OS=Mus musculus OX=10090 GN=Irgm1;sp|Q60766|IRGM1_MOUSE Immunity-related GTPase family M protein 1 OS=Mus musculus OX=10090 GN=Irgm1 PE=1 SV=1	0.13769	22.6468	12;10	12;10	22.1466	22.7937	23.2065	21.8972	22.8818	22.9547
sp|Q9JL62|GLTP_MOUSE Glycolipid transfer protein OS=Mus musculus OX=10090 GN=Gltp PE=1 SV=3	0.130713	18.1405	1	1	NA	17.8566	18.5813	18.3601	17.6057	18.2989
sp|Q9CWZ7|SNAG_MOUSE Gamma-soluble NSF attachment protein OS=Mus musculus OX=10090 GN=Napg PE=1 SV=1	0.0663389	24.5097	26	26	24.5039	24.4131	24.7116	24.2133	24.6082	24.608
sp|Q99PL6|UBXN6_MOUSE UBX domain-containing protein 6 OS=Mus musculus OX=10090 GN=Ubxn6 PE=1 SV=1;sp|Q99PL6-2|UBXN6_MOUSE Isoform 2 of UBX domain-containing protein 6 OS=Mus musculus OX=10090 GN=Ubxn6	0.136095	22.1751	8;6	8;6	21.9659	22.5476	NA	22.1678	21.9087	22.2855
sp|P47911|RL6_MOUSE 60S ribosomal protein L6 OS=Mus musculus OX=10090 GN=Rpl6 PE=1 SV=3	0.235073	21.5581	7	7	20.589	21.3232	23.1146	21.5212	22.2888	20.5116
sp|P62702|RS4X_MOUSE 40S ribosomal protein S4, X isoform OS=Mus musculus OX=10090 GN=Rps4x PE=1 SV=2	-0.332772	21.3334	11	11	19.0847	20.8852	23.5311	21.022	22.0486	21.4287
sp|Q8C129|LCAP_MOUSE Leucyl-cystinyl aminopeptidase OS=Mus musculus OX=10090 GN=Lnpep PE=1 SV=1	0.0651351	27.9354	50	50	27.9784	27.8418	28.0837	27.5388	28.0321	28.1376
sp|Q3UZ39|LRRF1_MOUSE Leucine-rich repeat flightless-interacting protein 1 OS=Mus musculus OX=10090 GN=Lrrfip1 PE=1 SV=2;sp|Q3UZ39-3|LRRF1_MOUSE Isoform 3 of Leucine-rich repeat flightless-interacting protein 1 OS=Mus musculus OX=10090 GN=Lrrfip1;sp|Q3UZ39	0.135002	19.9916	2;1;1	2;1;1	NA	NA	20.0929	20.0674	19.9022	19.9041
sp|Q9Z1G3|VATC1_MOUSE V-type proton ATPase subunit C 1 OS=Mus musculus OX=10090 GN=Atp6v1c1 PE=1 SV=4	0.0729447	26.1784	27;1;1;1	27;1;1;1	25.8765	26.2715	26.4965	25.92	26.1121	26.3936
sp|Q62165|DAG1_MOUSE Dystroglycan OS=Mus musculus OX=10090 GN=Dag1 PE=1 SV=4	-0.13847	21.6146	10	10	21.5107	NA	NA	21.4519	21.8139	21.6817
sp|P80316|TCPE_MOUSE T-complex protein 1 subunit epsilon OS=Mus musculus OX=10090 GN=Cct5 PE=1 SV=1	0.572121	20.716	19	19	18.1616	19.9929	24.6801	NA	20.5755	20.17
sp|Q9DAZ9|ANCHR_MOUSE Abscission/NoCut checkpoint regulator OS=Mus musculus OX=10090 GN=Zfyve19 PE=1 SV=2	-0.148853	19.3826	4	4	NA	19.2709	NA	19.1905	19.7543	19.3146
sp|P60867|RS20_MOUSE 40S ribosomal protein S20 OS=Mus musculus OX=10090 GN=Rps20 PE=1 SV=1	0.0904057	23.2086	4	4	23.0008	23.2044	23.5561	23.1596	23.2954	23.0351
sp|Q8C255|DPEP2_MOUSE Dipeptidase 2 OS=Mus musculus OX=10090 GN=Dpep2 PE=1 SV=1;sp|Q8C255-2|DPEP2_MOUSE Isoform 2 of Dipeptidase 2 OS=Mus musculus OX=10090 GN=Dpep2;sp|Q8C255-3|DPEP2_MOUSE Isoform 3 of Dipeptidase 2 OS=Mus musculus OX=10090 GN=Dpep2	-0.0595371	22.642	13;13;12	13;13;12	22.5949	22.7517	22.4902	22.7156	22.6495	22.6504
sp|Q920Q4|VPS16_MOUSE Vacuolar protein sorting-associated protein 16 homolog OS=Mus musculus OX=10090 GN=Vps16 PE=1 SV=3;sp|Q920Q4-2|VPS16_MOUSE Isoform 2 of Vacuolar protein sorting-associated protein 16 homolog OS=Mus musculus OX=10090 GN=Vps16	-0.0987344	24.0858	22;16;1	22;16;1	24.429	23.8726	23.8078	23.7467	24.6416	24.0172
sp|Q921G6|LRCH4_MOUSE Leucine-rich repeat and calponin homology domain-containing protein 4 OS=Mus musculus OX=10090 GN=Lrch4 PE=1 SV=1	-0.0995296	21.2927	9	9	21.1387	20.8654	21.7246	21.2994	21.4891	21.2388
sp|Q99J47-2|DRS7B_MOUSE Isoform 2 of Dehydrogenase/reductase SDR family member 7B OS=Mus musculus OX=10090 GN=Dhrs7b;sp|Q99J47|DRS7B_MOUSE Dehydrogenase/reductase SDR family member 7B OS=Mus musculus OX=10090 GN=Dhrs7b PE=1 SV=1	-0.650221	20.5421	7;7	7;7	NA	NA	20.0544	22.0665	22.5788	17.4687
sp|Q91ZR2|SNX18_MOUSE Sorting nexin-18 OS=Mus musculus OX=10090 GN=Snx18 PE=1 SV=1	-0.0926981	19.894	4	4	NA	19.8937	19.7831	19.9008	19.6806	20.2118
sp|Q00612|G6PD1_MOUSE Glucose-6-phosphate 1-dehydrogenase X OS=Mus musculus OX=10090 GN=G6pdx PE=1 SV=3	0.347803	22.0091	16;3;1	16;3;1	NA	20.1958	24.2398	22.0628	21.4406	22.1067
sp|Q8CBW3-2|ABI1_MOUSE Isoform 2 of Abl interactor 1 OS=Mus musculus OX=10090 GN=Abi1;sp|Q8CBW3-4|ABI1_MOUSE Isoform 4 of Abl interactor 1 OS=Mus musculus OX=10090 GN=Abi1;sp|Q8CBW3-3|ABI1_MOUSE Isoform 3 of Abl interactor 1 OS=Mus musculus OX=10090 GN=Abi	0.102254	21.994	7;7;7;7;6;2	7;7;7;7;6;2	21.915	21.9621	22.2277	21.9168	21.9485	NA
sp|Q60902|EP15R_MOUSE Epidermal growth factor receptor substrate 15-like 1 OS=Mus musculus OX=10090 GN=Eps15l1 PE=1 SV=3;sp|Q60902-2|EP15R_MOUSE Isoform 2 of Epidermal growth factor receptor substrate 15-like 1 OS=Mus musculus OX=10090 GN=Eps15l1;sp|Q60902	0.387941	21.7539	23;22;21;21	23;22;21;21	22.4927	24.4871	18.8639	21.0354	21.3724	22.272
sp|Q78HU3|MB12A_MOUSE Multivesicular body subunit 12A OS=Mus musculus OX=10090 GN=Mvb12a PE=1 SV=1	-0.152368	20.6504	5	5	20.3774	21.606	19.7392	20.6064	20.6266	20.9468
sp|Q9CQD1|RAB5A_MOUSE Ras-related protein Rab-5A OS=Mus musculus OX=10090 GN=Rab5a PE=1 SV=1	-0.0700247	25.3366	15	11	25.526	25.4155	24.9632	25.153	25.6219	25.3399
sp|Q9CZX7|PP4P2_MOUSE Type 2 phosphatidylinositol 4,5-bisphosphate 4-phosphatase OS=Mus musculus OX=10090 GN=Pip4p2 PE=1 SV=1	0.0922874	23.147	10	9	22.6668	23.3362	23.5763	23.007	23.0761	23.2194
sp|Q08857|CD36_MOUSE Platelet glycoprotein 4 OS=Mus musculus OX=10090 GN=Cd36 PE=1 SV=2	-0.0968031	25.9934	21	21	25.3888	26.2753	26.171	26.0171	25.6185	26.4898
sp|Q9WV60|GSK3B_MOUSE Glycogen synthase kinase-3 beta OS=Mus musculus OX=10090 GN=Gsk3b PE=1 SV=2	-0.143436	18.9523	1	1	18.4637	19.0767	19.1444	18.3614	NA	19.7153
sp|Q9CZ28|SNF8_MOUSE Vacuolar-sorting protein SNF8 OS=Mus musculus OX=10090 GN=Snf8 PE=1 SV=1	-0.133898	18.7554	1	1	NA	18.6549	NA	18.8901	18.4906	18.9858
sp|Q7TN98-4|CPEB4_MOUSE Isoform 4 of Cytoplasmic polyadenylation element-binding protein 4 OS=Mus musculus OX=10090 GN=Cpeb4;sp|Q7TN98-5|CPEB4_MOUSE Isoform 5 of Cytoplasmic polyadenylation element-binding protein 4 OS=Mus musculus OX=10090 GN=Cpeb4;sp|Q7T	-0.269933	20.9889	8;8;8;8;8	3;3;3;3;3	20.9584	20.6956	NA	22.141	19.2161	21.9336
[truncated: 392 more rows]

## Sheet: Regulated
Fasta.headers	logFC	AveExpr	Total.peptides	Unique.peptides	LOG2.KO_RNF115_phago_01	LOG2.KO_RNF115_phago_02	LOG2.KO_RNF115_phago_03	LOG2.WT_phago_01	LOG2.WT_phago_02	LOG2.WT_phago_03
[truncated: 311 more rows]

[truncated: 2 more sheets: Unique_RNF115, Unique_WT]
