# Supplementary material for: The E3 ubiquitin ligase RNF115 regulates phagosome maturation and host response to bacterial infection
Source: EMBO J. 2022 Oct 25;41(23):e108970. doi: 10.15252/embj.2021108970 (PMC9713710; doi:10.15252/embj.2021108970)
Supplement: Supplementary file 5 — Dataset EV4 [file EMBJ-41-e108970-s006.xlsx]

## Sheet: Description
Dataset EV4
Column Name	Description
Gene names	Names of genes this peptide is associated with.
Protein ID	Protein identifier.
GlyGly (K) Position	Lys GlyGly site positions
Localization.prob	Sequence representation of the peptide including PTM positioning probabilities ([0..1], where 1 is best match) for Lys GlyGly.
Number of GlyGly (K) sites	The number of occurrences of the modification 'GlyGly (K)'.
Log2 Fold Change	Log2 peptide fold change
P.Value	p-value
adj.P.Value	Benjamini-Hochberg corrected p-value
Differentially expressed	Significant proteins (log2 fold-change ≤ +/-0.6; adjusted p-value <0.05)
	Upregulated in KO
	Downregulated in KO
	No significant
Log2 TMT16plex intensity	Log2 TMT reporter intensities. Summed up eXtracted Ion Current (XIC) of all isotopic clusters associated with the identified AA sequence. In case of a labeled experiment this is the total intensity of all the isotopic patterns in the label cluster.
Protein names	Names of proteins this peptide is associated with.
Sequence window	Sequence representation including the post-translational modifications.
Worksheet
Downregulated GO and KEGG	GO and KEGG terms from the downregulated proteins/peptides
Upregukated GO and KEGG	GO and KEGG terms from the upregulated proteins/peptides

## Sheet: Results_TMT_diGly_RNF115_phagos
Gene names	Protein ID	GlyGly (K) Position	Localization prob.	Number of GlyGly (K) sites	Log2 Fold Change	P.Value	adj.P.Value	Differentially expressed	Log2 TMT16plex intensity WT_1	Log2 TMT16plex intensity WT_2	Log2 TMT16plex intensity WT_3	Log2 TMT16plex intensity WT_4	Log2 TMT16plex intensity WT_5	Log2 TMT16plex intensity WT_6	Log2 TMT16plex intensity WT_7	Log2 TMT16plex intensity WT_8	Log2 TMT16plex intensity KO_1	Log2 TMT16plex intensity KO_2	Log2 TMT16plex intensity KO_3	Log2 TMT16plex intensity KO_4	Log2 TMT16plex intensity KO_5	Log2 TMT16plex intensity KO_6	Log2 TMT16plex intensity KO_7	Log2 TMT16plex intensity KO_8	Protein names	Sequence window
Tnfaip3	Q60769	628	1	1	-2.40442	2.81776e-09	2.10798e-07	Downregulated	13.3435	13.4619	13.7288	13.5355	13.6843	13.5121	13.7539	13.5601	12.7441	11.3095	11.405	10.8674	10.9944	10.2949	11.0953	10.6341	Tumor necrosis factor alpha-induced protein 3	FIEYRENKQSVTASEKAGSPAPRFQNNVPCL
Iap	P03975	74	1	1	-1.91908	1.74063e-09	1.78117e-07	Downregulated	18.2692	18.3528	18.4794	18.7356	18.6662	18.5855	18.8968	18.9445	17.5176	17.2631	16.9623	16.4478	16.5327	16.4018	16.364	16.088	IgE-binding protein	QNKYTGLSKGLEPEEKLRLGRNTWREIRRKR
Iap	P03975	67	0.999987	1	-1.78184	3.30633e-10	8.96684e-08	Downregulated	16.077	16.5732	16.2845	16.7336	16.4846	16.4772	16.6628	16.555	15.4147	15.1168	14.6487	14.2716	14.7288	14.6071	14.3665	14.4389	IgE-binding protein	TKRKYGTQNKYTGLSKGLEPEEKLRLGRNTW
Iap	P03975	247	1	1	-1.65804	8.37259e-08	2.37223e-06	Downregulated	11.2852	12.1391	11.7868	12.1601	11.897	12.1904	12.0236	12.168	10.3782	10.4556	10.6115	9.63831	10.4076	NA	NA	NA	IgE-binding protein	PVEYLQIKEIAESVRKYGTNANFTLVQLDRL
Iap	P03975	61	0.999997	1	-1.65269	5.94877e-10	1.01129e-07	Downregulated	14.4856	14.7984	14.8012	14.7225	14.9059	14.9366	15.1396	14.8339	13.8302	13.4217	12.7793	13.0844	12.9502	13.1097	13.4765	12.7502	IgE-binding protein	RGERVGTKRKYGTQNKYTGLSKGLEPEEKLR
Cenpe	Q6RT24	1065	0.99947	1	-1.61538	2.12081e-06	3.60538e-05	Downregulated	12.9019	12.0333	12.935	12.7897	13.1376	12.5061	11.7429	11.7889	11.5816	10.8279	10.5727	10.8622	10.6405	10.2604	10.3991	11.768	Centromere-associated protein E	LQQTLESVRAEKEQLKMDLKENIEMSIENQE
Iap	P03975	96	1	1	-1.59228	3.95596e-10	8.96684e-08	Downregulated	15.7803	15.7561	15.8632	16.1231	15.9695	15.9159	16.1217	15.9929	14.8079	14.7688	13.9067	14.0674	14.3896	14.4836	13.9022	14.4583	IgE-binding protein	TWREIRRKRGKREKKKDQLAEVSRKRSLCSS
Tpd52	Q62393-2;Q62393-3;Q62393	98	0.999997	1	-1.58727	9.40363e-09	4.35907e-07	Downregulated	14.4741	15.0911	15.06	15.206	15.1858	15.2358	15.1704	15.2015	14.2861	13.9368	13.4934	13.0701	13.4098	13.2727	13.4184	13.0394	Tumor protein D52	IAKGWQDVTATNAYKKTSETLSQAGQKASAA
Slc37a2	Q9WU81;Q9WU81-2	277	1	1	-1.52581	3.09998e-09	2.10798e-07	Downregulated	12.6033	13.0323	13.0844	13.245	13.1541	12.9221	13.4342	13.3115	11.9366	11.701	11.2285	11.778	11.5307	12.016	11.0676	11.322	Sugar phosphate exchanger 2	YSSRESNVDIAASSSKEQGPEPEAISFLGAL
Ifitm3	Q9CQW9	24	1	1	-1.39192	4.34055e-08	1.40551e-06	Downregulated	17.7037	18.0597	18.0042	18.0438	17.5468	17.9266	17.6607	17.4967	17.3079	16.2775	16.565	16.2282	16.0446	16.0272	16.5544	16.302	Interferon-induced transmembrane protein 3	ITAASGGQPPNYERIKEEYEVAEMGAPHGSA
Txnip	Q8BG60-2;Q8BG60	26	1	1	-1.28837	1.79754e-08	6.79071e-07	Downregulated	13.3273	13.6556	13.8176	13.2167	13.6813	13.5647	13.9365	13.4634	12.6093	12.3194	11.9353	12.1168	12.3435	12.4151	12.7542	11.8628	Thioredoxin-interacting protein	EVVFNDPEKVYGSGEKVAGRVIVEVCEVTRV
Casc5	Q66JQ7	1105	0.99966	1	-1.28577	0.0108386	0.0277076	Downregulated	14.0614	14.0726	14.1611	13.9458	14.1666	14.204	13.5659	14.1018	14.0212	14.3881	13.8518	14.2745	11.4391	11.2038	11.3141	11.5006	Protein CASC5	KIKFHKADRDEEVKGKEVEANMLKQTKPESC
Iap	P03975	213	1	1	-1.27437	2.16509e-05	0.000236936	Downregulated	11.1485	12.0589	11.2824	11.0853	11.7101	11.7545	11.6289	11.8003	10.5329	10.762	NA	9.85692	NA	9.98513	NA	NA	IgE-binding protein	ERQCADSFIPREEQRKIQQAFPVFEGAEGGR
Rpn1	Q91YQ5	525	1	1	-1.23536	9.6602e-09	4.35907e-07	Downregulated	15.7007	15.9568	16.2665	16.189	15.8831	16.2038	16.0702	15.9566	15.4039	14.5689	14.7604	14.8457	14.9917	14.5198	14.6244	14.629	Dolichyl-diphosphooligosaccharide--protein glycosyltransferase subunit 1	ISTLNSGKKSLETEHKAVTSEIAVLQSRLKT
Cyb5b	Q9CQX2	12	1	1	-1.1888	0.0106295	0.0272758	Downregulated	10.6335	10.8935	12.079	11.5994	9.54048	12.3892	11.6034	9.44917	9.74977	10.6121	10.4002	9.42347	9.40584	9.41644	NA	NA	Cytochrome b5 type B	____MATPEASGSGEKVEGSEPSVTYYRLEE
Ifitm2	Q99J93	87	1	1	-1.17331	2.82702e-10	8.96684e-08	Downregulated	13.8654	13.9879	14.1364	14.0771	13.7807	14.1524	13.9264	13.9205	13.1336	12.899	12.5993	12.6651	12.8233	12.778	12.7572	12.8049	Interferon-induced transmembrane protein 2	LGFVAYAYSVKSRDRKMVGDVVGAQAYASTA
Sirpa	P97797-4;P97797-2	225	0.976621	1	-1.15068	0.000438904	0.00213182	Downregulated	10.7469	11.2298	11.191	11.6941	9.963	10.5248	11.5112	11.6827	9.71953	NA	9.93372	11.0764	10.1503	9.40776	9.59971	9.53339	Tyrosine-protein phosphatase non-receptor type substrate 1	TNDINDITYADLNLPKEKKPAPRAPEPNNHT
Tpd52l2	Q9CYZ2	128	0.999991	1	-1.13686	1.02566e-08	4.35907e-07	Downregulated	12.4665	12.6869	12.454	13.0168	12.7875	12.6739	12.7608	12.6506	11.9264	11.311	11.5345	11.2656	11.3241	11.8493	11.6148	11.5768	Tumor protein D54	LGEWNEKVTQSDLYKKTQETLSQAGQKTSAA
Rpn1	Q91YQ5	588	0.999512	1	-1.1305	1.83356e-09	1.78117e-07	Downregulated	15.9505	15.8155	16.0228	16.1959	15.943	15.9526	16.1965	16.1823	15.1933	15.1062	15.0185	14.6875	14.8225	14.9914	14.7168	14.6788	Dolichyl-diphosphooligosaccharide--protein glycosyltransferase subunit 1	LVAGKLKKDTYLENEKLSSGKRQELVTKIDH
Hsp90aa1;Hsp90ab1	P07901;P11499	275	0.99999	1	-1.1186	0.00147103	0.00549617	Downregulated	12.8711	13.1519	15.7649	13.1529	13.4573	13.0096	13.0756	13.3436	11.9053	12.6473	12.3735	12.4076	12.6396	12.5468	12.0999	12.2579	Heat shock protein HSP 90-alpha;Heat shock protein HSP 90-beta	DSGKDKKKKTKKIKEKYIDQEELNKTKPIWT;EKKDGDKKKKKKIKEKYIDQEELNKTKPIWT
Stam	P70297	154	0.999424	1	-1.11461	0.00895516	0.0235979	Downregulated	9.44155	12.1154	11.4827	12.1836	10.9905	12.4846	11.7716	11.8855	10.3818	11.1135	10.5808	9.37051	10.5784	9.91625	11.8573	9.6399	Signal transducing adapter molecule 1	GVTFPAIGSQAAEQAKASPALVAKDPGTVAT
Synj2bp	Q9D6K5-3;Q9D6K5-2;Q9D6K5;Q9D6K5-4	47	0.999929	1	-1.10758	6.34359e-05	0.000526054	Downregulated	11.4632	11.8948	12.506	12.6949	11.8472	11.7906	12.401	12.3808	11.8765	10.8705	10.9605	11.3748	11.2777	10.843	10.0331	10.8816	Synaptojanin-2-binding protein	EDGAAAQDGRLQEGDKILSVNGQDLKNLLHQ
Rpn1	Q91YQ5	554	0.999997	1	-1.10552	4.62519e-08	1.4296e-06	Downregulated	14.9626	15.4604	15.5179	15.5867	15.6194	15.4516	15.7793	15.5988	14.7843	14.5924	14.5558	14.1418	14.2912	14.0735	14.4329	14.2607	Dolichyl-diphosphooligosaccharide--protein glycosyltransferase subunit 1	KTEGSDLCDRVSEMQKLDAQVKELVLKSAVE
Trim25	Q61510	442	0.825163	1	-1.10029	2.24249e-05	0.000238265	Downregulated	11.3171	11.3688	11.7973	11.8459	11.6737	12.0607	11.8451	12.173	11.3094	9.69514	10.4316	10.3165	11.1232	10.4996	10.7847	11.119	E3 ubiquitin/ISG15 ligase TRIM25	AAPKASAAQPDSVGVKAKVLENFLTKSRTEL
Clcn6	O35454	703	1	1	-1.09313	3.72846e-09	2.30487e-07	Downregulated	14.707	14.5483	14.8635	15.0538	14.487	14.8569	14.7386	14.8114	13.8661	13.6266	13.5887	13.7636	13.7445	13.7167	13.7288	13.2864	Chloride transport protein 6	RNVCDEHVASEEPAEKEDLLQQMLERRYTPY
Rftn1	Q6A0D4	147	1	1	-1.07852	1.75991e-09	1.78117e-07	Downregulated	14.2368	14.4246	14.4569	14.4504	14.3301	14.3742	14.504	14.3674	13.3865	13.3624	13.0868	13.2082	13.5624	13.2411	13.6122	13.0567	Raftlin	LEHLADQKLIPEFIKKVQEAASQGLKFVSVV
Ifitm3	Q9CQW9	88	0.999998	1	-1.07124	4.18771e-09	2.37304e-07	Downregulated	14.6118	14.536	14.6679	14.6657	14.6187	14.6814	14.6872	14.7777	14.0983	13.548	13.6595	13.4323	13.3998	13.3443	13.6149	13.5793	Interferon-induced transmembrane protein 3	LGFIAYAYSVKSRDRKMVGDVTGAQAYASTA
Srp9	P49962	16	0.999844	1	-1.06814	1.15188e-08	4.60754e-07	Downregulated	15.4867	15.8442	15.9452	16.2204	15.7791	16.0288	15.8773	16.0282	15.2191	14.6255	14.7747	14.888	14.7702	14.7772	14.8282	14.7819	Signal recognition particle 9 kDa protein	MPQFQTWEEFSRAAEKLYLADPMKVRVVLKY
Vamp8	O70404	59	0.999557	1	-1.04669	2.30537e-05	0.000241177	Downregulated	14.0677	13.3735	14.766	14.3172	13.9169	14.4521	13.8517	13.8708	13.4771	12.3651	12.8914	13.5053	12.6562	13.0944	13.1691	13.0838	Vesicle-associated membrane protein 8	LRNKTEDLEATSEHFKTTSQKVARKFWWKNV
Ubc;Ubb;Uba52;Rps27a	P0CG50;P0CG49;P62984;P62983	27	0.939037	1	-1.0301	0.000151649	0.00101099	Downregulated	11.0316	12.1563	12.0908	12.2535	11.8082	12.1338	12.3516	11.6453	11.5152	10.6195	10.837	10.1644	10.2282	11.099	11.5385	11.2285	Polyubiquitin-C;Ubiquitin;Ubiquitin-related 1;Ubiquitin-related 2;Polyubiquitin-B;Ubiquitin;Ubiquitin-60S ribosomal protein L40;Ubiquitin;60S ribosomal protein L40;Ubiquitin-40S ribosomal protein S27a;Ubiquitin;40S ribosomal protein S27a	TITLEVEPSDTIENVKAKIQDKEGIPPDQQR
Nedd4l	Q8CFI0-2;Q8CFI0-3;Q8CFI0	342	1	1	-1.02885	0.000154127	0.00101754	Downregulated	10.7376	10.7487	11.2904	10.3993	11.2449	11.2331	10.568	11.365	NA	9.579	9.57977	9.70722	9.53126	NA	10.724	10.3959	E3 ubiquitin-protein ligase NEDD4-like	LSSPTVTLSAPLEGAKDSPIRRAVKDTLSNP
Unc93b1	Q8VCW4	197	1	1	-1.02689	3.39005e-07	8.53791e-06	Downregulated	17.2694	17.7335	17.558	17.5074	17.4935	17.6168	17.7302	17.326	17.0593	16.4631	16.4445	16.1203	16.4779	16.1838	16.9305	16.3403	Protein unc-93 homolog B1	YITRMSQKYYEYSHYKEQDEQGPQQRPPRGS
Vdac1	Q60932-2;Q60932	161	1	1	-1.02426	0.000128873	0.000912847	Downregulated	11.8304	11.9132	12.1794	12.6145	12.3866	11.9106	12.4132	12.7051	10.9192	10.3921	11.5442	11.5575	11.9703	11.8024	10.9998	10.5736	Voltage-dependent anion-selective channel protein 1	YEGWLAGYQMNFETSKSRVTQSNFAVGYKTD
Bcap31	Q61335	213	0.999629	1	-1.01127	3.35828e-06	5.56983e-05	Downregulated	11.9354	12.0604	12.4744	11.9421	11.7377	11.7839	12.4726	11.7292	10.5575	10.9598	11.1066	10.7319	10.8334	11.521	11.4751	10.8602	B-cell receptor-associated protein 31	KKKLEKAENEALAMQKQSEGLTKEYDRLLEE
Mfn2	Q80U63	719	0.822524	1	-0.986787	0.000100995	0.000763072	Downregulated	NA	9.93858	10.9823	10.8884	10.0997	10.0518	10.9693	10.7347	9.20185	9.42932	9.50231	9.43192	9.68673	9.30419	9.34813	10.3895	Mitofusin-2	DITRDNLEQEIAAMNKKVEALDSLQSRAKLL
Polr2a	P08775	177	0.973783	1	-0.960776	8.38097e-05	0.000668185	Downregulated	11.6726	11.4765	11.838	12.0388	12.0645	11.9841	12.4669	12.0613	11.6411	10.3799	10.8154	10.73	11.6879	11.4137	10.759	10.4894	DNA-directed RNA polymerase II subunit RPB1	NKFGVEQPEGDEDLTKEKGHGGCGRYQPRIR
Mfap3	Q922T2	265	1	1	-0.957245	4.05112e-07	9.83224e-06	Downregulated	12.5655	12.1349	12.8267	12.4349	12.6371	12.6903	12.5703	12.4618	11.76	11.8584	11.8218	11.0614	11.6148	11.7184	11.3696	11.4592	Microfibril-associated glycoprotein 3	EAVRVDDPDDMGERIKERPALDAQSGIYVIN
Tax1bp1	Q3UKC1	627	1	1	-0.955622	2.20995e-09	1.87846e-07	Downregulated	14.1928	14.2159	14.3004	14.2695	14.1417	14.263	14.1625	14.3841	13.5488	13.2701	13.0995	13.1635	13.3312	13.1849	13.3353	13.3516	Tax1-binding protein 1 homolog	REKELTKSLEDQKGRKLEGQSPQQVSRCLNT
Tmem106a	Q8VC04	12	0.999914	2	-0.952275	2.6328e-08	8.95153e-07	Downregulated	14.2548	14.3669	14.6374	14.6304	14.2414	14.4961	14.6321	14.6522	13.7217	13.3574	13.5355	13.5953	13.2807	13.7709	13.4814	13.5501	Transmembrane protein 106A	____MGKAVSQLTSRKDEDKPILPDNPAMAS
Tmem106a	Q8VC04	16	0.999937	2	-0.952275	2.6328e-08	8.95153e-07	Downregulated	14.2548	14.3669	14.6374	14.6304	14.2414	14.4961	14.6321	14.6522	13.7217	13.3574	13.5355	13.5953	13.2807	13.7709	13.4814	13.5501	Transmembrane protein 106A	MGKAVSQLTSRKDEDKPILPDNPAMASQAAN
Trim25	Q61510	430	0.999977	1	-0.947857	0.000348143	0.00190917	Downregulated	11.0244	11.312	10.3362	11.5391	10.7321	11.6555	11.5453	11.1694	10.7074	10.0236	9.42903	9.93686	NA	10.6864	10.1385	10.5929	E3 ubiquitin/ISG15 ligase TRIM25	GQSLDSKATSPDAAPKASAAQPDSVGVKAKV
Lgals8	Q9JL15	294	1	1	-0.941838	1.38877e-07	3.63218e-06	Downregulated	14.6448	14.5878	14.9633	14.9196	14.5165	14.8704	15.0359	14.9667	14.2301	13.9912	13.7275	13.773	13.8512	13.9391	13.9613	13.497	Galectin-8	VAINGVHSLEYKHRFKDLSSIDTLSVDGDIR
Vdac2	Q60930	65	0.999882	1	-0.934759	6.36677e-06	9.21149e-05	Downregulated	12.2561	12.6762	12.7806	12.4409	12.2339	12.8119	12.9003	12.6832	11.9853	11.8716	11.8489	12.0674	11.1945	11.4367	11.1423	11.7585	Voltage-dependent anion-selective channel protein 2	GVEFSTSGSSNTDTGKVSGTLETKYKWCEYG
Anxa5	P48036	106	1	1	-0.931312	5.50272e-06	8.27525e-05	Downregulated	10.7385	10.6862	11.1169	10.9282	11.1211	10.7064	10.8022	11.2459	10.5461	9.32432	10.0751	9.75531	10.2053	9.88545	10.2622	9.84112	Annexin A5	AYELKHALKGAGTDEKVLTEIIASRTPEELS
Trim14	Q8BVW3-3;Q8BVW3-2;Q8BVW3	151	1	1	-0.929232	0.00166627	0.00605916	Downregulated	10.0384	10.9567	10.8238	11.5926	11.4849	11.5359	11.4365	11.3324	10.8786	10.2544	10.2059	NA	10.0247	NA	9.74094	NA	Tripartite motif-containing protein 14	QLTLQVYREQAETCGKQIEVMDDFSTRVWGI
Fcgr1	P26151	370	1	1	-0.927071	0.000375707	0.00199594	Downregulated	11.557	11.666	11.9176	11.6708	12.0683	12.2144	12.1741	11.7274	11.2394	11.2819	10.0017	11.5776	10.024	11.5195	11.1404	10.7946	High affinity immunoglobulin gamma Fc receptor I	GVYEEVTATASQTTPKEAPDGPRSSVGDCGP
Acsl4	Q9QUJ7-2;Q9QUJ7	360	0.998093	1	-0.926803	4.26982e-06	6.76824e-05	Downregulated	13.614	14.0823	14.147	13.9046	14.0972	14.2646	14.1419	14.027	13.8169	12.7982	13.1268	12.7625	13.2149	12.9152	13.4093	12.8205	Long-chain-fatty-acid--CoA ligase 4	MSKVQEMNYVQKTLFKIGYDYKLEQIKKGYD
Zfyve16	Q80U44	1383	1	1	-0.91683	0.000521064	0.00241036	Downregulated	12.5547	12.2724	12.2795	12.3543	11.8628	12.1927	12.2354	12.4457	11.9833	10.2063	11.8461	11.1917	11.6392	11.8447	11.6232	10.5286	Zinc finger FYVE domain-containing protein 16	EYVDICWVDSEERKNKGVISSVDGMSVEGFP
Eif4g2	Q62448-2;Q62448	41	0.998529	1	-0.913912	0.000945652	0.00371701	Downregulated	10.7811	10.2801	11.1028	11.7112	11.0746	10.609	11.0676	10.4928	10.2569	9.94193	NA	9.32035	9.77804	10.8183	9.74027	NA	Eukaryotic translation initiation factor 4 gamma 2	PQHYPKTAGNSEFLGKTPGQNAQKWIPARST
Vps13c	Q8BX70-2;Q8BX70-3;Q8BX70	2072	1	1	-0.910964	0.000391829	0.00204957	Downregulated	11.9587	11.9869	12.435	12.5584	12.6468	12.2796	12.3279	12.4506	11.7071	10.8704	10.2921	11.6923	11.63	11.7635	12.2476	11.1532	Vacuolar protein sorting-associated protein 13C	DFFIKAMPQSPENIAKEIQIPSRQTAAGRVK
Trim44	Q9QXA7	270	0.99921	1	-0.908774	0.000110617	0.000800211	Downregulated	10.9337	11.55	11.6265	11.3541	11.4169	11.1473	11.3292	12.0314	11.2556	9.8782	10.2238	10.3367	10.2733	10.3281	10.7267	11.0964	Tripartite motif-containing protein 44	DQMKIFIQQEFKKVQKVIADEEQKALHLVDI
Sqstm1	Q64337-2;Q64337	13	1	1	-0.907443	8.37396e-06	0.000115648	Downregulated	12.9854	13.0237	13.4361	13.1986	12.8971	13.0436	13.5972	13.198	12.3554	11.5376	12.7324	12.1456	12.212	12.6427	12.1937	12.3008	Sequestosome-1	___MASFTVKAYLLGKEEATREIRRFSFCFS
Slc25a46	Q9CQS4	193	0.999568	1	-0.90121	1.54433e-06	3.18225e-05	Downregulated	14.6144	14.9874	14.77	15.0506	14.98	15.0508	15.0993	14.9135	14.4214	13.926	14.0333	13.5492	14.0093	13.8612	14.5525	13.9034	Solute carrier family 25 member 46	GIISEFTPLPREVSHKLNPKQIGEHLLLKCL
Srp14	P16254	43	0.999997	1	-0.89726	7.67292e-09	4.01353e-07	Downregulated	15.9063	15.9492	16.1133	16.1791	15.9302	16.083	16.2759	16.2556	15.2188	15.1915	15.2346	15.0244	15.2325	15.2921	15.2125	15.1081	Signal recognition particle 14 kDa protein;Signal recognition particle 14 kDa protein, N-terminally processed	ITLKKYDGRTKPIPRKSSVEGLEPAENKCLL
Irgm1	Q60766-2;Q60766	254	0.95619	1	-0.894184	1.64268e-06	3.27182e-05	Downregulated	14.4047	13.8918	14.4081	14.186	14.2272	14.338	14.7382	14.2753	13.659	12.997	13.2983	13.7795	13.6525	13.4269	13.2716	13.231	Immunity-related GTPase family M protein 1	IRCCEPLKTLYGTYEKIVGDKVAVWKQRIAN
Marcksl1	P28667	25	1	1	-0.882545	2.04697e-06	3.56907e-05	Downregulated	12.9919	12.8384	13.1199	12.6128	12.5184	12.5849	13.0792	12.4982	12.2243	11.5652	12.063	11.4882	11.9838	11.98	11.8998	11.9792	MARCKS-related protein	RGDVTAEEAAGASPAKANGQENGHVRSNGDL
Laptm5	Q61168	228	1	1	-0.878297	0.000133541	0.000917254	Downregulated	16.6308	16.5679	17.5098	16.736	16.5713	17.158	16.5947	16.3984	16.481	15.1803	15.8394	16.2444	15.6437	15.5808	16.2071	15.9638	Lysosomal-associated transmembrane protein 5	KFLKHMNSAMEDSSSKMFLKVALPSYEEALS
Tbc1d5	Q80XQ2	30	1	1	-0.87105	5.32172e-05	0.000458072	Downregulated	12.9457	13.2069	13.5147	13.8013	13.2963	13.9643	13.8263	13.3498	12.7061	12.0101	12.6165	12.2652	12.5216	13.0142	13.0858	12.7175	TBC1 domain family member 5	EEQEVGIDPLFSYSNKTRGDLSQNGRGSNST
Aph1a	Q8BVF7-2;Q8BVF7	96	1	1	-0.866094	1.73214e-06	3.27182e-05	Downregulated	12.3872	12.4548	13.0801	12.9067	12.7112	12.4646	12.9621	12.6374	12.0461	11.3354	11.8359	11.8587	11.8452	12.0066	11.9653	11.7821	Gamma-secretase subunit APH-1A	LLQEVFRFAYYKLLKKADEGLASLSEDGRSP
Vdac3	Q60931	163	1	1	-0.860828	5.59796e-06	8.27525e-05	Downregulated	15.4073	15.8682	15.8622	15.853	15.9854	15.9461	16.0812	15.8054	15.417	14.6219	14.9078	14.7204	15.0356	14.7122	15.527	14.9804	Voltage-dependent anion-selective channel protein 3	GWLAGYQMSFDTAKSKLSQNNFALGYKAADF
Wwp2	Q9DBH0	17	0.995597	1	-0.859586	0.000803965	0.00337467	Downregulated	11.4103	11.5088	12.0807	11.7007	11.3184	11.555	11.483	11.4705	11.196	11.0477	9.52301	9.89966	11.1648	10.8635	11.109	10.8471	NEDD4-like E3 ubiquitin-protein ligase WWP2	ASASSSRAGVALPFEKSQLTLKVVSAKPKVH
Fam26f	Q8C9E8	216	1	1	-0.857055	1.03376e-05	0.000130177	Downregulated	13.0956	13.3045	13.474	13.3147	13.4276	13.371	13.8805	13.592	12.3945	12.5924	12.5063	11.9416	12.6027	12.8496	13.1134	12.6029	Protein FAM26F	SYLQLKFWEIYWEKEKQILQNQAAENATQLA
Neu3	Q9JMH7	154	1	1	-0.84798	0.000520993	0.00241036	Downregulated	11.6549	12.2169	11.8977	12.2323	12.233	12.4639	12.4495	12.2079	11.6626	11.2309	11.259	10.341	11.1205	11.2641	12.3918	11.3024	Sialidase-3	GEVKDLTEEVIGSEVKRWATFAVGPGHGIQL
Clcn6	O35454	649	0.999955	1	-0.840118	2.53348e-05	0.000261025	Downregulated	12.0034	12.3727	12.434	12.2541	12.2125	12.4785	12.6598	12.4611	11.7839	11.1658	11.8121	11.4361	11.6398	10.7266	11.7986	11.7923	Chloride transport protein 6	FPVVTENRGNEKEFMKGNQLISNNIKFKKSS
H2-K1	P01901;P14428;P03991;P04223	338	0.999844	1	-0.83345	1.96045e-06	3.50818e-05	Downregulated	14.2033	14.5555	14.7521	14.8146	14.4821	14.5042	14.9646	14.7871	13.8689	13.8735	13.7897	13.5584	13.9518	13.9328	14.0315	13.3891	H-2 class I histocompatibility antigen, K-B alpha chain;H-2 class I histocompatibility antigen, K-Q alpha chain;H-2 class I histocompatibility antigen, K-W28 alpha chain;H-2 class I histocompatibility antigen, K-K alpha chain	VVAFVMKMRRRNTGGKGGDYALAPGSQTSDL
Wbp1l	Q8BGW2;Q8BGW2-3;Q8BGW2-4	244	1	1	-0.831212	8.67363e-06	0.000115648	Downregulated	13.0107	12.416	13.1384	13.0535	12.6574	13.2488	13.1107	12.9805	11.8499	11.86	12.1826	12.6303	12.0109	12.2856	12.2387	11.9082	WW domain binding protein 1-like	DSRSERGGVSPDSEDKTPGRHRRFTGDSGIE
	Q6DFW0-2;Q6DFW0	156	1	1	-0.823407	0.000206774	0.00130191	Downregulated	11.7596	11.9395	12.0894	12.1685	11.1908	11.7936	12.4357	11.8921	11.3787	11.8123	11.2364	10.9286	10.6867	10.7724	11.2432	10.6235	Protein C9orf72 homolog	KGRIWMHKERQENVQKIVLEGTERMEDQGQS
Unc93b1	Q8VCW4;Q8VCW4-2	582	1	1	-0.820541	8.99974e-08	2.44793e-06	Downregulated	15.5872	15.5846	15.9099	15.7459	15.5989	15.6335	15.9598	15.7894	15.0211	14.9622	14.8666	14.8974	15.0076	14.9833	14.9236	14.5833	Protein unc-93 homolog B1	PQAGPLGAEPAGPCRKPCPYEQALGGDGPEE
Vdac1	Q60932-2;Q60932	109	0.949567	1	-0.813927	6.926e-06	9.81183e-05	Downregulated	16.3542	16.6081	16.6256	16.5722	16.8788	16.6163	17.0422	16.7256	16.3245	15.6994	15.8478	15.3809	16.0196	15.7458	16.1701	15.7232	Voltage-dependent anion-selective channel protein 1	GLKLTFDSSFSPNTGKKNAKIKTGYKREHIN
Psmd2	Q8VDM4	178	0.992416	1	-0.813042	7.6566e-05	0.000627288	Downregulated	12.6685	11.8919	13.0174	12.6828	12.4404	12.5892	12.1898	12.7839	12.1082	11.5412	11.7722	11.433	11.2197	12.0327	11.6179	12.0348	26S proteasome non-ATPase regulatory subunit 2	AGEVAKEWQELDDAEKAQREPLLTLVKEIVP
Stam	P70297	162	0.996367	1	-0.811413	4.46248e-07	1.0115e-05	Downregulated	13.8002	13.7212	13.8372	14.0712	13.9577	14.059	14.1213	13.8398	13.4391	13.1676	12.885	12.8814	13.2572	13.2232	13.1862	12.8767	Signal transducing adapter molecule 1	SQAAEQAKASPALVAKDPGTVATKKEEEDLA
Raver1	Q9CW46	530	1	1	-0.810836	2.59976e-05	0.000263856	Downregulated	11.9396	12.2197	12.7644	12.4527	12.0854	12.6414	12.6369	12.3481	11.4736	11.0246	11.6663	12.0235	11.6552	11.5895	11.8288	11.34	Ribonucleoprotein PTB-binding 1	YLNLHSLLPSSNLAGKETRGWGGSGRGRRPA
Rftn1	Q6A0D4	481	0.999987	1	-0.809164	5.16337e-08	1.52656e-06	Downregulated	14.0621	13.7422	14.0717	13.985	13.8175	13.783	13.9768	14.0034	13.0775	13.1876	12.911	13.1533	13.271	13.2298	13.1485	12.9897	Raftlin	GKLSASNKQQAEENEKNLEDQFSKAGDVGNC
Dnajb6	O54946-2;O54946	60	0.967715	1	-0.805093	0.000915165	0.00361809	Downregulated	10.2984	10.5779	10.1334	10.9653	10.6311	11.273	NA	10.2232	9.59474	NA	10.1909	9.45455	10.2555	9.68641	9.50349	NA	DnaJ homolog subfamily B member 6	KFKQVAEAYEVLSDAKKRDIYDKYGKEGLNG
H2-K1	P04223-2	338	0.999844	1	-0.775638	1.27629e-06	2.79961e-05	Downregulated	14.6384	14.9937	15.1589	15.1538	14.95	14.9789	15.3506	15.1841	14.2825	14.2218	14.3215	14.0706	14.4502	14.3754	14.4708	14.0104	H-2 class I histocompatibility antigen, K-K alpha chain	VVAFVMKMRRRNTGGKGGDYALAPGSQTSDL
Atp11a	P98197	680	0.999563	1	-0.775291	6.00311e-05	0.000510264	Downregulated	11.823	12.0616	11.6116	12.3418	11.4224	11.754	11.9265	11.4774	11.2016	10.7894	10.8907	11.4189	10.4343	11.209	11.0845	11.1877	Probable phospholipid-transporting ATPase IH	DRLQEKAADTIEALQKAGIKVWVLTGDKMET
Nbr1	P97432	173	1	1	-0.773376	8.49347e-05	0.000668185	Downregulated	13.3757	12.887	13.6564	13.6854	13.4226	13.3848	13.734	13.8448	12.6451	12.3124	12.8092	12.9032	13.1593	13.0989	12.6485	12.2272	Next to BRCA1 gene 1 protein	YLEMFREQVVKETVEKLEQRLQEKLVLQKPL
Ap3b1	Q9Z1T1	659	0.998408	1	-0.771302	4.27991e-06	6.76824e-05	Downregulated	13.3147	12.9824	13.5994	13.6209	13.4647	13.6858	13.5479	13.779	12.5615	12.84	12.9666	12.4549	12.8521	12.5104	12.8223	12.8166	AP-3 complex subunit beta-1	APDPSVRNVEVIESAKEWTPLGKTKKEKPMK
Lrrk1	Q3UHC2-2;Q3UHC2	324	1	1	-0.765672	4.64454e-05	0.000424826	Downregulated	12.4142	12.5199	12.604	13.0047	12.6756	12.8165	12.8362	12.6828	11.6212	11.9219	11.999	12.3604	11.9776	12.3744	11.9365	11.2375	Leucine-rich repeat serine/threonine-protein kinase 1	WVPRHGGDIIVIGLEKDSGAQRGRVIAVLKA
Bnip2	O54940	112	0.999896	1	-0.763873	0.000539533	0.00244588	Downregulated	11.0837	11.2333	11.9072	11.3509	12.0344	12.0114	11.5531	11.5631	10.6724	10.8912	9.98385	11.1436	10.6212	10.7751	11.2989	11.2399	BCL2/adenovirus E1B 19 kDa protein-interacting protein 2	WEDDLPKPKTTEVIRKGSITEYTATEEKGDG
Stard3	Q61542	3	1	1	-0.742596	6.10546e-05	0.000512557	Downregulated	13.1314	13.6198	13.3229	13.3775	13.444	13.5674	13.7613	13.3714	13.2604	12.486	12.7617	12.4183	12.5574	12.6574	13.2311	12.2825	StAR-related lipid transfer protein 3	_____________MSKRPGDLACDLERSLPA
Khdrbs1	Q60749	194	0.998879	1	-0.738771	0.000303361	0.00171905	Downregulated	11.7904	11.899	11.8973	11.7872	12.0448	12.1289	11.9841	12.137	11.0677	10.6493	10.8957	11.2116	11.8125	12.0719	10.9781	11.0718	KH domain-containing, RNA-binding, signal transduction-associated protein 1	PQGNTIKRLQEETGAKISVLGKGSMRDKAKE
Iap	P03975	363	1	1	-0.73135	0.0221368	0.0493542	Downregulated	9.66151	11.3246	10.3745	10.9949	10.3049	10.5293	10.2556	10.7444	10.157	9.8513	NA	NA	NA	NA	9.36886	NA	IgE-binding protein	PGRRSRAGETTGQLTKIIQGPQESFSDFVAR
Clcn7	O70496	792	1	1	-0.725017	1.7273e-06	3.27182e-05	Downregulated	15.2782	15.5657	15.5223	15.6096	15.4962	15.5848	15.9319	15.6629	15.116	14.7778	14.8397	14.6162	14.8352	14.843	15.078	14.7456	H(+)/Cl(-) exchange transporter 7	VGLVTRKDLARYRLGKGGLEELSLAQT____
Slc38a1	Q8K2P7;Q8K2P7-2;Q8K2P7-3	60	1	1	-0.724566	0.000117562	0.000841494	Downregulated	16.2052	16.1763	16.9324	16.2735	16.1103	16.5868	16.1067	16.0126	15.9448	15.0458	15.7044	15.8938	15.3951	15.3402	15.72	15.5632	Sodium-coupled neutral amino acid transporter 1	SDRESRRSLTNSHLEKRKCDEYIPGTTSLGM
Ldlr	P35951	832	1	1	-0.716685	0.000322115	0.0017954	Downregulated	12.5739	13.0536	12.7711	12.8107	12.914	12.9016	13.089	12.6337	12.1055	11.8347	12.7728	11.6865	11.5881	11.92	12.4836	12.6228	Low-density lipoprotein receptor	LKNINSINFDNPVYQKTTEDELHICRSQDGY
Tgtp1	Q62293;Q3T9E4	84	0.999983	1	-0.713202	1.41431e-06	3.00541e-05	Downregulated	15.2704	15.2569	15.5065	15.6982	15.2277	15.5329	15.6243	15.5619	14.9201	14.748	14.7927	14.8672	14.5726	14.8598	14.6785	14.5342		KSTFINTLRGVGHEEKGAAPTGAIETTMKRT
Stx7	O70439	138	0.951835	1	-0.707538	1.31195e-05	0.000159309	Downregulated	13.0384	13.0449	13.504	13.3116	13.4695	13.0799	13.4345	13.2668	12.4529	12.2034	12.7175	12.8322	12.2069	12.7879	12.6198	12.6686	Syntaxin-7	RASSRVSGGFPEDSSKEKNLVSWESQTQPQV
Itga4	Q00651	1017	1	1	-0.703195	0.000442186	0.00213253	Downregulated	13.5336	14.4182	14.123	14.0301	14.2759	14.2608	14.5872	14.1493	14.0658	13.3501	13.2687	13.3004	13.2586	13.1275	14.0872	13.2942	Integrin alpha-4	ISCVMWKAGFFKRQYKSILQEENRRDSWSYV
Slc39a14	Q75N73-3;Q75N73	264	1	1	-0.701979	1.80678e-06	3.32058e-05	Downregulated	14.8439	14.741	15.074	15.0438	14.6791	14.9679	15.1139	15.0207	14.5599	14.1846	14.0528	14.1898	14.3518	14.2786	14.0571	14.1938	Zinc transporter ZIP14	HHGHNHFTSETLPSKKDQEEGVTEKLQNGDL
Slc16a10	Q3U9N9;Q3U9N9-2	258	1	1	-0.70074	3.00407e-05	0.000300407	Downregulated	15.1588	14.8082	15.2925	15.1489	15.0493	14.9325	15.1808	15.167	14.7542	14.3829	14.7767	14.163	14.2214	14.55	14.4221	13.8619	Monocarboxylate transporter 10	LAGFTYRPLVPSTKEKESGGSRSSFFSRRKL
Slc12a4	Q9JIS8	97	1	1	-0.699614	1.37706e-05	0.000164281	Downregulated	14.0349	13.7216	14.3589	14.2178	13.9378	13.9834	14	13.9777	13.1991	12.8811	13.4153	13.7052	13.3065	13.5563	13.3052	13.2666	Solute carrier family 12 member 4	LLGKLVSYTNLTQGAKEHEEAESGEGGRRRA
Laptm5	Q61168	247	1	1	-0.698179	0.000131381	0.000917254	Downregulated	13.7492	13.3465	14.0283	13.7495	13.2906	13.5926	13.7577	13.817	12.9085	12.352	12.9398	13.2899	13.3662	13.1838	12.667	13.0388	Lysosomal-associated transmembrane protein 5	KVALPSYEEALSLPPKTPEGDPAPPPYSEV_
Ubqln2	Q9QZM0	43	1	1	-0.697679	2.11678e-05	0.000235969	Downregulated	12.5249	12.6227	12.8903	13.1247	12.3329	12.5133	12.8935	12.5508	12.037	11.8448	12.0902	11.9998	11.7396	12.3323	11.7596	12.0684	Ubiquilin-2	AEPKIIKVTVKTPKEKEEFAVPENSTVQQFK
Irgm1	Q60766-2;Q60766	273	1	1	-0.688832	0.00339335	0.0106828	Downregulated	12.9296	13.4435	13.2852	13.211	13.2207	13.5248	14.0042	13.25	13.122	12.5534	12.3949	11.785	12.6461	12.4989	13.7009	12.6572	Immunity-related GTPase family M protein 1	DKVAVWKQRIANESLKNSLGVRDDDNMGECL
Ubap1	Q8BH48-2;Q8BH48	177	1	1	-0.68413	0.000193211	0.00123947	Downregulated	15.3874	14.9974	15.6592	15.5103	15.3005	15.4001	15.4467	15.4836	14.5568	14.3053	14.7453	15.4771	14.8167	14.9453	14.5012	14.3644	Ubiquitin-associated protein 1	EEDPFDNLELKTIDEKEELRNILVGTTGPIM
H2-K1	P01901;P14428;P03991;P04223	359	1	1	-0.683028	0.00247917	0.0082639	Downregulated	10.869	10.91	10.9272	11.5379	10.9826	11.2552	11.8438	10.8881	10.9016	10.6437	NA	10.0438	NA	NA	10.2182	10.5361	H-2 class I histocompatibility antigen, K-B alpha chain;H-2 class I histocompatibility antigen, K-Q alpha chain;H-2 class I histocompatibility antigen, K-W28 alpha chain;H-2 class I histocompatibility antigen, K-K alpha chain	LAPGSQTSDLSLPDCKVMVHDPHSLA_____
Vdac3	Q60931	109	0.853755	1	-0.682804	4.68558e-05	0.000424826	Downregulated	14.5167	15.0004	15.2027	15.0249	14.9532	15.1024	15.2892	15.0499	14.5664	13.898	14.4312	14.2285	14.4719	14.2128	14.7321	14.136	Voltage-dependent anion-selective channel protein 3	GLKLTLDTIFVPNTGKKSGKLKASYRRDCFS
Vdac2	Q60930	121	0.893712	1	-0.682585	8.58082e-05	0.000668185	Downregulated	15.6015	15.8705	16.024	15.9797	15.9737	15.8763	16.3183	15.982	15.5603	14.9354	15.171	14.7814	15.4625	15.3968	15.7389	15.1192	Voltage-dependent anion-selective channel protein 2	GLKLTFDTTFSPNTGKKSGKIKSAYKRECIN
Tax1bp1	Q3UKC1	579	0.999215	1	-0.679983	0.00287811	0.00936418	Downregulated	11.3812	11.7432	12.4563	12.0897	11.7877	12.4523	12.4777	11.8681	11.3218	11.4056	11.6266	11.1506	10.6166	11.6651	12.0969	10.9331	Tax1-binding protein 1 homolog	MELKWKEQVKIAENVKLELAEVEDNYKVQLA
Rad23b	P54728	51	0.999957	1	-0.678878	2.19514e-05	0.000236936	Downregulated	12.1055	11.7834	12.4138	12.1182	12.1149	11.8652	12.5272	12.4618	11.2905	11.4676	11.5368	11.7466	11.5573	11.6239	11.4341	11.3025	UV excision repair protein RAD23 homolog B	KDAFPVAGQKLIYAGKILSDDTALKEYKIDE
Iigp1	Q9QZ85	101	1	1	-0.677542	0.00551409	0.0159557	Downregulated	NA	10.0662	10.3318	10.5582	10.9294	9.8921	10.4161	10.6864	9.34239	NA	10.6296	9.77772	9.29032	9.76714	NA	9.59634	Interferon-inducible GTPase 1	INTLRGIGNEEEGAAKTGVVEVTMERHPYKH
Zc3hav1	Q3UPF5-2;Q3UPF5	434	1	1	-0.675543	0.000282974	0.00161777	Downregulated	12.6587	12.7508	13.4907	13.3769	12.6612	13.0668	13.1258	13.2414	12.8568	11.8454	12.3078	12.2826	12.5123	12.1879	12.5652	12.41	Zinc finger CCCH-type antiviral protein 1	LEEMILSSNHQKSVAKTQDPQTAGRITDSGQ
Klrg2	Q3UM83	40	1	1	-0.660532	1.61487e-05	0.000186121	Downregulated	12.6054	12.1678	12.7621	12.3844	12.0449	12.6499	12.4299	12.44	11.9549	11.7229	11.8171	11.7013	11.9782	11.8607	11.5438	11.6214	Killer cell lectin-like receptor subfamily G member 2	TGWEEPDAQPQELPEKSPSPALSGSPRVPPL
Slc3a2	P10852;P10852-2	53	0.999989	1	-0.655573	0.000849877	0.00345235	Downregulated	13.0778	13.6395	13.818	13.774	13.6873	13.343	14.0498	13.4614	13.2705	12.7471	12.7268	12.4775	12.8338	12.707	13.6558	13.1876	4F2 cell-surface antigen heavy chain	LVKIKVAEDETEAGVKFTGLSKEELLKVAGS
Tgtp1	Q62293;Q3T9E4	47	1	1	-0.655033	2.09828e-05	0.000235969	Downregulated	13.6623	13.5831	13.9825	13.8395	13.5209	13.5404	13.7368	13.7685	13.2561	12.706	13.3801	13.2893	13.0952	12.7806	12.97	12.9164		YIEENKLQKAVSVIEKVLRDIESAPLHIAVT
Tax1bp1	Q3UKC1	598	1	1	-0.65426	0.000398405	0.00205283	Downregulated	10.6269	10.5538	10.7713	10.866	10.7495	10.8329	10.8138	11.0397	10.0094	10.3515	10.1639	10.4873	10.7616	9.8366	9.41437	9.99506	Tax1-binding protein 1 homolog	AEVEDNYKVQLAEKEKEINGLASYLENLSRE
Csf1r	P09581	572	1	1	-0.652624	0.000824041	0.00341675	Downregulated	11.9202	12.1337	12.1237	11.9833	11.8465	11.7772	12.2073	11.9586	11.7912	11.0727	11.2765	10.8445	10.8751	11.057	12.0432	11.7692	Macrophage colony-stimulating factor 1 receptor	NSYTFIDPTQLPYNEKWEFPRNNLQFGKTLG
Tax1bp1	Q3UKC1	536	0.994301	1	-0.64671	3.22736e-05	0.000318059	Downregulated	12.2488	12.8852	12.787	12.7435	12.5127	12.613	12.6657	12.586	11.8591	11.8936	12.2826	12.388	11.9279	11.9377	11.6632	11.9161	Tax1-binding protein 1 homolog	STKDHVCEMTKEIAEKIEKYNKCKQLLQDEK
Rps3	P62908	62	1	1	-0.6455	1.01068e-05	0.000129672	Downregulated	12.6586	12.0731	12.6181	12.4884	12.5803	12.6093	12.4963	12.4781	11.9085	11.7043	11.9996	11.6524	12.0874	12.041	11.7698	11.6753	40S ribosomal protein S3	EIIILATRTQNVLGEKGRRIRELTAVVQKRF
Spg20	Q8R1X6;Q8R1X6-2	125	1	1	-0.63953	9.76465e-06	0.000127692	Downregulated	13.5547	13.6977	13.9597	13.8283	13.7803	13.8049	14.1744	14.0137	13.3752	13.1181	13.3264	13.2236	12.9723	13.4344	13.1448	13.1028	Spartin	VPKLYPEFPPKDACKKSPEQESVSTAPQRAE
Lsm14b	Q8CGC4	340	1	1	-0.631925	5.06386e-06	7.82597e-05	Downregulated	13.857	14.0382	14.0866	14.1459	13.9095	14.173	14.165	13.9601	13.6299	13.213	13.4222	13.391	13.2464	13.4205	13.7005	13.2563	Protein LSM14 homolog B	ELKTSSRRTTWAEERKLNTETFGVSGRFLRG
Ubc;Ubb;Uba52;Rps27a	P0CG50;P0CG49;P62984;P62983	63	1	1	-0.631763	0.000219256	0.0013554	Downregulated	20.8925	20.5666	21.4084	20.9174	20.6905	20.9934	20.6141	20.7681	20.2943	19.6592	20.2774	20.6784	20.1715	20.2024	20.2724	20.2412	Polyubiquitin-C;Ubiquitin;Ubiquitin-related 1;Ubiquitin-related 2;Polyubiquitin-B;Ubiquitin;Ubiquitin-60S ribosomal protein L40;Ubiquitin;60S ribosomal protein L40;Ubiquitin-40S ribosomal protein S27a;Ubiquitin;40S ribosomal protein S27a	KQLEDGRTLSDYNIQKESTLHLVLRLRGGAK;KQLEDGRTLSDYNIQKESTLHLVLRLRGGMQ
Slc12a4	Q9JIS8	979	1	1	-0.631685	0.000269927	0.00158338	Downregulated	12.9851	12.3011	13.0573	12.9924	12.8211	12.7937	13.1123	12.5889	11.8052	12.1366	12.3324	12.3391	11.7759	12.6321	12.2251	12.352	Solute carrier family 12 member 4	SLYSDEEEESVAGADKIQMTWTRDKYMAEPW
Mtch2	Q791V5	100	0.999994	1	-0.631473	0.000503247	0.00237644	Downregulated	13.2674	12.9268	13.5963	13.5433	12.8975	13.4642	13.4079	13.3518	12.9154	12.0612	12.9208	12.8167	12.9578	12.9474	12.4113	12.3729	Mitochondrial carrier homolog 2	TVVHGKVLQYYQESEKPEELGSVTVQKEYSS
Il17ra	Q60943	435	0.999999	1	-0.629176	5.13579e-05	0.000447735	Downregulated	14.3314	14.0911	14.4172	14.3651	14.2466	14.1862	14.378	14.2991	13.8568	13.518	14.0422	13.4414	13.6965	13.8834	13.7215	13.1214	Interleukin-17 receptor A	QVISEVGVMTWVSRQKQEMVESNSKIIILCS
Itm2b	O89051	39	1	1	-0.627727	0.00433694	0.0129917	Downregulated	12.1972	12.5769	12.0559	12.5219	12.4468	12.4955	12.4138	12.4242	12.223	12.0873	11.5661	11.1272	11.5608	11.9769	12.6271	10.9419	Integral membrane protein 2B;BRI2, membrane form;BRI2 intracellular domain;BRI2C, soluble form;Bri23 peptide	EEALIVPPDAVAVDCKDPGDVVPVGQRRAWC
Slc11a1	P41251	5	1	1	-0.62736	0.00152811	0.00561684	Downregulated	11.1631	11.3102	11.9841	11.7968	11.5139	11.7066	11.9653	11.9316	10.7087	10.6834	10.9644	10.8311	11.468	11.5777	11.4783	10.641	Natural resistance-associated macrophage protein 1	___________MISDKSPPRLSRPSYGSISS
Scarb1	Q61009	484	0.99997	1	-0.62632	8.59044e-06	0.000115648	Downregulated	14.6145	14.5594	14.8626	14.8202	14.6144	14.5919	14.9234	14.784	14.1912	13.7728	14.0033	14.2787	14.3024	14.229	14.0106	13.9718	Scavenger receptor class B member 1	KCFLFWSGSKKGSQDKEAIQAYSESLMSPAA
Scarb1	Q61009	508	1	1	-0.625236	0.000254411	0.00153097	Downregulated	14.7389	15.0318	14.8028	14.7571	14.9786	14.9447	15.2363	14.7636	14.6282	14.1447	14.1057	13.768	14.284	14.1596	14.9106	14.251	Scavenger receptor class B member 1	SLMSPAAKGTVLQEAKL______________
Tmem59	Q9QY73	315	1	1	-0.623331	0.000354364	0.00191858	Downregulated	18.1844	18.4914	18.5926	18.4556	18.4752	18.6352	18.7101	18.3556	18.2016	17.3865	17.7677	17.4786	17.9232	17.7136	18.5199	17.9222	Transmembrane protein 59	RSQTEEHEEAGPLPTKVNLAHSEI_______
Rab1A;Rab1b	P62821;Q9D1G1	119	1	1	-0.622036	1.58891e-05	0.000186121	Downregulated	15.1784	15.1923	15.4573	15.2169	15.1915	15.3573	15.1907	15.1736	14.8442	14.3714	14.7533	14.6222	14.6617	14.7112	14.8348	14.1829	Ras-related protein Rab-1A;Ras-related protein Rab-1B	QWLQEIDRYASENVNKLLVGNKCDLTTKKVV;QWLQEIDRYASENVNKLLVGNKSDLTTKKVV
Slc38a2	Q8CFE6	59	0.805817	1	-0.618462	4.98805e-05	0.000444975	Downregulated	16.6833	16.9054	16.9717	16.647	16.9261	16.9989	17.0511	16.8128	16.5455	16.4354	15.7454	16.0187	16.3144	16.1858	16.4194	16.3841	Sodium-coupled neutral amino acid transporter 2	VDPENQNFLLESNLGKKKYETDFHPGTTSFG
Mfn1	Q811U4	447	1	1	-0.615416	0.00124841	0.0047692	Downregulated	12.2356	11.7174	12.1203	11.3315	11.9086	11.8514	11.6275	11.6612	11.1947	11.1667	11.1445	11.9251	10.6315	11.1107	10.8936	11.4633	Mitofusin-1	HPTPSVLKVYKSELNKHIEDGMGRNLADRCT
Chic2	Q9D9G3	117	1	1	-0.613465	0.000132462	0.000917254	Downregulated	13.9731	13.9818	14.3452	14.3306	14.0255	14.1741	14.4637	14.314	13.6589	13.1027	13.799	13.7292	13.9723	13.7211	13.3364	13.3809	Cysteine-rich hydrophobic domain-containing protein 2	WPVICLSKRTRRSIEKLLEWENNRLYHKLCL
Slc38a2	Q8CFE6	38	1	1	-0.612873	0.000514875	0.00241036	Downregulated	16.0707	16.4921	16.4342	16.3694	16.3969	16.5445	16.7301	16.3668	16.1885	15.4904	15.6674	15.3641	15.9169	15.6251	16.4924	15.7568	Sodium-coupled neutral amino acid transporter 2	NSDFNYSYPTKQAALKSHYADVDPENQNFLL
Itm2b	O89051	3	0.999959	1	-0.61054	0.000424373	0.00210493	Downregulated	14.4272	14.6742	14.7861	14.7691	14.5356	14.7616	15.0646	14.5569	14.454	13.5567	14.062	13.6958	14.3051	14.0399	14.582	13.9954	Integral membrane protein 2B;BRI2, membrane form;BRI2 intracellular domain;BRI2C, soluble form;Bri23 peptide	_____________MVKVTFNSALAQKEAKKD
Tlr7	P58681	1047	1	1	-0.60943	0.00199024	0.00683517	Downregulated	14.2882	14.673	14.749	14.7454	14.5821	14.7219	14.6703	14.2365	14.5979	13.344	13.6628	13.5904	13.8782	13.9292	14.6328	14.1558	Toll-like receptor 7	NALTTDNHVAYSQMFKETV____________
Jak1	P52332	249	0.999939	1	-0.602101	0.0017601	0.00626633	Downregulated	13.5111	13.6855	13.6276	13.7318	13.6288	13.7531	14.1443	13.4108	13.7174	13.0139	13.1948	12.2805	13.2777	12.8212	13.4712	12.8998	Tyrosine-protein kinase JAK1	LLTRMRINNVFKDFLKEFNNKTICDSSVHDL
Adam8	Q05910	820	0.999744	1	-0.60131	0.00136821	0.00514024	Downregulated	13.365	13.9859	14.1937	14.1002	13.5882	14.2098	14.0246	13.9676	13.5941	13.0123	13.4101	13.0278	13.2456	12.9521	14.0433	13.3392	Disintegrin and metalloproteinase domain-containing protein 8	VPGATQGAGEPKVALKVPIQKR_________
Slc38a2	Q8CFE6	140	0.998399	1	-0.600179	0.000430272	0.00210493	Downregulated	12.8998	12.9512	13.161	13.0403	13.0142	13.0015	13.2299	12.5171	12.3788	11.9011	12.503	12.0572	12.173	12.6334	12.9403	12.4267	Sodium-coupled neutral amino acid transporter 2	TANEGGSLLYEQLGHKAYGLAGKLAASGSIT
Fcgr4	A0A0B4J1G0	239	0.999693	1	0.417902	0.0178905	0.0415205	No significant	16.1995	15.2579	16.5477	15.8577	15.7107	15.8127	15.9604	15.9496	16.0618	15.7907	16.3666	16.5051	16.4981	16.7387	16.3226	16.3557		VRRGLQSPVADYEEPKIQWSKEPQDK_____
Plxnb2	B2RXS4	1239	1	1	0.403895	0.0388538	0.0778842	No significant	13.5122	13.7914	13.9762	13.4007	13.5265	13.7314	13.7465	13.5	13.8911	13.2839	13.8857	13.5418	14.3382	14.4046	14.9116	14.1592	Plexin-B2	YWRKSQQAEREYEKIKSQLEGLEESVRDRCK
Tnf	P06804	20	1	1	-0.0230746	0.886894	0.927827	No significant	12.6482	13.047	13.0189	12.7409	12.5935	12.8207	13.0095	12.8749	12.6423	12.059	13.0289	12.3204	13.1903	13.0444	13.2196	13.0642	Tumor necrosis factor;Tumor necrosis factor, membrane form;Intracellular domain 1;Intracellular domain 2;C-domain 1;C-domain 2;Tumor necrosis factor, soluble form	SMIRDVELAEEALPQKMGGFQNSRRCLCLSL
Fcgr2	P08101-3;P08101	239	1	1	0.425836	0.00402435	0.0121684	No significant	16.1503	15.5732	16.593	15.7894	15.9925	15.856	16.0921	15.901	16.2013	16.1221	16.4443	16.4716	16.5004	16.5262	16.6568	16.4315	Low affinity immunoglobulin gamma Fc region receptor II	AAIVIILVSLVYLKKKQVPALPGNPDHREMG
Fcgr2	P08101-3;P08101;P08101-2	266	1	1	-0.0604691	0.871247	0.915684	No significant	11.067	9.67633	11.6693	11.5524	NA	11.0121	11.1141	10.4268	11.28	9.82558	11.7688	11.8639	9.57688	11.4332	9.93238	11.2848	Low affinity immunoglobulin gamma Fc region receptor II	AAKTEAENTITYSLLKHPEALDEETEHDYQN
Fcgr2	P08101-2	238	0.876783	1	0.457383	0.00610048	0.017213	No significant	14.8593	14.2272	15.2434	14.6281	14.5208	14.488	14.708	14.811	14.7409	14.6972	15.1183	15.2731	15.3822	15.4761	15.3894	15.0676	Low affinity immunoglobulin gamma Fc region receptor II	VAAIVIILVSLVYLKKKQVPDNPPDLEEAAK
Fcgr2	P08101-2	239	1	1	0.518497	0.00219415	0.00746012	No significant	15.4638	15.0234	15.9666	15.3664	15.184	15.3324	15.5803	15.3014	15.6342	15.367	15.9148	15.8953	16.261	16.122	16.2441	15.928	Low affinity immunoglobulin gamma Fc region receptor II	AAIVIILVSLVYLKKKQVPDNPPDLEEAAKT
Hck	P08103-2;P08103	17	0.99986	1	-0.0691036	0.599019	0.695108	No significant	12.2429	11.8207	12.1511	12.1227	12.0435	12.2098	12.2996	12.1882	12.0179	11.5632	12.0227	11.9852	12.411	11.9161	12.5786	12.0309	Tyrosine-protein kinase HCK	GCVKSRFLRDGSKASKTEPSANQKGPVYVPD
Hck	P08103-2;P08103	25	0.999998	1	-0.284045	0.0626708	0.117475	No significant	14.0236	14.4132	14.2069	14.1756	14.0092	14.2177	14.4107	14.1413	14.094	13.3099	13.9026	13.6129	13.9931	13.9156	14.6068	13.8909	Tyrosine-protein kinase HCK	RDGSKASKTEPSANQKGPVYVPDPTSSSKLG
Bahcc1	Q3UHR0	1730	1	2	-0.1863	0.369678	0.492904	No significant	11.2759	10.6868	11.8892	11.346	11.768	11.4111	11.6862	11.5566	11.7104	11.298	11.1461	11.2389	11.4648	11.4252	11.7104	10.1356	BAH and coiled-coil domain-containing protein 1	GLLGACRLSSPEGEVKIKRRTVKTKVGAKLE
Bahcc1	Q3UHR0	1732	1	2	-0.1863	0.369678	0.492904	No significant	11.2759	10.6868	11.8892	11.346	11.768	11.4111	11.6862	11.5566	11.7104	11.298	11.1461	11.2389	11.4648	11.4252	11.7104	10.1356	BAH and coiled-coil domain-containing protein 1	LGACRLSSPEGEVKIKRRTVKTKVGAKLERA
Fcgr3	P08508	254	0.999991	1	0.0791801	0.687969	0.771979	No significant	10.9998	10.7947	11.8117	11.1006	11.3601	11.205	11.1276	11.6462	11.248	10.4126	11.2619	11.3888	11.902	11.9571	11.4655	11.0432	Low affinity immunoglobulin gamma Fc region receptor III	LQTPREYWRKSLSIRKHQAPQDK________
Hist1h2ah;Hist1h2af;Hist3h2a;H2afj;Hist1h2ak	C0HKE9;C0HKE8;C0HKE7;C0HKE6;C0HKE5;C0HKE4;C0HKE3;C0HKE2;C0HKE1;Q8CGP6;Q8CGP5;Q8BFU2;Q8R1M2;Q8CGP7	96	1	1	0.270019	0.107253	0.180525	No significant	15.204	14.2989	15.3672	14.9479	14.8157	14.7378	15.1159	14.6842	14.7786	14.5969	15.4614	15.3627	15.4532	15.3552	15.1643	15.1594	Histone H2A type 1-H;Histone H2A type 1-F;Histone H2A type 3;Histone H2A.J;Histone H2A type 1-K	PRHLQLAIRNDEELNKLLGRVTIAQGGVLPN
Gnai2;Gnai1	P08752;B2RSH2	29	1	1	-0.129904	0.315479	0.435144	No significant	15.7617	15.3185	16.1179	15.8843	15.525	15.7794	16.0446	15.6347	15.6055	15.4613	15.7525	15.7341	15.8473	15.8361	15.4789	15.3111	Guanine nucleotide-binding protein G(i) subunit alpha-2;Guanine nucleotide-binding protein G(i) subunit alpha-1	ERSKMIDKNLREDGEKAAREVKLLLLGAGES
Itgb1	P09055	774	0.999997	1	-0.115906	0.485896	0.606256	No significant	13.7851	14.0998	14.0295	13.797	14.1004	13.9437	14.1246	13.9517	13.899	13.3207	13.8124	13.2111	13.8606	14.0474	14.6849	14.0686	Integrin beta-1	DRREFAKFEKEKMNAKWDTGENPIYKSAVTT
Itgb1	P09055	784	0.999486	1	0.178757	0.283554	0.403382	No significant	11.2158	11.1373	11.703	11.9782	11.282	11.6314	11.6708	11.686	11.6709	11.119	11.8681	11.6847	12.2219	11.7996	12.0896	11.2808	Integrin beta-1	EKMNAKWDTGENPIYKSAVTTVVNPKYEGK_
Itgb1	P09055	794	0.999099	1	-0.142646	0.29797	0.416982	No significant	15.2198	14.6194	15.5667	15.2147	15.1115	14.7943	15.1575	15.1118	14.8466	14.6563	15.1426	15.1634	15.0109	15.2553	14.7277	14.8517	Integrin beta-1	ENPIYKSAVTTVVNPKYEGK___________
Csf1r	P09581	810	1	1	0.0682133	0.716895	0.797854	No significant	10.8597	11.794	11.4546	10.8929	11.3909	11.9102	12.0684	11.3931	11.5163	11.1167	11.578	11.2253	11.4128	11.5163	12.2577	11.6863	Macrophage colony-stimulating factor 1 receptor	FGLARDIMNDSNYVVKGNARLPVKWMAPESI
Csf1r	P09581	676	0.999998	1	-0.358581	0.00898801	0.0235979	No significant	12.1577	12.3996	12.5776	12.4598	12.4148	12.4164	12.5264	12.4317	12.2408	11.8066	12.1386	11.9205	12.263	12.5231	12.0387	11.584	Macrophage colony-stimulating factor 1 receptor	TEYCCYGDLLNFLRRKAEAMLGPSLSPGQDS
Csf1r	P09581	584	0.999935	1	-0.395796	0.0036577	0.0113573	No significant	14.8233	14.9666	15.2943	14.959	15.1687	15.2647	15.2776	14.9149	14.8585	14.3315	14.7303	14.5908	14.6799	14.4508	15.0929	14.7681	Macrophage colony-stimulating factor 1 receptor	YNEKWEFPRNNLQFGKTLGAGAFGKVVEATA
Csf1r	P09581	604	0.999978	1	-0.58325	0.034333	0.0698995	No significant	9.96708	9.95862	9.74886	11.3663	10.9893	10.5123	11.3078	9.83881	9.79752	9.62419	9.84872	9.76505	NA	10.0614	NA	10.1706	Macrophage colony-stimulating factor 1 receptor	GAFGKVVEATAFGLGKEDAVLKVAVKMLKST
Hist1h2ah;Hist1h2af;Hist3h2a;H2afj;Hist1h2ak	C0HKE9;C0HKE8;C0HKE7;C0HKE6;C0HKE5;C0HKE4;C0HKE3;C0HKE2;C0HKE1;Q8CGP6;Q8CGP5;Q8BFU2;Q8R1M2;Q8CGP7	119	0.802112	1	0.0680877	0.589717	0.687835	No significant	14.8441	14.8161	15.2613	15.1846	14.9965	15.1329	15.1307	15.0467	14.9202	14.5535	15.1686	15.4142	15.3203	15.3401	15.1837	15.0572	Histone H2A type 1-H;Histone H2A type 1-F;Histone H2A type 3;Histone H2A.J;Histone H2A type 1-K	AQGGVLPNIQAVLLPKKTESHHKAKGK____;AQGGVLPNIQAVLLPKKTETHHKAKGK____
Ubc;Ubb;Uba52;Rps27a	P0CG50;P0CG49;P62984;P62983	33	1	1	-0.0727307	0.596243	0.693069	No significant	14.7122	14.2101	15.1306	14.7816	14.2479	14.619	14.7096	14.8879	14.4855	14.291	14.638	14.8995	14.5848	14.8185	14.4337	14.5662	Polyubiquitin-C;Ubiquitin;Ubiquitin-related 1;Ubiquitin-related 2;Polyubiquitin-B;Ubiquitin;Ubiquitin-60S ribosomal protein L40;Ubiquitin;60S ribosomal protein L40;Ubiquitin-40S ribosomal protein S27a;Ubiquitin;40S ribosomal protein S27a	EPSDTIENVKAKIQDKEGIPPDQQRLIFAGK
Ubc;Ubb	P0CG50;P0CG49	82	0.999061	1	0.0844445	0.630222	0.723904	No significant	13.9419	14.3355	14.6279	14.0104	14.4195	14.5366	14.3826	14.0347	14.5378	13.6666	14.3063	14.1511	14.3502	14.2795	15.2635	14.4097	Polyubiquitin-C;Ubiquitin;Ubiquitin-related 1;Ubiquitin-related 2;Polyubiquitin-B;Ubiquitin	LHLVLRLRGGMQIFVKTLTGKTITLEVEPSD
Ubc;Ubb;Uba52;Rps27a	P0CG50;P0CG49;P62984;P62983	48	1	1	-0.34793	0.0118339	0.0295848	No significant	24.5757	24.8686	24.8378	24.8984	24.9529	24.5829	25.1696	24.6934	24.431	24.3085	24.7444	24.1391	24.6816	24.5787	24.7693	24.1433	Polyubiquitin-C;Ubiquitin;Ubiquitin-related 1;Ubiquitin-related 2;Polyubiquitin-B;Ubiquitin;Ubiquitin-60S ribosomal protein L40;Ubiquitin;60S ribosomal protein L40;Ubiquitin-40S ribosomal protein S27a;Ubiquitin;40S ribosomal protein S27a	KEGIPPDQQRLIFAGKQLEDGRTLSDYNIQK
Ubc;Ubb;Uba52;Rps27a	P0CG50;P0CG49;P62984;P62983	11	1	1	-0.172968	0.134709	0.2181	No significant	17.8621	17.8253	18.1241	17.9372	17.9878	17.9952	18.2018	18.042	17.7783	17.4427	17.7812	17.6409	18.0334	18.0072	18.1427	17.7651	Polyubiquitin-C;Ubiquitin;Ubiquitin-related 1;Ubiquitin-related 2;Polyubiquitin-B;Ubiquitin;Ubiquitin-60S ribosomal protein L40;Ubiquitin;60S ribosomal protein L40;Ubiquitin-40S ribosomal protein S27a;Ubiquitin;40S ribosomal protein S27a	_____MQIFVKTLTGKTITLEVEPSDTIENV
Ubc	P0CG50	695	0.999999	1	-0.0703646	0.69392	0.777373	No significant	NA	11.0899	10.5666	10.4829	10.4986	10.6997	10.5326	10.3228	10.9151	9.9471	10.7949	10.1854	10.6934	10.8327	10.9269	9.93379	Polyubiquitin-C;Ubiquitin;Ubiquitin-related 1;Ubiquitin-related 2	RLRGGMQIFVKTLTGKTITLDVEPSVTTKKV
	P0DP28;P0DP27;P0DP26	22	0.999974	1	-0.285304	0.174578	0.271089	No significant	12.3838	12.0793	12.7172	12.5193	11.9368	12.6637	12.8987	12.6235	12.2634	10.9512	12.6839	12.4607	12.1774	12.5232	12.2753	12.2048		EEQIAEFKEAFSLFDKDGDGTITTKELGTVM
Mndal;Ifi203	D0QMC3;O35368-2;O35368;O35368-3	118	0.999454	1	0.1906	0.474712	0.59784	No significant	10.0902	NA	10.7848	9.65417	9.3706	9.76777	9.06472	NA	10.1357	9.37095	10.1259	9.91889	NA	10.8657	9.79805	9.64003	Myeloid cell nuclear differentiation antigen-like protein;Interferon-activable protein 203	KGQDELSSSESLFINKESYKSVPSSKKKGKA;KGQDELSSSESLFINKESYKSVPSSKKKRKQ
Calml3	P0DP28;P0DP27;P0DP26;Q9D6P8	78	1	1	-0.269053	0.104505	0.177438	No significant	13.0291	12.4129	13.4324	12.8787	12.9893	12.9738	12.9624	13.242	12.4311	12.7002	12.9065	13.1329	12.9844	12.4492	13.0256	12.1383	Calmodulin-like protein 3	TIDFPEFLTMMARKMKDTDSEEEIREAFRVF
Slc3a2	P10852;P10852-2	21	0.999634	1	-0.00479746	0.977841	0.985828	No significant	10.8261	11.228	11.1635	11.839	10.7222	11.0618	11.3425	11.2035	11.8088	11.0814	11.1437	10.8642	11.0697	10.5966	11.5203	11.2637	4F2 cell-surface antigen heavy chain	EVDMKDVELNELEPEKQPMNAADGAAAGEKN
Slc3a2	P10852;P10852-2	42	1	1	-0.26342	0.0216295	0.0485414	No significant	16.1022	15.83	16.2315	16.1644	16.1725	16.1164	16.3966	16.1054	15.9878	15.6611	15.8881	15.8021	15.9949	16.1202	15.944	15.6135	4F2 cell-surface antigen heavy chain	ADGAAAGEKNGLVKIKVAEDETEAGVKFTGL
Itm2c	Q91VK4	20	1	NA	-0.373697	0.00673078	0.0185301	No significant	14.7344	14.4052	15.2033	15.0095	14.5453	14.6608	14.9141	14.9177	14.2807	14.1994	14.6962	14.5278	14.4369	14.5832	14.4655	14.211	Integral membrane protein 2C;CT-BRI3	SFQPAVAGIKADKADKAAASGPASASAPAAE
Itm2c	Q91VK4	17	1	NA	-0.373697	0.00673078	0.0185301	No significant	14.7344	14.4052	15.2033	15.0095	14.5453	14.6608	14.9141	14.9177	14.2807	14.1994	14.6962	14.5278	14.4369	14.5832	14.4655	14.211	Integral membrane protein 2C;CT-BRI3	VKISFQPAVAGIKADKADKAAASGPASASAP
Hist1h2bf;Hist1h2bp;Hist1h2bc;Hist1h2bh;Hist1h2ba;Hist3h2ba;Hist1h2bm;Hist1h2bb;Hist2h2bb;Hist3h2bb;Hist1h2bk;Hist2h2be	P10853;Q8CGP2;Q6ZWY9;Q64478;Q8CGP2-2;P70696;Q9D2U9;P10854;Q64475;Q64525;Q8CGP0;Q8CGP1;Q64524	117	0.999996	1	0.296174	0.0802342	0.143577	No significant	15.163	14.9729	15.5324	15.0639	15.044	15.1764	15.1832	14.9155	15.656	14.6926	15.5166	15.2875	15.4772	15.1444	16.1889	15.4575	Histone H2B type 1-F/J/L;Histone H2B type 1-P;Histone H2B type 1-C/E/G;Histone H2B type 1-H;Histone H2B type 1-A;Histone H2B type 3-A;Histone H2B type 1-M;Histone H2B type 1-B;Histone H2B type 2-B;Histone H2B type 3-B;Histone H2B type 1-K;Histone H2B type 2-E	LLPGELAKHAVSEGTKAVTKYTSAK______;LLPGELAKHAVSEGTKAVTKYTSSK______
Hist1h2bf;Hist1h2bc;Hist1h2bh;Hist1h2bk	P10853;Q6ZWY9;Q64478;Q8CGP1	6	0.999976	1	0.089637	0.528023	0.646948	No significant	14.2872	13.7624	14.4558	14.1438	14.1283	13.8259	14.3767	14.1013	13.8866	13.875	13.9881	14.2094	14.709	14.3937	14.473	14.2636	Histone H2B type 1-F/J/L;Histone H2B type 1-C/E/G;Histone H2B type 1-H;Histone H2B type 1-K	__________MPEPAKSAPAPKKGSKKAVTK
Parp1	P11103	414	0.992684	1	0.376059	0.0178064	0.041467	No significant	13.5305	13.2223	13.5832	13.1426	13.0473	13.0957	13.4629	13.2286	13.4684	12.9537	13.9942	13.8615	13.8277	13.9434	13.8265	13.446	Poly [ADP-ribose] polymerase 1	GKLSQNKDEAKAVIEKLGGKLTGSANKASLC
Parp1	P11103	97	0.999896	1	0.438008	0.00902835	0.0236126	No significant	12.5075	11.5383	12.6035	12.1801	11.9337	12.0434	12.0894	12.1817	12.2887	12.2673	12.6708	12.724	12.7685	12.6883	12.9587	12.2153	Poly [ADP-ribose] polymerase 1	QQKVKKTAEAGGVAGKGQDGSGGKAEKTLGD
Itga5	P11688	1042	0.997686	1	-0.1095	0.572597	0.672481	No significant	9.93801	10.6072	11.1677	10.8951	10.981	11.258	11.1936	10.4386	11.0213	10.0489	10.8034	10.7307	10.8269	11.1123	10.2723	10.7874	Integrin alpha-5;Integrin alpha-5 heavy chain;Integrin alpha-5 light chain	LGFFKRSLPYGTAMEKAQLKPPATSDA____
Itgb2	P11835	767	1	1	-0.22489	0.0501794	0.0972137	No significant	16.3676	16.0746	16.5298	16.365	16.0733	16.1984	16.412	16.3337	16.095	15.7042	16.1915	16.2047	16.1402	16.2687	16.0327	15.9183	Integrin beta-2	DNPLFKSATTTVMNPKFAES___________
Icam1	P13597-2;P13597	516	0.999892	1	-0.121302	0.325359	0.441605	No significant	15.1804	14.8614	15.6214	15.1953	14.9227	15.1243	14.9321	14.993	15.1702	14.6949	15.0292	14.7949	15.0506	15.1604	15.12	14.84	Intercellular adhesion molecule 1	YVYNRQRKIRIYKLQKAQEEAIKLKGQAPPP
Slc4a2	P13808-4;P13808-5;P13808-2;P13808-3;P13808	456	1	1	0.485426	0.0167731	0.0397412	No significant	13.1344	12.0802	13.3302	12.4071	12.3998	12.5369	12.9618	12.6435	13.0574	12.389	13.2688	13.4701	13.0755	13.5236	13.0916	13.5013	Anion exchange protein 2	LLPPGAGLEPKSAQDKALLQMVEVAGAAEDD
C1qb	P14106	142	1	1	-0.386743	0.0318756	0.0660836	No significant	10.3833	NA	10.5175	10.1457	9.80898	9.80022	9.89839	9.98726	9.92973	9.32946	NA	9.25281	9.86787	9.81288	NA	9.95075	Complement C1q subcomponent subunit B	TINSPLRPNQVIRFEKVITNANENYEPRNGK
Cd44	P15379-2;P15379-3;P15379-6;P15379-11;P15379-5;P15379-10;P15379-9;P15379-4;P15379-8;P15379-7;P15379	302	1	1	0.0306005	0.796131	0.865863	No significant	15.1545	14.9264	15.4933	14.9953	15.0127	15.1349	15.2331	15.0392	15.0696	14.6484	15.3356	15.228	15.1023	15.3289	15.2907	15.2307	CD44 antigen	VCIAVNSRRRCGQKKKLVINGGNGTVEDRKP
Cd44	P15379-2;P15379-3;P15379-6;P15379-11;P15379-5;P15379-10;P15379-9;P15379-4;P15379-8;P15379-7;P15379	316	0.999987	1	-0.0733464	0.572267	0.672481	No significant	13.3678	13.1507	13.6992	13.0988	13.0952	13.1873	13.0356	13.225	12.9461	12.6861	13.0884	13.5545	13.2146	13.3001	13.1956	13.2876	CD44 antigen	KKLVINGGNGTVEDRKPSELNGEASKSQEMV
Cd44	P15379-2;P15379-3;P15379-6;P15379-11;P15379-5;P15379-10;P15379-9;P15379-4;P15379-8;P15379-7;P15379	360	1	1	0.121189	0.514275	0.634677	No significant	13.8978	13.9882	14.2392	13.863	14.0249	14.1112	14.1309	14.0035	14.2881	13.4679	13.9528	13.7389	14.5048	13.8846	15.2105	14.1805	CD44 antigen	CMTADETRNLQSVDMKIGV____________
Cd44	P15379-2;P15379-3;P15379-6;P15379-11;P15379-5;P15379-10;P15379-9;P15379-4;P15379-8;P15379-7;P15379	336	1	1	-0.0890514	0.574815	0.673921	No significant	13.8342	13.5409	14.6041	13.8678	13.6014	13.7427	13.6046	13.5183	13.7054	13.0594	13.5913	13.8976	13.7849	13.8095	13.8517	13.9017	CD44 antigen	NGEASKSQEMVHLVNKEPSETPDQCMTADET
Atp6v0a2	P15920	172	1	1	-0.544804	0.00193612	0.0067516	No significant	11.8037	12.0453	12.0055	12.2532	12.0243	12.4129	12.3014	12.2904	11.7731	10.8401	11.6741	11.3319	11.7358	11.4587	12.0988	11.8659	V-type proton ATPase 116 kDa subunit a isoform 2	NDSLLDYSCMQRLGAKLGFVSGLIQQGRVEA
Gapdh	P16858	105	0.952675	1	0.13781	0.649481	0.741668	No significant	10.7787	NA	10.5117	10.198	NA	9.44555	NA	10.5404	9.47247	10.6206	11.3042	10.1638	9.79985	10.6079	10.2216	11.271	Glyceraldehyde-3-phosphate dehydrogenase	AEYVVESTGVFTTMEKAGAHLKGGAKRVIIS
Hmga1	P17095-1;P17095	7	1	1	-0.107025	0.67969	0.763949	No significant	10.1541	11.2185	11.3009	11.9394	11.6319	11.8589	11.9408	11.5037	10.6259	10.762	11.8204	10.9169	11.8548	11.1689	12.1358	11.4072	High mobility group protein HMG-I/HMG-Y	_________MSESGSKSSQPLASKQEKDGTE
Hspa2;Hspa8	P17156;P63017	500	0.999378	1	-0.233242	0.0627107	0.117475	No significant	12.655	12.9138	13.2056	12.8361	12.5465	12.8048	12.7932	12.8925	12.7482	12.1124	12.6823	12.5568	12.7345	12.554	12.8309	12.5625	Heat shock-related 70 kDa protein 2;Heat shock cognate 71 kDa protein	ILNVSAVDKSTGKENKITITNDKGRLSKEDI;ILNVTAADKSTGKENKITITNDKGRLSKDDI
Hspa2;Hspa8	P17156;P63017	507	1	1	-0.230356	0.126119	0.207152	No significant	14.0172	13.4862	14.3763	13.9928	14.0211	14.0005	14.3732	14.0413	13.8644	13.3061	13.9053	13.9062	14.1793	14.011	13.8728	13.4207	Heat shock-related 70 kDa protein 2;Heat shock cognate 71 kDa protein	DKSTGKENKITITNDKGRLSKDDIDRMVQEA;DKSTGKENKITITNDKGRLSKEDIERMVQEA
Ap2a1	P17426-2;P17426	858	0.999996	1	0.055505	0.639555	0.733385	No significant	12.1314	11.7235	12.4261	12.3787	12.3394	12.2958	12.2292	12.2902	12.2106	11.9878	12.1214	12.3153	12.5215	12.37	12.5005	12.2313	AP-2 complex subunit alpha-1	FQPTEMAAQDFFQRWKQLSLPLQEAQKIFKA
Slc2a1	P17809	245	1	1	-0.140883	0.304616	0.423598	No significant	16.4388	16.4989	16.6079	16.3548	16.5575	16.3706	16.7012	16.5138	16.466	16.0009	16.4573	15.8635	16.6345	16.2878	16.9359	16.2703	Solute carrier family 2, facilitated glucose transporter member 1	KLRGTADVTRDLQEMKEEGRQMMREKKVTIL
Slc2a1	P17809	477	1	1	-0.288075	0.140018	0.225088	No significant	12.8685	12.6693	13.8059	13.2821	12.9035	13.2969	13.1608	13.0731	13.1473	11.8276	12.7967	13.2956	12.8039	12.9031	13.1312	12.85	Solute carrier family 2, facilitated glucose transporter member 1	EIASGFRQGGASQSDKTPEELFHPLGADSQV
Hspa1a;Hspa1b	Q61696;P17879	507	1	1	-0.230356	0.126119	0.207152	No significant	14.0172	13.4862	14.3763	13.9928	14.0211	14.0005	14.3732	14.0413	13.8644	13.3061	13.9053	13.9062	14.1793	14.011	13.8728	13.4207	Heat shock 70 kDa protein 1A;Heat shock 70 kDa protein 1B	DKSTGKANKITITNDKGRLSKEEIERMVQEA
Sdc1	P18828-2;P18828	238	0.999997	1	-0.241925	0.0327602	0.067302	No significant	15.0231	14.4353	14.9966	14.9403	14.6463	14.7442	14.9312	14.8111	14.5412	14.3233	14.6746	14.6582	14.6718	14.65	14.5263	14.5474	Syndecan-1	FAVCLVAFMLYRMKKKDEGSYSLEEPKQANG
Vim	P20152	188	1	1	0.0244905	0.860419	0.909551	No significant	14.574	13.993	14.6661	14.3798	14.2825	14.294	14.4821	14.5158	14.2516	13.7957	14.6601	14.5938	14.5106	14.7489	14.584	14.2386	Vimentin	VERDNLAEDIMRLREKLQEEMLQREEAESTL
Vim	P20152	439	1	1	0.346877	0.0325515	0.0672796	No significant	16.4468	16.3572	16.8337	16.325	16.5124	16.5813	16.642	16.4176	16.8476	16.2314	16.8582	16.5123	17.0412	16.8503	17.5948	16.9552	Vimentin	RETNLESLPLVDTHSKRTLLIKTVETRDGQV
Vim;Prph	P20152;P15331-2;P15331-3;P15331	292	0.959244	1	0.244091	0.0849525	0.151145	No significant	12.5014	12.1144	12.1265	12.2899	12.3141	12.2905	12.2016	12.2148	12.5694	12.0577	12.8245	12.1517	12.5473	12.2546	13.0784	12.5226	Vimentin;Peripherin	ESVAAKNLQEAEEWYKSKFADLSEAANRNND
Vim	P20152	313	1	1	0.395771	0.215491	0.326408	No significant	9.90507	9.38401	10.4946	NA	9.51877	9.93695	10.3026	11.2085	NA	9.86497	10.8034	11.8574	9.94259	10.7944	10.1814	10.0767	Vimentin	LSEAANRNNDALRQAKQESNEYRRQVQSLTC
Vim	P20152	445	1	1	0.131219	0.463564	0.587506	No significant	11.7144	11.1508	12.0817	11.5721	12.4359	11.7041	11.6924	11.6296	12.0172	11.2321	12.303	11.7747	12.1885	11.7719	12.188	11.5554	Vimentin	SLPLVDTHSKRTLLIKTVETRDGQVINETSQ
Fcer1g	P20491	60	1	1	-0.184504	0.0798827	0.143325	No significant	16.9927	16.7828	17.0766	16.756	17.0014	16.7857	17.0228	17.0354	16.8344	16.469	16.685	16.6942	16.9289	16.8357	16.9054	16.6249	High affinity immunoglobulin epsilon receptor subunit gamma	RLKIQVRKAAIASREKADAVYTGLNTRSQET
Fcer1g	P20491	80	1	1	-0.151606	0.176449	0.272695	No significant	15.741	15.7639	16.139	15.9206	15.7769	15.8703	16.1362	15.8725	15.9109	15.4949	15.7349	15.5326	15.8197	15.9871	15.9307	15.5967	High affinity immunoglobulin epsilon receptor subunit gamma	YTGLNTRSQETYETLKHEKPPQ_________
Piezo1	E2JF22	1847	1	1	0.0563021	0.837965	0.894531	No significant	10.6849	9.8437	11.7778	10.5354	10.0081	9.72485	10.3947	10.5777	10.7257	NA	10.771	10.8183	9.55854	10.7348	9.93319	10.9564	Piezo-type mechanosensitive ion channel component 1	EAKLESQSETGTGHPKEPVLAGTPRDHIQGK
Fcer1g	P20491	83	0.996941	1	-0.0231352	0.86014	0.909551	No significant	15.4839	15.172	15.8494	15.2797	15.3279	15.351	15.5636	15.4003	15.2779	14.8534	15.573	15.2599	15.5619	15.5324	15.7434	15.4408	High affinity immunoglobulin epsilon receptor subunit gamma	LNTRSQETYETLKHEKPPQ____________
Evi2a	P20934	189	1	1	-0.374091	0.028899	0.0602802	No significant	13.0721	13.3655	13.2049	13.2302	13.459	13.3322	13.706	13.1445	13.1662	12.1517	12.7886	12.8364	12.847	13.0359	13.6178	13.078	Protein EVI2A	FLASSGLWTAESDTWKRAKELTGSNLLLQSP
Tap1	P21958	453	1	1	-0.0751606	0.553089	0.662149	No significant	12.1425	11.6068	12.3739	11.9808	11.5682	11.692	12.0384	11.8479	11.6048	11.7024	11.9513	11.8466	11.6749	11.9094	11.8769	12.0828	Antigen peptide transporter 1	LSLYPSMQKAVGSSEKIFEYLDRTPCSPLSG
Tap1	P21958	365	1	1	-0.309453	0.00862041	0.022898	No significant	14.6502	14.6508	14.9021	14.5781	14.7409	14.8753	15.0613	14.6932	14.592	14.0564	14.523	14.4627	14.5132	14.4786	14.6063	14.444	Antigen peptide transporter 1	MPTVRSFANEEGEAQKFRQKLEEMKTLNKKE
Emb	P21995	299	0.999936	1	-0.233504	0.0671224	0.124439	No significant	15.0483	14.5891	15.3744	15.1785	14.8976	14.96	15.2889	15.0386	14.7991	14.4632	14.874	14.7926	14.973	14.9913	14.9556	14.6586	Embigin	CEVYTHKKKNDPDAGKEFEQIEQLKSDDSNG
Lyn	P25911	20	1	1	0.243179	0.08338	0.148815	No significant	13.4658	13.4318	13.8709	13.4975	13.7733	13.5366	13.8092	13.3382	13.9042	13.3469	13.7628	13.5841	14.0244	13.8434	14.3671	13.8358	Tyrosine-protein kinase Lyn	KSKRKDNLNDDEVDSKTQPVRNTDRTIYVRD
Lyn	P25911;P25911-2	9	0.999877	1	-0.0235857	0.833932	0.89303	No significant	14.9549	14.5575	15.0877	14.8907	14.7615	14.8447	15.0873	14.8769	14.7174	14.5049	14.8665	14.8681	14.9238	15.1693	15.0026	14.82	Tyrosine-protein kinase Lyn	_______MGCIKSKRKDNLNDDEVDSKTQPV
Lyn	P25911-2	20	1	1	-0.135772	0.394086	0.519339	No significant	13.5704	13.7613	13.7912	13.8681	13.5433	13.5453	13.9022	13.6391	13.9316	12.9628	13.82	13.072	13.5148	13.7479	14.1682	13.3176	Tyrosine-protein kinase Lyn	KSKRKDNLNDDEVDSKTQPVPEFHLLPGQRF
Abcc4	E9Q236-3;E9Q236-2;E9Q236	1193	0.999358	1	-0.152484	0.287813	0.408274	No significant	11.5922	11.8044	11.9599	11.8671	11.6272	11.5084	11.4352	11.9997	11.0147	11.1751	11.7319	11.5859	11.9412	11.7355	11.8322	11.5577		QNPESLFYKMVQQLGKGEAAALTETAKQVYF
Fcgr1	P26151	330	0.999992	1	-0.327376	0.0273069	0.0578465	No significant	12.9701	13.3825	13.4348	13.2956	13.0493	13.0351	13.4153	13.2178	13.2294	12.2143	13.2321	12.7627	12.949	13.0813	12.8821	12.8305	High affinity immunoglobulin gamma Fc receptor I	NTVLYVKIHRLQREKKYNLEVPLVSEQGKKA
Gna13	P27601	214	0.931303	1	0.184563	0.170402	0.266375	No significant	14.5255	14.6745	14.9607	14.5502	14.4705	14.5534	14.5459	14.5095	14.7972	14.3219	14.6884	14.5389	14.8376	14.7885	15.3797	14.9147	Guanine nucleotide-binding protein subunit alpha-13	ARRPTKGIHEYDFEIKNVPFKMVDVGGQRSE
H2afx	P27661	120	1	1	0.456062	0.0183396	0.0424181	No significant	15.2917	14.6928	15.4379	14.5488	15.1075	14.8268	14.9667	15.053	15.1856	14.5881	15.5627	15.3302	15.8706	15.5297	16.0265	15.4803	Histone H2AX	QGGVLPNIQAVLLPKKSSATVGPKAPAVGKK
Slc6a9	P28571-1	7	0.999977	1	-0.449063	0.000898744	0.00357395	No significant	14.5155	14.5782	14.8749	14.6063	14.4349	14.6455	14.7292	14.649	14.2872	13.7486	14.1766	13.8943	14.4745	14.3422	14.3548	14.1629	Sodium- and chloride-dependent glycine transporter 1	_________MVGKGAKGMLNGAVPSEATKKD
Atxn10	P28658	262	1	1	-0.00512946	0.981384	0.985828	No significant	11.0841	10.6381	11.3035	11.1734	11.4932	10.9335	11.3144	11.1866	10.839	11.0877	11.4546	9.80977	11.7638	11.1105	11.7306	11.2897	Ataxin-10	LDIVIAKLVGEEQLTKDDISIFVRHAELIAN
Rnf213	E9Q555	2970	1	1	0.105644	0.552852	0.662149	No significant	12.4122	11.4555	12.9463	12.3648	12.1648	12.1392	12.1398	12.1836	11.931	12.03	12.8072	12.4678	12.7412	12.348	12.2092	12.117	E3 ubiquitin-protein ligase RNF213	QALSIFTASLPEARYKEEVSTVELIKQNIYP
Pabpc1	P29341	188	0.999988	1	0.0957742	0.476867	0.599389	No significant	14.7471	14.2588	14.8367	14.4429	14.493	14.3879	14.48	14.4793	14.4962	13.9578	14.7281	14.7058	14.9253	14.7087	14.845	14.525	Polyadenylate-binding protein 1	FKSRKEREAELGARAKEFTNVYIKNFGEDMD
Pabpc1	P29341	312	1	1	0.00470483	0.972229	0.985828	No significant	14.3515	13.8279	14.6625	14.3204	14.0324	14.3842	14.3808	14.2478	14.2724	13.6722	14.2994	14.4815	14.4291	14.265	14.4229	14.4026	Polyadenylate-binding protein 1	YVKNLDDGIDDERLRKEFSPFGTITSAKVMM
Pabpc1	P29341	108	0.998092	1	0.267636	0.0581808	0.110511	No significant	16.2064	15.6614	16.4129	16.0065	15.9385	15.9017	16.0551	16.0228	15.9383	15.8054	16.4282	16.4011	16.5874	16.576	16.3193	16.2906	Polyadenylate-binding protein 1	LRKSGVGNIFIKNLDKSIDNKALYDTFSAFG
Pabpc1	P29341	620	0.977965	1	-0.366284	0.00953995	0.024666	No significant	11.9016	12.0154	12.7971	12.0451	12.2015	11.9524	12.2235	12.4463	12.0108	11.7146	11.7204	11.6551	11.9473	12.0045	11.6836	11.9163	Polyadenylate-binding protein 1	SKVDEAVAVLQAHQAKEAAQKAVNSATGVPT
Nedd8	P29595	48	0.937397	1	-0.4975	0.00531605	0.0155815	No significant	12.9912	13.3571	13.2083	13.5333	13.5762	13.5662	13.8756	13.5147	13.3346	12.7693	12.8492	12.2207	13.1057	13.1723	13.37	12.8209	NEDD8	KEGIPPQQQRLIYSGKQMNDEKTAADYKILG
Nedd8	P29595	54	0.999793	1	-0.496523	0.000231744	0.00140701	No significant	13.2284	12.9117	13.5066	13.4439	13.2048	13.0473	13.2375	13.237	12.7008	12.5197	12.872	12.8353	13.0401	12.694	12.5791	12.6041	NEDD8	QQQRLIYSGKQMNDEKTAADYKILGGSVLHL
Nedd8	P29595	11	1	1	-0.191933	0.109913	0.184545	No significant	16.0098	15.5251	16.2566	15.9846	15.8102	15.877	16.0191	15.9734	15.6474	15.4337	15.7677	15.7366	15.9321	16.0383	15.6989	15.6656	NEDD8	_____MLIKVKTLTGKEIEIDIEPTDKVERI
Msr1	P30204;P30204-2	27	1	1	-0.201468	0.283552	0.403382	No significant	12.3011	12.847	12.797	12.7695	12.7327	12.372	12.6998	12.4707	12.9555	11.5814	12.4197	11.8227	12.5112	12.518	13.0928	12.4767	Macrophage scavenger receptor types I and II	CPHEQEDADCSSESVKFDARSMTASLPHSTK
Msr1	P30204;P30204-2	3	1	1	0.0619535	0.677188	0.763416	No significant	15.7581	15.9908	16.0196	15.9106	15.87	15.6041	16.1271	15.8659	15.9604	15.4668	15.9137	15.6118	16.1063	15.8014	16.7301	16.0511	Macrophage scavenger receptor types I and II	_____________MTKEMTENQRLCPHEQED
C5ar1	P30993	334	1	1	-0.168358	0.317427	0.436944	No significant	16.2896	16.7379	16.8832	16.5575	16.8951	16.5321	16.9507	16.5868	16.6495	15.899	16.3729	16.0896	16.6955	16.4375	17.2942	16.6479	C5a anaphylatoxin chemotactic receptor 1	IIRNALSEDSVGRDSKTFTPSTTDTSTRKSQ
Cd68	P31996-2;P31996	159	0.999998	1	-0.0844717	0.441641	0.567705	No significant	14.2459	14.1056	14.4383	14.3123	14.3811	14.3733	14.4126	14.3185	14.2771	13.814	14.2219	14.3289	14.0418	14.3783	14.5294	14.3204	Macrosialin	AQIQIRILYPIQGGRKAWGISVLNPNKTKVQ
Slc2a3	P32037	473	0.99992	1	-0.306615	0.0079862	0.0215501	No significant	14.9211	14.8824	15.2744	15.1058	15.0954	15.0427	15.2469	15.1732	14.786	14.4581	14.6657	14.7785	14.8478	15.0525	14.9336	14.7669	Solute carrier family 2, facilitated glucose transporter member 3	FEDIARAFEGQAHSGKGPAGVELNSMQPVKE
Slc2a3	P32037	487	1	1	-0.354561	0.00550598	0.0159557	No significant	14.2415	14.3167	14.6024	14.5023	14.2796	14.4445	14.7189	14.3178	14.3097	13.9682	14.1164	13.6709	13.9944	14.2346	14.3058	13.9871	Solute carrier family 2, facilitated glucose transporter member 3	GKGPAGVELNSMQPVKETPGNA_________
Ifnar1	P33896	480	1	1	-0.32637	0.127781	0.208373	No significant	12.6958	13.0753	13.1272	12.8284	12.6702	13.1313	13.2199	12.6416	12.8782	11.9154	12.0924	12.2705	12.8199	12.5699	13.7945	12.438	Interferon alpha/beta receptor 1	KPPRSIDEFFSEPPSKNLVLLTAEEHTERCF
Rab12	P35283	171	1	1	-0.150173	0.474755	0.59784	No significant	11.0726	10.8343	11.014	10.6632	11.0944	11.1297	11.427	11.3063	10.0895	10.2442	11.5775	11.0721	10.8016	11.0438	11.7911	10.7202	Ras-related protein Rab-12	LDCETDREISRQQGEKFAQQITGMRFCEASA
Rab20	P35295	128	0.999603	1	-0.222062	0.313959	0.433926	No significant	12.1733	11.8289	12.722	11.9772	11.394	12.0883	12.2483	12.7784	11.1502	11.2342	12.2861	12.0892	12.5729	12.0505	12.0035	12.0474	Ras-related protein Rab-20	NKVDLTSERDTEGGEKEGPASGKVGSCVSTK
Rfc1	P35601-2;P35601	322	1	1	0.409765	0.0536977	0.103148	No significant	12.3308	11.7306	12.8057	12.3706	12.3591	11.8244	12.3919	12.6791	11.8211	12.2881	12.8596	12.946	13.2409	13.2601	12.8156	12.539	Replication factor C subunit 1	CSSPKASAKLALMKAKEESSYNETELLAARR
Morc3	F7BJB9	894	1	1	-0.321816	0.127579	0.208373	No significant	10.8825	11.553	10.6242	11.0345	10.7926	10.3733	11.3817	10.7959	10.4412	9.78557	10.9578	10.0341	10.7958	10.6752	11.1865	10.987		SNAEEPVSYVDGESLKLRSLRVNVGQLLAMI
Rpl18	P35980	78	1	1	-0.527795	0.0017956	0.00635942	No significant	11.9906	12.5137	12.3569	12.1691	12.2651	12.4756	12.8079	12.4833	12.0113	11.4816	11.7732	11.3555	12.3254	11.7479	12.1477	11.9971	60S ribosomal protein L18	LSRMIRKMKLPGRENKTAVVVGTVTDDVRIL
Bmpr1a	P36895	523	0.999974	1	-0.533188	0.000854437	0.00345235	No significant	12.1666	12.5507	12.8082	12.8766	12.1982	12.2905	12.8177	12.5156	11.7044	11.8103	12.0342	11.6852	12.1309	12.1197	12.3004	12.1736	Bone morphogenetic protein receptor type-1A	PASRLTALRIKKTLAKMVESQDVKI______
Traf2	P39429;P39429-2	313	0.999727	1	-0.33518	0.118864	0.197141	No significant	10.8697	10.7601	11.6038	10.8807	10.2238	10.8126	11.0614	10.9482	10.393	9.79368	10.6027	11.5089	10.5304	10.7626	10.106	10.7813	TNF receptor-associated factor 2	VTAEACSRQHRLDQDKIEALSNKVQQLERSI
Cdkn1a	P39689	74	1	1	-0.48366	0.00249506	0.00827628	No significant	12.207	12.1801	12.931	12.8448	12.6429	12.2806	12.7408	12.6747	11.6332	11.9023	11.9341	12.2447	12.2012	12.2711	12.3801	12.066	Cyclin-dependent kinase inhibitor 1	EGNFVWERVRSLGLPKVYLSPGSRSRDDLGG
Abca1	P41233	1884	1	1	0.00727951	0.955632	0.977869	No significant	13.1902	13.1453	13.6348	13.6603	13.3842	13.3015	13.839	13.3333	13.5603	13.0507	13.4444	13.2253	13.8027	13.6196	13.5126	13.3312	ATP-binding cassette sub-family A member 1	LIQYRFFIRPRPVKAKLPPLNDEDEDVRRER
Abca1	P41233	2019	0.998739	1	0.0612516	0.75605	0.827881	No significant	12.9143	11.8619	13.3035	12.7234	12.3876	12.248	12.6882	12.307	13.4419	12.1889	12.3032	12.8551	12.4419	12.4579	12.59	12.645	ATP-binding cassette sub-family A member 1	REHVEFFALLRGVPEKEVGKVGEWAIRKLGL
Abca2	P41234	1340	1	1	-0.190368	0.142882	0.22915	No significant	12.0891	12.2987	12.698	12.4011	11.9896	12.0418	11.9085	12.3794	11.8961	11.7885	11.9567	11.8541	12.2059	12.2221	12.2689	12.0909	ATP-binding cassette sub-family A member 2	DQSLENSEADVKESRKDVLPGAEGLTAVGGQ
Slc11a1	P41251	39	1	1	-0.395642	0.00322446	0.0103426	No significant	14.3944	14.463	14.7108	14.6152	14.726	14.5494	14.9172	14.7103	14.5545	13.938	14.1208	14.0052	14.2823	14.2017	14.6207	14.1979	Natural resistance-associated macrophage protein 1	PAPQPAPCRETYLSEKIPIPSADQGTFSLRK
Slc19a1	P41438-3;P41438-2;P41438	10	1	1	-0.261337	0.0480434	0.0941485	No significant	13.9614	13.8393	14.3373	14.0241	13.6733	13.7512	14.1185	13.8903	13.6872	13.2813	13.6461	13.4759	14.0302	13.9384	13.7817	13.664	Folate transporter 1	______MVPTGQVAEKQAYEEPRQDHELKSW
Sprtn	G3X912	432	1	1	-0.344584	0.00375228	0.0115455	No significant	15.8987	15.9084	16.2464	16.0465	15.9066	15.8586	16.2016	16.1751	15.7588	15.443	15.8875	15.489	15.7751	15.7746	15.821	15.5362	SprT-like domain-containing protein Spartan	NKRPRLEDRTALDTIKEQTQSGGDLRSSSQP
Cd86	P42082-2;P42082	299	1	1	0.559581	0.00590042	0.0167178	No significant	15.185	14.321	15.5012	14.4205	14.4521	14.6639	14.9073	14.7975	14.9413	14.694	15.4742	15.3951	15.6921	15.7829	15.4284	15.3172	T-lymphocyte activation antigen CD86	ETINLKELEPQIASAKPNAE___________
Plin2	P43883	373	0.998548	1	-0.398136	0.00577992	0.016445	No significant	13.568	14.1031	13.9426	13.6404	13.7576	14.036	14.12	13.9478	13.7087	13.1039	13.5811	13.2609	13.4089	13.3522	13.9486	13.5662	Perilipin-2	AASFKEVSDGVLTSSKGQLQKMKESLDEVMD
Rab11b	P46638	145	0.999496	1	-0.0644255	0.753118	0.827335	No significant	9.74878	11.0487	11.0364	10.6701	10.9309	10.3861	10.7029	11.1389	10.5413	NA	NA	10.47	11.0109	10.9835	10.6482	10.2066	Ras-related protein Rab-11B	HLRAVPTDEARAFAEKNNLSFIETSALDSTN
Mtx1	P47802	78	1	1	-0.540419	0.000104929	0.000784084	No significant	13.511	13.4126	13.6079	13.3906	13.7093	13.5247	13.8155	13.8102	13.058	12.6081	13.1748	13.1082	13.2824	13.0866	13.1833	12.9569	Metaxin-1	VITVPDKIITHLRKEKYNADYDLSARQGADT
Cnr2	P47936	329	1	1	0.182129	0.23362	0.34838	No significant	11.7657	11.6468	12.1583	11.4199	11.9032	12.3486	11.562	11.6328	11.8938	11.5831	12.4376	11.8559	11.8242	12.0445	12.3273	11.9278	Cannabinoid receptor 2	LIGWKKYLQGLGPEGKEEGPRSSVTETEADV
	P49282-2;P49282-3	561	1	1	0.0263919	0.835415	0.893211	No significant	14.9793	14.8611	15.1772	14.8758	14.9583	14.9093	15.2142	15.0417	15.0541	14.5745	14.9712	14.7511	15.1761	15.1253	15.5779	14.998		ISKVLLSEDTSGGNIK_______________
Atp2b1	G5E829	19	1	1	0.11854	0.540248	0.65252	No significant	13.2687	13.5244	13.5994	13.081	13.3482	13.4045	13.7339	13.2004	13.633	12.4528	13.2819	13.4741	13.8289	13.4089	14.3408	13.6885	Plasma membrane calcium-transporting ATPase 1	MANNSVAYSGVKNSLKEANHDGDFGITLTEL
Uros	P51163	2	0.999978	1	0.536885	0.130292	0.211959	No significant	12.6741	11.2971	14.4462	11.9659	12.4326	12.5907	12.1817	11.7507	12.7989	12.2577	12.0801	13.8975	13.2093	13.29	12.9064	13.1944	Uroporphyrinogen-III synthase	______________MKVLLLKDAKEDDSGLD
Rpl9	P51410	21	1	1	-0.218393	0.215525	0.326408	No significant	12.8536	13.2267	13.0636	12.9496	13.0448	13.1973	13.6424	13.1401	12.9887	12.5881	12.8761	12.3551	12.9919	12.7774	13.8883	12.9054	60S ribosomal protein L9	SNQTVDIPENVEITLKGRTVIVKGPRGTLRR
Adcy7	P51829	852	1	1	-0.343392	0.00574178	0.0164339	No significant	14.5932	14.4128	14.9816	14.8138	14.706	14.5621	14.943	14.8502	14.3529	14.4257	14.2082	14.3987	14.4184	14.7573	14.279	14.2752	Adenylate cyclase type 7	DYYCRLDCLWKKKFKKEHEEFETMENVNRLL
Adcy9	P51830	773	0.994224	1	-0.100039	0.463957	0.587506	No significant	12.7902	13.0172	13.3617	13.1164	12.9442	12.9835	13.5319	13.4471	13.1077	12.8309	12.9825	13.1263	13.0511	12.6462	13.4781	13.169	Adenylate cyclase type 9	ELERSYRTSYQEEVIKNSPVKTFASATFSSL
Slc1a5	P51912	549	1	1	-0.152555	0.247174	0.364079	No significant	15.8108	15.2802	16.0326	15.7148	15.5277	15.4218	15.7447	15.7832	15.4048	15.0258	15.5326	15.6362	15.5974	15.8158	15.6534	15.4291	Neutral amino acid transporter B(0)	KQYQGPTGDSSATFEKESVM___________
Slc1a5	P51912	502	1	1	-0.356834	0.00433661	0.0129917	No significant	15.3414	15.4509	15.547	15.5605	15.5153	15.6319	15.6997	15.4565	15.1643	14.6908	15.2542	15.005	15.2723	15.2393	15.4906	15.232	Neutral amino acid transporter B(0)	DAFGAGLLQSYVDRTKMPSSEPELIQVKNEV
Slc16a1	P53986	467	0.995303	1	-0.443353	0.00631501	0.0177446	No significant	12.733	12.5037	13.0976	12.9896	12.788	12.5358	13.1611	13.0535	12.3865	11.8732	12.7404	12.3012	12.6028	12.7384	12.6021	12.0708	Monocarboxylate transporter 1	KREGKEDEASTDVDEKPKETMKAAQSPQQHS
Atp2b1;Atp2b2	G5E829;Q9R0K7	1134	1	1	-0.181248	0.145386	0.232071	No significant	13.9778	13.8342	14.4802	14.0814	13.912	13.9863	14.1523	13.9508	14.1484	13.6498	14.0582	13.9459	13.7806	13.7982	14.0481	13.4956	Plasma membrane calcium-transporting ATPase 1;Plasma membrane calcium-transporting ATPase 2	RVVNAFRSSLYEGLEKPESRSSIHNFMTHPE
Slc16a1	P53986	219	0.99951	1	-0.151397	0.177763	0.274102	No significant	17.9487	17.788	18.2373	17.9879	17.9123	17.9103	18.1987	18.0097	17.8056	17.4903	17.9358	17.6825	18.0656	18.036	17.9914	17.7745	Monocarboxylate transporter 1	KLEKLKSKESLQEAGKSDANTDLIGGSPKGE
Slc16a1	P53986	232	0.977657	1	-0.287742	0.0219996	0.0492097	No significant	16.3833	16.0535	16.5951	16.3522	16.4488	16.3246	16.5826	16.488	16.1038	15.8028	16.1285	15.8551	16.3619	16.4407	16.2167	16.0166	Monocarboxylate transporter 1	AGKSDANTDLIGGSPKGEKLSVFQTINKFLD
Slc16a1	P53986	204	0.99074	1	-0.473023	0.028585	0.0598085	No significant	11.1962	10.9005	11.821	11.9442	12.0642	11.9604	11.6874	11.728	10.8532	10.735	11.1914	11.1833	12.1669	10.7552	11.2993	11.3332	Monocarboxylate transporter 1	CVAGSLMRPIGPEQVKLEKLKSKESLQEAGK
Irg1	P54987	4	1	1	-0.393897	0.28314	0.403382	No significant	15.3558	13.1835	15.6147	15.0232	14.5108	14.571	14.0318	15.1892	13.1989	13.7788	14.5564	15.706	14.5191	15.0222	13.3039	14.2434	Cis-aconitate decarboxylase	____________MMLKSVTESFAGMIHGLKV
Slc12a2	P55012	936	0.98796	1	-0.357562	0.00331454	0.0105816	No significant	13.1376	13.0698	13.4901	13.5129	13.1694	13.2494	13.4789	13.2909	13.109	12.5715	12.963	13.0537	13.0428	12.8564	12.991	12.951	Solute carrier family 12 member 2	ISHLQGQEELLSSQEKSPGTKDVVVNVDYSK
Slc12a2	P55012	988	0.999327	1	-0.111961	0.484139	0.605174	No significant	12.4109	12.2105	12.9145	12.8193	12.6679	12.6583	12.7405	12.4815	12.5659	11.7142	12.5184	12.3701	12.3811	12.6337	13.0846	12.7397	Solute carrier family 12 member 2	EDGKTPTQPLLKKESKGPIVPLNVADQKLLE
Slc12a2	P55012	1091	1	1	-0.0709101	0.589473	0.687835	No significant	14.3552	13.7748	14.7206	14.3357	14.2362	14.1958	14.4472	14.312	14.0345	13.8051	14.2644	14.3869	14.4952	14.3147	14.1998	14.3095	Solute carrier family 12 member 2	FSDIMVLGDINTKPKKENIIAFDDMIEPYRL
Slc12a2	P55012	952	0.999945	1	-0.419028	0.00349473	0.010901	No significant	12.1945	12.1031	12.379	11.9297	12.4424	12.1376	12.2232	12.5299	11.9406	11.5398	11.4572	11.7191	11.712	12.2532	12.0249	11.9403	Solute carrier family 12 member 2	SPGTKDVVVNVDYSKKSDQDTCKSSGEKSIT
Slc12a2	P55012	245	1	1	0.00949359	0.963199	0.980502	No significant	11.0391	11.4432	12.3446	11.2468	11.1399	11.6796	11.5025	11.4751	11.6292	10.9318	11.4334	11.7815	11.9477	11.7391	10.6172	11.8668	Solute carrier family 12 member 2	KLLRPSLAELHDELEKEPFEDGFANGEESTP
Trip12	G5E870	1694	0.972414	1	-0.00612916	0.980888	0.985828	No significant	11.0037	9.96397	10.9749	9.5758	10.708	9.94405	10.0211	10.4799	9.32933	10.866	10.5924	10.1	NA	10.9922	10.4022	10.0125	E3 ubiquitin-protein ligase TRIP12	DLCLWRGEEVTLSNPKGSQEGTKYIQNLQGL
Rab8a;Rab8b	P55258;P61028	3	1	1	-0.316431	0.127378	0.208373	No significant	11.8689	12.0639	12.6008	12.2597	12.1897	11.6775	11.9289	12.3626	12.1691	11.9639	12.4258	12.1387	12.0128	11.6823	10.8861	11.1419	Ras-related protein Rab-8A;Ras-related protein Rab-8B	_____________MAKTYDYLFKLLLIGDSG
Usp5	P56399	793	1	1	-0.303305	0.0174684	0.0410695	No significant	13.0904	12.9252	13.2883	13.238	13.1652	13.2231	13.1549	13.2228	13.0531	12.6957	12.9323	13.2443	12.7212	13.017	12.3786	12.8392	Ubiquitin carboxyl-terminal hydrolase 5	RSAAESISESVPVGPKVRDGPGKYQLFAFIS
Slc16a3	P57787	436	1	1	-0.0711821	0.549063	0.659652	No significant	15.6439	15.3184	15.9112	15.579	15.5922	15.4398	15.7815	15.4559	15.539	15.3481	15.4909	15.7384	15.6673	15.7572	15.1103	15.5013	Monocarboxylate transporter 4	EVTEPEEVASEEKLHKPPVDVGVDSREVEHF
Tm9sf2	P58021	327	1	1	-0.352404	0.00282358	0.00923094	No significant	13.9224	13.4009	13.8343	13.6739	13.6032	13.4547	13.6029	13.6695	13.3507	13.216	13.1431	13.4235	13.0523	13.4285	13.3458	13.3826	Transmembrane 9 superfamily member 2	FLSGMVAMIMLRTLHKDIARYNQMDSTEDAQ
Tlr7	P58681	961	0.942934	1	-0.512416	0.0640954	0.119739	No significant	10.7827	11.674	11.3717	10.9591	11.6425	11.4968	11.6549	11.5668	11.9374	11.4027	11.0652	9.50355	11.0411	10.3077	11.327	10.4644	Toll-like receptor 7	QSIQLSKKTVFVMTQKYAKTESFKMAFYLSH
Actb;Actg1;Acta1;Actc1;Actg2;Acta2	P60710;P63260;P68134;P68033;P63268;P62737	326	0.996193	1	-0.464401	0.000546832	0.00244635	No significant	14.4834	14.6622	14.6522	14.6604	14.5804	14.6118	14.9903	14.6008	14.3275	13.8547	14.3223	13.9452	14.2077	14.0956	14.5599	14.2136	Actin, cytoplasmic 1;Actin, cytoplasmic 1, N-terminally processed;Actin, cytoplasmic 2;Actin, cytoplasmic 2, N-terminally processed;Actin, alpha skeletal muscle;Actin, alpha cardiac muscle 1;Actin, gamma-enteric smooth muscle;Actin, aortic smooth muscle	DRMQKEITALAPSTMKIKIIAPPERKYSVWI
Actb;Actg1;Acta1;Actc1;Actg2;Acta2	P60710;P63260;P68134;P68033;P63268;P62737	50	0.999977	1	-0.424092	0.00373297	0.0115383	No significant	12.0819	12.3928	12.1756	11.7541	11.7187	11.8595	12.0742	11.595	11.7331	11.3705	11.5562	11.5628	11.1163	11.515	11.7763	11.6289	Actin, cytoplasmic 1;Actin, cytoplasmic 1, N-terminally processed;Actin, cytoplasmic 2;Actin, cytoplasmic 2, N-terminally processed;Actin, alpha skeletal muscle;Actin, alpha cardiac muscle 1;Actin, gamma-enteric smooth muscle;Actin, aortic smooth muscle	VGRPRHQGVMVGMGQKDSYVGDEAQSKRGIL
Cdc42	P60766-1;P60766	135	0.999992	1	-0.580137	3.83275e-05	0.000367081	No significant	15.1814	15.0825	15.4885	15.3733	15.2164	15.0851	15.4404	15.2755	14.8384	14.4511	14.8176	14.7353	14.8462	14.9175	14.4418	14.4542	Cell division control protein 42 homolog	RDDPSTIEKLAKNKQKPITPETAEKLARDLK
Eif4a1	P60843	146	1	1	-0.100028	0.482505	0.604508	No significant	13.3742	13.1068	13.7748	13.1554	13.259	13.5454	13.202	13.2254	13.1835	12.5714	13.4675	13.4755	13.4299	13.2287	13.0288	13.4575	Eukaryotic initiation factor 4A-I	CHACIGGTNVRAEVQKLQMEAPHIIVGTPGR
Rps20	P60867	4	1	NA	-0.0667071	0.595606	0.693069	No significant	16.6942	16.8061	17.0084	16.726	16.7816	16.8854	17.0092	16.7724	16.7751	16.2384	16.822	16.4882	16.9384	16.891	17.2191	16.7775	40S ribosomal protein S20	____________MAFKDTGKTPVEPEVAIHR
Rps20	P60867	8	1	NA	-0.0211227	0.849153	0.903383	No significant	19.0515	18.7112	19.3289	18.9679	19.0262	18.9011	19.1281	19.059	18.8829	18.6616	19.054	18.9519	19.2301	19.165	19.1239	18.9357	40S ribosomal protein S20	________MAFKDTGKTPVEPEVAIHRIRIT
Rab8b	P61028	176	0.999998	1	-0.227564	0.101517	0.173446	No significant	11.3026	11.3747	11.7706	11.8161	11.9692	11.9218	12.0062	11.7242	11.2996	11.3837	11.4334	11.6651	11.4956	12.0152	11.2765	11.4957	Ras-related protein Rab-8B	AFFTLARDIMTKLNRKMNDSNSSGAGGPVKI
Arf1;Arf3;Arf2	P84078;P61205;Q8BSL7	142	1	1	-0.189178	0.257539	0.376686	No significant	12.2947	12.2586	12.9296	12.8623	12.4162	12.5305	12.7759	12.4034	12.2651	11.5651	12.6663	12.862	12.611	12.4468	12.1667	12.3748	ADP-ribosylation factor 1;ADP-ribosylation factor 3;ADP-ribosylation factor 2	KQDLPNAMNAAEITDKLGLHSLRHRNWYIQA
Rpl27	P61358	93	0.998449	1	0.0195652	0.904579	0.939105	No significant	12.5843	12.0345	12.9524	12.3717	12.2679	11.774	12.422	12.6386	11.9842	12.0568	12.3625	12.456	12.5141	12.8658	12.6713	12.2912	60S ribosomal protein L27	NHLMPTRYSVDIPLDKTVVNKDVFRDPALKR
Hist1h4a	P62806	32	1	1	-0.00488877	0.974485	0.985828	No significant	12.9805	13.0504	13.7401	12.9455	13.1062	13.3871	13.8979	13.4107	13.1238	12.991	13.3559	13.2406	13.5387	13.4637	13.676	13.0898	Histone H4	KRHRKVLRDNIQGITKPAIRRLARRGGVKRI
Rab1A	P62821	187	0.999672	1	0.447405	0.00804129	0.021613	No significant	11.877	11.579	12.7012	12.0146	11.6934	12.0531	12.2768	11.9271	12.2103	11.9654	12.7279	12.5431	12.6978	12.521	12.556	12.48	Ras-related protein Rab-1A	IKKRMGPGATAGGAEKSNVKIQSTPVKQSGG
Ran;Rasl2-9	P62827;Q61820	71	1	1	-0.425614	0.0147237	0.0356303	No significant	11.9508	11.6958	12.3452	12.6147	11.7386	12.1224	12.4122	12.3133	11.799	11.6749	12.213	11.8005	11.6312	11.1516	12.0242	11.4936	GTP-binding nuclear protein Ran;GTP-binding nuclear protein Ran, testis-specific isoform	RGPIKFNVWDTAGQEKFGGLRDGYYIQAQCA
Rpl23	P62830	113	0.999804	1	0.0969335	0.562092	0.664768	No significant	11.1125	10.544	11.4764	10.8624	11.2536	11.1998	11.6541	11.0471	11.4533	10.8297	11.3132	11.4563	11.643	10.6399	11.3149	11.2751	60S ribosomal protein L23	FEDNAGVIVNNKGEMKGSAITGPVAKECADL
Rpl30	P62889	115	1	1	0.0814763	0.611778	0.707318	No significant	12.0983	11.8098	12.3705	12.3018	11.224	12.3005	12.0417	12.5334	11.9507	11.9351	12.17	12.4187	12.4781	12.1976	12.1117	12.0697	60S ribosomal protein L30	GDSDIIRSMPEQTGEK_______________
Cycs	P62897	40	0.999986	1	-0.468923	0.0742174	0.135012	No significant	NA	NA	10.5389	11.3445	10.1653	10.0922	10.6493	10.8698	9.54851	9.84967	10.1311	10.1261	10.8409	9.62587	11.0786	9.92782	Cytochrome c, somatic	GKHKTGPNLHGLFGRKTGQAAGFSYTDANKN
Ybx1	P62960	262	1	1	-0.462541	0.0939872	0.163875	No significant	10.751	NA	11.1427	10.2057	NA	11.1304	9.26334	10.6066	9.78103	NA	9.79451	10.6429	10.3319	10.0649	9.77344	9.98996	Nuclease-sensitive element-binding protein 1	PPRQRQPREDGNEEDKENQGDETQGQQPPQR
Ybx1	P62960	135	1	1	0.00428844	0.981478	0.985828	No significant	11.787	12.2564	12.4156	12.0859	11.9992	12.2819	12.6158	11.9532	12.5413	11.3071	12.7366	11.8949	12.3339	11.8487	12.62	12.1468	Nuclease-sensitive element-binding protein 1	AANVTGPGGVPVQGSKYAADRNHYRRYPRRR
Rps27a	P62983	113	1	1	0.328201	0.015354	0.0370239	No significant	13.4065	13.2568	13.5501	13.1468	13.237	13.3355	13.4038	13.1288	13.9319	13.133	13.62	13.4699	13.9168	13.88	13.7295	13.4098	Ubiquitin-40S ribosomal protein S27a;Ubiquitin;40S ribosomal protein S27a	VKLAVLKYYKVDENGKISRLRRECPSDECGA
Rac1;Rac2	P63001;Q05144	123	0.993661	1	-0.376927	0.00523299	0.0154045	No significant	14.8161	14.0746	14.9061	14.6091	14.4753	14.644	14.7353	14.5419	14.4483	14.0577	14.2892	14.3164	13.9632	14.3566	14.2311	14.1245	Ras-related C3 botulinum toxin substrate 1;Ras-related C3 botulinum toxin substrate 2	TPIILVGTKLDLRDDKDTIEKLKEKKLAPIT;TPIILVGTKLDLRDDKDTIEKLKEKKLTPIT
Pafah1b1	P63005;P63005-2	76	0.99999	1	0.269862	0.148642	0.23561	No significant	12.4321	11.6732	12.8291	12.9301	12.2349	12.677	12.542	12.9822	12.8196	12.4524	12.838	13.3654	12.7399	13.1714	12.4657	12.6071	Platelet-activating factor acetylhydrolase IB subunit alpha	LQKKVMELESKLNEAKEEFTSGGPLGQKRDP
Hspa8	P63017	524	0.975857	1	-0.460899	0.000657987	0.00279644	No significant	15.5773	15.1818	15.9336	15.7634	15.6995	15.5102	15.8038	15.6567	15.0535	14.9058	15.3381	15.3188	15.1906	15.3172	15.2401	15.0749	Heat shock cognate 71 kDa protein	RLSKEDIERMVQEAEKYKAEDEKQRDKVSSK
Vamp3;Vamp2	P63024;P63044	70	0.967894	1	-0.313944	0.0237974	0.0517005	No significant	13.7549	13.5663	14.0286	14.0103	13.6856	13.81	14.1089	13.9135	13.3026	13.1224	13.5199	13.6824	13.8981	13.6113	13.896	13.3336	Vesicle-associated membrane protein 3;Vesicle-associated membrane protein 2	DALQAGASQFETSAAKLKRKYWWKNCKMWAI;DALQAGASQFETSAAKLKRKYWWKNLKMMII
Vamp3;Vamp1;Vamp2	P63024;Q62442-2;Q62442;P63044	46	1	1	7.4865e-05	0.999553	0.999553	No significant	15.0854	15.1583	15.181	14.9846	15.1856	15.0534	15.3771	15.147	15.3124	14.6338	15.0624	14.8428	15.1769	15.3508	15.7318	15.0621	Vesicle-associated membrane protein 3;Vesicle-associated membrane protein 1;Vesicle-associated membrane protein 2	DIMRVNVDKVLERDQKLSELDDRADALQAGA
Rala	P63321	159	1	1	0.126574	0.506973	0.626803	No significant	10.5986	10.2501	10.8038	9.47478	10.148	10.2059	10.0641	10.3766	10.0709	NA	10.5592	10.1819	NA	NA	10.5195	10.5024	Ras-related protein Ral-A	NRADQWNVNYVETSAKTRANVDKVFFDLMRE
Rps10	P63325	139	1	1	-0.0745806	0.534816	0.65252	No significant	16.3494	15.7718	16.4531	16.0061	16.0961	16.0786	16.103	16.2317	15.853	15.6758	16.1092	16.2332	16.2415	16.1951	16.1894	15.9959	40S ribosomal protein S10	RDTYRRSAVPPGADKKAEAGAGSATEFQFRG
Rps10	P63325	138	0.999298	1	-0.277279	0.0230396	0.050702	No significant	16.1089	15.6723	16.3461	16.0331	15.9137	15.9763	15.9951	16.099	15.4368	15.6547	15.7691	15.97	15.8478	15.9693	15.7162	15.5626	40S ribosomal protein S10	DRDTYRRSAVPPGADKKAEAGAGSATEFQFR
Gnb2l1	P68040	106	1	1	-0.395542	0.0234539	0.0512819	No significant	13.5624	14.1166	14.2091	13.7577	14.0348	14.2418	13.9001	13.9037	13.6352	13.0233	13.6833	13.4718	13.7896	13.1304	14.3401	13.4881	Guanine nucleotide-binding protein subunit beta-2-like 1;Guanine nucleotide-binding protein subunit beta-2-like 1, N-terminally processed	DLTTGTTTRRFVGHTKDVLSVAFSSDNRQIV
Tubb4b;Tubb5	P68372;P99024	324	1	1	-0.257616	0.190482	0.29173	No significant	11.4396	11.7459	12.0244	11.3187	11.1253	11.7804	11.6494	11.8487	11.7204	10.8359	10.5263	11.5391	11.562	11.0428	11.9085	11.7363	Tubulin beta-4B chain;Tubulin beta-5 chain	RYLTVAAVFRGRMSMKEVDEQMLNVQNKNSS
Flot1	O08917	302	1	1	-0.348559	0.13986	0.225088	No significant	10.4099	NA	9.64279	10.6216	10.8247	10.6909	10.3768	10.3366	NA	NA	10.1089	9.9205	NA	10.1692	NA	NA	Flotillin-1	AEAERYRLERLAEAEKAQLIMQAEAEAESVR
Hrh1	P70174	374	0.988191	1	0.252452	0.0671605	0.124439	No significant	13.294	13.1085	13.5196	13.0196	12.9021	12.9044	13.01	13.0089	13.1172	13.0152	13.5865	13.6102	13.6256	13.5693	13.2313	13.0315	Histamine H1 receptor	SRTTDSDTSIEPGLGKVKARSRSNSGLDYIK
Vamp7	P70280	125	1	1	0.171541	0.189152	0.290347	No significant	16.3429	15.945	16.7106	16.2819	16.0448	16.1289	16.2484	16.2153	16.1802	15.9907	16.406	16.6024	16.6002	16.6982	16.4443	16.3681	Vesicle-associated membrane protein 7	LAAQLKHHSENKSLDKVMETQAQVDELKGIM
Vamp7	P70280	137	1	1	0.148308	0.526797	0.64661	No significant	11.2671	10.0643	10.8379	11.242	11.0641	11.3569	9.99393	10.1356	11.2182	10.8357	11.0537	11.0947	10.9233	10.5649	11.4085	10.0492	Vesicle-associated membrane protein 7	SLDKVMETQAQVDELKGIMVRNIDLVAQRGE
Vamp7	P70280	172	1	1	-0.094092	0.827479	0.888919	No significant	11.1991	11.2845	14.8308	11.379	11.702	10.9766	10.8787	11.0481	11.6672	10.9281	11.005	11.7887	11.2373	11.8441	12.4769	11.5988	Vesicle-associated membrane protein 7	LIDKTENLVDSSVTFKTTSRNLARAMCMKNI
Stx4	P70452	243	1	1	0.326845	0.103795	0.176894	No significant	11.9775	11.676	12.553	11.8958	11.2137	11.0815	11.5632	11.8419	11.5862	11.7578	12.1008	12.4526	12.3364	11.6456	12.0601	12.4779	Syntaxin-4	ATEVEMQGEMINRIEKNILSSADYVERGQEH
Sdcbp	O08992	186	1	1	0.0937624	0.443699	0.568071	No significant	14.7768	14.9045	15.088	14.5527	15.0075	14.6809	15.1331	14.5275	14.778	14.8219	14.6189	15.0171	15.1873	14.9563	15.1423	14.8993	Syntenin-1	SSDKAHKVLKQAFGEKITMTIRDRPFERTVT
Nrp1	P97333	913	1	1	-0.476519	0.000227365	0.00139287	No significant	15.4699	15.3344	15.7977	15.6479	15.4109	15.606	15.7839	15.6872	15.0156	14.848	15.1908	15.1633	15.2371	15.367	14.9811	15.1228	Neuropilin-1	NYNFELVDGVKLKKDKLNPQSNYSEA_____
Rps3a	P97351	182	0.995319	1	0.292152	0.425072	0.553734	No significant	NA	9.36186	12.1934	9.70681	9.91118	NA	10.6098	9.89159	10.1848	NA	10.2013	10.3526	10.219	11.2073	10.8026	11.0312	40S ribosomal protein S3a	KMMEIMTREVQTNDLKEVVNKLIPDSIGKDI
Nbr1	P97432	703	1	1	-0.641438	0.0253741	0.0546026	No significant	9.92911	11.1694	10.9694	11.3674	10.6637	11.336	11.5465	9.78862	10.5874	10.2195	9.70589	9.69302	NA	10.9108	9.9678	10.3493	Next to BRCA1 gene 1 protein	QPLVLPGFCRKDSSLKFALPEEGPRGDEREE
Nbr1	P97432	168	0.999932	1	-0.52592	0.00103736	0.00403087	No significant	13.2164	13.7726	13.8624	13.5978	13.5631	13.4548	13.8327	13.3371	13.4654	12.7796	13.1229	12.631	13.1521	12.8184	13.3618	13.0983	Next to BRCA1 gene 1 protein	DWFTSYLEMFREQVVKETVEKLEQRLQEKLV
Lilrb3	P97484	679	1	1	-0.0570599	0.668851	0.756769	No significant	13.7182	13.5511	13.689	13.9555	13.2381	13.353	13.7281	13.5899	13.2397	13.1619	13.4148	13.967	13.7035	13.7471	13.6196	13.5127	Leukocyte immunoglobulin-like receptor subfamily B member 3	RRRHRGKFRKDVQKEKDLQLSSGAEEPITRK
Adra1a	P97718	239	0.999989	1	-0.0268658	0.911541	0.942018	No significant	10.8733	9.39797	10.5964	NA	10.911	10.2209	9.86477	10.4965	9.59367	NA	10.8252	10.1876	10.1904	10.8825	10.1035	10.3897	Alpha-1A adrenergic receptor	TDKSDSEQVTLRIHRKNVPAEGSGVSSAKNK
Dab2	P98078;P98078-2;P98078-3	67	0.999971	1	-0.12786	0.562276	0.664768	No significant	10.6314	10.0469	10.7171	10.1943	9.95848	9.25013	10.5172	9.91998	9.43141	9.79857	10.2839	NA	10.3355	10.4192	9.8908	NA	Disabled homolog 2	AKLIGIDDVPDARGDKMSQDSMMKLKGMAAA
Itga4	Q00651	1035	1	1	-0.588915	0.00267475	0.00878663	No significant	12.985	13.4743	13.3798	12.8795	13.3332	13.721	13.849	13.3245	13.22	12.5651	12.5738	12.186	12.9016	12.5953	13.3929	12.8003	Integrin alpha-4	LQEENRRDSWSYVNSKSNDD___________
Hmgcr	Q01237	248	1	1	0.212382	0.241312	0.357499	No significant	11.2242	10.4469	10.7435	11.589	10.6795	10.8214	11.0707	10.7922	11.3107	10.8224	11.5682	10.9944	10.6929	11.7817	10.8653	11.0307	3-hydroxy-3-methylglutaryl-coenzyme A reductase	WQLSHFARVLEEEENKPNPVTQRVKMIMSLG
Vcp	Q01853	8	1	1	-0.0215492	0.868826	0.914554	No significant	14.5414	14.8662	14.8137	14.8233	14.7234	14.5736	14.9698	14.6573	14.7218	14.5237	14.5972	14.5064	14.8572	14.6602	15.4215	14.5084	Transitional endoplasmic reticulum ATPase	________MASGADSKGDDLSTAILKQKNRP
Vcp	Q01853	754	1	1	0.149847	0.556643	0.663602	No significant	10.9301	10.2757	10.0745	NA	9.84679	9.67122	10.1685	10.8712	10.5508	NA	10.5537	11.1855	9.98527	10.7994	10.4058	9.40642	Transitional endoplasmic reticulum ATPase	AMRFARRSVSDNDIRKYEMFAQTLQQSRGFG
Ly9	Q01965	515	0.99963	1	0.385784	0.00872251	0.023079	No significant	15.0388	14.4103	15.1429	14.4512	14.4785	14.5346	14.8008	14.7569	14.8959	14.6686	15.2059	15.1178	15.3818	15.2248	15.1675	15.0378	T-lymphocyte surface antigen Ly-9	PTGHGQFSVLSQRYEKLDMSAKTTRHQPTPT
Adam8	Q05910	698	1	1	-0.496812	0.000976633	0.00381673	No significant	16.7145	16.134	16.8874	16.5243	16.4731	16.4605	16.4606	16.5195	16.0455	15.7242	16.1088	16.385	16.1485	16.1729	15.5699	16.0445	Disintegrin and metalloproteinase domain-containing protein 8	YRKAPRQIQRRSVAPKPISGLSNPLFYTRDS
Snap23	O09044	117	1	1	-0.222114	0.276903	0.397245	No significant	11.1277	10.9857	10.9844	10.8575	11.7622	11.1234	11.6576	10.9918	11.1381	10.1042	11.1637	10.3414	11.3119	11.1411	11.6412	10.8719	Synaptosomal-associated protein 23	TWGDGGDNSPSNVVSKQPSRITNGQPQQTTG
Slc7a1	Q09143	622	1	1	-0.343853	0.0382376	0.0769278	No significant	11.7248	11.4356	11.6954	12.1262	11.8362	11.3985	12.1688	11.4482	11.7738	11.2941	11.3971	11.1206	11.6053	11.1618	11.8256	10.9048	High affinity cationic amino acid transporter 1	AAGQAKTPDSNLDQCK_______________
Tanc1	Q0VGY8	1206	1	1	-0.165086	0.504164	0.625605	No significant	11.1769	10.8048	11.1975	11.1363	10.2931	10.5155	11.6092	10.8754	10.6986	9.71036	11.1458	11.3992	10.0018	10.8273	11.5489	10.9559	Protein TANC1	VQYLVEEGAEIDQTDKNGRTPLDLAAFYGDA
Pi4k2a	Q2TBE6	165	0.969529	1	-0.323822	0.0728721	0.133207	No significant	15.6017	15.4596	15.5389	15.6863	15.3822	15.335	15.4049	15.6092	15.4954	14.911	16.0095	15.3296	15.1167	15.0533	15.2188	14.293	Phosphatidylinositol 4-kinase type 2-alpha	VFKPKNEEPYGHLNPKWTKWLQKLCCPCCFG
Pilra	Q2YFS3-2;Q2YFS3	226	0.999913	1	-0.522576	0.00260388	0.00859533	No significant	10.8298	11.0734	11.3576	11.8586	11.5476	11.5657	11.4712	11.2609	10.6496	10.4857	11.2613	10.5852	10.9723	10.8258	11.2566	10.7476	Paired immunoglobulin-like type 2 receptor alpha	IVFLWWKRRRQGQKTKAEIPAREPLETSEKH
Slc39a7	Q31125	309	0.999747	1	-0.443476	0.0237826	0.0517005	No significant	10.5193	10.6878	11.6442	10.7864	10.7168	11.0455	11.1124	11.1892	10.6879	10.4545	10.5553	10.9818	10.6812	10.7777	9.61609	10.3993	Zinc transporter SLC39A7	RKRRGGNTGPRDGPVKPQSPEEEKAGSDLRV
Tgtp1	Q62293;Q3T9E4	97	1	1	-0.571813	0.000613835	0.00271044	No significant	15.6557	16.1085	16.0787	16.0478	15.9894	16.0807	16.2528	15.8432	15.8112	15.1038	15.406	15.0519	15.4131	15.358	16.0625	15.2756		EEKGAAPTGAIETTMKRTPYPHPKLPNVTIW
Sema4d	O09126	778	0.999946	1	0.277737	0.061606	0.116044	No significant	12.8838	13.0165	13.069	13.0248	12.9915	12.8304	12.9309	13.0266	13.2494	12.9139	13.358	12.6575	13.2125	13.3929	13.9621	13.249	Semaphorin-4D	CLKFRSALLLGKKTPKSDFSDLEQSVKETLV
Tgtp1	Q62293;Q3T9E4	401	1	1	-0.462912	0.000715078	0.00302021	No significant	12.673	12.6033	12.8597	13.1381	12.4354	12.708	12.8617	13.06	12.6125	12.2396	12.1846	12.2262	12.4852	12.2096	12.4273	12.2509		NDAIALLNSKALFEKKVGPYISEPPEYWEA_
Tmem248	Q3TBN1	308	1	1	-0.425882	0.0381053	0.0768889	No significant	10.69	10.0246	11.3513	11.7341	11.2716	11.4967	11.101	11.6305	10.8865	10.702	10.6696	10.6531	10.5104	11.0059	10.6955	10.7696	Transmembrane protein 248	RPSKLRQSNPEFCPEKVALADA_________
Faf2	Q3TDN2-2;Q3TDN2	381	1	1	-0.196744	0.439472	0.565986	No significant	10.5718	10.3649	10.9924	9.18723	10.6623	9.98883	11.023	10.0105	10.1421	NA	NA	9.64782	10.1352	10.5667	9.89736	10.5311	FAS-associated factor 2	TVIHDFLFSLKESPEKFQIEANFPRRVLPCV
Faf2	Q3TDN2-2;Q3TDN2	302	0.999992	1	-0.434868	0.0268319	0.0571966	No significant	11.2867	11.6844	11.8418	11.4793	11.1397	11.1082	11.7921	11.7752	11.1475	11.4257	10.9831	11.4674	11.4123	11.3535	10.6638	10.1749	FAS-associated factor 2	EKERKKREEKERKRRKEEEVQQQKLAEERRR
Mpzl1	Q3TEW6	213	1	1	-0.269713	0.105158	0.177438	No significant	11.1779	11.918	11.8963	12.1298	12.2791	12.2265	12.12	11.8447	11.7599	11.1762	11.4965	11.6742	11.7458	11.4689	12.1082	12.0049	Myelin protein zero-like protein 1	RDYTGCSTSERLSPVKQAPRKCPSDTEGLVK
	Q3TPR7-2	532	0.999891	1	0.335871	0.240333	0.356827	No significant	10.3443	10.9896	9.62478	9.57679	11.2819	11.3976	10.8705	9.60629	10.2637	NA	11.0294	10.8024	10.5075	10.9891	10.8004	11.1889		LIDITEKQQKLNDTGKNVMINIPEEQQKLID
Psmd1	Q3TXS7	310	0.999325	1	-0.316753	0.0112101	0.0283377	No significant	13.4502	13.6052	14.1661	13.9399	13.68	13.9806	13.7756	13.671	13.6194	13.2867	13.3983	13.3489	13.6398	13.5528	13.5631	13.3256	26S proteasome non-ATPase regulatory subunit 1	DPMETEEKTASAVAGKTPDASPEPKDQTLKM
Rnf149	Q3U2C5-2;Q3U2C5	96	0.999117	1	0.0619348	0.562283	0.664768	No significant	14.7586	14.6145	14.9035	14.9205	14.9029	14.7952	15.1271	14.8047	15.1427	14.6018	14.9729	14.9276	14.9917	15.0748	14.8886	14.7227	E3 ubiquitin-protein ligase RNF149	TGSQFGSQNHRKETKKVIGQLPLHTVKHGEK
Rnf40	Q3U319	20	0.812309	1	-0.501008	0.0155425	0.0373458	No significant	10.6906	10.5757	10.8523	10.2915	10.72	10.5832	11.0027	11.0329	9.40376	10.7913	10.6665	9.86621	10.2245	9.98228	9.92604	10.8803	E3 ubiquitin-protein ligase BRE1B	SNKRAAGDGGSGPPEKKMNREEKTTTTLIEP
Slc16a10	Q3U9N9	505	0.787362	1	-0.361096	0.0360629	0.0729844	No significant	11.7266	11.9434	12.3337	12.2944	11.8962	12.0554	12.2541	11.9367	11.5764	10.9905	11.6683	11.6205	11.4133	11.9279	12.379	11.9758	Monocarboxylate transporter 10	LENQSSLLSGSSGIFKKDSASII________
Yipf3	Q3UDR8	99	1	1	-0.252837	0.143434	0.229495	No significant	12.1017	13.1927	13.1142	12.993	13.0071	12.9634	13.5047	12.9046	12.6092	12.3428	13.0513	12.4699	12.8813	12.4701	13.0576	12.8765	Protein YIPF3;Protein YIPF3, N-terminally processed	GQLSRQVADQMWQAGKRQASRAFSLYANIDI
Klrg2	Q3UM83	207	1	1	-0.279126	0.0281527	0.059453	No significant	13.6755	13.9505	13.8397	13.9151	13.8578	14.0114	14.3451	14.063	13.6689	13.345	13.959	13.3597	13.7587	13.8213	13.7692	13.7432	Killer cell lectin-like receptor subfamily G member 2	GSPACRCRCREPGLTKEDDALLQRAGIDGKK
Kiaa1033	Q3UMB9	1089	0.99991	1	-0.0158445	0.925923	0.952538	No significant	11.8969	12.1396	12.0291	11.854	11.948	11.7749	12.0494	12.1663	11.6611	11.561	11.9579	11.5331	11.9505	12.223	13.0017	11.843	WASH complex subunit 7	QSVREKYIKEIRAVAKQQNVQSTSQDEKLLQ
Ddx17;Ddx5	Q501J6;Q501J6-2;Q61656	284	1	1	-0.551936	0.00478717	0.0142152	No significant	12.1346	12.0924	12.9462	12.5065	11.9848	12.3433	12.811	13.0324	11.7035	12.0868	12.3761	12.0413	11.7019	11.6624	11.5468	12.317	Probable ATP-dependent RNA helicase DDX17;Probable ATP-dependent RNA helicase DDX5	IRPDRQTLMWSATWPKEVRQLAEDFLKDYIH;IRPDRQTLMWSATWPKEVRQLAEDFLRDYTQ
Smim7	Q5RKS2	36	1	1	-0.523079	0.00133832	0.00505587	No significant	12.9191	12.2277	12.9306	12.8163	12.672	12.7121	13.2745	12.8998	12.4431	12.3549	12.567	11.9661	12.1811	12.3842	11.8857	12.4856	Small integral membrane protein 7	FKLKKKDTQGFGEESKEPSTGDNIREFLLSL
Phf12	Q5SPL2-2;Q5SPL2	4	0.999939	1	-0.58155	0.0993333	0.171004	No significant	13.9126	12.631	14.1793	14.0481	13.009	13.5131	12.5961	13.8024	12.2465	12.9474	13.059	14.0529	13.3588	13.5727	11.1579	12.6439	PHD finger protein 12	____________MWEKMETKTIVYDLDTSGG
Uimc1	Q5U5Q9-2;Q5U5Q9-3;Q5U5Q9	19	0.972795	1	-0.0871979	0.53797	0.65252	No significant	13.3647	13.0171	13.5791	13.3943	12.8135	12.9978	13.4248	13.6265	12.8815	12.8836	13.3041	13.1526	13.4257	13.4302	13.4384	13.0042	BRCA1-A complex subunit RAP80	RKKKIKEASESQNLEKKDLETSSCVSIKKKR
Abcc1	O35379	891	1	1	-0.142468	0.232953	0.348149	No significant	14.3538	14.0663	14.7141	14.442	14.2504	14.2978	14.3603	14.3892	14.0768	13.9306	14.4003	14.3228	14.2682	14.5878	14.0947	14.0528	Multidrug resistance-associated protein 1	LASEDDSVSGSGKESKPVENGMLVTDTVGKH
Atp13a3	Q5XF89;Q5XF89-2	735	1	1	-0.346851	0.0231406	0.05076	No significant	12.1066	12.1407	12.5531	12.0602	12.0355	12.0792	11.7846	12.2199	12.1225	11.1075	11.7849	11.7358	12.0926	11.5744	11.8354	11.9519	Probable cation-transporting ATPase 13A3	NKLKQETPAVLEDLHKANIRTVMVTGDNMLT
Zdhhc20	Q5Y5T1-2;Q5Y5T1	328	0.997716	1	-0.183751	0.176051	0.272695	No significant	12.7371	12.3407	12.7366	12.9495	12.5309	12.6818	13.0561	12.7964	12.6627	12.2711	12.7624	12.3399	12.5111	12.2219	13.0131	12.5768	Probable palmitoyltransferase ZDHHC20	SDYVRSIGSNQPFPIKPLSESKNRLLDSESQ
Zdhhc20	Q5Y5T1-2;Q5Y5T1	334	0.947262	1	-0.172832	0.268664	0.389534	No significant	12.7739	13.2234	12.8453	13.2506	13.1198	13.1793	13.6393	13.0572	12.881	12.5574	12.8076	12.7452	13.0756	12.9424	13.7151	12.9818	Probable palmitoyltransferase ZDHHC20	IGSNQPFPIKPLSESKNRLLDSESQWLENGA
Zdhhc20	Q5Y5T1-2;Q5Y5T1	96	1	1	-0.460099	0.00234494	0.00789386	No significant	14.8219	14.9117	15.4652	15.2273	15.0005	15.0655	15.5248	15.3664	14.6919	14.4788	14.6191	15.1077	15.0169	14.752	14.4967	14.5393	Probable palmitoyltransferase ZDHHC20	SKEFYLSNSEKERYEKEFSQERQQDILRRAA
Khdrbs1;Khdrbs2	Q60749;Q9WU01-2;Q9WU01	169	0.998301	1	-0.461198	0.000260909	0.0015563	No significant	14.6973	14.3756	14.6414	14.4974	14.487	14.6694	14.7358	14.7103	14.1354	14.0829	14.1968	14.1656	14.4342	14.2558	14.0679	13.786	KH domain-containing, RNA-binding, signal transduction-associated protein 1;KH domain-containing, RNA-binding, signal transduction-associated protein 2	MKLKERVLIPVKQYPKFNFVGKILGPQGNTI
Khdrbs1;Khdrbs2	Q60749;Q9WU01-2;Q9WU01	165	0.910471	1	-0.362329	0.0194332	0.0441958	No significant	12.4006	12.6138	12.3733	12.7586	12.2238	12.597	12.3688	12.5813	12.2945	11.4284	12.5785	12.2458	12.1166	12.0443	12.4235	11.887	KH domain-containing, RNA-binding, signal transduction-associated protein 1;KH domain-containing, RNA-binding, signal transduction-associated protein 2	SHKNMKLKERVLIPVKQYPKFNFVGKILGPQ
Abcc1	O35379	637	0.999897	1	-0.0215012	0.894143	0.931113	No significant	12.8419	12.7232	13.2992	12.9724	12.9607	12.8971	13.4528	12.6988	13.0699	12.4763	12.9811	12.7809	12.801	12.9717	13.7866	12.8066	Multidrug resistance-associated protein 1	SHEELEPDSIERRSIKSGEGNSITVKNATFT
Traf3	Q60803	368	1	1	-0.20465	0.0698628	0.128744	No significant	15.2515	15.0435	15.4255	15.0919	15.1842	15.0756	15.3523	15.3676	14.867	14.6436	15.1029	15.1023	15.0647	15.2559	15.1449	14.9733	TNF receptor-associated factor 3	VESLQNRVTELESVDKSAGQAARNTGLLESQ
Caprin1	Q60865	221	0.999999	1	0.0488374	0.772255	0.84156	No significant	11.7498	11.1854	11.3166	11.1049	11.6331	10.9823	11.5322	11.7884	10.8353	10.9947	11.4202	11.7291	11.4201	11.864	11.5441	11.8759	Caprin-1	EHASIHLWDLLEGKEKPVCGTTYKALKEIVE
Caprin1	Q60865	123	0.988476	1	0.0458043	0.757805	0.828469	No significant	13.2643	12.6155	13.2943	12.7257	12.3881	13.1812	12.6977	12.9305	12.896	12.6091	13.1664	12.8677	13.1952	12.9859	13.1631	12.5803	Caprin-1	KELQRSFMALSQDIQKTIKKTARREQLMREE
Reep5	Q60870	168	0.994624	1	-0.336075	0.0169005	0.0399039	No significant	12.8973	13.0093	13.4956	13.2049	12.683	13.2015	13.3811	13.2787	12.705	12.626	12.811	12.5685	12.7489	13.0001	13.224	12.7792	Receptor expression-enhancing protein 5	KDVKDKAKETADAISKEVKKATVNLLGDVKK
Vdac3	Q60931	90	0.991091	1	-0.414158	0.116199	0.193664	No significant	10.3082	10.6012	10.5968	10.0015	10.2316	10.1706	11.1037	9.6195	NA	NA	9.69613	9.49609	10.2976	NA	9.36897	10.7161	Voltage-dependent anion-selective channel protein 3	WNTDNTLGTEISWENKLAEGLKLTLDTIFVP
Vdac1	Q60932-2;Q60932	53	0.999987	1	-0.500024	0.000210617	0.00131394	No significant	15.1658	15.3737	15.5841	15.5031	15.3181	15.3134	15.639	15.4909	15.0437	14.5159	14.9339	14.8106	14.8701	15.003	15.21	15.0009	Voltage-dependent anion-selective channel protein 1	GLEFTSSGSANTETTKVNGSLETKYRWTEYG
Vdac1	Q60932-2;Q60932	34	0.89753	1	-0.500857	0.0159991	0.0383078	No significant	11.0822	11.8023	12.0191	11.9801	12.0525	11.7389	11.7212	11.6421	11.7856	10.4123	11.2901	11.1974	11.532	10.7016	11.7837	11.3289	Voltage-dependent anion-selective channel protein 1	TKGYGFGLIKLDLKTKSENGLEFTSSGSANT
Cdc37	Q61081	69	1	1	-0.122617	0.472567	0.597297	No significant	10.492	10.2694	10.7944	11.082	10.2397	10.1166	10.4811	10.4661	10.528	10.3271	NA	10.1758	9.98527	9.96502	10.8602	10.7489	Hsp90 co-chaperone Cdc37;Hsp90 co-chaperone Cdc37, N-terminally processed	CRECKRKVAECQRKLKELEVAESDGQVELER
Cybb	Q61093	306	0.999946	1	0.292131	0.0981085	0.169755	No significant	12.4601	12.145	13.0165	12.3362	12.2386	12.0366	12.4435	12.307	12.7057	11.8844	12.5365	12.6643	12.8869	12.4656	13.2297	12.9474	Cytochrome b-245 heavy chain	SQQKVVITKVVTHPFKTIELQMKKKGFKMEV
Cln3	Q61124	262	1	1	-0.339844	0.00948751	0.0246241	No significant	13.7294	13.8723	13.8997	13.9587	13.9415	13.8783	14.2678	13.5871	13.5655	13.3719	13.3405	13.2413	13.7097	13.6068	13.9021	13.6784	Battenin	TAARQPLIGTETPESKPGASWDLSLQERWTV
Tsg101	Q61187	244	0.999889	1	-0.497284	0.00168462	0.00609332	No significant	12.3282	12.0122	12.6648	12.6936	12.1865	12.4244	12.3015	12.3884	11.9415	11.4594	11.979	11.7656	12.363	12.1744	11.7108	11.6274	Tumor susceptibility gene 101 protein	ASLISAVSDKLRWRMKEEMDGAQAELNALKR
Soat1	Q61263	9	1	1	-0.003479	0.98867	0.991586	No significant	11.268	12.0289	12.4764	11.3517	12.2625	12.1716	12.1667	12.5005	11.9593	10.9413	12.3173	11.537	11.7824	12.6105	12.79	12.2606	Sterol O-acyltransferase 1	_______MSLRNRLSKSGENPEQDEAQKNFM
Soat1	Q61263	21	1	1	0.446019	0.0175753	0.0410695	No significant	12.1472	11.8377	12.5296	12.0178	11.8097	11.5098	11.778	11.5243	11.9871	11.6235	12.3322	12.333	12.5548	12.3692	12.7863	12.7362	Sterol O-acyltransferase 1	RLSKSGENPEQDEAQKNFMDTYRNGHITMKQ
Bcap31	Q61335	167	0.996482	1	-0.512033	0.00196512	0.00678403	No significant	13.2577	12.8743	13.6306	13.4495	12.9768	13.0647	13.1938	12.9327	12.4214	12.154	12.682	12.985	12.8027	13.0451	12.4568	12.7368	B-cell receptor-associated protein 31	EENDQLKKGAAEDGDKLDIGNTEMKLEENKS
Slc16a6	B1AT66-2;B1AT66	495	0.999999	1	0.208756	0.323954	0.440891	No significant	11.3174	11.8244	11.4371	11.8956	11.1706	12.1753	11.309	11.7039	11.9662	11.0627	12.0004	11.7977	12.3513	11.1655	12.5906	11.569	Monocarboxylate transporter 7	QNSHSGENQTDRQRGKALQDIPEDFLEMDLG
Bmpr2	O35607	180	0.999983	1	0.510946	0.0102368	0.0263674	No significant	9.44564	9.28452	9.68461	9.59574	NA	9.61101	NA	9.75253	9.40601	NA	9.88304	9.96149	10.5133	10.0428	10.6629	10.0434	Bone morphogenetic protein receptor type-2	IVALCFGYRMLTGDRKQGLHSMNMMEAAAAE
Bcap31	Q61335	138	0.999993	1	-0.571749	0.00151691	0.00560598	No significant	11.9925	11.8757	11.7655	12.5031	11.9235	12.3288	12.0939	11.9237	11.8084	11.7189	11.2696	10.7294	11.5787	11.8963	11.3549	11.4767	B-cell receptor-associated protein 31	ISQQATLLASNEAFKKQAESASEAAKKYMEE
Alcam	Q61490	572	0.928433	1	-0.198723	0.208338	0.317645	No significant	12.0262	11.1882	12.2753	12.1939	12.0388	11.3767	11.9805	11.9424	11.6512	11.5748	11.8467	11.4163	11.5144	11.6968	12.0765	11.6555	CD166 antigen	ASKHVNKDLGNMEENKKLEENNHKTEA____
Slc20a1	Q61609	444	0.999999	1	0.434038	0.00655143	0.0182617	No significant	14.958	14.3212	15.2525	14.6343	14.5195	14.6723	14.7661	14.8435	14.8579	14.6424	15.4061	15.2054	15.3509	15.2885	15.4123	15.2761	Sodium-dependent phosphate transporter 1	CGMPLDSFRAKEGEQKGDEMETLTWPNADTK
Slc20a1	Q61609	397	0.998875	1	0.531264	0.000467754	0.00222429	No significant	14.9342	14.7152	15.2894	14.9411	14.7229	14.9158	15.1663	14.8527	15.4127	15.019	15.4346	15.3171	15.7404	15.585	15.8833	15.3957	Sodium-dependent phosphate transporter 1	HTVHKDSGLYKELLHKLHLAKVGDCMGDSGD
Slc20a1	Q61609	278	0.832199	1	-0.0203409	0.907705	0.940913	No significant	11.0075	11.0606	10.8966	10.8213	10.6342	11.1243	10.9358	10.9807	11.5275	10.4321	11.1084	11.0436	10.9299	9.99053	11.3436	10.9227	Sodium-dependent phosphate transporter 1	EREVKSSPSESPLMEKKSNLKEDHEETKMAP
Slc20a1	Q61609	279	0.802211	1	-0.0134687	0.901651	0.937497	No significant	12.4762	12.3541	12.4134	12.5711	12.3874	12.2871	12.4474	12.1924	12.1118	12.1748	12.4169	12.2095	12.7387	12.458	12.5883	12.3233	Sodium-dependent phosphate transporter 1	REVKSSPSESPLMEKKSNLKEDHEETKMAPG
Ddx5	Q61656	470	1	1	-0.113512	0.524253	0.644651	No significant	10.9588	11.1462	11.3325	11.9684	11.3354	11.1134	11.6068	11.5961	11.2686	11.1596	10.7201	10.7815	11.6341	11.5992	11.8608	11.1258	Probable ATP-dependent RNA helicase DDX5	DLISVLREANQAINPKLLQLVEDRGSGRSRG
Scamp3	O35609	76	1	1	-0.0390452	0.734818	0.813805	No significant	15.0018	14.9431	15.1365	14.8346	14.942	14.8197	15.1085	14.8352	14.8741	14.4105	15.0228	14.7858	15.1619	14.9434	15.1855	14.9251	Secretory carrier-associated membrane protein 3	APLPPPSAPSVQSSRKLSPTEPRNYGSYSTQ
Ddx5	Q61656	391	1	1	-0.248145	0.0752422	0.136439	No significant	12.5954	13.3236	13.3704	13.476	13.0182	13.1736	13.0952	13.2718	12.9419	12.5096	12.9095	13.059	12.7018	13.0103	13.2503	12.9566	Probable ATP-dependent RNA helicase DDX5	SQQERDWVLNEFKHGKAPILIATDVASRGLD
Ddx5	Q61656	340	0.988382	1	-0.413103	0.00551014	0.0159557	No significant	12.8272	12.5907	13.2392	12.4954	12.4162	12.6635	13.1591	12.9312	12.2116	12.2001	12.4278	12.2401	12.6405	12.6336	12.4507	12.2132	Probable ATP-dependent RNA helicase DDX5	KDEKLIRLMEEIMSEKENKTIVFVETKRRCD
Il1rap	Q61730	559	0.999961	1	0.175911	0.29544	0.415096	No significant	11.0708	11.4728	11.7378	11.3037	11.3873	11.4536	11.4991	11.0832	11.5876	11.1516	11.9747	10.8566	11.3239	11.6151	12.1334	11.7727	Interleukin-1 receptor accessory protein	VAMPVKKSPRWSSNDKQGLSYSSLKNV____
Cep131	Q62036	122	1	1	0.272065	0.179362	0.275942	No significant	12.2392	10.7596	11.8977	11.6569	11.2413	12.024	11.5087	11.6524	11.5186	11.5964	11.651	12.2243	11.4709	12.4386	12.1344	12.1223	Centrosomal protein of 131 kDa	SGRRRVASLSKASSEKEATWNVLDEQPRGLA
Ddx3x	Q62167	55	0.997456	1	-0.232454	0.153154	0.242197	No significant	12.2479	11.5785	12.4667	11.9765	11.908	12.3225	12.2126	11.8648	11.7997	11.2343	12.0374	12.4803	11.7297	11.8797	11.7609	11.7957	ATP-dependent RNA helicase DDX3X	PPHLRNREATKGFYDKDSSGWSSSKDKDAYS
Siglec1	Q62230	1683	0.823481	1	-0.256806	0.0222873	0.0494741	No significant	13.7766	13.7704	13.6869	13.8571	13.6336	13.6707	13.7064	13.8169	13.397	13.1304	13.6921	13.6345	13.5187	13.4329	13.7578	13.3008	Sialoadhesin	STKLNEDENSAEMATKKNTIQEEVVAAL___
Siglec1	Q62230	1670	0.99976	1	-0.252629	0.218287	0.329124	No significant	12.8269	13.0736	12.9666	12.8481	13.0505	13.055	13.3995	13.0807	12.9542	12.0204	12.8347	12.0034	13.0385	12.5896	13.774	13.0651	Sialoadhesin	LGLVAYHTWRKKSSTKLNEDENSAEMATKKN
Tfrc	Q62351	53	1	1	0.0593212	0.797104	0.865863	No significant	11.0063	11.4502	11.669	11.257	11.4529	11.5279	12.2119	11.6107	11.3064	11.4839	11.4837	10.7036	11.4783	11.4847	12.919	11.8009	Transferrin receptor protein 1	MKLAADEEENADNNMKASVRKPKRFNGRLCF
Tfrc	Q62351	39	1	1	0.0337231	0.827087	0.888919	No significant	13.9399	14.5112	14.6095	14.4528	14.3941	14.2342	14.7098	14.456	14.6257	13.9164	14.7022	13.9621	14.6437	14.5734	14.9191	14.2347	Transferrin receptor protein 1	SLARQVDGDNSHVEMKLAADEEENADNNMKA
Scamp3	O35609	103	1	NA	0.00423384	0.978992	0.985828	No significant	13.5168	13.5625	14.128	13.7504	13.7575	13.4306	13.594	13.6704	13.9121	12.8029	13.8641	13.3745	13.7142	14.0097	13.9929	13.7736	Secretory carrier-associated membrane protein 3	YSTQASAAAATAELLKKQEELNRKAEELDRR
Sf1	Q64213;Q64213-2;Q64213-3	227	1	1	-0.344936	0.054739	0.104852	No significant	13.785	14.2661	14.2211	14.2159	14.3768	14.2313	14.4947	13.9306	14.1238	13.5943	13.6545	13.1271	13.9727	13.5911	14.5707	14.1278	Splicing factor 1	MENVKKAVEQIRNILKQGIETPEDQNDLRKM
Sqstm1	Q64337-2;Q64337	264	1	1	0.0657869	0.86562	0.912592	No significant	9.60977	10.2167	10.7301	9.64827	10.0558	10.4361	NA	10.2335	10.1987	NA	NA	NA	NA	NA	NA	NA	Sequestosome-1	SPLGIEVDIDVEHGGKRSRLTPTTPESSSTG
Sqstm1	Q64337-2;Q64337	399	1	1	-0.45606	0.0130584	0.0320209	No significant	12.3388	12.0785	12.6218	13.2697	12.5766	12.9561	12.9407	12.6609	11.7645	11.9459	12.4632	12.1449	12.2882	12.8052	12.2919	12.0908	Sequestosome-1	KNYDIGAALDTIQYSKHPPPL__________
Abcg1	Q64343	55	1	1	0.0947984	0.355222	0.476835	No significant	15.0548	14.8802	15.2824	15.0088	14.9126	14.9425	15.2191	15.088	15.0327	14.8383	15.1255	15.2053	15.1693	15.293	15.2754	15.2074	ATP-binding cassette sub-family G member 1	NVDEVETDLLNGHLKKVDNNFTEAQRFSSLP
Abcg1	Q64343	189	1	1	0.164191	0.251569	0.369475	No significant	16.09	15.577	16.4564	16.2048	15.8554	15.8394	16.2607	16.1809	16.0983	15.7028	16.3363	16.4026	16.5374	16.3868	16.2021	16.112	ATP-binding cassette sub-family G member 1	VQEAMMVSAHLKLQEKDEGRREMVKEILTAL
Atp7a	Q64430	1475	1	1	-0.198133	0.430132	0.559254	No significant	11.6269	11.5621	12.5614	12.195	11.1861	12.2892	12.113	11.7977	11.3957	10.5386	11.7654	12.5752	11.7387	11.6354	12.4777	11.6195	Copper-transporting ATPase 1	SDKRSLNSVVTSEPDKHSLLVGDFREDDDTT
Scamp3	O35609	104	1	NA	0.223313	0.262447	0.381334	No significant	12.3571	12.0674	12.7938	11.8897	11.6104	11.6187	12.1258	11.8308	12.1221	11.3522	12.3814	12.2086	12.3349	12.919	12.2959	12.4661	Secretory carrier-associated membrane protein 3	STQASAAAATAELLKKQEELNRKAEELDRRE
Ptprj	Q64455	958	1	1	-0.215217	0.382155	0.50755	No significant	9.44774	NA	10.8342	10.4807	10.6776	9.80004	10.0524	9.90964	10.5146	NA	NA	10.1876	9.72166	9.74745	NA	9.61139	Receptor-type tyrosine-protein phosphatase eta	AEEYEDLKLIGISLPKYTAEIAENRGKNRYN
Ptprj	Q64455	915	0.924967	1	0.348886	0.0335574	0.0685256	No significant	14.1631	13.2894	14.1915	13.6449	13.5072	13.5536	13.9894	13.5965	13.9725	13.49	14.2114	14.0362	14.212	14.4802	14.1183	14.2061	Receptor-type tyrosine-protein phosphatase eta	KRTDAKNNEVSFSQIKPKKSKLIRVENFEAY
Hist1h2bb	Q64475	6	1	1	0.624853	0.270259	0.391013	No significant	14.6029	15.77	13.0507	14.8616	13.3159	13.3644	12.1609	12.1129	15.4165	14.3295	15.67	14.2879	11.8449	13.9356	15.3748	13.379	Histone H2B type 1-B	__________MPEPSKSAPAPKKGSKKAISK
Hist2h2ac	Q64523	119	0.802112	1	0.127936	0.324185	0.440891	No significant	15.5582	15.4701	16.0782	15.8869	15.6832	15.7059	15.7643	15.7063	15.6351	15.3343	16.0232	16.151	16.0712	16.0215	15.8845	15.7559	Histone H2A type 2-C	AQGGVLPNIQAVLLPKKTESHKAKSK_____
Hist2h2bb	Q64525	6	1	1	0.0372969	0.752395	0.827335	No significant	13.6138	13.3344	13.7025	13.0317	13.392	13.4458	13.5583	13.551	13.3457	13.1051	13.6445	13.447	13.6094	13.5963	13.7209	13.459	Histone H2B type 2-B	__________MPDPAKSAPAPKKGSKKAVTK
Tgfbr1	Q64729-2;Q64729	498	1	1	-0.685392	0.0360051	0.0729844	No significant	11.3178	10.7192	11.4386	11.3577	11.7078	11.221	11.7354	10.919	11.9292	10.1173	11.135	9.4521	11.2956	9.63238	11.3467	10.0251	TGF-beta receptor type-1	RIKKTLSQLSQQEGIKM______________
Myof	Q69ZN7-4;Q69ZN7	1567	0.999999	1	-0.171052	0.28144	0.402904	No significant	10.8071	11.4678	11.0345	11.553	11.4903	11.4989	11.6969	11.5747	11.434	10.741	10.7916	11.3532	11.1384	11.1719	11.6453	11.4796	Myoferlin	LRVIIWNTKDVILDEKSITGEDMSDIYVKGW
Scamp3	O35609	315	1	1	-0.11736	0.437653	0.564714	No significant	11.3046	11.4777	11.6351	11.4695	11.6359	11.4514	11.5406	11.4393	11.3826	10.5335	11.4369	11.5072	11.6065	11.4434	11.939	11.1663	Secretory carrier-associated membrane protein 3	KRIHSLYRQTGASFQKAQQEFAAGVFSNPAV
Slc39a10	Q6P5F6	564	1	1	-0.254593	0.155669	0.245604	No significant	10.3435	10.3502	10.2477	10.7175	10.5968	11.2658	10.9236	10.4972	10.4156	10.116	10.5133	10.6552	10.0891	10.3375	11.0109	9.76794	Zinc transporter ZIP10	DHKLNSTPDADWLQLKPLAGTDDSVVSEDRL
Slc39a10	Q6P5F6	535	1	1	-0.0306458	0.855356	0.907398	No significant	11.3165	11.643	11.6087	11.3602	11.4147	11.3477	11.5133	11.4604	11.2966	10.8643	11.6175	11.0359	11.6334	11.6226	12.3231	11.0262	Zinc transporter ZIP10	FKHYKQQRGKQKWFMKQSTEESTIGRKLSDH
Ano6	Q6P9J9	58	1	1	0.0636467	0.673636	0.760918	No significant	11.382	11.1451	11.4453	11.2976	11.4928	11.3588	11.6227	11.7165	11.1249	11.0127	11.6325	11.0264	11.6826	11.8648	11.952	11.6741	Anoctamin-6	NQQDFRTPEFEEFNGKPDSLFFTDGQRRIDF
Ano6	Q6P9J9	177	0.999996	1	0.337839	0.126062	0.207152	No significant	11.3102	11.1699	11.7417	11.0853	10.7283	9.92766	10.8183	11.228	11.4507	10.6416	11.8935	11.3334	11.7308	11.2846	11.0942	11.2833	Anoctamin-6	LNWFTKVLRVNESVIKPEQEFFTAPFEKSRM
Hltf	Q6PCN7	95	0.99093	1	-0.489503	0.0413475	0.0819716	No significant	9.82168	11.1898	10.921	10.599	11.0232	11.0992	10.6971	9.7398	10.3561	9.9438	9.52579	10.8938	9.92333	10.3596	9.86513	10.3072	Helicase-like transcription factor	NEMVALQREPNNPYDKNAIKVNNVNGNQVGH
Hltf	Q6PCN7	176	1	1	-0.378916	0.0530327	0.102159	No significant	11.993	12.7571	12.9963	12.6823	12.2539	12.5286	12.2288	12.207	12.2536	11.6706	12.0848	11.7083	12.4666	11.8454	12.8968	11.6895	Helicase-like transcription factor	LEQLKKHGFKLGPTPKTLGSSLENAWGSGRA
Rnf220	Q6PDX6-4;Q6PDX6-2;Q6PDX6	130	0.999992	1	-0.333277	0.0775083	0.139803	No significant	11.8922	11.918	12.2798	12.3493	12.2997	11.373	11.8226	12.2937	11.6827	11.0287	12.0863	11.3938	11.6151	11.4947	12.3486	11.912	E3 ubiquitin-protein ligase Rnf220	LNGGPPSTRITPEFSKWASDEMPSTSNGEGS
Rasd1	O35626	2	0.999989	1	-0.234162	0.407012	0.535335	No significant	13.0107	12.0076	13.8941	12.2734	12.9775	13.1461	12.8101	12.4125	12.7	11.5407	11.8469	13.6951	12.5664	12.7965	12.5727	12.9403	Dexamethasone-induced Ras-related protein 1	______________MKLAAMIKKMCPSDSEL
Nup98	Q6PFD9	639	1	1	0.111133	0.571774	0.672481	No significant	11.7474	10.1558	11.0479	10.8596	11.2189	11.1841	11.1762	10.6739	10.3613	10.8747	11.3507	11.3744	11.449	11.3274	11.2154	11.0001	Nuclear pore complex protein Nup98-Nup96;Nuclear pore complex protein Nup98;Nuclear pore complex protein Nup96	PSEYPENGERFSFLSKPVDENNQQDGEDDSL
Ubtd1;Ubtd2	Q91WB7;Q6PGH0	50	1	1	-0.346446	0.0864039	0.152609	No significant	12.1011	12.1625	11.887	11.6107	12.033	11.7175	12.5012	11.768	12.2416	11.3698	11.6291	10.6892	12.1631	11.3304	11.9733	11.6128	Ubiquitin domain-containing protein 1;Ubiquitin domain-containing protein 2	KWKSDYPMTDGQLRSKRDEFWDTAPAFEGRK
Rab35	Q6PHN9	178	0.999998	1	-0.317804	0.0195078	0.0442178	No significant	13.5142	13.3385	13.5622	13.4256	13.4473	13.7924	13.792	13.6866	13.082	12.7131	13.285	13.5027	13.3708	13.401	13.5539	13.108	Ras-related protein Rab-35	CITELVLRAKKDNLAKQQQQQQNDVVKLTKN
Rab35	Q6PHN9	189	0.997504	1	0.0823067	0.536097	0.65252	No significant	13.2426	13.4906	13.4729	13.2069	12.9466	13.2035	13.5947	13.24	13.2726	13.1925	13.391	12.8844	13.584	13.4583	13.8333	13.4404	Ras-related protein Rab-35	DNLAKQQQQQQNDVVKLTKNSKRKKRCC___
Cd300lh	Q6SJQ5	238	0.999115	1	0.315441	0.0514022	0.0992997	No significant	12.731	12.1256	13.0839	12.3964	12.133	12.4879	12.5666	12.335	12.7242	12.2081	12.7582	13.2148	12.9328	12.8835	13.0033	12.6581	CMRF35-like molecule 3	IGLVETHRSDALDGEKHFPGDEK________
Gigyf2	Q6Y7W8-2;Q6Y7W8	323	0.998686	1	0.221515	0.242755	0.358855	No significant	12.1929	11.8518	12.9447	12.335	11.8153	12.4464	12.5588	12.3547	12.2248	11.7826	13.0775	12.6956	12.8166	12.631	12.7853	12.2583	PERQ amino acid-rich with GYF domain-containing protein 2	VHDYTRAYLGDTSEAKEFAKQFLERRAKQKV
Slc1a4	O35874	493	0.999888	1	0.113795	0.58876	0.687835	No significant	10.5395	11.332	11.3549	11.8701	11.6649	11.3767	12.0722	11.9755	11.8195	11.3526	11.6065	11.0567	11.9905	11.1583	11.9684	12.1435	Neutral amino acid transporter A	NQKVVKKGEQELQEVKVEAIPNSKSEEETSP
Ppp2r1a	Q76MZ3	266	0.999997	1	-0.298225	0.224895	0.338338	No significant	10.5172	9.77314	11.913	11.0395	10.6296	10.1893	10.4726	10.7871	10.7659	10.1854	10.5665	9.63867	10.7301	10.7613	10.2097	10.078	Serine/threonine-protein phosphatase 2A 65 kDa regulatory subunit A alpha isoform	AAEDKSWRVRYMVADKFTELQKAVGPEITKT
Mvb12a	Q78HU3	250	0.99976	1	-0.2502	0.543984	0.654707	No significant	10.1325	9.31796	10.5385	10.2663	10.2647	NA	9.59908	9.74128	NA	NA	NA	NA	NA	9.72984	NA	NA	Multivesicular body subunit 12A	SAFGDLTIKSLADIEKEYNYGFVVEKTAAAR
Gypc	Q78HU7	90	0.811071	1	0.400916	0.0184057	0.0424267	No significant	12.5771	12.0222	12.7928	12.1077	12.062	12.0953	12.3517	11.9624	12.3715	12.1829	12.9732	12.2655	12.7289	12.8312	13.0968	12.7284	Glycophorin-C	ALQSDPALQDAGDTSKKEYFI__________
Picalm	Q7M6Y3-2;Q7M6Y3-3;Q7M6Y3-4;Q7M6Y3-6;Q7M6Y3-5;Q7M6Y3	515	0.947279	1	-0.297742	0.124734	0.206373	No significant	11.201	12.0652	11.7783	11.2372	11.1816	11.3928	11.5624	12.0737	11.6562	10.6488	11.1392	11.1181	11.4032	11.518	11.8544	10.7723	Phosphatidylinositol-binding clathrin assembly protein	NGTTKNDVSWSQPGEKKLTGGSNWQPKVAPT
Spag5	Q7TME2	829	0.998159	1	0.289389	0.257587	0.376686	No significant	11.6956	11.2814	12.3687	11.4149	11.5078	11.3853	11.662	10.9989	11.9932	10.4324	12.2644	12.4522	11.2637	12.047	12.3694	11.8075	Sperm-associated antigen 5	DTVDSLRAELASTEAKHEKQALEKTHQHSQE
Mib1	Q80SY4	938	0.999992	1	-0.0220124	0.914212	0.943344	No significant	11.1914	11.0894	11.3168	10.4032	10.3008	11.184	11.1705	11.1857	10.5589	10.4246	11.2258	11.8141	11.1126	10.4141	11.1807	10.935	E3 ubiquitin-protein ligase MIB1	SDEISSGNIPVLQKDKDNTNVNADVQKLQQQ
Mib1	Q80SY4	726	0.999911	1	-0.225948	0.411963	0.539759	No significant	9.69982	9.36376	10.5	9.5108	NA	9.41589	9.52274	10.6645	NA	NA	9.34516	NA	NA	9.65469	10.0888	9.25191	E3 ubiquitin-protein ligase MIB1	TLSQLRQLQDMQDVGKVDAAWEPSKNTLIMG
Fnip2	Q80TD3	872	1	1	-0.00907692	0.961494	0.980233	No significant	9.24629	9.99393	10.6912	10.1747	NA	10.0013	9.66864	9.89089	9.82491	9.74589	10.1021	10.3833	9.57135	10.425	9.76446	9.72971	Folliculin-interacting protein 2	GLLIAADVPYGDASGKGNYRSEGDIPRNESL
Khnyn	Q80U38	613	1	1	-0.511203	0.000109884	0.000800211	No significant	14.5889	14.7262	15.0058	14.9071	14.7706	14.7858	15.1171	15.0017	14.3096	14.0972	14.2001	14.3754	14.5321	14.3157	14.5858	14.3974	Protein KHNYN	QPSKGSTEQANQQQGKDADRSNGGIRKTRET
Slc1a4	O35874	484	1	1	-0.271205	0.0267894	0.0571966	No significant	13.7694	13.806	14.3913	13.9468	13.8717	13.8854	14.118	14.0141	13.6801	13.3458	13.8577	13.6821	13.9549	13.7662	13.596	13.7503	Neutral amino acid transporter A	LGAGILNHLNQKVVKKGEQELQEVKVEAIPN
Khnyn	Q80U38	601	0.999915	1	-0.445452	0.0481861	0.0941568	No significant	10.5911	10.5293	10.7141	10.8948	10.5263	10.9817	10.6711	10.6432	9.49486	NA	9.75298	NA	10.4782	NA	11.0431	10.4734	Protein KHNYN	KPVRKQGSSKTQQPSKGSTEQANQQQGKDAD
Ankrd13a	Q80UP5	257	0.99999	1	-0.067045	0.606623	0.702731	No significant	14.7777	14.3246	15.061	14.7625	14.5939	14.7066	14.8843	14.8016	14.3988	14.3294	14.9275	14.7155	14.9142	14.9847	14.6779	14.4278	Ankyrin repeat domain-containing protein 13A	AFERTKSGFWGWRTDKAEVVNGYEAKVYSVN
Slc20a2	Q80UP8	416	0.99999	1	-0.0977911	0.503468	0.625605	No significant	12.6432	11.7802	12.4143	12.572	12.24	12.1494	12.5161	11.9603	12.0604	11.885	12.3915	12.6494	12.2078	12.3113	11.916	12.0719	Sodium-dependent phosphate transporter 2	TFRASDTSSAPEDSEKLVGDSVSYSKKRLRY
Slc20a2	Q80UP8	262	0.999906	1	-0.182956	0.211909	0.322367	No significant	12.7901	12.5007	13.1392	12.6444	12.4195	12.9686	12.9477	12.99	12.8362	12.0492	12.7563	12.8978	12.8781	12.3735	12.6928	12.4527	Sodium-dependent phosphate transporter 2	EKESALSRASDESLRKVQEAESPGFKELPGA
Fancd2	Q80V62	559	1	1	0.546065	0.00171619	0.00615463	No significant	16.5641	16.0222	17.0268	16.1302	16.2409	16.2331	16.1012	16.3399	16.6291	16.3434	16.8906	17.0526	16.9974	16.8978	17.2572	16.9588	Fanconi anemia group D2 protein homolog	GTSNHIQDDMHLVIRKQLSSTVFKYKLIGII
Tmem106c	Q80VP8	16	1	1	-0.158904	0.4512	0.574561	No significant	9.82255	9.96953	9.91293	10.0197	9.25056	9.99718	9.96552	10.6546	NA	9.80371	9.21405	NA	10.3056	9.29889	9.85471	10.2641	Transmembrane protein 106C	MGSQHSSALTFCQRKKDDNPEDLLADRDQEE
Rhbdf2	Q80WQ6	90	0.999999	1	0.449502	0.08513	0.151145	No significant	10.525	9.42312	11.4514	10.9247	10.0044	10.7357	10.6962	10.4185	10.8563	10.183	10.7024	10.7393	11.1152	11.0702	11.922	11.1865	Inactive rhomboid protein 2	RPGFRRQASLSQSIRKSTAQWFGVSGDWEGK
Slc1a4	O35874	3	1	1	-0.0192431	0.954478	0.977869	No significant	12.3999	11.9573	12.5937	11.7078	11.1768	11.2517	11.4462	12.0258	11.513	9.68324	12.4506	12.1086	11.8467	12.7954	12.2796	11.728	Neutral amino acid transporter A	_____________MEKSGETNGYLDGTQAEP
Ubap2l	Q80X50;Q80X50-5;Q80X50-2;Q80X50-3;Q80X50-4	121	1	1	-0.356276	0.0674321	0.124603	No significant	10.1673	9.99067	10.3645	NA	10.0048	9.5884	10.1919	10.1424	9.74911	NA	9.50657	9.39564	NA	NA	10.1807	NA	Ubiquitin-associated protein 2-like	SGQKDGGQTESNEEGKENRDRDRDYSRRRGG
Rnf168	Q80XJ2	158	1	1	0.0496358	0.807782	0.874669	No significant	10.4934	10.2459	10.877	10.9334	10.9629	9.86601	10.8467	10.1529	10.3244	10.308	10.0458	10.747	10.5429	11.3111	10.8991	NA	E3 ubiquitin-protein ligase RNF168	EEYIQRLLAEEEEEEKRQREKRRSEMEEQLR
Rnf168	Q80XJ2	467	1	1	0.00869238	0.937106	0.962586	No significant	13.7252	13.6226	13.9438	13.8674	13.5531	13.4468	13.9318	13.6733	13.7307	13.4681	13.7084	13.571	13.9714	13.747	13.962	13.6749	E3 ubiquitin-protein ligase RNF168	LQKEVDKEQMVPNRQKGSPDQYQLRTPSPPD
Ddhd2	Q80Y98-2;Q80Y98	487	1	1	-0.144003	0.537726	0.65252	No significant	10.9261	11.0943	10.6537	11.7623	9.97871	10.4222	10.6058	11.451	10.5754	10.6314	10.1236	11.2435	NA	11.1258	10.5263	10.7981	Phospholipase DDHD2	ILTNQKNSIGDIDSEKGSLSSAEDRGDASTL
Slc26a11	Q80ZD3-2;Q80ZD3	416	1	1	-0.499524	0.0117271	0.029426	No significant	12.0332	12.3147	12.848	12.3979	12.5705	12.6885	12.8589	12.4241	12.2735	11.2645	12.2136	11.6084	11.8836	12.0522	12.8122	12.0317	Sodium-independent sulfate anion transporter	SIHEDAVPEQRSSLLKSPSGP__________
Ccdc50	Q810U5-3;Q810U5;Q810U5-2	10	1	1	-0.0148377	0.910479	0.942018	No significant	13.8315	13.3723	14.0648	13.6339	13.3868	13.3048	13.633	13.7205	13.421	13.1525	13.7514	13.6946	13.8925	13.744	13.5375	13.6354	Coiled-coil domain-containing protein 50	______MADVSVDQSKLPGVKEVCRDFAVLE
Ccdc50	Q810U5-3;Q810U5;Q810U5-2	157	1	1	0.237163	0.0881972	0.154972	No significant	14.2102	13.93	14.4108	14.1744	14.3194	14.0789	14.7691	13.9817	14.6639	14.0381	14.7756	14.3203	14.6152	14.4763	14.5153	14.3671	Coiled-coil domain-containing protein 50	DNYYHEDGGMKPRGIKEAVSTPARASHRDQE
Ccdc50	Q810U5-3;Q810U5	181	1	1	0.376936	0.00699109	0.0191691	No significant	15.7645	15.3808	16.1728	15.4802	15.5418	15.6137	15.719	15.6873	15.943	15.5707	16.0785	16.0889	16.1942	16.2367	16.2425	16.0211	Coiled-coil domain-containing protein 50	ASHRDQEWYDAEIARKLQEEELLATHVDMRA
Ccdc50	Q810U5-3;Q810U5;Q810U5-2	119	0.999953	1	0.110822	0.432769	0.559932	No significant	12.5655	11.9951	12.9325	12.4854	12.4195	12.1876	12.3752	12.3055	12.2476	12.1452	12.4351	12.3675	12.8921	12.6851	12.7558	12.6245	Coiled-coil domain-containing protein 50	IQEKKDEDIARLLQEKELQEEKRRKKHTPEF
Tyrobp	O54885	82	1	1	-0.390694	0.0110913	0.028142	No significant	12.0479	11.8386	12.7325	12.7636	12.3397	12.3178	12.5875	12.4687	12.0566	11.9363	11.9793	11.5962	12.2115	11.8971	12.2785	12.0151	TYRO protein tyrosine kinase-binding protein	GRLVSRGQGTAEGTRKQHIAETESPYQELQG
Ccdc50	Q810U5-3;Q810U5;Q810U5-2	249	1	1	-0.118909	0.384029	0.509045	No significant	16.7668	16.2118	17.2241	16.6474	16.5636	16.7148	16.5039	16.5548	16.4594	16.0489	16.6073	16.7733	16.5405	16.6027	16.6928	16.511	Coiled-coil domain-containing protein 50	DPECKLKAKSAHSKSKEGDEAHRSKIDRPSR
Mfn1	Q811U4	707	0.999923	1	-0.0398941	0.8301	0.890329	No significant	10.0958	10.1191	10.919	11.2299	10.3185	10.5047	10.7946	10.8575	10.02	10.5317	10.8476	10.8299	10.7683	10.9987	10.0233	10.5005	Mitofusin-1	EEEIARLSKEIDQLEKIQNNSKLLRNKAVQL
Mfn1	Q811U4	399	0.999994	1	-0.472293	0.000623768	0.00271899	No significant	12.7622	12.3588	12.8239	12.4717	12.3802	12.5677	12.7655	12.5911	11.7799	11.8685	12.0094	12.248	12.2015	12.4683	12.1888	12.1785	Mitofusin-1	RNQMNLLTLDVKKKIKEVTEEVANKVSCAMT
Tmem184b	Q8BG09	397	1	1	-0.329843	0.0671169	0.124439	No significant	11.2797	11.2131	11.7684	11.783	10.8734	11.4296	11.5779	10.6957	11.1602	11.0887	11.0352	10.9366	10.8372	10.3915	11.5006	11.032	Transmembrane protein 184B	SLSRSHSLSGARDNEKTLLLSSDDEF_____
Efr3a	Q8BG67;Q8BG67-2	369	0.999141	1	0.225201	0.136185	0.219967	No significant	14.5318	13.998	14.8985	14.3861	14.2922	14.4601	14.4344	14.5387	14.2981	14.091	14.8853	14.7126	14.912	14.968	14.8647	14.6096	Protein EFR3 homolog A	NDSQKGSVGSVTVSSKDNDEKIVQNAVIQTI
Slc7a6	Q8BGK6	25	0.999998	1	-0.134901	0.482717	0.604508	No significant	12.1499	12.1306	12.8864	12.0498	12.3838	12.3546	12.4133	12.2015	12.6489	11.3575	12.209	12.3506	12.1566	12.1775	12.9509	11.6397	Y+L amino acid transporter 2	TPTYHLLPKANQHTVKEDAGSPSQGSPETMQ
Lrrc8d	Q8BGR2	286	0.999996	1	0.0455594	0.755352	0.827881	No significant	11.5083	11.4501	12.0102	11.7757	11.5362	11.9136	12.0317	11.6962	11.5481	11.1997	11.8713	11.981	11.5425	12.215	11.8655	12.0633	Volume-regulated anion channel subunit LRRC8D	VPSMTILDKKDGEQAKALFEKVRKFRAHVED
Slc16a6	B1AT66-2;B1AT66	250	0.995846	1	0.264192	0.227714	0.341822	No significant	10.5765	9.3872	11.3992	10.7902	10.4802	11.0165	10.7383	10.7589	10.9526	10.2408	10.9538	11.2034	11.1378	10.9941	11.0893	10.6886	Monocarboxylate transporter 7	SIDSIDSGVELTTSPKNVPSEAKMEQETRAE
Tm9sf4	Q8BH24	315	1	1	0.278492	0.118687	0.197141	No significant	12.902	12.1573	13.5241	12.7605	12.8312	12.7391	12.5709	12.9867	12.9348	12.4883	13.3291	13.4535	13.4585	13.144	12.9472	12.9444	Transmembrane 9 superfamily member 4	MIIIRTLRKDIANYNKEDDIEDTMEESGWKL
Dcakd	Q8BHC4	67	1	1	0.161454	0.24736	0.364079	No significant	12.1549	12.0183	12.5624	11.8407	12.1126	12.2519	12.5196	12.5575	12.1388	12.0235	12.5563	12.3356	12.696	12.352	12.7192	12.4881	Dephospho-CoA kinase domain-containing protein	AFGTEVLLENGDIDRKVLGDLIFNQPDRRQL
Zc3h14	Q8BJ05	489	1	1	-0.777704	0.0283942	0.0595928	No significant	9.7788	10.355	10.0759	9.92417	NA	10.599	10.4034	10.2125	NA	NA	NA	NA	NA	NA	9.41498	NA	Zinc finger CCCH domain-containing protein 14	LSEEIVVTPNQDSGMKTADALRVLSGHLMQT
Eea1	Q8BL66	100	0.995091	1	-0.265163	0.0709322	0.13014	No significant	12.294	12.7424	12.7408	12.6009	12.5471	12.6432	12.9613	12.6662	12.424	11.8181	12.7372	12.0896	12.3659	12.4735	12.8571	12.309	Early endosome antigen 1	ITLLRQEVQDLQASLKEEKWYSEELKKELEK
	Q8BPM0-2	657	0.999909	1	0.171448	0.492457	0.613316	No significant	10.4641	9.93146	10.8633	10.2957	10.7991	9.32713	11.011	10.366	9.37706	10.5979	10.9842	10.8209	10.521	10.768	10.2511	11.1092		LEDLERTFSAYQRQQKEADAIDDTLSSKLKV
Cep55	Q8BT07;Q8BT07-2	180	1	1	-0.187106	0.452932	0.57569	No significant	10.5766	9.87967	11.1045	11.064	9.73926	10.8143	11.2775	11.4429	10.0602	10.2726	10.9645	10.7884	10.8043	10.5702	11.0932	9.84839	Centrosomal protein of 55 kDa	NSIHEKEMQLKDALEKNQQWLVYDQQREAYV
Cep55	Q8BT07;Q8BT07-2	222	1	1	-0.505897	0.000408153	0.00207123	No significant	13.4698	13.0951	13.6248	13.3628	13.3309	13.2415	13.4732	13.3967	12.7947	12.6746	13.0153	12.8707	13.3892	12.9214	12.6066	12.6753	Centrosomal protein of 55 kDa	KRTETAAASLTQQMKKIESEGYLQVEKQKYD
Cep55	Q8BT07;Q8BT07-2	221	0.820005	1	0.122543	0.665923	0.754713	No significant	12.9014	13.0431	13.5371	13.2349	12.8869	12.9185	13.1776	13.5888	13.2105	12.4311	12.5964	14.8867	13.2464	14.2324	12.7604	12.9047	Centrosomal protein of 55 kDa	EKRTETAAASLTQQMKKIESEGYLQVEKQKY
Cep55	Q8BT07;Q8BT07-2	48	0.989216	1	-0.406692	0.00575188	0.0164339	No significant	13.7955	14.0393	14.4493	14.1852	14.3658	14.1067	14.3119	14.0735	13.9809	13.1297	14.0006	13.6246	13.872	13.8872	13.8289	13.7498	Centrosomal protein of 55 kDa	EIAAFKTSLDEITSGKGKMAEKGRSRLLEKI
Slc4a7	Q8BTY2;Q8BTY2-2	28	0.999882	1	-0.00557804	0.972945	0.985828	No significant	11.2643	10.3673	11.058	10.8731	10.0707	10.6446	10.9911	10.3039	10.7784	10.2633	10.7969	10.63	10.987	10.6565	10.5387	10.8775	Sodium bicarbonate cotransporter 3	LLTRGPDEEAVVDLGKTSSTVNTKFEKEELE
Slc4a7	Q8BTY2-2	272	0.908717	1	0.421198	0.0907427	0.158625	No significant	10.4342	9.95719	10.9682	10.4545	9.22949	9.74648	10.2341	10.3354	10.016	9.56756	10.5891	10.753	10.7521	11.0608	10.9857	11.0049	Sodium bicarbonate cotransporter 3	ILASPQSAPGNLDNSKSGEMKGNGSGGSREN
Tmem87a	Q8BXN9;Q8BXN9-2	484	0.999911	1	-0.293619	0.0110439	0.0281268	No significant	14.4659	14.0786	14.6551	14.2779	14.1964	14.2043	14.405	14.2329	13.8406	13.8365	13.9273	14.0704	14.1981	14.1408	14.0276	14.1258	Transmembrane protein 87A	FAFSPLSEEDEEDEQKEPMLKESFEGMKMRS
Tmem87a	Q8BXN9;Q8BXN9-2	501	0.999666	1	-0.096671	0.645193	0.738605	No significant	10.621	11.116	11.392	11.1547	10.8909	11.4386	11.2892	10.4201	11.1709	9.85205	10.9723	10.8179	11.4513	10.6489	11.4448	11.191	Transmembrane protein 87A	PMLKESFEGMKMRSTKQEPNGTSKVNKAQED
	Q8BY89-2	15	0.997096	1	-0.45505	0.00927096	0.0241542	No significant	13.8427	14.0765	14.0476	14.0724	13.9691	13.9838	14.3386	13.7828	13.9274	13.1564	13.6175	13.071	13.8235	13.4603	14.2559	13.1611		_MEDDRKDAVYGTPQKYDPTFKGPIYNRGCT
	Q8BY89-2	6	1	1	-0.326096	0.0223361	0.0494741	No significant	14.1508	14.4198	14.5522	14.544	14.4134	14.6517	14.8486	14.5636	14.4297	13.7837	14.1011	13.9011	14.3359	14.2372	14.6707	14.0758		__________MEDDRKDAVYGTPQKYDPTFK
Slc41a2	Q8BYR8	226	0.997878	1	0.0742633	0.710495	0.792027	No significant	10.8306	10.0853	10.8997	11.165	10.6177	10.7842	11.2492	11.3328	10.2363	10.5025	11.6362	11.0247	11.0724	11.1849	11.2429	10.6588	Solute carrier family 41 member 2	EMTLASRLSTAVNVGKMDSPIEKWNLIIGNL
Slc9a9	Q8BZ00	617	0.999923	1	0.295259	0.295451	0.415096	No significant	11.8383	11.4175	12.1622	11.7211	10.7202	9.94587	10.397	11.5973	11.3289	11.2015	12.0252	11.5055	12.0537	11.4368	11.75	10.86	Sodium/hydrogen exchanger 9	TKLALDQKSSGQTPGKENIYEGDLGLGGYDL
Lnpep	Q8C129	75	1	1	-0.537488	0.000647191	0.00276815	No significant	13.5851	13.8512	14.2405	13.6391	13.8485	13.9952	13.9395	13.7715	13.6431	13.3895	13.6668	13.5421	13.1827	13.1591	13.16	12.8274	Leucyl-cystinyl aminopeptidase	EHEMDEDEEDYESSAKLLGMSFMNRSSGLRN
Lmbrd2	Q8C561-3;Q8C561-2;Q8C561	353	1	1	0.207712	0.344261	0.464479	No significant	10.6403	10.7169	11.4785	10.8805	10.8494	11.2868	11.253	10.3619	11.4639	10.4985	11.3478	10.3861	11.3077	11.952	11.4732	10.7001	LMBR1 domain-containing protein 2	PKESNFSDTTTNWSSKYTRANNRTERDRIEL
Itch	Q8C863-2;Q8C863	439	1	1	-0.486694	0.000391531	0.00204957	No significant	16.074	16.1235	16.5717	16.4486	16.1979	16.3956	16.6313	16.3751	15.9095	15.4821	15.9708	15.7405	15.9538	15.9613	16.0827	15.8233	E3 ubiquitin-protein ligase Itchy	ITQWEDPRSQGQLNEKPLPEGWEMRFTVDGI
Itch	Q8C863-2;Q8C863	192	1	1	-0.481037	0.000861247	0.00345235	No significant	15.1188	14.9673	15.3959	15.1514	15.2502	15.2289	15.6506	15.3035	14.7194	14.5336	14.8656	14.482	15.0797	14.8467	15.105	14.5862	E3 ubiquitin-protein ligase Itchy	TNGSEDPEVAASGENKRANGNNSPSLSNGGF
Itch	Q8C863-2;Q8C863	311	1	1	-0.150491	0.29802	0.416982	No significant	14.9977	15.1697	15.2346	15.1702	15.1408	15.1329	15.1129	15.0323	14.7618	14.4645	14.7603	15.1269	14.7766	15.6665	14.8994	15.3311	E3 ubiquitin-protein ligase Itchy	RVDQHGRVYYVDHVEKRTTWDRPEPLPPGWE
2007-09-01	O55131	234	0.990883	1	-0.291242	0.288794	0.408274	No significant	14.6634	13.5734	15.0161	14.4892	13.5888	14.0622	13.8997	14.5718	13.4268	13.8484	14.3008	14.9682	14.0308	14.4642	12.7809	13.7146	Septin-7	IKIYEFPETDDEEENKLVKKIKDRLPLAVVG
Itch	Q8C863-2;Q8C863	66	0.999389	1	-0.475261	0.000275794	0.00160291	No significant	13.2175	13.2207	13.5746	13.4721	13.237	13.3382	13.5036	13.2737	13.0259	12.5023	12.9129	12.9198	12.9639	12.9277	13.1173	12.6655	E3 ubiquitin-protein ligase Itchy	SKKTEKCNNTNSPKWKQPLTVIVTPTSKLCF
Parp9	Q8CAS9-3;Q8CAS9-2;Q8CAS9	643	1	1	-0.181286	0.355523	0.476835	No significant	11.7961	11.0136	11.8248	12.1738	11.7512	11.6758	12.2553	11.604	11.6636	11.1677	11.9028	11.4171	10.8131	12.2178	11.8555	11.6067	Poly [ADP-ribose] polymerase 9	WSLSGQGTNQQEKLDKMEESYTFQRYPASLT
Pi4k2b	Q8CBQ5-2;Q8CBQ5	126	0.990716	1	-0.13664	0.337107	0.456639	No significant	14.1346	13.6746	14.2211	14.1964	13.6011	13.6663	13.9025	14.1107	13.6755	13.1935	13.9472	14.1067	13.9724	13.9493	13.7875	13.7821	Phosphatidylinositol 4-kinase type 2-beta	VFKPKSEEPYGQLNPKWTKYVHKVCCPCCFG
Gbp5;Gbp2;Gbp1	Q8CFB4;Q8CFB4-2;Q9Z0E6;Q01514	57	0.999318	1	-0.54727	0.000842376	0.00345235	No significant	13.2382	13.7324	13.7718	13.5569	13.5827	13.787	14.1038	13.557	13.2308	12.6923	12.9816	12.981	13.2024	13.1291	13.7061	13.0282	Guanylate-binding protein 5;Interferon-induced guanylate-binding protein 2;Interferon-induced guanylate-binding protein 1	AIVGLYRTGKSYLMNKLAGKEKGFSVGSTVQ;AIVGLYRTGKSYLMNKLAGKRTGFSLGSTVQ
Gbp5	Q8CFB4;Q8CFB4-2	484	0.998968	1	-0.302474	0.384846	0.509134	No significant	9.39178	9.70822	11.4809	10.6141	11.1731	10.0007	11.352	10.9562	11.3074	9.57283	10.1361	9.21366	10.857	10.3378	10.5503	NA	Guanylate-binding protein 5	TVSRTILQTDQVLTDKEIQSKAEQERAEAAR
2007-09-01	O55131	394	0.999224	1	0.0341305	0.814431	0.879068	No significant	12.7455	12.308	12.9903	12.7793	12.9098	12.6681	12.6312	12.7236	12.6661	12.2621	12.8366	12.9066	13.3621	12.7918	12.8624	12.3411	Septin-7	QRRHEQMKKNLEAQHKELEEKRRQFEEEKAN
Hist1h2ak	Q8CGP7	120	0.999932	1	0.273826	0.216125	0.326589	No significant	10.5777	10.2782	10.9501	10.0859	10.5698	10.5963	10.6348	10.4659	10.2929	9.71605	10.3483	11.0586	11.5386	10.9353	11.3168	11.1427	Histone H2A type 1-K	QGGVLPNIQAVLLPKKTETHHKAKGK_____
Sugp1	Q8CH02	612	1	1	-0.242002	0.158261	0.249115	No significant	10.2782	10.4081	10.4086	10.452	10.4074	10.1415	10.0965	10.5953	10.1999	NA	NA	10.5795	9.43875	10.1012	NA	10.2129	SURP and G-patch domain-containing protein 1	IDGAGFGIDRPAELSKEDDEYEAFRKRMMLA
Trim32	Q8CH72	205	0.999956	1	0.0431063	0.70366	0.786988	No significant	12.3589	12.633	12.9924	12.7175	12.6789	12.8901	12.8628	12.5754	12.8961	12.6676	12.6834	12.565	12.8494	12.692	13.082	12.6183	E3 ubiquitin-protein ligase TRIM32	GHEERRIQEELARSRKFFTGSLAEVEKSNSQ
Trim32	Q8CH72	183	1	1	-0.4442	0.0330582	0.0677096	No significant	11.9444	11.4203	12.1303	11.6822	11.8314	11.7685	11.6516	11.7058	11.5372	10.184	11.0891	11.1707	11.539	11.92	11.8836	11.2574	E3 ubiquitin-protein ligase TRIM32	KAALEGVSRDLQARYKAVLQEYGHEERRIQE
Tmem230	Q8CIB6	16	0.94054	1	0.312284	0.258325	0.376955	No significant	9.46536	10.5486	11.0412	NA	NA	10.23	10.254	NA	10.8651	10.4617	10.4798	9.89177	10.4886	10.2447	11.5879	10.9413	Transmembrane protein 230	MMPSRTNLATGLPSSKVKYSRLASTDDGYID
Dner	Q8JZM4	726	0.999777	1	-0.0783814	0.767709	0.837949	No significant	9.76237	9.83788	10.9035	10.731	NA	10.9363	10.5715	9.85409	NA	9.97513	10.4294	10.7538	9.6326	10.6719	NA	NA	Delta and Notch-like epidermal growth factor-related receptor	YDVTPIAYEDYSPDDKPLVTLIKTKDL____
Scamp1	Q8K021	298	0.999999	1	-0.237515	0.272488	0.393401	No significant	11.6231	11.3468	11.8039	11.1891	11.7791	11.2919	12.1891	11.2484	10.6579	10.74	12.0421	11.2597	11.2575	12.1656	11.0177	11.431	Secretory carrier-associated membrane protein 1	KKVHGLYRTTGASFEKAQQEFATGVMSNKTV
Scamp1	Q8K021	334	1	1	0.174299	0.309054	0.428892	No significant	12.3032	12.7442	12.9589	12.7829	12.8817	12.748	13.282	12.5223	12.7273	12.4309	12.9485	12.636	13.4539	12.8462	13.6008	12.9739	Secretory carrier-associated membrane protein 1	NAASTAATSAAQNAFKGNQM___________
Cyp51a1	Q8K0C4	180	1	1	-0.216588	0.320596	0.438421	No significant	9.62593	NA	10.4443	10.1799	9.40431	10.78	10.1653	10.0748	NA	9.93435	NA	9.7986	9.50036	10.1273	10.0382	NA	Lanosterol 14-alpha demethylase	IAHFKQYVPIIEKEAKEYFQSWGESGERNVF
Kiaa0319l	Q8K135;Q8K135-2	981	1	1	-0.236754	0.174613	0.271089	No significant	11.4933	12.4874	12.4148	12.4525	12.3427	12.2211	12.5232	11.9575	12.3806	11.5303	12.1349	11.6657	11.8537	11.7833	12.5338	12.1163	Dyslexia-associated protein KIAA0319-like protein	RYKILDATDQESLELKPTSRAGSKQKGPTLS
	Q8K207	22	1	1	0.172782	0.419165	0.547087	No significant	10.5745	9.98342	11.289	10.5637	11.0039	10.6554	11.4161	10.3757	11.0053	10.5768	10.4216	10.7607	10.9154	10.7717	11.8851	10.9073	Uncharacterized protein C1orf21 homolog	KHVATVQNEEEAQRGKSYQNGDVFGDEYRIK
Lsm14a	Q8K2F8	306	0.923808	1	-0.0137936	0.922891	0.950857	No significant	11.9419	12.1792	11.9537	12.4311	11.4857	12.2671	12.1513	12.3115	11.9622	11.5849	12.2055	12.3811	12.1038	11.9976	12.0226	12.3533	Protein LSM14 homolog A	FEKDFDFESANAQFNKEEIDREFHNKLKLKE
Pphln1	Q8K2H1-2;Q8K2H1	172	0.999943	1	-0.109005	0.447827	0.571337	No significant	12.6192	12.2706	12.6493	12.5795	12.5234	12.6539	13.1284	12.7676	12.1665	11.9674	12.6729	12.6418	12.7651	12.7981	12.5578	12.7502	Periphilin-1	VASSKALDKPSRLTEKELAEAESKWANETLE
Ndfip1	Q8R0W6	63	1	1	-0.158907	0.55723	0.663602	No significant	10.9253	10.9523	11.1064	11.5609	9.96881	11.6936	10.9308	11.5615	10.63	9.45162	11.1996	11.2507	11.0094	11.4626	11.0987	11.3257	NEDD4 family-interacting protein 1	ESAAYFDYKDESGFPKPPSYNVATTLPSYDE
Ndfip1	Q8R0W6	83	1	1	-0.0600441	0.749499	0.826028	No significant	11.3301	11.7332	11.9951	11.8705	11.6077	12.275	12.3356	11.4437	12.1536	11.3539	11.5032	11.567	11.3499	11.5669	12.1685	12.4475	NEDD4 family-interacting protein 1	NVATTLPSYDEAERTKTEATIPLVPGRDEDF
Spg20	Q8R1X6	382	1	1	-0.320106	0.00666564	0.0185006	No significant	15.4698	15.3137	15.8264	15.6235	15.4303	15.4177	15.6562	15.4957	15.1716	14.8549	15.2945	15.1287	15.3909	15.3133	15.3299	15.1886	Spartin	VRQSSSSGSSIDQGSKDARHKGKRGKKTKDS
Slc35f5	Q8R314	187	0.995045	1	0.314286	0.162727	0.255552	No significant	11.0411	11.2636	11.6545	10.8494	11.0116	10.6271	10.3876	11.3224	11.04	10.2846	11.2925	12.0772	11.4395	11.849	11.4809	11.208	Solute carrier family 35 member F5	DLPSEKLESTNIGTEKTPKKSRVRFSNIMEI
Ubqln1	Q8R317-2;Q8R317	38	0.99999	1	-0.551176	8.85072e-05	0.000676234	No significant	13.5808	13.778	14.3504	14.1119	13.8013	13.9142	13.9419	14.0445	13.5439	13.1927	13.4269	13.3099	13.4531	13.5194	13.239	13.4286	Ubiquilin-1	AEPKIMKVTVKTPKEKEEFAVPENSSVQQFK
Rab11fip5	Q8R361	578	0.991783	1	0.0175517	0.890052	0.929701	No significant	14.3945	14.397	14.5462	14.5427	14.346	14.6379	14.7229	14.4008	14.737	14.3078	14.2669	14.1134	14.6149	14.4679	15.0501	14.5703	Rab11 family-interacting protein 5	LPASQLGSSVDTKRPKDSAVLDQSAKYYHLT
Abca3	Q8R420	503	0.999996	1	-0.215472	0.0977174	0.16951	No significant	16.5513	15.9412	16.6118	16.3238	16.2196	16.2337	16.5064	16.4663	16.0107	15.7348	16.2335	16.0508	16.3053	16.4554	16.321	16.019	ATP-binding cassette sub-family A member 3	LMPSYWCGNPRTVVGKEEEGSDPEKALRNEY
Nfam1	Q8R4V1-3;Q8R4V1-2;Q8R4V1	157	1	1	-0.200024	0.165505	0.259317	No significant	13.2519	12.6728	13.4063	13.0481	12.8055	12.7945	13.3399	13.1055	13.0232	12.4341	12.7782	13.1817	12.7711	13.1139	12.9764	12.5456	NFAT activation molecule 1	TAKTCSGLKSTVGTTKPPAESVYTSLQRRET
Ninj1	O70131	111	0.996237	1	-0.0211226	0.87493	0.918136	No significant	12.6486	12.5994	13.0511	13.0587	12.7697	12.7516	12.7966	12.9261	12.5318	12.4583	12.8273	12.9071	12.4323	13.2877	12.8675	13.121	Ninjurin-1	VLLIFLVKYDLNNPAKHAKLDFLNNLATGLV
Clptm1	Q8VBZ3	460	0.999961	1	-0.274204	0.057067	0.109004	No significant	13.1033	12.9945	13.6454	13.5057	12.9056	13.2975	13.3316	13.4491	12.9493	12.5781	12.8947	12.8735	12.9856	13.4495	13.2744	13.0338	Cleft lip and palate transmembrane protein 1 homolog	EHRVAGIFPCPTFKDKSTYIESSTKVYDDMA
Ndc1	Q8VCB1	529	0.998388	1	-0.43045	0.0901969	0.158077	No significant	10.4151	11.6647	11.0986	11.5374	11.7164	11.3456	12.435	11.616	10.6039	11.476	10.4788	11.5136	11.1784	11.392	11.439	10.3036	Nucleoporin NDC1	PSVIYSWIQNKREQIKNFLSKRVLIMYFFSK
Sft2d2	Q8VD57	6	1	1	-0.274105	0.0488384	0.0948861	No significant	13.1982	12.7947	13.6369	13.4972	13.363	13.3187	13.5231	13.3782	12.9877	12.7364	13.0376	13.0612	13.4457	13.3284	13.0843	12.8358	Vesicle transport protein SFT2B	__________MDKLKKVLSGQDTEDRSGLSE
Uhrf1	Q8VDF2-2;Q8VDF2	373	0.995509	1	0.460432	0.0467535	0.0921518	No significant	12.1512	11.4873	13.1766	11.7305	11.7709	11.9665	11.6628	11.5031	12.3002	11.4977	12.7012	12.5652	12.2954	12.518	12.5457	12.709	E3 ubiquitin-protein ligase UHRF1	PSCRTDSSEVVQAGEKLKESKKKAKMASATS
Epsti1	Q8VDI1-2;Q8VDI1	149	0.999592	1	0.0659159	0.729761	0.810846	No significant	10.2713	11.3914	11.5666	10.3162	11.0645	10.9728	11.136	10.8277	11.1058	11.1664	11.177	10.5973	10.6002	11.0391	11.5929	10.7951	Epithelial-stromal interaction protein 1	KRDESIRIRKEAEEAKFQKMKAIQREKSNKL
Vamp8	O70404	24	1	1	-0.498016	0.000816538	0.00340642	No significant	13.1182	13.6314	13.7816	13.4629	13.522	13.4862	13.7106	13.6329	13.449	12.9644	12.7254	12.8438	12.9256	12.9735	13.4132	13.0666	Vesicle-associated membrane protein 8	GNDRVRNLQSEVEGVKNIMTQNVERILSRGE
Fam134b	Q8VE91	143	1	1	-0.522666	0.000647259	0.00276815	No significant	13.1261	13.2358	13.4463	13.7487	13.6442	13.2611	13.6055	13.3618	13.1347	12.6028	12.853	12.8818	12.943	12.8087	13.3966	12.6275	Protein FAM134B	QLWRSLTESWEVINSKPDERARLSQCIAESW
Arl8a	Q8VEH3	141	0.999986	1	0.520006	0.0412962	0.0819716	No significant	9.58618	10.0993	11.5082	10.3236	10.7623	9.52109	10.7219	9.93525	10.4386	NA	10.741	11.0269	10.9638	11.0626	10.8002	10.7576	ADP-ribosylation factor-like protein 8A	LVLGNKRDLAGALDEKELIEKMNLSAIQDRE
Tmem30a	Q8VEK0	8	1	1	-0.0821919	0.506251	0.626803	No significant	13.3626	13.4066	13.4843	13.2819	13.413	13.3075	13.5684	13.6422	13.145	12.8683	13.565	13.4106	13.5965	13.5439	13.6011	13.0787	Cell cycle control protein 50A	________MAMNYSAKDEVDGGPAGPPGGAA
Tmem30a	Q8VEK0	24	1	1	-0.296586	0.0742569	0.135012	No significant	11.7761	11.5973	12.1792	11.9254	11.9563	11.6555	12.309	11.5827	11.8072	11.2512	11.3732	11.1273	11.5569	11.64	12.3075	11.5453	Cell cycle control protein 50A	DEVDGGPAGPPGGAAKTRRPDNTAFKQQRLP
Gatad2b	Q8VHR5-2;Q8VHR5	194	0.99963	1	0.0568348	0.708571	0.79118	No significant	13.0933	12.3941	13.2506	13.0755	12.8452	13.0427	13.2091	13.0015	12.979	12.4134	13.1506	13.1438	13.335	13.3461	13.2802	12.7186	Transcriptional repressor p66-beta	ARLVLLKKLRQSQLQKENVVQKTPVVQNAAS
Itm2c	Q91VK4	20	1	NA	-0.407619	0.00341818	0.0107113	No significant	15.3794	14.8563	15.5067	15.337	15.0423	15.0458	15.4173	15.0657	14.4975	14.4759	14.8882	14.8989	15.0171	14.9878	14.7247	14.8994	Integral membrane protein 2C;CT-BRI3	SFQPAVAGIKADKADKAAASGPASASAPAAE
Itm2c	Q91VK4	17	1	NA	-0.286601	0.0206963	0.0466009	No significant	14.6952	14.3448	15.0737	14.6491	14.754	14.629	14.8061	14.873	14.3588	14.1531	14.6392	14.6607	14.3621	14.5375	14.3002	14.5207	Integral membrane protein 2C;CT-BRI3	VKISFQPAVAGIKADKADKAAASGPASASAP
Itm2c	Q91VK4	14	0.901518	1	-0.416277	0.0119109	0.0296683	No significant	13.6977	14.2898	13.9881	14.4435	13.9951	14.2126	14.3975	14.1641	13.9092	13.6308	13.5073	13.2254	13.739	13.7142	14.4422	13.6899	Integral membrane protein 2C;CT-BRI3	__MVKISFQPAVAGIKADKADKAAASGPASA
Golga7	Q91W53	103	1	1	0.00071776	0.996991	0.998459	No significant	12.6046	12.1091	12.8544	12.4593	11.6648	12.629	12.5736	12.3493	11.797	11.7399	12.7798	12.4886	12.614	12.3471	12.9485	12.5347	Golgin subfamily A member 7	KVLKKVSKYIQEQNEKIYAPQGLLLTDPIER
	Q91WE4	43	0.823753	1	-0.537621	0.00196537	0.00678403	No significant	11.404	11.5347	12.1731	11.4565	11.274	11.527	12.0221	11.9062	11.0681	11.0522	11.0469	11.2034	11.1766	10.5641	11.3852	11.5	UPF0729 protein C18orf32 homolog	VSRIWPKKAVQQSGDKNMSKVDCKGAGTNGL
Cisd1	Q91WS0	55	0.999981	1	-0.311384	0.0120169	0.0298231	No significant	16.1711	15.9597	16.4734	16.185	16.051	16.2018	16.4222	16.2769	15.7678	15.4752	15.9283	16.0807	16.0535	16.0959	15.9605	15.8881	CDGSH iron-sulfur domain-containing protein 1	RTKAMVNLQIQKDNPKVVHAFDMEDLGDKAV
Bag2	Q91YN9	5	1	1	0.262113	0.112765	0.188867	No significant	14.1554	14.4378	14.4684	14.1625	13.9641	14.1664	14.3706	14.1313	14.4491	13.6597	14.7188	14.3736	14.4873	14.6334	15.1782	14.4531	BAG family molecular chaperone regulator 2	___________MAQAKISAKAHEGRFCRSSS
Bag2	Q91YN9	208	1	1	0.144583	0.301403	0.419988	No significant	14.0042	13.4252	14.1941	13.6193	13.8513	13.6271	13.9078	13.9155	13.7931	13.372	14.0565	13.9421	14.1877	14.2377	14.1343	13.9776	BAG family molecular chaperone regulator 2	HAKGAGSKSLQNTDGKFN_____________
Nfx1	B1AY10-2;B1AY10-3;B1AY10	117	1	1	-0.33464	0.105011	0.177438	No significant	12.3135	11.5034	12.3673	11.5553	11.9913	12.0458	11.886	12.0169	10.7568	11.0428	11.6075	11.6375	11.8665	12.3118	11.6574	12.1222	Transcriptional repressor NF-X1	PWQKARNEKHQNRNKKAQGLSEQTSDTSSLE
Vamp8	O70404	64	1	1	-0.559111	0.000108596	0.000800211	No significant	17.7353	17.9378	18.0577	17.9878	18.1994	18.2026	18.2369	17.9794	17.8015	17.4714	17.2948	17.1832	17.5755	17.3824	17.8035	17.3517	Vesicle-associated membrane protein 8	EDLEATSEHFKTTSQKVARKFWWKNVKMIVI
Bmp2k	Q91Z96-2;Q91Z96	590	0.999952	1	-0.107375	0.554558	0.66274	No significant	10.5773	10.2755	9.81417	10.8197	10.8584	9.5647	10.5416	10.6357	10.0588	10.3546	10.4884	10.3949	10.2595	9.75057	10.3983	10.5231	BMP-2-inducible protein kinase	TIVDSSYGANRSVAEKEAVANFTNQKTISHP
Ndfip2	Q91ZP6-2;Q91ZP6	168	1	1	-0.399429	0.000646246	0.00276815	No significant	17.0486	17.1366	17.3627	17.1897	17.2113	17.2987	17.3535	17.1676	16.963	16.6274	16.6328	16.7108	16.8363	16.8622	17.1103	16.8306	NEDD4 family-interacting protein 2	SVATSLPTYDEAEKAKAAALAAAAADAPQRN
Snx18	Q91ZR2	12	1	1	-0.25435	0.288551	0.408274	No significant	10.6292	10.9592	10.5001	10.9516	9.87467	10.7124	10.9924	10.2842	9.72799	10.2293	10.7548	9.57852	10.7929	9.87064	11.4023	10.5126	Sorting nexin-18	____MALRARALYDFKSENPGEISLREHEVL
Fam49b	Q921M7	74	0.994685	1	-0.107212	0.339557	0.459043	No significant	15.7151	15.3098	15.9289	15.7759	15.5599	15.464	15.7189	15.5244	15.3987	15.2667	15.5446	15.5531	15.7226	15.7098	15.5712	15.3725	Protein FAM49B	AGHEIREAIQHPADEKLQEKAWGAVVPLVGK
Mfap3;Mfap3l	Q922T2;Q9D3X9-2;Q9D3X9	188	0.993928	1	-0.480094	0.00770275	0.020868	No significant	11.8096	11.5104	12.3624	11.9955	11.2998	11.9719	11.7357	12.0405	11.1068	10.6994	11.4997	11.7891	11.4353	11.6414	11.2981	11.4152	Microfibril-associated glycoprotein 3;Microfibrillar-associated protein 3-like	TEKAINEFFRTEGAEKLQKAFEIAKRIPIIT
Lrp8	Q924X6-2;Q924X6	775	1	1	-0.356829	0.0162705	0.038821	No significant	13.9339	13.5336	14.1675	13.6389	13.2697	13.7272	14.0832	13.6994	13.4907	12.9527	13.5261	13.2558	13.6761	13.4396	13.5325	13.3252	Low-density lipoprotein receptor-related protein 8	RKNTKSMNFDNPVYRKTTEEEEEDELHIGRT
Stx7	O70439	140	1	1	-0.367848	0.00742139	0.0202673	No significant	13.0679	13.3164	13.4701	13.6003	13.5409	13.6786	13.6063	13.4128	13.2202	12.5701	13.1521	13.0032	13.1653	13.1633	13.4353	13.0412	Syntaxin-7	SSRVSGGFPEDSSKEKNLVSWESQTQPQVQV
Nono	Q99K48;Q99K48-2	5	0.999992	1	-0.480836	0.0612404	0.115676	No significant	11.1434	10.8348	12.0458	11.5361	11.3405	10.8168	11.3138	10.9866	10.2289	10.2706	11.4959	10.0676	10.7792	10.8438	11.9232	10.5619	Non-POU domain-containing octamer-binding protein	___________MQSNKAFNLEKQNHTPRKHH
Clint1	Q99KN9;Q99KN9-2	166	1	1	-0.0347732	0.811117	0.876883	No significant	10.5058	10.3901	11.0176	11.0119	11.0775	10.6115	10.9076	11.0727	10.8714	10.3922	10.9518	10.4748	10.7485	11.1787	10.587	11.112	Clathrin interactor 1	DRLREERKKAKKNKDKYVGVSSDSVGGFRYN
Clint1	Q99KN9;Q99KN9-2	215	0.999869	1	-0.390579	0.0283212	0.0595928	No significant	11.9781	12.0271	12.2089	12.1173	12.264	12.1405	11.8104	12.2846	10.973	11.0708	12.0092	12.1981	11.7424	11.7499	12.12	11.8428	Clathrin interactor 1	KSAFPFSDKLGELSDKIGSTIDDTISKFRRK
Clint1	Q99KN9	631	1	1	-0.118515	0.65005	0.741668	No significant	10.6543	NA	10.7442	9.66466	10.8943	9.97771	10.1707	11.0722	9.77345	9.45869	10.9982	10.4878	10.1452	NA	10.6234	10.8616	Clathrin interactor 1	VQPKQDAFANFANFSK_______________
Clint1	Q99KN9	473	0.999088	1	-0.316379	0.0988558	0.170614	No significant	11.9167	12.3802	11.5889	11.7217	11.9752	11.9085	12.6118	11.6473	11.7638	11.0951	12.0974	11.457	12.0103	11.1468	12.1611	11.4876	Clathrin interactor 1	LGLPMSRSQNTDMVQKSASKTLPSTWSDPSV
Hgs	Q99LI8	549	1	1	-0.391833	0.00336877	0.0106753	No significant	12.1545	12.5925	12.8747	12.791	12.3542	12.8097	12.8563	12.8543	12.3579	12.0559	12.302	12.1636	12.2632	12.3311	12.3534	12.3256	Hepatocyte growth factor-regulated tyrosine kinase substrate	LQEQEKERQMRLEQQKQTVQMRAQMPAFPLP
Cmtm3	Q99LJ5	159	1	1	-0.0350131	0.818519	0.882081	No significant	12.0137	12.0605	12.4295	12.011	12.3	12.4739	12.7402	12.0545	12.392	11.9573	12.4673	12.0438	11.7719	11.9484	12.5493	12.6732	CKLF-like MARVEL transmembrane domain-containing protein 3	AIDFYLIFNEVAKFLKQGDSGNETTAHRTEE
Raf1;Braf	Q99N57;Q99N57-2;P28028;P28028-1	365	0.990584	1	0.0193927	0.893535	0.931113	No significant	13.9286	14.3427	14.4199	14.1887	14.2043	14.574	14.4668	14.3046	14.5114	13.6886	14.3654	14.0525	14.4922	14.2603	14.8636	14.3509	RAF proto-oncogene serine/threonine-protein kinase;Serine/threonine-protein kinase B-raf	MLSTRIGSGSFGTVYKGKWHGDVAVKILKVV
Gpnmb	Q99P91	570	0.999839	1	-0.144896	0.311857	0.431899	No significant	13.1812	12.6116	13.3794	13.4123	12.8961	12.9978	13.2275	13.1089	12.8487	12.5562	13.2422	13.1921	13.2081	13.1034	12.5599	12.945	Transmembrane glycoprotein NMB	PFFRGDQEKDPLLQDKPRTL___________
Gpnmb	Q99P91	553	1	1	-0.128986	0.432098	0.559932	No significant	13.4583	14.3687	14.5583	14.1846	14.0639	14.235	14.1595	13.9374	14.3304	13.4093	13.9432	13.709	14.0255	13.9562	14.4898	14.0705	Transmembrane glycoprotein NMB	NTVKGKGLSVLLSHAKAPFFRGDQEKDPLLQ
Vimp	Q9BCZ4	151	0.920809	1	0.106625	0.524251	0.644651	No significant	11.2408	11.135	11.4451	11.2926	10.8602	11.1173	11.8261	11.023	11.2383	10.7748	11.507	11.5506	11.6845	11.9259	11.0925	11.0195	Selenoprotein S	QEEDGPGPSTSSVIPKGKSDKKPLRGGGYNP
Lamtor1	Q9CQ22	20	0.999993	1	-0.525764	1.19666e-05	0.000147951	No significant	18.068	17.9965	18.2588	18.107	18.2098	18.133	18.3085	18.1688	17.714	17.4153	17.5823	17.575	17.7148	17.6216	17.7545	17.6668	Ragulator complex protein LAMTOR1	YSSENEDSDQDREERKLLLDPSSTPTKALNG
Fis1	Q9CQ92	20	0.999912	1	-0.437611	0.0477847	0.0939122	No significant	10.041	9.93009	10.6257	10.251	NA	9.75937	10.6634	10.6713	NA	9.6901	NA	10.1499	NA	9.62746	9.89172	NA	Mitochondrial fission 1 protein	LNELVSVEDLKNFERKFQSEQAAGSVSKSTQ
	Q9CQT9	7	0.999879	1	-0.416013	0.0580968	0.110511	No significant	10.5334	10.1548	10.7841	10.3851	9.29372	10.1476	10.8859	10.7478	10.4464	9.89691	9.57342	9.94506	10.0844	NA	10.1459	9.56169	Uncharacterized protein C20orf24 homolog	_________MSGGRRKEEPPQPQLANGALKV
Vamp4	O70480	87	1	1	0.14591	0.229584	0.34387	No significant	14.4314	14.1398	14.7774	14.3522	14.282	14.3608	14.6558	14.5309	14.2664	14.3359	14.7349	14.6103	14.7116	14.6964	14.8593	14.4827	Vesicle-associated membrane protein 4	TKVIERGERLDELQDKSESLSDNATAFSNRS
Arl8b	Q9CQW2	141	1	1	-0.297683	0.0129247	0.0318435	No significant	16.9818	16.828	17.2702	16.9312	17.1574	16.9231	17.0993	16.9249	16.7711	16.375	16.7177	16.519	16.8845	16.8807	16.9728	16.6137	ADP-ribosylation factor-like protein 8B	LVLGNKRDLPNALDEKQLIEKMNLSAIQDRE
Paf	Q9CQX4	15	1	1	0.0765115	0.665846	0.754713	No significant	11.5705	10.7773	11.4394	10.9902	10.978	10.8345	10.9945	11.2944	10.9863	10.2716	11.4474	11.3138	11.4567	11.7014	11.2359	11.0778	PCNA-associated factor	_MVRTKANYVPGAYRKAVASQAPRKVLGSST
Paf	Q9CQX4	77	1	1	-0.00671959	0.957737	0.977869	No significant	12.2722	12.0875	12.82	12.2214	12.3885	12.2083	12.5557	12.2173	12.6411	12.1745	12.4844	12.5272	12.424	12.2767	12.2408	11.9485	PCNA-associated factor	KGIGEFFRLSPKESKKENQAPEEAGTSGLGK
Paf	Q9CQX4	24	1	1	0.425523	0.018528	0.0425644	No significant	15.668	14.8544	15.9484	14.9521	15.2581	15.2619	15.1756	15.3576	15.447	15.0405	15.7174	15.9568	15.9085	15.9185	15.9663	15.9255	PCNA-associated factor	VPGAYRKAVASQAPRKVLGSSTFVTNSSSSS
Cldnd1	Q9CQX5	248	1	1	-0.16304	0.319069	0.437434	No significant	11.6549	12.0112	11.5793	11.7875	11.5092	11.967	12.3527	12.3908	11.4467	11.6324	11.4964	11.9563	11.6287	12.4251	11.5718	11.7907	Claudin domain-containing protein 1	FIWAAHTNRKEYTLMKAYRVA__________
Tmem9	Q9CR23	118	1	1	-0.0474606	0.678093	0.763416	No significant	16.1698	15.8015	16.4187	16.1823	15.9888	15.9963	16.2671	16.1342	15.9634	15.6865	16.0623	16.0316	16.2136	16.3209	16.1607	16.1401	Transmembrane protein 9	LLYMAFLMLVDPLIRKPDAYTEQLHNEEENE
Atp6v1g1	Q9CR51	37	1	1	-0.0058043	0.969439	0.985379	No significant	11.9894	11.8256	12.0696	12.0994	11.3786	12.0822	12.2917	12.3435	11.7217	12.0826	12.1625	11.5631	12.4913	12.0715	12.1667	11.7744	V-type proton ATPase subunit G 1	VSEARKRKNRRLKQAKEEAQAEIEQYRLQRE
Snx3	O70492	119	0.999418	1	-0.265331	0.273194	0.393584	No significant	10.0572	11.1264	10.6725	11.2565	10.4864	9.71788	10.8228	9.96068	9.79813	10.4908	10.0602	10.5513	10.7405	10.4425	10.583	9.31139	Sorting nexin-3	RGDDGIFDDNFIEERKQGLEQFINKVAGHPL
Tm7sf3	Q9CRG1	553	1	1	-0.315746	0.0251869	0.0543716	No significant	12.6471	12.6098	12.5787	12.2706	12.447	12.3096	13.0017	12.2856	12.0968	11.9837	12.2009	11.922	12.348	12.1821	12.71	12.1807	Transmembrane 7 superfamily member 3	ERLYGRVARIKELFQKEQPAGERTPLLL___
Mospd2	Q9CWP6	465	1	1	-0.442998	0.00171967	0.00615463	No significant	12.8589	12.853	13.361	13.617	13.1392	13.2613	13.3824	13.234	12.6488	12.4973	13.0098	12.7035	12.7163	12.9647	12.8811	12.7412	Motile sperm domain-containing protein 2	PNSLMLKDSISTMSDKTSEDLYLQLNRLLES
Tbc1d15	Q9CXF4	81	1	1	-0.42498	0.000401462	0.00205283	No significant	13.8665	13.7007	14.3003	13.8856	13.9704	13.921	14.1259	14.0274	13.5583	13.5704	13.4588	13.585	13.634	13.7073	13.4301	13.454	TBC1 domain family member 15	AGKDSSSVVEWTQAPKERAHRGSDQQSSYEA
Serbp1	Q9CY58-3;Q9CY58-2;Q9CY58	272	0.99998	1	-0.316147	0.0445196	0.0880038	No significant	11.743	11.8538	11.7768	11.9382	11.3825	11.378	11.9539	11.7059	11.2514	10.6547	11.5502	11.3334	11.8379	11.5976	11.4287	11.5488	Plasminogen activator inhibitor 1 RNA-binding protein	EVKEEGPKEMTLDEWKAIQNKDRAKVEFNIR
Serbp1	Q9CY58-3;Q9CY58-2;Q9CY58	288	1	1	-0.468535	0.000357204	0.00191858	No significant	14.3433	14.3282	14.5445	14.4005	14.3221	14.2377	14.5319	14.3406	14.0569	13.5537	13.9845	14.0827	13.9653	14.1954	13.8505	13.6113	Plasminogen activator inhibitor 1 RNA-binding protein	AIQNKDRAKVEFNIRKPNEGADGQWKKGFVL
Antxr1	Q9CZ52-2;Q9CZ52	417	1	1	-0.312877	0.104888	0.177438	No significant	11.253	11.6364	11.7108	11.8756	11.5642	10.7281	11.7642	11.7495	11.3815	10.7901	11.5364	11.1445	10.843	11.8648	11.484	10.7344	Anthrax toxin receptor 1	TEEGAKLEKAKNARVKMPEQEYEFPEPRNLN
Cmtm6	Q9CZ69	167	0.999985	1	-0.227215	0.14761	0.234521	No significant	12.4751	11.6068	12.5369	12.0663	11.7635	12.0188	12.2167	12.3149	11.6867	11.6305	11.6378	11.8394	12.2105	12.369	12.0385	11.7689	CKLF-like MARVEL transmembrane domain-containing protein 6	FVVMLCEKLRESPLRKPENNAKVEALTEPLN
Agpat5	Q9D1E8	183	1	1	-0.232506	0.321079	0.438421	No significant	11.1378	10.098	11.7576	10.8545	11.3865	11.5634	11.8306	10.7306	10.7843	11.3999	11.1061	11.1987	11.0006	11.0551	10.0297	10.9245	1-acyl-sn-glycerol-3-phosphate acyltransferase epsilon	LVIFPEGTRYNATYTKLLSASQAFAAQRGLA
Fndc8	Q9D2H8	7	0.999906	1	0.180338	0.408415	0.536143	No significant	12.7963	12.9386	13.2998	12.1317	13.3385	13.1737	13.1766	13.1407	12.8321	13.5864	13.0652	13.2356	NA	NA	NA	NA	Fibronectin type III domain-containing protein 8	_________MATVFCKVGGGEEAVPKKEALN
Cmip	Q9D486-3;Q9D486	79	1	1	-0.476348	0.0389421	0.0778842	No significant	15.1265	15.8174	15.7073	15.5225	15.7329	15.6182	15.8005	15.2637	15.4579	14.6894	14.857	14.1069	15.1148	14.9656	16.2226	15.3641	C-Maf-inducing protein	VIRHPRTFLSKILTSKFLRRWEPHHLTLADN
Cmip	Q9D486-3;Q9D486	19	0.999992	1	-0.0761201	0.539813	0.65252	No significant	15.5489	15.3643	15.916	15.5226	15.4472	15.3196	15.7372	15.596	15.4475	15.13	15.4911	15.2175	15.6567	15.791	15.7526	15.3565	C-Maf-inducing protein	TSSSGGGDPRQIEETKPLLGSDVSGPEGTKV
	Q9D735	134	0.999999	1	-0.330918	0.0710027	0.13014	No significant	10.6658	11.1356	11.5375	11.4501	10.7843	11.2966	11.3981	11.7709	11.0217	10.4918	11.363	11.3517	10.9812	11.0637	10.6546	10.4638	Uncharacterized protein C19orf43 homolog	GNKLALKTGIVAKKQKTEDEVLTSKGDAWAK
	Q9D735	143	0.998286	1	-0.521341	0.0224639	0.0495956	No significant	11.5681	11.8452	12.0238	11.5129	12.4089	10.9596	12.0688	11.688	11.58	11.1034	11.3329	10.2121	11.3709	11.1922	11.8935	11.2196	Uncharacterized protein C19orf43 homolog	IVAKKQKTEDEVLTSKGDAWAKYMAEVKKYK
Psmc3	O88685	19	0.999909	1	-0.537491	0.00109356	0.00420125	No significant	11.678	11.4569	12.1023	11.8588	11.6935	11.4999	12.1254	12.3899	11.4443	11.617	11.5462	11.2576	11.1293	11.2574	11.0123	11.2407	26S protease regulatory subunit 6A	MNLLPTPESPVTRQEKMATVWDEAEQDGIGE
Tmem206	Q9D771	32	1	1	0.288976	0.0868977	0.153084	No significant	13.2714	12.5319	13.3569	12.8538	12.8245	12.7922	13.0098	12.7131	13.0627	12.4986	13.0826	13.5488	13.3315	13.758	13.1277	13.2555	Transmembrane protein 206	LEQVVENSEQADERDKELVQVQGPGVVPGVD
Lman2	Q9DBH5	305	1	1	-0.371948	0.00203374	0.00694948	No significant	14.4654	14.4546	14.6476	14.7673	14.3008	14.4325	14.6887	14.629	14.1052	13.9327	14.0077	14.2489	14.1654	14.4743	14.2046	14.2715	Vesicular integral-membrane protein VIP36	DWTKIEPGVNFLKSPKDNVDDPTGNFRNGPL
Pgam1	Q9DBJ1	5	1	1	-0.932466	0.0248841	0.0538891	No significant	10.7036	12.2056	10.9412	10.3306	10.6419	12.2156	12.3238	11.7432	11.2206	9.77615	9.33031	9.96392	11.3462	11.3464	11.3774	9.28469	Phosphoglycerate mutase 1	___________MAAYKLVLIRHGESAWNLEN
Abcb6	Q9DC29	464	1	1	0.367661	0.0973621	0.169325	No significant	11.6771	11.6653	11.9374	12.0213	11.7415	11.3914	12.1828	11.4462	11.8473	11.1036	12.2957	11.7585	11.9094	12.647	13.0091	12.4338	ATP-binding cassette sub-family B member 6, mitochondrial	TRARAVDSLLNFETVKYYGAEGYEVDRYREA
Abcb6	Q9DC29	837	1	1	-0.501458	0.0175352	0.0410695	No significant	11.4312	11.223	11.9129	11.8279	11.7616	11.8432	12.0313	11.9662	10.5892	11.0966	11.8846	10.8149	11.1406	12.0589	11.4944	10.9065	ATP-binding cassette sub-family B member 6, mitochondrial	WQLQQQGQETVPEESKPQDTA__________
Mfsd1	Q9DC37	453	1	1	-0.313544	0.0399133	0.0795926	No significant	14.1078	14.5456	14.739	14.7061	14.4996	14.7122	14.896	14.5113	14.3516	13.7889	14.3242	13.9232	14.4741	14.1219	14.7734	14.452	Major facilitator superfamily domain-containing protein 1	YLVNRAQGGNLNYSAKQRERMKLSHPE____
Birc6	O88738-3;O88738-2;O88738	2273	0.998912	1	-0.0544804	0.883352	0.925546	No significant	10.7733	10.6843	10.1702	9.47656	11.1861	11.0608	11.5182	10.0518	11.3713	9.53662	9.50934	10.0445	10.7272	10.1629	12.4535	10.6801	Baculoviral IAP repeat-containing protein 6	KALVEQMEKEKIQSNKGSSYKLLVEQAKLKQ
Mfsd1	Q9DC37	254	1	1	-0.481616	0.00317876	0.0102931	No significant	17.4139	17.8987	17.6002	17.7227	17.9768	17.8726	17.9866	17.7564	17.5676	16.9326	17.2905	16.7474	17.5326	17.213	17.8237	17.2675	Major facilitator superfamily domain-containing protein 1	EKILHKEQGKTGEVIKLRDIKDFSLPLILVF
Vmn1r53	Q9EP93	3	0.999999	1	-0.164039	0.561287	0.664768	No significant	10.6487	12.1666	11.8537	11.4165	11.8893	10.834	12.2511	11.9142	11.717	11.5911	11.3444	11.1785	NA	NA	NA	NA	Vomeronasal type-1 receptor 53	_____________MNKANLLHTDINLKITLF
Slc23a2	Q9EPR4-2;Q9EPR4	11	0.999826	1	0.217331	0.172897	0.269656	No significant	13.4849	13.4651	14.0543	13.6365	13.7017	13.8823	13.9189	13.9285	13.684	13.3716	14.0985	13.7611	14.3929	14.1726	14.5053	13.8249	Solute carrier family 23 member 2	_____MMGIGKNTASKSVEAGGSTEGKYEEE
Slc23a2	Q9EPR4-2;Q9EPR4	22	0.999762	1	0.132044	0.530825	0.649211	No significant	12.4288	11.5097	12.514	11.7636	11.9686	11.9629	12.2497	11.9225	11.2372	11.5082	12.0654	12.456	12.7247	12.7038	12.4313	12.2496	Solute carrier family 23 member 2	NTASKSVEAGGSTEGKYEEEAKHSNFFTLPV
Hsd17b11	Q9EQ06-2;Q9EQ06	70	0.998565	1	-0.0299366	0.850243	0.903383	No significant	11.1301	10.8848	11.0616	11.0239	10.9398	11.2392	11.0999	10.9018	10.6537	10.2797	11.3238	11.5345	11.4401	10.7781	11.1813	10.8503	Estradiol 17-beta-dehydrogenase 11	EFAKLNTKLVLWDINKNGIEETAAKCRKLGA
Tlr9	Q9EQU3	932	1	1	-0.426339	0.00755195	0.0205413	No significant	17.2921	17.6508	17.8974	17.4917	17.6386	17.789	17.7947	17.4994	17.7726	16.9744	16.9971	16.916	17.1553	16.9079	17.7075	17.2122	Toll-like receptor 9	QTLFENLWASIYGSRKTLFVLAHTDRVSGLL
Stx12	Q9ER00	53	0.973283	1	-0.506028	0.0188311	0.0429702	No significant	12.9382	13.2301	13.4458	13.3701	13.5993	13.2705	13.5527	13.2312	12.8339	12.3063	12.9567	12.2596	12.303	13.0677	13.9733	12.8891	Syntaxin-12	QATAQIKNLMSQLGTKQDSSKLQENLQQLQH
Rab27a	Q9ERI2	144	1	1	-0.576264	0.000151248	0.00101099	No significant	12.3571	12.5705	12.8675	13.0214	12.7194	12.5601	13.0893	13.0848	12.3646	12.0731	12.231	12.0474	12.4654	12.2925	12.1366	12.0494	Ras-related protein Rab-27A	VLCGNKSDLEDQRAVKEEEARELAEKYGIPY
Inpp5d	Q9ES52-3;Q9ES52-2;Q9ES52;Q9ES52-6;Q9ES52-5	1010	0.963119	1	0.0352881	0.849922	0.903383	No significant	10.2703	9.6799	10.654	10.5654	NA	9.67497	10.5182	10.2433	10.396	10.1117	9.88609	10.7958	NA	10.157	10.5057	10.0008	Phosphatidylinositol 3,4,5-trisphosphate 5-phosphatase 1	SPSIVLPKAQEVESVKGTSKQAPVPVLGPTP
Tom1	O88746;O88746-2	385	1	1	-0.132198	0.563097	0.664768	No significant	11.544	12.1873	11.8709	12.677	12.4592	11.8171	11.9547	11.7589	12.2518	10.7652	11.9209	12.1179	11.6564	11.5445	12.7483	12.2064	Target of Myb protein 1	ALTRGSSLADQRKGVKYEAPQTTDGLAGALD
Inpp5d	Q9ES52-3;Q9ES52-2;Q9ES52;Q9ES52-4	144	1	1	-0.337355	0.113617	0.189827	No significant	9.65912	NA	10.4824	10.6764	9.53516	10.7905	10.4485	10.5097	10.1815	9.75816	10.0568	9.43037	10.3367	NA	10.1317	9.84504	Phosphatidylinositol 3,4,5-trisphosphate 5-phosphatase 1	LPPRNIPMSAGPSEAKDLPLATENPRAPEVT
Rnf114	Q9ET26	17	1	1	-0.146137	0.289466	0.408375	No significant	14.3843	13.8711	14.7761	14.4177	14.3178	14.234	14.2898	14.4215	13.8102	13.9534	14.3093	14.3412	14.5057	14.5182	14.0986	14.0067	E3 ubiquitin-protein ligase RNF114	AAAQPESRDGAAQSAKPASETDPLSRFTCPV
Slc12a4	Q9JIS8	988	1	1	-0.218976	0.0795979	0.143192	No significant	16.2052	15.9422	16.5579	16.2135	16.1769	16.0057	16.2752	16.3174	15.9389	15.5465	15.9964	16.1649	16.2497	16.2177	15.896	15.932	Solute carrier family 12 member 4	SVAGADKIQMTWTRDKYMAEPWDPSHAPDNF
Plscr1	Q9JJ00	267	0.997288	1	-0.404431	0.00378172	0.0115837	No significant	13.8558	14.1025	14.2091	14.2159	14.3157	14.2281	14.4065	14.4022	13.8669	13.5882	13.73	13.3994	14.1518	13.8436	14.1697	13.7508	Phospholipid scramblase 1	IDFELKSLDEESVVGKISKQWSGFVREAFTD
Tmem9b	Q9JJR8	172	1	1	-0.319642	0.0270042	0.0573839	No significant	12.9963	12.7812	13.5048	13.0438	13.107	13.1131	13.4431	13.0516	13.1978	12.4314	12.9808	12.4256	12.9386	12.6882	12.9213	12.9001	Transmembrane protein 9B	HDVLARSRSRANVLNKVEYAQQRWKLQVQEQ
Stam2	O88811-2;O88811	149	0.99988	1	-0.344076	0.0126671	0.0313224	No significant	14.4342	14.5514	14.8656	14.7322	14.714	14.5969	15	14.7603	14.3874	14.2827	14.1673	13.9728	14.4582	14.2189	14.8748	14.5399	Signal transducing adapter molecule 2	DEDIAKAIELSLQEQKQQYTETKALYPPAES
Ybx3	Q9JKB3-2	191	1	1	-0.168683	0.134519	0.2181	No significant	14.5489	14.3319	14.7747	14.543	14.461	14.4695	14.5352	14.4866	14.408	13.8659	14.4335	14.294	14.5407	14.4263	14.5187	14.3142	Y-box-binding protein 3	RRRGPPRNAGEIGEMKDGVPEGTQLQAHRNP
Scamp5	Q9JKD3	4	1	1	0.0583844	0.733144	0.813275	No significant	13.1566	12.9844	14.0566	13.4302	13.0203	13.1381	13.4349	12.9296	13.512	12.6435	13.4392	13.2657	13.6622	13.5166	13.5308	13.0477	Secretory carrier-associated membrane protein 5	____________MAEKVNNFPPLPKFIPLKP
Trem3	Q9JKE1	182	1	1	-0.505696	0.000543613	0.00244635	No significant	13.9382	14.4198	14.4547	14.4493	14.3647	14.2592	14.5949	14.5752	13.9741	13.6795	13.9552	13.5265	13.8101	13.7565	14.2856	14.0229		VLQPSKTSKVQGVSEKQ______________
Scamp4	Q9JKV5	185	1	1	-0.1023	0.542962	0.654635	No significant	12.0248	12.4945	12.2825	12.567	11.7618	12.4112	12.8335	12.2949	12.3574	11.926	12.2149	11.7604	12.5439	12.2698	12.8427	11.937	Secretory carrier-associated membrane protein 4	VKVHRIYRGAGGSLQKAQTEWSAGTWRNPPS
Arl6ip1	Q9JKW0	96	1	1	-0.492452	0.0116085	0.0292361	No significant	13.3379	13.8611	13.4017	13.7096	13.4204	13.7544	13.9187	13.3628	13.3536	12.4615	13.139	12.3884	13.3125	13.0654	13.8056	13.3008	ADP-ribosylation factor-like protein 6-interacting protein 1	DYLVPILAPRIFGSNKWTTEQQQRFHEICSN
Lgals8	Q9JL15	221	1	1	-0.517446	0.000149547	0.00101099	No significant	15.0294	15.2504	15.4371	15.408	15.4875	15.3497	15.6331	15.3727	15.0853	14.6716	14.8817	14.5391	15.0901	14.8922	14.8849	14.7834	Galectin-8	VNTNARSFNVDLVAGKTRDIALHLNPRLNVK
Fmnl1	Q9JL26-2;Q9JL26	153	0.999991	1	-0.442609	0.00462126	0.0137827	No significant	10.9665	10.8409	11.2666	10.9543	11.0252	10.8793	10.3869	11.1928	10.6894	10.3339	10.5632	10.2253	10.9878	10.2071	10.3223	10.6425	Formin-like protein 1	DMESTDSVASGAEKSKPLDQSVEDLSKAPPS
Rabgef1	Q9JM13	85	0.984961	1	-0.188374	0.261024	0.380077	No significant	10.761	11.2815	11.3576	11.1196	11.3731	10.8501	11.1349	11.5729	11.5549	11.2527	10.7526	10.5085	10.662	10.6917	11.4137	11.1075	Rab5 GDP/GTP exchange factor	ASSQSSQGAQSLTFSKFEEKKTNEKTRKVTT
Nfx1	B1AY10-2;B1AY10-3;B1AY10	91	0.991279	1	0.195369	0.416479	0.544627	No significant	9.31886	9.79455	10.9522	9.85725	10.4016	9.99407	10.019	9.38853	9.86011	9.64059	10.351	10.5714	10.1357	9.75949	11.1772	9.79355	Transcriptional repressor NF-X1	GSKPKSPQGFFQSSNKSLKNHGLQNQPWQKA
Stam2	O88811-2;O88811	156	1	1	-0.438483	0.0295458	0.0614409	No significant	13.2467	13.4902	13.5071	13.5178	13.3559	13.8829	13.9224	13.2506	13.3626	12.6682	13.1068	12.5361	12.8485	12.6894	14.0354	13.4188	Signal transducing adapter molecule 2	IELSLQEQKQQYTETKALYPPAESQLNNKAA
Rhoa	Q9QUI0	135	0.999879	1	-0.21022	0.0861721	0.152596	No significant	13.8519	14.1215	14.0429	14.1351	14.2432	14.3347	14.5656	14.0818	14.059	14.0361	13.9365	13.6434	14.0199	13.8022	14.2906	13.9074	Transforming protein RhoA	DLRNDEHTRRELAKMKQEPVKPEEGRDMANR
Tlr4	Q9QUK6	692	1	1	-0.475479	0.0040263	0.0121684	No significant	11.6518	12.1887	12.152	12.3486	12.381	12.1389	12.2967	12.4455	11.9785	11.6422	12.1756	11.6805	12.0179	11.5881	11.1311	11.5853	Toll-like receptor 4	IYSSQNEDWVRNELVKNLEEGVPRFHLCLHY
Plec	Q9QXS1-3;Q9QXS1-15;Q9QXS1-10;Q9QXS1-9;Q9QXS1-12;Q9QXS1-11;Q9QXS1-13;Q9QXS1-5;Q9QXS1-16;Q9QXS1-4;Q9QXS1-14;Q9QXS1-6;Q9QXS1-7;Q9QXS1-8;Q9QXS1-2;Q9QXS1	1070	1	1	0.498397	0.00519942	0.0153722	No significant	12.3757	12.016	12.9192	12.0412	12.2257	12.0875	12.3522	12.1681	12.7142	11.9385	12.7792	12.913	12.9163	13.0155	13.0509	12.8449	Plectin	PAAPTLRSELELTLGKLEQVRSLSAIYLEKL
Vapb	Q9QY76	3	1	1	0.0965506	0.623459	0.717347	No significant	12.147	11.6134	13.0838	12.33	12.1704	12.2945	12.3286	11.8283	11.9069	11.7172	12.5704	12.5351	12.2805	12.0191	12.7171	12.8224	Vesicle-associated membrane protein-associated protein B	_____________MAKVEQVLSLEPQHELKF
Maged1	Q9QYH6	246	1	1	-0.53535	0.00846796	0.0226701	No significant	11.0797	11.6124	11.316	11.644	11.9869	11.4292	12.1286	10.9609	11.549	10.4884	10.687	10.7484	10.9577	10.8118	11.2527	11.3798	Melanoma-associated antigen D1	QNVESRTIIRGKRTRKVNNLNVEENNSGDQR
Dnajb2	Q9QYI5	309	0.987876	1	-0.554446	0.00149674	0.00556165	No significant	12.6379	12.7063	12.8683	12.3376	12.7341	12.7419	12.8323	12.668	11.9676	11.3734	12.0141	12.3537	12.4131	12.4454	12.5964	11.9273	DnaJ homolog subfamily B member 2	LDVGGTHKSVRGEAAKLSPSSEEKASRCHIL
Stam2	O88811-2;O88811	123	0.999918	1	-0.459828	0.00238571	0.00799153	No significant	13.0919	13.5825	13.2107	13.2913	13.604	13.1579	13.522	13.0544	13.1836	12.8597	12.526	12.9563	12.431	13.0021	13.1433	12.734	Signal transducing adapter molecule 2	VTFPSAGSQTVAAAAKNGTSLNKNKEDEDIA
Plxnc1	Q9QZC2	982	1	1	0.150311	0.433124	0.559932	No significant	12.1671	12.377	12.7335	12.6678	12.4352	11.9632	12.1504	11.3194	12.4274	12.0165	11.8123	12.403	12.6284	12.538	12.9287	12.2619	Plexin-C1	VAVVVTRYKSKELSRKQSQQLELLESELRKE
Serinc1	Q9QZI8	343	1	1	-0.459459	0.00190147	0.00666496	No significant	13.5726	13.766	14.114	13.9595	13.8292	13.9022	14.1898	14.011	13.6288	13.2039	13.4635	12.9723	13.6721	13.4967	13.8407	13.3906	Serine incorporator 1	VFYSSIRTSNNSQVNKLTLTSDESTLIEDGN
Serinc3	Q9QZI9	363	1	1	-0.22831	0.0259457	0.0556563	No significant	15.5959	15.4098	15.5848	15.5128	15.3987	15.4072	15.6086	15.6132	15.1589	15.15	15.452	15.2264	15.3522	15.4211	15.4486	15.0952	Serine incorporator 3	LIYSSFRTSSNSQVNKLTLSGSDSVILGDTT
Prpf40a	Q9R1C7-2;Q9R1C7	154	0.999982	1	-0.107322	0.538544	0.65252	No significant	12.2123	11.6703	12.6349	12.5015	11.7146	12.2309	11.5044	12.463	11.7744	11.6139	12.0973	12.3576	12.2785	11.9463	12.2324	11.7729	Pre-mRNA-processing factor 40 homolog A	LLSKCPWKEYKSDSGKPYYYNSQTKESRWAK
Tmem176b	Q9R1Q6	44	0.763814	1	0.372495	0.048542	0.0945805	No significant	13.718	12.682	13.7382	13.51	13.2287	12.9192	13.7899	13.608	13.5625	13.5813	14.0274	14.0118	14.0511	14.186	13.4384	13.3154	Transmembrane protein 176B	QKSALEQLLGAVGSLKKFLSWPQARIHYGQL
Trpv2	Q9WTR1	29	1	1	0.542543	0.0204073	0.0461028	No significant	10.724	11.5476	11.8453	10.5425	10.3235	11.2008	11.6889	11.704	11.7435	11.6172	11.7014	11.2312	12.0248	11.6611	12.295	11.6428	Transient receptor potential cation channel subfamily V member 2	TSDGDEEGSAEVNKGKNEPPPMESPFQGEDR
Trpv2	Q9WTR1	27	0.981172	1	-0.00758815	0.957699	0.977869	No significant	13.5026	12.6992	13.7172	13.5297	13.3671	13.3076	13.5801	13.5151	13.4574	12.9462	13.6177	13.3174	13.6478	13.6176	13.2945	13.2594	Transient receptor potential cation channel subfamily V member 2	LETSDGDEEGSAEVNKGKNEPPPMESPFQGE
Usp18	Q9WTV6	10	1	1	0.192974	0.197615	0.301974	No significant	12.0239	11.8917	12.6898	12.0197	11.8311	11.7932	12.1307	12.1194	12.0074	11.6726	12.3491	12.3795	12.398	12.6205	12.2374	12.3788	Ubl carboxyl-terminal hydrolase 18	______MGKGFGLLRKPCQSVVAEPQQYSAL
Stam2	O88811-2;O88811	251	1	1	-0.51925	8.6471e-05	0.000668185	No significant	15.1837	14.9168	15.3486	15.394	14.9434	15.0369	15.3399	15.1796	14.7497	14.3826	14.6365	14.758	14.7271	14.804	14.5246	14.6065	Signal transducing adapter molecule 2	VDKLNVIDDDVEEIKKSEPEPVYIDEGKMDR
Pdcd6ip	Q9WU78-3;Q9WU78	506	0.99997	1	-0.221288	0.0768275	0.138943	No significant	12.5568	12.2938	12.8205	12.511	12.5488	12.6832	12.4277	12.3302	11.9996	12.1263	12.2807	12.3361	12.5566	12.4343	12.6427	12.0253	Programmed cell death 6-interacting protein	KPLRAEGAKFRAVLDKAVQADGQVKERYQSH
Vapa	Q9WV55	161	1	1	-0.474663	0.00855443	0.0228118	No significant	12.8472	12.684	13.5163	12.9026	12.5261	13.115	12.3148	12.9337	12.5236	11.9044	12.5435	12.7846	12.2758	12.377	12.0142	12.6191	Vesicle-associated membrane protein-associated protein A	KAVPLNASKQDGPLPKPHSVSLNDTETRKLM
Gbp2	Q9Z0E6	389	1	1	0.0456563	0.861398	0.909551	No significant	9.51357	10.5448	11.1821	10.9264	10.1162	10.8816	10.0916	10.542	10.7485	9.56331	10.7533	10.4695	10.6257	9.7915	11.5546	10.657	Interferon-induced guanylate-binding protein 2	VDQKFQTELGNLLVAKRDAFIKKNMDVSSAR
Gbp2;Gbp1	Q9Z0E6;Q01514	88	1	1	0.177562	0.352533	0.474698	No significant	9.61248	9.72526	10.0126	10.117	9.70819	NA	10.5136	10.4208	10.0426	NA	9.92527	NA	10.0303	10.5865	10.3818	NA	Interferon-induced guanylate-binding protein 2;Interferon-induced guanylate-binding protein 1	SHTKGIWMWCVPHPKKAGQTLVLLDTEGLED
Gbp2	Q9Z0E6	534	0.863684	1	-0.547359	0.000338881	0.00187349	No significant	14.3163	14.2303	14.4782	14.6161	13.8386	14.1224	14.3303	14.2125	13.773	13.2231	13.7618	13.8578	13.8006	14.0328	13.6887	13.6281	Interferon-induced guanylate-binding protein 2	EKSYQEHVKKLTEKMKDEQKQLLAEQENIIA
Adam17	Q9Z0F8	782	0.999431	1	-0.219117	0.237912	0.354005	No significant	10.4731	9.5444	10.3895	10.2372	NA	10.0449	9.73347	9.94524	9.76032	NA	9.48014	9.75841	NA	10.0309	10.1374	NA	Disintegrin and metalloproteinase domain-containing protein 17	EDPSTDSHADDDGFEKDPFPNSSTAAKSFED
Fads2	Q9Z0R9	28	1	1	-0.293233	0.0186314	0.0426577	No significant	13.1463	13.3139	13.5541	13.568	13.1679	13.1379	13.4182	13.1482	13.1477	13.0668	13.313	12.9038	12.9784	13.1967	12.7798	12.7223	Fatty acid desaturase 2	ERQAPMPTFRWEEIQKHNLRTDRWLVIDRKV
Stam2	O88811-2;O88811	132	0.998853	1	-0.529943	0.000622294	0.00271899	No significant	13.8596	13.4679	14.1051	13.9241	13.9969	13.9085	13.8788	13.8871	13.6094	12.9553	13.2242	13.0316	13.4832	13.8433	13.3621	13.2793	Signal transducing adapter molecule 2	TVAAAAKNGTSLNKNKEDEDIAKAIELSLQE
Rabac1	Q9Z0S9	5	1	1	-0.182564	0.146952	0.234021	No significant	13.4581	13.6744	13.8905	13.6876	13.6182	13.6555	13.7846	13.6085	13.5215	13.1819	13.6049	13.0963	13.6032	13.5921	13.9757	13.3414	Prenylated Rab acceptor protein 1	___________MAAQKDQQKDAEGEGLSATT
Sumo3	Q9Z172	5	0.996159	1	-0.150111	0.318088	0.43697	No significant	11.6665	11.7937	12.1668	11.6613	11.7637	11.8399	11.7853	11.566	11.9688	11.4094	11.9774	11.4385	12.0766	11.7338	10.9946	11.4432	Small ubiquitin-related modifier 3	___________MSEEKPKEGVKTENDHINLK
Atp6v0a1	Q9Z1G4-3;Q9Z1G4-2;Q9Z1G4	369	1	1	0.19787	0.38115	0.507205	No significant	10.2118	10.3917	11.0013	10.5572	11.1877	11.0367	11.0211	11.0865	10.9175	10.1171	11.3038	10.719	10.7345	11.3695	12.0921	10.8232	V-type proton ATPase 116 kDa subunit a isoform 1	RMQTNQTPPTYNKTNKFTHGFQNIVDAYGIG
P2rx7	Q9Z1M0	419	0.999945	1	-0.0765298	0.66093	0.751559	No significant	11.3082	10.516	10.4617	11.1224	10.6718	10.2758	10.7195	10.7908	NA	10.1899	10.86	10.6304	11.0311	10.719	10.9868	10.1799	P2X purinoceptor 7	VDEPHIRMVDQQLLGKSLQVVKGQEVPRPQM
P2rx7	Q9Z1M0	425	1	1	-0.090705	0.658276	0.749795	No significant	11.2537	12.0511	11.8728	11.4967	11.5475	11.7424	12.3751	12.0286	12.111	11.1478	11.3872	11.2695	11.5935	11.4654	12.6298	12.0379	P2X purinoceptor 7	RMVDQQLLGKSLQVVKGQEVPRPQMDFSDLS
Letm1	Q9Z2I0	359	0.999967	1	-0.0833957	0.623017	0.717347	No significant	11.7855	12.0935	12.0205	11.4523	12.0933	12.0655	11.9391	12.4441	11.7919	12.1254	11.7298	11.9662	NA	NA	NA	NA	LETM1 and EF-hand domain-containing protein 1, mitochondrial	RFQLTMRLRSIKADDKLISEEGVDSLTVKEL
Ubr4	A2AN08-2;A2AN08-3;A2AN08;A2AN08-5	1534	1	2	-0.134446	0.444432	0.568071	No significant	11.0165	11.0644	11.3113	11.5902	11.0467	10.1124	11.5281	11.5481	11.0474	11.1131	11.1109	10.9393	11.0862	11.1278	10.6205	11.097	E3 ubiquitin-protein ligase UBR4	LILQKGITQNALDYMKKHIPSAKNLDADIWK
Ubr4	A2AN08-2;A2AN08-3;A2AN08;A2AN08-5	1535	1	2	-0.134446	0.444432	0.568071	No significant	11.0165	11.0644	11.3113	11.5902	11.0467	10.1124	11.5281	11.5481	11.0474	11.1131	11.1109	10.9393	11.0862	11.1278	10.6205	11.097	E3 ubiquitin-protein ligase UBR4	ILQKGITQNALDYMKKHIPSAKNLDADIWKK
Stx8	O88983	146	1	1	-0.519411	0.000854903	0.00345235	No significant	13.9162	13.9296	14.1356	14.2622	14.0026	14.1968	14.3948	14.0325	13.8019	13.1844	13.5649	13.5175	13.4524	13.8073	14.1288	13.2578	Syntaxin-8	ETRGLGFDEIRQQQQKIIQEQDAGLDALSSI
Itm2b	O89051	13	0.992795	1	-0.563475	4.00267e-05	0.00037803	No significant	16.5931	16.7564	16.906	16.8333	16.816	16.8635	17.1165	16.9368	16.4099	16.1541	16.3359	15.9629	16.3712	16.2608	16.6036	16.2154	Integral membrane protein 2B;BRI2, membrane form;BRI2 intracellular domain;BRI2C, soluble form;Bri23 peptide	___MVKVTFNSALAQKEAKKDEPKSSEEALI
Scamp3	O35609	103	1	NA	-0.319964	0.100668	0.172429	No significant	10.9836	10.8061	10.8493	11.3184	11.2173	10.6645	10.6599	10.5845	10.2177	9.86899	10.8735	10.256	11.2718	11.1798	10.4042	10.4519	Secretory carrier-associated membrane protein 3	YSTQASAAAATAELLKKQEELNRKAEELDRR
Scamp3	O35609	104	1	NA	-0.319964	0.100668	0.172429	No significant	10.9836	10.8061	10.8493	11.3184	11.2173	10.6645	10.6599	10.5845	10.2177	9.86899	10.8735	10.256	11.2718	11.1798	10.4042	10.4519	Secretory carrier-associated membrane protein 3	STQASAAAATAELLKKQEELNRKAEELDRRE
Cd93	O89103	612	1	1	-0.0285397	0.800254	0.867899	No significant	14.6313	14.4049	15.0451	14.5461	14.5185	14.4908	14.5945	14.6881	14.4402	14.2669	14.5004	14.6681	14.8294	14.6854	14.699	14.6017	Complement component C1q receptor	IYHKRRAKKEEIKEKKPQNAADSYSWVPERA
H2-D1;H2-L	P01899;P01897;P01896	340	1	1	-0.362833	0.00321078	0.0103426	No significant	17.6485	17.6109	18.0085	18.0591	17.7549	17.7312	17.9828	18.0313	17.413	17.4424	17.6948	17.5727	17.5772	17.6227	17.4344	17.1674	H-2 class I histocompatibility antigen, D-B alpha chain;H-2 class I histocompatibility antigen, L-D alpha chain;H-2 class I histocompatibility antigen, alpha chain	AVVAFVMKRRRNTGGKGGDYALAPGSQSSEM
Abcc3	B2RX12-3;B2RX12-2;B2RX12	907	0.961679	1	0.166909	0.393971	0.519339	No significant	11.6521	11.7894	12.3302	11.7171	12.1154	11.9544	12.3612	11.736	12.1877	11.256	11.9958	11.8129	12.0964	12.1976	13.0683	12.3765	Canalicular multispecific organic anion transporter 2	PKKHTNSLEKEALVTKTKETGALIKEEIAET
Abcc3	B2RX12-3;B2RX12-2;B2RX12	916	0.999828	1	0.0811321	0.612663	0.707318	No significant	11.1326	10.4295	11.2802	10.6095	11.3113	11.2385	10.9766	10.9959	11.4177	10.7777	10.8589	10.6916	11.4788	11.1645	11.4	10.834	Canalicular multispecific organic anion transporter 2	KEALVTKTKETGALIKEEIAETGNVKLSVYW
Saa3	P04918	26	1	1	-0.495647	0.0610699	0.115676	No significant	10.1555	9.3334	10.6668	9.81316	10.9287	9.94246	10.4297	10.4156	9.86632	9.52115	10.3123	9.77928	9.09608	NA	NA	NA	Serum amyloid A-3 protein	ILILGVDSQRWVQFMKEAGQGSRDMWRAYSD
Tuba1c;Tuba1a;Tuba1b;Tuba3a	P68373;P68369;P05213;P05214	326	0.998673	1	-0.15132	0.300402	0.419453	No significant	12.6869	12.1849	12.7901	12.7909	12.3448	12.6789	12.9305	12.6056	12.3808	12.1774	12.7219	12.3578	12.4374	12.9763	12.0379	12.7124	Tubulin alpha-1C chain;Tubulin alpha-1A chain;Tubulin alpha-1B chain;Tubulin alpha-3 chain	KYMACCLLYRGDVVPKDVNAAIATIKTKRTI
Tuba1c;Tuba1a;Tuba1b;Tuba3a;Tuba8;Tuba4a	P68373;P68369;P05213;P05214;Q9JJZ2;P68368	96	1	1	-0.106033	0.363777	0.486946	No significant	14.4886	14.286	14.6931	14.5861	14.112	14.492	14.3619	14.5536	14.3145	13.9101	14.5344	14.2339	14.4408	14.4814	14.5031	14.3068	Tubulin alpha-1C chain;Tubulin alpha-1A chain;Tubulin alpha-1B chain;Tubulin alpha-3 chain;Tubulin alpha-8 chain;Tubulin alpha-4A chain	GPYRQLFHPEQLITGKEDAANNYARGHYTIG;GTYRQLFHPEQLITGKEDAANNYARGHYTIG
Tuba1c;Tuba1a;Tuba1b;Tuba3a	P68373;P68369;P05213;P05214	60	1	1	-0.333595	0.0130909	0.0320209	No significant	14.1726	14.0342	14.6479	14.2321	14.1472	14.3231	14.0363	14.1934	14.0733	13.392	13.7887	14.1106	13.9373	13.8829	14.1399	13.7933	Tubulin alpha-1C chain;Tubulin alpha-1A chain;Tubulin alpha-1B chain;Tubulin alpha-3 chain	GDDSFNTFFSETGAGKHVPRAVFVDLEPTVI
H2-T23	P06339	356	1	1	-0.49777	0.000170899	0.00111742	No significant	16.6725	16.8117	16.9056	16.9374	16.9609	16.9623	17.1861	16.9293	16.5945	16.1706	16.4686	16.1916	16.4847	16.5375	16.6951	16.2411	H-2 class I histocompatibility antigen, D-37 alpha chain	HVLGSKSFQTSDWPQKA______________
Ptprc	P06800-6;P06800-5;P06800	637	1	1	-0.408438	0.0165752	0.0394096	No significant	14.1657	14.5867	14.3991	14.1906	14.5352	14.3611	14.5828	14.1062	14.155	13.6801	13.8467	13.2856	14.1115	13.8405	14.6838	14.0568	Receptor-type tyrosine-protein phosphatase C	GTRAFKDIVVTINDHKRCPDYIIQKLNVAHK
Ptprc	P06800-6;P06800-5;P06800	784	1	1	-0.414318	0.0326869	0.067302	No significant	12.38	12.1014	12.7066	12.3061	12.1614	12.4931	12.5312	12.1558	11.83	11.2687	11.5807	12.9549	12.0731	11.758	11.864	12.1917	Receptor-type tyrosine-protein phosphatase C	EVNLSELHSCLHNMKKRDPPSDPSPLEAEYQ
Ptprc	P06800-6;P06800-5;P06800	567	1	1	-0.349377	0.276354	0.397245	No significant	11.4579	10.5249	12.1422	12.4765	11.3208	11.4368	11.9335	12.285	10.2013	10.9324	12.1937	11.8049	11.9699	12.0803	10.3754	11.2247	Receptor-type tyrosine-protein phosphatase C	DAGSTYINASYIDGFKEPRKYIAAQGPRDET
Rps20	P60867	4	1	NA	0.0549591	0.745786	0.823271	No significant	13.2176	13.7405	13.5261	13.9011	13.5125	13.7443	13.9863	13.4934	13.9145	13.14	13.6837	13.5509	13.9238	13.9541	14.3171	13.0774	40S ribosomal protein S20	____________MAFKDTGKTPVEPEVAIHR
Rps20	P60867	8	1	NA	0.0549591	0.745786	0.823271	No significant	13.2176	13.7405	13.5261	13.9011	13.5125	13.7443	13.9863	13.4934	13.9145	13.14	13.6837	13.5509	13.9238	13.9541	14.3171	13.0774	40S ribosomal protein S20	________MAFKDTGKTPVEPEVAIHRIRIT
Cybb	Q61093	567	1	1	0.597486	0.0016171	0.00591198	Upregulated	13.8414	13.6641	14.268	13.8289	13.2453	13.8893	13.9617	13.5734	14.3539	13.584	14.3995	14.2405	14.6041	14.7223	14.7743	14.3734	Cytochrome b-245 heavy chain	SNSESGPRGVHFIFNKENF____________
Vim;Prph;Des;Krt8;Krt7	P20152;P15331-2;P15331-3;P15331;P31001;P11679;CON__P05787;CON__Q9DCV7;CON__P08729;CON__Q3KNV1;Q9DCV7;CON__Q9H552	402	1	1	0.599716	0.00127471	0.00484249	Upregulated	16.127	15.3523	16.5367	15.9248	15.7404	15.6658	16.0851	15.8423	16.237	15.8735	16.6284	16.6127	16.7758	16.6887	16.6391	16.617	Vimentin;Peripherin;Desmin;Keratin, type II cytoskeletal 8;Keratin, type II cytoskeletal 7	LNVKMALDIEIATYRKLLEGEESRISLPLPT
Msn	P26041	79	1	1	0.602085	0.0144346	0.0350555	Upregulated	12.9533	12.9697	13.4388	12.5849	12.3745	13.374	13.3914	13.1102	13.9329	12.5967	13.3291	13.4752	13.5555	13.6417	14.6723	13.8099	Moesin	KVTAQDVRKESPLLFKFRAKFYPEDVSEELI
Cybb	Q61093	381	0.997197	1	0.603793	0.001866	0.00657451	Upregulated	12.4208	11.8285	12.8438	12.1685	11.9049	12.406	12.4997	12.4818	12.5568	12.4413	12.966	12.5045	13.3065	13.3001	13.1426	13.1666	Cytochrome b-245 heavy chain	FNACGCDKQEFQDAWKLPKIAVDGPFGTASE
Piezo1	E2JF22	1915	1	1	0.618126	0.000416128	0.00209605	Upregulated	13.4885	13.0557	13.8026	13.5272	12.9132	13.2102	13.2453	13.3154	13.6367	13.424	14.0385	14.0212	13.9737	14.1574	14.3798	13.8717	Piezo-type mechanosensitive ion channel component 1	KGTAVMETEHEEGEGKETTERKRPRHTQEKS
Lgals9	O08573-2;O08573-3;O08573	110	0.998116	1	0.626497	0.00399251	0.0121684	Upregulated	12.2847	12.4854	12.7701	11.9064	12.2789	12.8016	12.5558	12.3137	12.8388	12.4719	13.0827	12.3891	13.4431	13.0878	13.957	13.1384	Galectin-9	GMPFELCFLVQRSEFKVMVNKKFFVQYQHRV
Sumo2	P61957	5	0.995547	1	0.629445	0.00555982	0.0160198	Upregulated	13.3718	12.4753	13.673	12.5032	12.7993	12.3461	13.0032	12.4437	12.9835	12.8551	13.6874	13.5211	13.4153	13.5296	14.0902	13.5688	Small ubiquitin-related modifier 2	___________MADEKPKEGVKTENNDHINL
Atp1a1	Q8VDN2	177	0.999998	1	0.642346	0.000534434	0.00243903	Upregulated	15.2472	14.5592	15.5214	14.831	14.6017	14.722	14.9929	14.8608	15.2762	14.9412	15.7328	15.6288	15.7873	15.816	15.7469	15.5457	Sodium/potassium-transporting ATPase subunit alpha-1	KNMVPQQALVIRNGEKMSINAEDVVVGDLVE
Fanci	Q8K368-4;Q8K368	522	1	1	0.658257	0.000358323	0.00191858	Upregulated	15.7056	15.1104	16.2079	15.4449	15.4221	15.2469	15.5776	15.5676	15.9439	15.6321	16.252	16.3059	16.2086	16.2517	16.5719	16.3829	Fanconi anemia group I protein homolog	KISMSMRDSLILVLRKAMFASQLDARKSAVA
Abca9	Q8K449	1614	0.993875	1	0.668911	0.000566867	0.00251941	Upregulated	9.59915	9.60032	9.85336	NA	10.0161	9.99647	9.87357	9.56841	11.3391	10.2825	10.5844	10.0569	10.2653	10.396	10.5148	10.2065	ATP-binding cassette sub-family A member 9	EQELDDFGEEANSSVKWKLLPQEEL______
Hist1h2bf;Hist1h2bp;Hist1h2bc;Hist1h2bh;Hist1h2ba;Hist3h2ba;Hist1h2bm;Hist1h2bb;Hist2h2bb;Hist3h2bb	P10853;Q8CGP2;Q6ZWY9;Q64478;Q8CGP2-2;P70696;Q9D2U9;P10854;Q64475;Q64525;Q8CGP0	121	0.999995	1	0.673603	0.00053214	0.00243903	Upregulated	14.9415	14.9426	15.5803	15.0784	15.0099	14.6417	15.4564	15.3136	15.1584	15.4363	15.9722	15.8731	15.9781	16.1798	16.1588	15.5965	Histone H2B type 1-F/J/L;Histone H2B type 1-P;Histone H2B type 1-C/E/G;Histone H2B type 1-H;Histone H2B type 1-A;Histone H2B type 3-A;Histone H2B type 1-M;Histone H2B type 1-B;Histone H2B type 2-B;Histone H2B type 3-B	ELAKHAVSEGTKAVTKYTSSK__________
Cnr2	P47936	345	1	1	0.674255	0.0135456	0.0330145	Upregulated	9.99732	10.3651	10.5302	10.6399	NA	NA	10.866	9.99379	10.9033	10.0929	11.0149	10.5337	11.3917	11.3972	12.0924	11.1577	Cannabinoid receptor 2	EEGPRSSVTETEADVKTT_____________
Ubc;Ubb;Uba52;Rps27a	P0CG50;P0CG49;P62984;P62983	29	0.99645	1	0.715901	0.000203745	0.00129483	Upregulated	15.0442	14.6031	15.369	14.6119	14.4892	14.2289	14.7904	14.7481	15.1063	14.9125	15.5135	15.4274	15.6998	15.6626	15.7091	15.5809	Polyubiquitin-C;Ubiquitin;Ubiquitin-related 1;Ubiquitin-related 2;Polyubiquitin-B;Ubiquitin;Ubiquitin-60S ribosomal protein L40;Ubiquitin;60S ribosomal protein L40;Ubiquitin-40S ribosomal protein S27a;Ubiquitin;40S ribosomal protein S27a	TLEVEPSDTIENVKAKIQDKEGIPPDQQRLI
Lrp12	Q8BUJ9-2;Q8BUJ9	659	1	1	0.716915	0.000451646	0.00216281	Upregulated	14.1968	13.7871	14.7512	14.0051	13.6654	14.0059	14.1688	14.09	14.6935	13.9014	14.9362	14.788	15.0212	15.0321	15.1055	14.9276	Low-density lipoprotein receptor-related protein 12	DTAGASGGVAAPLPQKVPPTTAVEATVGSGG
Parp1	P11103	209	1	1	0.738575	0.00028311	0.00161777	Upregulated	14.9599	13.953	15.0121	14.2588	14.5382	14.3402	14.633	14.3231	15.1172	14.5434	15.118	15.3585	15.6415	15.5561	15.3677	15.2245	Poly [ADP-ribose] polymerase 1	ALKKQLPAIKNEGKRKGDEVDGTDEVAKKKS
Hrh1	P70174	321	0.999801	1	0.771034	0.000270107	0.00158338	Upregulated	11.3861	10.7219	11.0314	11.0785	10.9784	10.4817	11.0905	10.2517	11.2832	11.1564	11.9112	11.3166	11.9659	11.7569	12.1693	11.6289	Histamine H1 receptor	VMQTQPVPEGDARGSKANDQTLSQPKMDEQS
Steap3	Q8CI59;Q8CI59-2	26	0.997508	1	0.806153	0.00109205	0.00420125	Upregulated	15.1496	13.9084	15.6035	14.64	14.2155	14.3165	14.6004	14.4065	14.9032	14.8561	15.4567	15.7455	15.7453	15.6788	15.2593	15.645	Metalloreductase STEAP3	SRRLVDSDGSLAEVPKEAPKVGILGSGDFAR
Alyref	O08583	85	0.999854	1	0.80635	0.00229052	0.00774903	Upregulated	12.4156	11.4647	12.9438	11.3469	11.6953	12.26	11.7422	11.8729	12.3115	11.8516	12.8952	13.3597	13.1668	13.0145	12.8914	12.7015	THO complex subunit 4	RNRPAPYSRPKQLPDKWQHDLFDSGFGGGAG
Steap3	Q8CI59;Q8CI59-2	7	1	1	0.869947	0.000401509	0.00205283	Upregulated	14.4555	13.2265	14.7809	13.7875	13.4489	13.7805	13.9779	13.7266	14.3485	14.2215	14.9869	14.899	15.148	15.1171	14.4201	15.0028	Metalloreductase STEAP3	_________MSGEMDKPLISRRLVDSDGSLA
Rp2	Q9EPK2-3;Q9EPK2;Q9EPK2-2	22	1	1	0.870917	0.000420713	0.00210356	Upregulated	12.8676	11.446	13.1262	12.2711	12.3403	12.4429	12.216	11.9154	12.9118	12.6014	13.222	13.2661	13.5998	13.7365	13.2158	13.0394	Protein XRP2	KRRKSEKAEGEEEQPKLYSWDQREKVDPKDY
Mndal;Ifi203	D0QMC3;O35368-2;O35368;O35368-3	103	1	1	0.870933	0.000176063	0.00114022	Upregulated	12.5921	12.0144	13.0674	11.8519	11.9623	11.7019	12.2552	12.203	12.7464	12.3306	13.0992	13.1042	13.3399	13.3915	13.3016	13.3025	Myeloid cell nuclear differentiation antigen-like protein;Interferon-activable protein 203	VQEKKKGKCKTAGKKKGQDELSSSESLFINK;VQKKKQGKCKTAVKKKGQDELSSSESLFINK
Mndal	D0QMC3	526	0.998476	1	0.891756	0.00655273	0.0182617	Upregulated	10.5532	NA	11.0733	NA	10.2463	NA	9.80552	9.90143	11.2938	11.206	10.7659	12.2992	11.1205	11.7973	10.3256	10.8532	Myeloid cell nuclear differentiation antigen-like protein	TVLSSTKNEEENNYPKDGIKVEMPDYHV___
Nrp2	O35375-2;O35375-3;O35375-4;O35375	895	0.947797	1	0.982894	0.000427563	0.00210493	Upregulated	11.2574	10.1426	11.5142	11.0607	10.4202	9.69792	10.8852	10.386	11.2746	11.0293	11.6263	11.597	11.6182	11.8256	12.3567	11.8997	Neuropilin-2	CTTLENYNFELYDGLKHKVKINHQKCCSEA_
Sdc3	Q64519	414	0.999997	1	0.984916	5.03869e-05	0.000444975	Upregulated	14.9226	13.848	15.3968	14.3509	14.0102	14.1794	14.6199	14.4975	15.1174	14.965	15.4149	15.6294	15.692	15.8072	15.5027	15.5762	Syndecan-3	FAAFLVTLLIYRMKKKDEGSYTLEEPKQASV
Steap3	Q8CI59;Q8CI59-2	472	0.999976	1	1.00239	3.64976e-05	0.000354548	Upregulated	13.1666	12.6151	13.7744	12.7233	12.8941	13.084	13.1144	13.1626	13.7839	13.3061	14.2642	13.8113	14.2189	14.058	14.8494	14.2619	Metalloreductase STEAP3	RLTKIRRGWEKDGAVKFMLPGDHTQGEKTSH
Tmem104	Q3TB48	83	1	1	1.04052	0.000863087	0.00345235	Upregulated	11.9136	9.65015	11.5528	10.848	10.5545	10.6616	9.88087	10.7973	11.4319	11.024	12.0035	12.0563	11.654	11.9971	11.926	12.0901	Transmembrane protein 104	AAANAQLRWKRMETHKEEDDEDSSTASDSDL
Alyref;Alyref2	O08583;O08583-2;Q9JJW6-2;Q9JJW6	4	1	1	1.07824	0.00337529	0.0106753	Upregulated	11.5719	11.4687	12.8535	10.5472	10.979	10.8577	10.8546	11.1894	11.8826	10.6904	12.9041	12.8258	12.7588	12.9989	12.5126	12.3748	THO complex subunit 4;Aly/REF export factor 2	____________MADKMDMSLDDIIKLNRSQ
Rhbdf2	Q80WQ6	6	1	1	1.1221	0.000313851	0.00176379	Upregulated	10.7777	9.67439	11.6501	11.0672	10.2636	11.087	9.92431	10.6995	12.0118	11.9868	11.4537	12.146	12.2687	12.1048	11.0021	11.1467	Inactive rhomboid protein 2	__________MASADKNGSNLPSVSGSRLQS
Nrp2	O35375-5;O35375-6	865	0.999986	1	1.12929	8.49468e-05	0.000668185	Upregulated	12.5999	11.5224	12.6462	11.4391	12.0094	11.9718	10.9919	11.4362	12.5852	12.3008	12.959	13.1038	13.1035	12.8288	13.7102	13.0599	Neuropilin-2	LALVLHYHRFRYAAKKTDHSITYKTSHYTNG
Cd84	Q18PI6-3	260	0.880283	1	1.32062	4.24931e-05	0.000395826	Upregulated	13.0254	11.3826	12.88	11.5641	12.3491	11.5229	11.7531	11.6679	12.9591	12.3607	13.3735	13.5999	13.673	13.6367	13.7955	13.3115	SLAM family member 5	YKRRRDRIVLEDDVSKKTVYAVVSRNAQPTE
Cd84	Q18PI6	261	0.945186	1	1.43339	4.19316e-07	9.83224e-06	Upregulated	14.7711	13.7606	15.0232	13.7064	13.9592	13.9389	14.1115	13.7718	15.3505	14.979	15.6324	15.3636	15.8638	15.8077	15.9396	15.5732	SLAM family member 5	KRRRDRIVLEADDVSKKTVYAVVSRNAQPTE

## Sheet: Downregulated GO and KEGG
	Biological Process	Term	Count	%	PValue	Genes
	GO:0002376	immune system process	15	15.1515	1.30967e-07	Q61510, Q64337, Q9CQW9, Q3UPF5, Q60766, Q8VCW4, P26151, Q60943, Q99J93, Q8VC04, Q9QZ85, P58681, P01901, P09581, Q8BVW3, P04223
	GO:0045087	innate immune response	13	13.1313	0.000109166	Q61510, Q9CQW9, Q3UPF5, Q60766, Q8VCW4, P26151, Q60943, Q99J93, Q8VC04, Q9QZ85, P58681, P09581, Q8BVW3
	GO:0006811	ion transport	11	11.1111	0.000620935	Q9JIS8, Q60930, Q75N73, O35454, Q60931, O70496, Q60932, Q8K2P7, Q8CFE6, P41251, Q8C9E8
	GO:0006914	autophagy	10	10.101	3.63514e-07	Q9JL15, Q6DFW0, Q64337, Q60766, Q80XQ2, Q9QZM0, O70404, Q9QY73, Q80U63, P62821
	GO:0055085	transmembrane transport	9	9.09091	0.00108084	Q9JIS8, Q60930, Q75N73, O35454, Q60931, O70496, Q60932, Q9WU81, Q3U9N9
	GO:0006886	intracellular protein transport	8	8.08081	0.000641322	Q61335, Q8VCW4, Q80XQ2, P70297, Q9Z1T1, O70439, Q61168, P62821
	GO:0006915	apoptotic process	8	8.08081	0.0229716	Q61335, P62908, Q64337, Q60932, O54940, Q60769, Q3UKC1, Q80U63
	GO:0015031	protein transport	8	8.08081	0.0350375	Q61335, Q80XQ2, P70297, Q9Z1T1, Q8BG60, O70404, Q8BH48, P62821
	GO:0051607	defense response to virus	7	7.07071	0.000855095	Q61510, Q9CQW9, Q3UPF5, P58681, Q8VCW4, Q99J93, O70404
	GO:0006954	inflammatory response	7	7.07071	0.0101566	P58681, Q60943, P41251, P09581, Q60769, Q05910, Q9Z1T1
	GO:0098586	cellular response to virus	5	5.05051	9.91433e-05	Q9JL15, P07901, Q3UPF5, P58681, Q60766
	GO:0009615	response to virus	5	5.05051	0.000989459	Q9CQW9, Q3UPF5, Q60943, Q99J93, Q62293
	GO:0032755	positive regulation of interleukin-6 production	5	5.05051	0.00206049	P58681, Q8VCW4, Q60943, Q8VC04, Q61168
	GO:0032880	regulation of protein localization	5	5.05051	0.002129	Q61510, Q6DFW0, P07901, Q8BVW3, O54946
	GO:0016192	vesicle-mediated transport	5	5.05051	0.0368677	Q61335, Q9Z1T1, O70404, O70439, P62821
	GO:0009617	response to bacterium	5	5.05051	0.0488422	P26151, Q60766, P41251, Q62293, Q9QZ85
	GO:0034341	response to interferon-gamma	4	4.0404	0.000535888	Q9CQW9, Q99J93, P41251, Q62293
	GO:0035458	cellular response to interferon-beta	4	4.0404	0.00305932	Q60766, Q99J93, Q62293, Q9QZ85
	GO:1901224	positive regulation of NIK/NF-kappaB signaling	4	4.0404	0.00454004	P62908, P58681, Q9QXA7, Q61168
	GO:0006869	lipid transport	4	4.0404	0.0282121	P98197, Q61009, P35951, Q61542
	GO:0043123	positive regulation of I-kappaB kinase/NF-kappaB signaling	4	4.0404	0.0332035	Q61510, Q3UPF5, Q8BVW3, Q8VC04
	GO:0051092	positive regulation of NF-kappaB transcription factor activity	4	4.0404	0.0411697	Q61510, P62908, Q05910, Q8BVW3
	GO:0035455	response to interferon-alpha	3	3.0303	0.00173867	Q9CQW9, Q99J93, Q62293
	GO:0048312	intracellular distribution of mitochondria	3	3.0303	0.00173867	Q811U4, Q80U63, Q9D6K5
	GO:0015804	neutral amino acid transport	3	3.0303	0.00173867	Q8K2P7, Q8CFE6, P10852
	GO:0006622	protein targeting to lysosome	3	3.0303	0.00299365	Q80U44, Q9Z1T1, Q61168
	GO:0098656	anion transmembrane transport	3	3.0303	0.00374052	Q60930, Q60931, Q60932
	GO:0030301	cholesterol transport	3	3.0303	0.00500566	Q61009, P35951, Q61542
	GO:0002224	toll-like receptor signaling pathway	3	3.0303	0.00594342	P58681, Q8VCW4, Q9Z1T1
	GO:0046597	negative regulation of viral entry into host cell	3	3.0303	0.010417	Q61510, Q9CQW9, Q99J93
	GO:0016236	macroautophagy	3	3.0303	0.0159779	Q64337, Q80XQ2, P97432
	GO:0015914	phospholipid transport	3	3.0303	0.0175277	P98197, Q61009, P35951
	GO:0019882	antigen processing and presentation	3	3.0303	0.0183256	Q8VCW4, P01901, Q9Z1T1, P04223
	GO:0071345	cellular response to cytokine stimulus	3	3.0303	0.0199666	Q00651, Q60943, P09581
	GO:0032728	positive regulation of interferon-beta production	3	3.0303	0.0234251	P07901, Q3UPF5, P58681
	GO:0045071	negative regulation of viral genome replication	3	3.0303	0.02524	Q9CQW9, Q3UPF5, Q99J93
	GO:0031397	negative regulation of protein ubiquitination	3	3.0303	0.0300174	P62908, Q64337, Q60769
	GO:0006865	amino acid transport	3	3.0303	0.0330424	Q8K2P7, Q8CFE6, P10852
	GO:0000045	autophagosome assembly	3	3.0303	0.0372526	Q60766, Q9QZM0, P62821
	GO:0006898	receptor-mediated endocytosis	3	3.0303	0.0416567	Q9CQW9, P26151, P35951
	GO:0050766	positive regulation of phagocytosis	3	3.0303	0.0416567	P26151, P41251, P97797
	KEGG Pathway	Term	Count	%	PValue	Genes
	mmu05022	Pathways of neurodegeneration - multiple diseases	10	10.101	0.00192252	Q6DFW0, Q64337, Q811U4, Q60930, Q60931, Q60932, P0CG50, Q8VDM4, Q80U63, P62821
	mmu04621	NOD-like receptor signaling pathway	9	9.09091	3.59208e-05	Q811U4, P07901, P52332, Q60930, Q60931, Q60932, Q60769, Q8BG60, Q80U63
	mmu05012	Parkinson disease	8	8.08081	0.00100897	Q811U4, Q60930, Q75N73, Q60931, Q60932, P0CG50, Q8VDM4, Q80U63
	mmu04217	Necroptosis	7	7.07071	0.000648704	Q64337, P07901, P52332, Q60930, Q60931, Q60932, Q60769
	mmu04979	Cholesterol metabolism	6	6.06061	1.0642e-05	Q60930, Q60931, Q61009, Q60932, P35951, Q61542
	mmu04137	Mitophagy	6	6.06061	5.33061e-05	Q64337, Q811U4, P97432, Q3UKC1, P0CG50, Q80U63
	mmu04144	Endocytosis	6	6.06061	0.0244117	P70297, P01901, Q8R1X6, P35951, Q80U44, Q8CFI0, P04223
	mmu04216	Ferroptosis	5	5.05051	9.43372e-05	Q60930, Q75N73, Q60931, Q9QUJ7, P10852
	mmu04380	Osteoclast differentiation	5	5.05051	0.0074274	Q64337, P52332, P26151, P09581, P97797
	mmu04141	Protein processing in endoplasmic reticulum	5	5.05051	0.0201654	Q61335, P07901, Q9QZM0, Q91YQ5, P54728
	mmu04218	Cellular senescence	5	5.05051	0.0251033	Q64337, Q60930, Q60931, Q60932, P01901, P04223
	mmu04613	Neutrophil extracellular trap formation	5	5.05051	0.0364672	Q60930, P26151, P58681, Q60931, Q60932
	mmu05140	Leishmaniasis	4	4.0404	0.00868971	Q00651, P52332, P26151, P28667

## Sheet: Upregulated GO and KEGG
	Biological Process	Term	Count	%	PValue	Genes
	GO:0002227	innate immune response in mucosa	4	14.8148	0.000134517	P10853
	GO:0019731	antibacterial humoral response	4	14.8148	0.000270261	P10853
	GO:0006334	nucleosome assembly	4	14.8148	0.000312005	P10853
	GO:0061844	antimicrobial humoral immune response mediated by antimicrobial peptide	4	14.8148	0.000723423	P10853
	GO:0050830	defense response to Gram-positive bacterium	4	14.8148	0.00126797	P10853
	GO:0006811	ion transport	4	14.8148	0.0391326	Q61093, E2JF22, Q8VDN2, Q8CI59
	GO:0032760	positive regulation of tumor necrosis factor production	3	11.1111	0.00978058	Q18PI6, Q61093, O08573
	KEGG Pathway	Term	Count	%	PValue	Genes
	mmu04613	Neutrophil extracellular trap formation	5	18.5185	0.000498068	Q61093, P10853
	mmu05322	Systemic lupus erythematosus	4	14.8148	0.002453	P10853
	mmu05034	Alcoholism	4	14.8148	0.00613623	P10853
	mmu05203	Viral carcinogenesis	4	14.8148	0.00833132	P10853
